# Supplementary material for: Hepatocyte Circadian Clocks Control Cholesterol Metabolism and Protect From Metabolic Dysfunction–Associated Steatohepatitis
Source: Cell Mol Gastroenterol Hepatol. 2026 May 12;20(8):101806. doi: 10.1016/j.jcmgh.2026.101806 (PMC13316630; doi:10.1016/j.jcmgh.2026.101806)
Supplement: Supplementary Table 1 [file mmc1.xlsx]

## Sheet: Summary
Table S1
Sheet 1 - DRGs Hep-Bmal1WT vs Hep-Bmal1KO (NC)
Sheet 2 - GSEA of DRGs identified in sheet 1
Sheet 3 - Transcription factor predictions (ChEA3) for DRGs with amplitude DOWN
Sheet 4 - Transcription factor predictions (ChEA3) for metabolic DRGs (KEGG filtering) with mesor DOWN
Additional information on the group labels
NC_WT = Hep-Bmal1WT fed with normal chow
NC_KO = Hep-Bmal1KO fed with normal chow

## Sheet: Sheet1
gene_id	gene_name	Presence of rhythmicity (p-value) for NC_WT	Presence of rhythmicity (p-value) for NC_KO	NC_WT mesor estimate	NC_KO mesor estimate	Mesor difference estimate	P-value for mesor difference	NC_WT amplitude estimate	NC_KO amplitude estimate	Amplitude difference estimate	P-value for amplitude difference	NC_WT peak time hours	NC_KO peak time hours	Phase difference estimate	P-value for difference in phase	Shared period estimate	Change for Amplitude	Change for Phase	Change for Mesor
ENSMUSG00000027997	Casp6	4.56157e-11	3.30242e-05	6.93524	7.02432	0.0890857	0.242556	0.766977	0.45234	-0.314637	0.00503715	6.79516	5.73392	-1.06123	0.157197	24	DOWN	NO CHANGE	NO CHANGE
ENSMUSG00000026922	Agpat2	4.67451e-11	7.37933e-06	11.2437	11.3771	0.133463	0.0747985	0.858618	0.449176	-0.409443	0.000281196	20.8109	19.1414	-1.66949	0.0218537	24	DOWN	ADVANCE	NO CHANGE
ENSMUSG00000009566	Fpgs	1.07929e-10	0.0897877	9.55917	9.92123	0.362062	0.000128152	0.616902	0.194607	-0.422295	0.00118419	23.3701	20.6265	-2.74356	0.127858	24	DOWN	NO CHANGE	UP
ENSMUSG00000020889	Nr1d1	1.95232e-10	2.20841e-05	6.64142	5.92178	-0.71964	0.000534167	1.88053	1.1673	-0.713234	0.0119302	8.08301	8.3776	0.294589	0.692183	24	DOWN	NO CHANGE	DOWN
ENSMUSG00000110353	Gm33543	2.03415e-10	3.19385e-05	6.83283	6.95762	0.124789	0.232334	0.87724	0.650045	-0.227195	0.12623	6.72908	5.86098	-0.868098	0.255545	24	NO CHANGE	NO CHANGE	NO CHANGE
ENSMUSG00000055116	Arntl	3.51311e-10	0.0248769	6.07967	6.08419	0.00452018	0.971818	1.2816	0.331269	-0.950331	4.22185e-06	23.3929	22.4075	-0.985441	0.518864	24	DOWN	NO CHANGE	NO CHANGE
ENSMUSG00000020594	Pum2	3.58861e-10	0.00112773	8.24104	8.25942	0.0183839	0.690203	0.366669	0.209304	-0.157365	0.0194881	6.11396	5.82639	-0.287569	0.766597	24	DOWN	NO CHANGE	NO CHANGE
ENSMUSG00000031431	Tsc22d3	5.81662e-10	4.63235e-05	9.40919	9.67437	0.265185	0.0149227	0.816543	0.64635	-0.170193	0.255805	17.1902	15.214	-1.97614	0.0160137	24	NO CHANGE	ADVANCE	UP
ENSMUSG00000010609	Psen2	6.76718e-10	0.00142763	11.0936	11.3773	0.283671	0.00362129	0.846113	0.377542	-0.468571	0.000833668	22.963	21.885	-1.07803	0.296436	24	DOWN	NO CHANGE	UP
ENSMUSG00000003623	Crot	8.00405e-10	0.000163192	11.789	12.0136	0.224678	0.00138245	0.663829	0.311051	-0.352778	0.000456032	3.84818	5.14687	1.29868	0.151694	24	DOWN	NO CHANGE	UP
ENSMUSG00000024254	Abcg8	9.2552e-10	5.19585e-07	8.34265	8.63253	0.289882	0.00298919	0.863882	0.712629	-0.151253	0.251422	7.96349	7.29296	-0.670534	0.300038	24	NO CHANGE	NO CHANGE	UP
ENSMUSG00000109764	Klkb1	9.31641e-10	2.13713e-06	10.8242	10.7821	-0.0421576	0.391289	0.435926	0.352855	-0.0830703	0.23421	8.09209	8.45241	0.36032	0.597806	24	NO CHANGE	NO CHANGE	NO CHANGE
ENSMUSG00000020572	Nampt	1.20884e-09	0.26847	9.25425	8.68708	-0.567168	5.44292e-07	0.779539	0.12806	-0.65148	2.05849e-05	14.6101	15.1101	0.500001	0.864096	24	DOWN	NO CHANGE	DOWN
ENSMUSG00000002881	Nab1	1.5403e-09	0.00276178	9.08175	8.7977	-0.28405	3.78595e-05	0.385346	0.266072	-0.119274	0.178723	9.91538	7.03937	-2.87601	0.010655	24	NO CHANGE	ADVANCE	DOWN
ENSMUSG00000002550	Uck1	2.60465e-09	0.0019347	7.31141	7.19647	-0.114939	0.220861	0.779824	0.368313	-0.411511	0.00303815	19.9826	18.3686	-1.61397	0.135634	24	DOWN	NO CHANGE	NO CHANGE
ENSMUSG00000022389	Tef	2.71752e-09	0.00341644	8.72175	8.54396	-0.17779	0.102008	1.14184	0.314147	-0.827694	2.0509e-06	12.615	10.0546	-2.56038	0.0630973	24	DOWN	NO CHANGE	NO CHANGE
ENSMUSG00000041560	Nop53	3.52352e-09	0.0840403	8.88842	9.02477	0.136343	0.00218065	0.378693	0.0801126	-0.298581	8.86726e-06	8.10132	9.67825	1.57693	0.442729	24	DOWN	NO CHANGE	UP
ENSMUSG00000021607	Mrpl36	3.6059e-09	0.000599107	9.04069	9.14041	0.0997132	0.0494747	0.386379	0.230178	-0.156202	0.0303846	21.3856	20.1984	-1.18729	0.219306	24	DOWN	NO CHANGE	UP
ENSMUSG00000024070	Prkd3	4.43653e-09	8.70352e-05	9.37028	9.32034	-0.0499372	0.558919	0.708457	0.455486	-0.252971	0.0408249	7.07135	7.11712	0.0457677	0.957065	24	DOWN	NO CHANGE	NO CHANGE
ENSMUSG00000117485	Gm19696	6.65515e-09	0.0129528	6.32957	6.07639	-0.253183	0.0139915	0.708618	0.317853	-0.390766	0.00771023	22.761	22.5688	-0.192165	0.883212	24	DOWN	NO CHANGE	DOWN
ENSMUSG00000059824	Dbp	7.0996e-09	0.00074839	7.76263	6.94656	-0.816075	0.00429133	2.23593	1.16882	-1.06712	0.00784852	10.465	9.27531	-1.18972	0.239247	24	DOWN	NO CHANGE	DOWN
ENSMUSG00000026970	Rbms1	8.04919e-09	0.000523079	8.37987	8.31008	-0.0697861	0.261331	0.502562	0.27547	-0.227092	0.0121893	8.26505	8.15913	-0.105921	0.913495	24	DOWN	NO CHANGE	NO CHANGE
ENSMUSG00000030357	Fkbp4	8.16773e-09	0.00028656	9.8999	9.8804	-0.0195057	0.728528	0.40312	0.285174	-0.117946	0.142658	18.731	19.0921	0.361137	0.695363	24	NO CHANGE	NO CHANGE	NO CHANGE
ENSMUSG00000034783	Cd207	8.33703e-09	0.000832196	6.23892	5.87283	-0.366095	7.97586e-05	0.697375	0.354405	-0.342971	0.00598859	20.1061	18.3681	-1.73791	0.0935071	24	DOWN	NO CHANGE	DOWN
ENSMUSG00000025017	Pik3ap1	8.33816e-09	0.000918172	8.12048	8.15591	0.0354292	0.550653	0.501082	0.242662	-0.25842	0.00342082	8.76622	6.42194	-2.34429	0.0279985	24	DOWN	ADVANCE	NO CHANGE
ENSMUSG00000056749	Nfil3	1.1301e-08	0.00369961	6.92825	7.24875	0.320498	0.00643303	1.0691	0.341548	-0.727555	3.8101e-05	21.8759	21.3146	-0.561215	0.670997	24	DOWN	NO CHANGE	UP
ENSMUSG00000031955	Bcar1	1.23192e-08	0.00383835	7.84454	7.62243	-0.222106	0.000523674	0.475993	0.210054	-0.265939	0.00275831	8.32732	7.80188	-0.525443	0.657037	24	DOWN	NO CHANGE	DOWN
ENSMUSG00000021707	Dhfr	1.37303e-08	0.000586585	8.05961	8.29889	0.239283	0.00045261	0.48726	0.28365	-0.203609	0.0271111	8.8185	8.43458	-0.383914	0.697119	24	DOWN	NO CHANGE	UP
ENSMUSG00000020741	Cluh	1.42071e-08	0.204054	9.87598	10.0445	0.168496	0.000787212	0.349909	0.0692379	-0.280671	0.000111586	1.83532	0.198506	-1.63682	0.535205	24	DOWN	NO CHANGE	UP
ENSMUSG00000051716	Apon	1.54343e-08	0.000823557	11.5013	11.9713	0.469983	4.20654e-07	0.601098	0.343165	-0.257933	0.0251724	22.0388	21.6999	-0.3389	0.738104	24	DOWN	NO CHANGE	UP
ENSMUSG00000020620	Abca8b	1.64285e-08	0.00239752	7.70374	8.1798	0.476058	1.97563e-09	0.528717	0.224643	-0.304075	0.00133828	6.0501	5.53798	-0.512121	0.659959	24	DOWN	NO CHANGE	UP
ENSMUSG00000045092	S1pr1	1.97128e-08	0.00735235	8.01709	8.15292	0.135827	0.131393	0.713963	0.279909	-0.434054	0.00119335	21.1307	18.5334	-2.59735	0.0511781	24	DOWN	NO CHANGE	NO CHANGE
ENSMUSG00000031024	Denn2b	2.13824e-08	0.0379279	6.74267	7.32171	0.579032	1.42026e-06	0.771273	0.256345	-0.514929	0.00102075	0.533166	23.7933	-0.73987	0.650097	24	DOWN	NO CHANGE	UP
ENSMUSG00000040505	Abcg5	2.25787e-08	7.23009e-06	8.11836	8.55459	0.436232	2.78697e-06	0.699831	0.475589	-0.224243	0.0558757	9.59752	8.26003	-1.3375	0.094988	24	NO CHANGE	NO CHANGE	UP
ENSMUSG00000021364	Elovl2	2.34389e-08	0.000536091	11.3109	11.3141	0.00313647	0.963789	0.496014	0.319678	-0.176336	0.0765804	7.96868	6.68113	-1.28755	0.194363	24	NO CHANGE	NO CHANGE	NO CHANGE
ENSMUSG00000020190	Mknk2	2.73416e-08	0.000206269	9.42983	8.90671	-0.523114	2.60884e-07	0.636376	0.426265	-0.210111	0.0891639	12.9145	10.2839	-2.63062	0.00662974	24	NO CHANGE	ADVANCE	DOWN
ENSMUSG00000031016	Wee1	2.91081e-08	0.331922	6.23016	6.1895	-0.0406572	0.656349	0.68078	0.0997596	-0.58102	4.84156e-05	14.166	16.1487	1.98277	0.575239	24	DOWN	NO CHANGE	NO CHANGE
ENSMUSG00000036181	H1f2	3.06879e-08	1.78253e-07	8.23094	7.79422	-0.436721	0.00241689	1.17582	1.00695	-0.168869	0.382402	19.24	17.9576	-1.28239	0.0645542	24	NO CHANGE	NO CHANGE	DOWN
ENSMUSG00000050855	Zfp940	3.64709e-08	0.665019	4.56281	4.40803	-0.15478	0.10489	0.513362	0.0514379	-0.461924	0.00112365	17.0927	4.14032	11.0476	0.120438	24	DOWN	NO CHANGE	NO CHANGE
ENSMUSG00000006390	Elovl1	3.73641e-08	1.8193e-05	8.62827	8.80602	0.177749	0.0244064	0.537122	0.477199	-0.0599231	0.580768	20.4809	19.1975	-1.2834	0.122881	24	NO CHANGE	NO CHANGE	UP
ENSMUSG00000028957	Per3	3.82165e-08	0.0379186	6.17985	5.67418	-0.505668	0.00752318	1.29339	0.448935	-0.84445	0.00188834	11.3351	10.032	-1.3031	0.426171	24	DOWN	NO CHANGE	DOWN
ENSMUSG00000050777	Tmem37	4.25869e-08	0.018088	10.2742	10.259	-0.0151806	0.779421	0.372499	0.158098	-0.214401	0.00739375	19.1663	18.2699	-0.896385	0.529417	24	DOWN	NO CHANGE	NO CHANGE
ENSMUSG00000048481	Mypop	4.70551e-08	0.024558	5.27682	5.26869	-0.00812347	0.91898	0.491618	0.23081	-0.260808	0.0250885	18.202	16.3601	-1.84191	0.211385	24	DOWN	NO CHANGE	NO CHANGE
ENSMUSG00000037270	4932438A13Rik	4.74377e-08	0.00722127	6.93449	7.23046	0.295965	1.02348e-05	0.413032	0.199221	-0.213811	0.014143	1.67766	2.9483	1.27064	0.317875	24	DOWN	NO CHANGE	UP
ENSMUSG00000036083	Slc17a3	5.30966e-08	3.55107e-05	8.39736	8.31242	-0.0849475	0.178612	0.506491	0.326842	-0.179649	0.047093	19.5212	18.7924	-0.728828	0.403556	24	DOWN	NO CHANGE	NO CHANGE
ENSMUSG00000048856	Slc25a47	5.45285e-08	0.0505088	11.0998	10.5239	-0.575876	0.000273433	0.738523	0.382133	-0.356391	0.0894562	9.71669	6.46244	-3.25425	0.0525934	24	NO CHANGE	NO CHANGE	DOWN
ENSMUSG00000032114	Slc37a4	5.52652e-08	5.2311e-06	9.48434	9.12923	-0.355112	6.09873e-06	0.546276	0.427839	-0.118437	0.229452	15.2384	14.5043	-0.734168	0.351209	24	NO CHANGE	NO CHANGE	DOWN
ENSMUSG00000052609	Plekhg3	5.75549e-08	0.0151539	6.91269	6.62414	-0.288553	0.002862	0.551518	0.290303	-0.261215	0.0489651	10.4251	8.83266	-1.5924	0.246345	24	DOWN	NO CHANGE	DOWN
ENSMUSG00000021775	Nr1d2	5.88387e-08	0.00116493	7.30115	6.22263	-1.07853	9.8311e-07	1.22863	0.825538	-0.403087	0.137701	10.4666	8.33916	-2.12748	0.0491185	24	NO CHANGE	ADVANCE	DOWN
ENSMUSG00000029238	Clock	6.35551e-08	0.372872	7.21207	7.4402	0.228127	0.0108574	0.51815	0.0936798	-0.42447	0.00109254	0.816929	1.24832	0.431391	0.90375	24	DOWN	NO CHANGE	UP
ENSMUSG00000026179	Pnkd	7.37013e-08	1.84981e-05	8.96743	9.32461	0.357183	1.03501e-06	0.545446	0.313173	-0.232273	0.0120075	22.6483	18.7506	-3.89774	6.5967e-05	24	DOWN	ADVANCE	UP
ENSMUSG00000025981	Coq10b	7.53966e-08	0.00354036	7.6843	7.23425	-0.45005	0.00300456	1.15319	0.467535	-0.685656	0.00151562	11.5532	9.86584	-1.68741	0.187526	24	DOWN	NO CHANGE	DOWN
ENSMUSG00000040471	Ggt6	7.55492e-08	0.000628618	7.61214	7.39245	-0.219693	0.01047	0.580628	0.364089	-0.216539	0.0687697	20.5847	20.8392	0.254529	0.803236	24	NO CHANGE	NO CHANGE	DOWN
ENSMUSG00000029669	Tspan12	7.69574e-08	0.00434127	9.57955	9.40313	-0.17643	0.0010737	0.336128	0.18342	-0.152708	0.0373394	9.58574	7.59802	-1.98773	0.102666	24	DOWN	NO CHANGE	DOWN
ENSMUSG00000015357	Clpx	8.34401e-08	0.0962589	9.7323	10.7674	1.03505	2.61469e-07	1.21727	0.32062	-0.896648	0.000530862	23.8978	21.5062	-2.39158	0.257072	24	DOWN	NO CHANGE	UP
ENSMUSG00000051652	Lrrc3	8.40072e-08	6.53483e-06	8.11251	7.95569	-0.156824	0.0303561	0.565245	0.412098	-0.153148	0.129216	19.0184	18.3556	-0.662786	0.413611	24	NO CHANGE	NO CHANGE	DOWN
ENSMUSG00000028249	Sdcbp	9.17966e-08	0.129306	8.47581	8.40511	-0.0706984	0.287591	0.373229	0.126416	-0.246814	0.0110484	8.53407	8.98433	0.45026	0.830788	24	DOWN	NO CHANGE	NO CHANGE
ENSMUSG00000018932	Map2k3	9.48097e-08	0.0042603	9.55307	9.44312	-0.109957	0.0137151	0.344741	0.134559	-0.210181	0.00119148	16.4799	15.735	-0.744948	0.570381	24	DOWN	NO CHANGE	DOWN
ENSMUSG00000020134	Peli1	9.49928e-08	0.0268027	7.22994	7.14104	-0.0888931	0.194741	0.432663	0.186337	-0.246325	0.0134025	9.96907	9.27768	-0.691389	0.648461	24	DOWN	NO CHANGE	NO CHANGE
ENSMUSG00000022636	Alcam	9.99019e-08	0.0447209	7.9863	8.15073	0.164431	0.00634283	0.368765	0.141162	-0.227603	0.00744389	8.04863	9.28891	1.24028	0.458593	24	DOWN	NO CHANGE	UP
ENSMUSG00000007950	Abhd8	1.03014e-07	4.8976e-06	6.22986	6.06854	-0.161317	0.0487184	0.60636	0.498722	-0.107638	0.343646	18.7732	17.6008	-1.17236	0.144303	24	NO CHANGE	NO CHANGE	DOWN
ENSMUSG00000026614	Slc30a10	1.05019e-07	0.111867	7.78639	8.13818	0.35179	0.00376969	0.794424	0.210829	-0.583594	0.000837973	23.5211	20.0842	-3.43686	0.117375	24	DOWN	NO CHANGE	UP
ENSMUSG00000055866	Per2	1.20301e-07	0.001353	6.88103	6.72765	-0.153383	0.235059	1.04846	0.443184	-0.605277	0.00166052	13.8926	14.5835	0.690856	0.565083	24	DOWN	NO CHANGE	NO CHANGE
ENSMUSG00000020743	Mif4gd	1.24768e-07	0.00073728	8.50385	8.58895	0.0851004	0.113936	0.436602	0.194158	-0.242444	0.00226228	21.8061	19.5954	-2.21065	0.0581514	24	DOWN	NO CHANGE	NO CHANGE
ENSMUSG00000006442	Srm	1.28857e-07	2.29656e-05	7.83796	7.87339	0.035428	0.704337	0.599831	0.573709	-0.0261219	0.843069	17.1529	17.5084	0.35549	0.67944	24	NO CHANGE	NO CHANGE	NO CHANGE
ENSMUSG00000038384	Setd1b	1.32003e-07	0.000416054	7.38241	7.17898	-0.203425	0.0166586	0.61382	0.351779	-0.262041	0.0282993	8.2373	8.75499	0.51769	0.614727	24	DOWN	NO CHANGE	DOWN
ENSMUSG00000032481	Smarcc1	1.32023e-07	0.00933775	6.89725	6.80342	-0.0938329	0.160691	0.525855	0.182146	-0.343709	0.000623277	7.03511	6.28623	-0.748887	0.610271	24	DOWN	NO CHANGE	NO CHANGE
ENSMUSG00000042599	Kdm7a	1.33527e-07	0.00526185	6.97479	6.86749	-0.107301	0.158231	0.547299	0.244806	-0.302493	0.00650698	8.09586	6.44955	-1.64631	0.204263	24	DOWN	NO CHANGE	NO CHANGE
ENSMUSG00000011179	Odc1	1.36231e-07	5.1431e-05	8.3693	8.29305	-0.0762542	0.46566	0.751565	0.556001	-0.195564	0.189003	19.8268	19.3523	-0.47448	0.594715	24	NO CHANGE	NO CHANGE	NO CHANGE
ENSMUSG00000019889	Ptprk	1.42322e-07	0.000120238	7.99883	8.09258	0.0937489	0.0777209	0.383819	0.253866	-0.129953	0.0835693	4.66732	6.34173	1.67441	0.080605	24	NO CHANGE	NO CHANGE	NO CHANGE
ENSMUSG00000020362	Cnot6	1.45764e-07	0.00230534	7.62775	7.59646	-0.0312922	0.596069	0.369794	0.234335	-0.135459	0.109536	7.94633	9.18016	1.23383	0.281339	24	NO CHANGE	NO CHANGE	NO CHANGE
ENSMUSG00000046027	Stard5	1.6332e-07	0.0123604	9.46296	9.52773	0.0647691	0.0983893	0.281891	0.108891	-0.172999	0.0026729	13.9979	15.3945	1.39656	0.338004	24	DOWN	NO CHANGE	NO CHANGE
ENSMUSG00000066406	Akap13	1.70703e-07	0.283587	7.88822	7.91497	0.0267555	0.705076	0.329081	0.0984562	-0.230625	0.0251182	9.66111	6.48147	-3.17964	0.269795	24	DOWN	NO CHANGE	NO CHANGE
ENSMUSG00000063077	Kif1b	1.71464e-07	2.67635e-05	8.69156	8.56412	-0.127446	0.0746242	0.486814	0.401904	-0.0849106	0.393969	8.35374	6.65419	-1.69955	0.0544917	24	NO CHANGE	NO CHANGE	NO CHANGE
ENSMUSG00000016487	Ppfibp1	1.79878e-07	0.0232931	6.85277	6.87209	0.019319	0.752114	0.511236	0.131262	-0.379974	6.78974e-05	6.31384	4.29273	-2.02111	0.274557	24	DOWN	NO CHANGE	NO CHANGE
ENSMUSG00000038550	Ciart	1.92165e-07	0.00352156	5.55184	4.67763	-0.874216	4.72144e-05	1.37399	0.66897	-0.705024	0.0132365	11.9592	10.0683	-1.89099	0.129813	24	DOWN	NO CHANGE	DOWN
ENSMUSG00000091780	Sco2	1.95635e-07	0.0654844	7.9872	8.43528	0.448086	6.1244e-06	0.712143	0.152839	-0.559303	4.34088e-05	1.51212	2.1154	0.603283	0.786721	24	DOWN	NO CHANGE	UP
ENSMUSG00000028991	Mtor	2.04869e-07	3.03249e-05	7.33669	7.05776	-0.278933	0.000682222	0.617885	0.369189	-0.248696	0.0257167	8.18544	8.09772	-0.087725	0.9242	24	DOWN	NO CHANGE	DOWN
ENSMUSG00000031813	Mvb12a	2.0499e-07	0.00709374	9.27155	9.34936	0.0778105	0.0423443	0.208229	0.133449	-0.0747806	0.162136	20.1517	19.777	-0.374695	0.768241	24	NO CHANGE	NO CHANGE	UP
ENSMUSG00000039976	Tbc1d16	2.09336e-07	0.631696	6.57543	6.3482	-0.227231	0.00286548	0.482851	0.0382853	-0.444566	7.70093e-05	11.2744	6.93876	-4.33568	0.549202	24	DOWN	NO CHANGE	DOWN
ENSMUSG00000009894	Snap47	2.12019e-07	0.000548267	8.85971	8.93843	0.078716	0.399675	0.669583	0.390941	-0.278642	0.0390978	20.2661	20.0093	-0.256855	0.807346	24	DOWN	NO CHANGE	NO CHANGE
ENSMUSG00000062937	Mtap	2.1493e-07	0.00153384	7.53872	7.55859	0.0198765	0.777655	0.478455	0.275825	-0.20263	0.0467774	20.7193	19.5403	-1.17906	0.29761	24	DOWN	NO CHANGE	NO CHANGE
ENSMUSG00000030244	Gys2	2.15662e-07	0.0152642	9.95946	8.97527	-0.984185	3.26598e-09	0.877942	0.385025	-0.492917	0.0115776	12.3149	9.62038	-2.69448	0.0664677	24	DOWN	NO CHANGE	DOWN
ENSMUSG00000003721	Insig2	2.15902e-07	0.135725	9.97125	10.8689	0.897687	3.4206e-06	1.05857	0.296721	-0.761848	0.0025508	0.0215596	22.2807	-1.74087	0.442264	24	DOWN	NO CHANGE	UP
ENSMUSG00000017929	B4galt5	2.18568e-07	0.311101	8.11324	7.71673	-0.396507	0.00411625	0.721115	0.163914	-0.557201	0.00433572	11.6361	12.4138	0.777664	0.804502	24	DOWN	NO CHANGE	DOWN
ENSMUSG00000043962	Thrap3	2.20953e-07	0.00213974	7.19171	7.25199	0.0602786	0.426048	0.599881	0.244317	-0.355563	0.00170374	6.02777	6.98589	0.958119	0.453383	24	DOWN	NO CHANGE	NO CHANGE
ENSMUSG00000023045	Soat2	2.2225e-07	0.00145526	7.3151	7.33046	0.0153659	0.847478	0.519567	0.323896	-0.195671	0.0887215	8.92924	9.03904	0.1098	0.921206	24	NO CHANGE	NO CHANGE	NO CHANGE
ENSMUSG00000058672	Tubb2a	2.48276e-07	0.00975451	9.6853	10.4179	0.732618	0.000106605	1.28335	0.484507	-0.798845	0.00198624	0.521918	21.061	-3.46088	0.0209985	24	DOWN	ADVANCE	UP
ENSMUSG00000034610	Tut4	2.53806e-07	0.00938236	6.47875	6.39764	-0.0811108	0.336922	0.515761	0.273545	-0.242216	0.0465243	7.76684	5.6496	-2.11723	0.116171	24	DOWN	NO CHANGE	NO CHANGE
ENSMUSG00000029551	Psmg3	2.71241e-07	0.000953829	7.78458	7.825	0.0404179	0.485448	0.360758	0.249694	-0.111063	0.178746	20.6109	21.8948	1.2839	0.236224	24	NO CHANGE	NO CHANGE	NO CHANGE
ENSMUSG00000022016	Akap11	2.83514e-07	0.00991181	6.939	6.89377	-0.0452293	0.541276	0.433822	0.242978	-0.190843	0.0731958	6.97162	4.85627	-2.11535	0.117382	24	NO CHANGE	NO CHANGE	NO CHANGE
ENSMUSG00000025374	Nabp2	2.84248e-07	0.00729401	7.73812	8.00202	0.263897	0.0101636	0.527977	0.353065	-0.174912	0.214079	20.2192	19.5427	-0.67651	0.598774	24	NO CHANGE	NO CHANGE	UP
ENSMUSG00000057963	Itpk1	2.85014e-07	0.00028005	7.25969	7.47799	0.218304	0.01209	0.560279	0.391877	-0.168402	0.159874	21.7126	21.057	-0.655621	0.511399	24	NO CHANGE	NO CHANGE	UP
ENSMUSG00000034880	Mrpl34	2.88984e-07	5.21355e-05	9.16246	9.18998	0.0275238	0.697796	0.535767	0.345001	-0.190766	0.0621736	20.4762	19.6204	-0.855806	0.361201	24	NO CHANGE	NO CHANGE	NO CHANGE
ENSMUSG00000029009	Mthfr	2.89981e-07	0.118394	6.50981	7.13227	0.622462	9.8105e-06	0.797614	0.224553	-0.573061	0.00214368	23.1698	17.9582	-5.21154	0.0218855	24	DOWN	NO CHANGE	UP
ENSMUSG00000064225	Paqr9	2.9591e-07	4.75341e-06	10.9206	10.6035	-0.317178	0.000832146	0.652413	0.534736	-0.117676	0.350264	22.3211	23.5786	1.25745	0.129716	24	NO CHANGE	NO CHANGE	DOWN
ENSMUSG00000015937	Macroh2a1	3.18243e-07	0.0239302	9.4323	9.41672	-0.0155802	0.633833	0.203404	0.0891318	-0.114272	0.0168764	8.27054	8.67705	0.406509	0.790334	24	DOWN	NO CHANGE	NO CHANGE
ENSMUSG00000032010	Usp2	3.33198e-07	0.00158263	7.90351	7.40476	-0.498755	0.0206415	1.63361	0.689541	-0.944071	0.00247914	13.4211	12.4954	-0.92569	0.461938	24	DOWN	NO CHANGE	DOWN
ENSMUSG00000025194	Abcc2	3.35519e-07	3.31915e-06	9.80079	9.55957	-0.241222	0.00433053	0.677413	0.406157	-0.271255	0.0209834	9.35226	8.44137	-0.910893	0.304863	24	DOWN	NO CHANGE	DOWN
ENSMUSG00000020087	Tysnd1	3.37603e-07	2.02011e-05	8.33257	8.30711	-0.0254642	0.626814	0.337264	0.31284	-0.0244241	0.741387	18.7588	17.6964	-1.06244	0.226605	24	NO CHANGE	NO CHANGE	NO CHANGE
ENSMUSG00000023243	Kcnk5	3.48588e-07	0.131686	7.9278	7.51957	-0.408225	0.00965301	0.876157	0.27574	-0.600417	0.00729135	12.7733	14.4339	1.66062	0.451719	24	DOWN	NO CHANGE	DOWN
ENSMUSG00000020182	Ddc	3.82864e-07	0.0177622	8.41079	9.09043	0.679647	6.55909e-05	0.983569	0.435184	-0.548385	0.015282	22.54	20.7101	-1.8299	0.220601	24	DOWN	NO CHANGE	UP
ENSMUSG00000039956	Mrap	4.26135e-07	0.00470795	9.31478	9.80931	0.494535	2.15539e-05	0.670818	0.35645	-0.314368	0.0374119	21.1303	21.3026	0.172278	0.891471	24	DOWN	NO CHANGE	UP
ENSMUSG00000045658	Pid1	4.2995e-07	0.00105017	9.46908	9.82414	0.35506	1.11654e-07	0.382366	0.220386	-0.161979	0.0457266	23.746	21.0229	-2.72307	0.0186669	24	DOWN	ADVANCE	UP
ENSMUSG00000030747	Dgat2	4.41957e-07	0.000723148	11.4149	11.146	-0.268898	0.00425839	0.59201	0.376006	-0.216004	0.0933712	16.9834	15.4117	-1.57168	0.149553	24	NO CHANGE	NO CHANGE	DOWN
ENSMUSG00000042363	Lgalsl	4.65531e-07	0.00696136	7.39764	8.21945	0.821801	2.46327e-06	1.02216	0.47417	-0.547993	0.013855	22.4686	21.0923	-1.37632	0.310113	24	DOWN	NO CHANGE	UP
ENSMUSG00000027184	Caprin1	4.76959e-07	0.0069131	9.22782	9.38649	0.158673	0.0522385	0.552236	0.244112	-0.308125	0.00890612	22.6816	21.5882	-1.09345	0.425501	24	DOWN	NO CHANGE	NO CHANGE
ENSMUSG00000024759	Atl3	4.79692e-07	0.00042435	9.02076	9.11713	0.0963749	0.0574591	0.334516	0.216161	-0.118354	0.0972404	8.34518	5.31376	-3.03143	0.00560165	24	NO CHANGE	ADVANCE	NO CHANGE
ENSMUSG00000030556	Lrrc28	4.89197e-07	0.001669	7.87852	7.65249	-0.226024	0.0071192	0.646249	0.243349	-0.4029	0.00091959	15.3461	14.789	-0.557107	0.679661	24	DOWN	NO CHANGE	DOWN
ENSMUSG00000021133	Susd6	5.31406e-07	0.00128934	6.94251	6.75403	-0.188483	0.0142022	0.448838	0.307336	-0.141502	0.181632	11.2031	8.25203	-2.95112	0.0110276	24	NO CHANGE	ADVANCE	DOWN
ENSMUSG00000025934	Gsta3	5.48155e-07	0.183287	14.0667	13.7495	-0.317154	0.000439997	0.523457	0.125798	-0.39766	0.0015636	20.3028	22.3961	2.09329	0.424561	24	DOWN	NO CHANGE	DOWN
ENSMUSG00000037003	Tns2	5.80201e-07	0.00816894	7.46473	7.00192	-0.462818	0.000624068	0.694405	0.429645	-0.264759	0.142142	9.12705	9.8239	0.696845	0.597106	24	NO CHANGE	NO CHANGE	DOWN
ENSMUSG00000028479	Gne	6.07669e-07	0.0418295	9.41906	9.0169	-0.402158	6.36483e-05	0.566344	0.215775	-0.350568	0.00902434	10.768	8.29709	-2.4709	0.157069	24	DOWN	NO CHANGE	DOWN
ENSMUSG00000047412	Zbtb44	6.09646e-07	3.82384e-05	7.86061	7.53102	-0.329588	3.3862e-05	0.401021	0.429172	0.0281514	0.78063	8.98819	7.01947	-1.96872	0.0393818	24	NO CHANGE	ADVANCE	DOWN
ENSMUSG00000032637	Atxn2l	6.46249e-07	0.0636544	6.06766	6.03131	-0.0363483	0.628204	0.440723	0.165503	-0.27522	0.0124364	8.25179	10.9609	2.70907	0.147722	24	DOWN	NO CHANGE	NO CHANGE
ENSMUSG00000021361	Tmem14c	6.53801e-07	0.00515869	11.0973	11.219	0.121763	0.285386	0.786834	0.351626	-0.435209	0.0091012	20.5465	21.4555	0.909029	0.500894	24	DOWN	NO CHANGE	NO CHANGE
ENSMUSG00000024900	Cpt1a	6.54846e-07	0.000256708	10.0446	9.7758	-0.268784	5.30656e-05	0.431078	0.253722	-0.177356	0.0418251	9.2352	6.48374	-2.75146	0.0116816	24	DOWN	ADVANCE	DOWN
ENSMUSG00000028150	Rorc	6.55913e-07	0.00926294	8.44507	9.22338	0.778314	2.70339e-07	0.950431	0.338344	-0.612088	0.00148347	18.9877	19.8231	0.83535	0.586742	24	DOWN	NO CHANGE	UP
ENSMUSG00000062822	4833420G17Rik	6.70359e-07	0.00399083	7.0504	6.9029	-0.147505	0.0355437	0.373893	0.2578	-0.116093	0.233493	9.55872	6.37642	-3.1823	0.012691	24	NO CHANGE	ADVANCE	DOWN
ENSMUSG00000056941	Commd7	6.78793e-07	0.0033984	7.67103	7.92907	0.25804	0.000467942	0.456421	0.232841	-0.223581	0.0249768	0.168849	20.1605	-4.00836	0.00261027	24	DOWN	ADVANCE	UP
ENSMUSG00000011831	Evi5	6.81161e-07	4.43323e-05	8.78866	8.79428	0.00562497	0.903594	0.322678	0.236381	-0.086297	0.193351	5.37168	6.06686	0.695184	0.456348	24	NO CHANGE	NO CHANGE	NO CHANGE
ENSMUSG00000038594	Cep85l	6.86143e-07	0.0340174	6.66834	6.63104	-0.0372942	0.73889	0.491495	0.31866	-0.172834	0.277791	10.375	9.52355	-0.851419	0.594637	24	NO CHANGE	NO CHANGE	NO CHANGE
ENSMUSG00000040659	Efhd2	6.9153e-07	0.0619742	8.85282	8.2081	-0.644715	1.31759e-06	0.691048	0.252003	-0.439046	0.00958528	13.2713	12.8277	-0.443599	0.811174	24	DOWN	NO CHANGE	DOWN
ENSMUSG00000024298	Zfp871	6.92284e-07	0.000346706	7.6271	7.5209	-0.106202	0.250753	0.551177	0.43437	-0.116807	0.370248	8.90058	6.9697	-1.93088	0.0655147	24	NO CHANGE	NO CHANGE	NO CHANGE
ENSMUSG00000022500	Litaf	6.92712e-07	0.000218838	9.25523	9.4952	0.239977	0.00500713	0.511363	0.392092	-0.11927	0.30378	22.9466	22.2771	-0.669516	0.50447	24	NO CHANGE	NO CHANGE	UP
ENSMUSG00000048307	Ankrd46	7.10824e-07	6.33024e-05	7.901	7.95536	0.0543568	0.443913	0.445114	0.379124	-0.0659894	0.510651	19.4324	19.3492	-0.083197	0.9292	24	NO CHANGE	NO CHANGE	NO CHANGE
ENSMUSG00000037720	Tmem33	7.36884e-07	0.000959325	9.39593	9.41132	0.0153884	0.832875	0.489956	0.285208	-0.204749	0.0522539	19.7869	19.1704	-0.616435	0.585997	24	NO CHANGE	NO CHANGE	NO CHANGE
ENSMUSG00000039285	Azi2	7.60086e-07	6.75851e-06	8.09795	8.10161	0.00365207	0.930004	0.317519	0.215528	-0.101991	0.0882875	9.19473	7.04307	-2.15165	0.0194223	24	NO CHANGE	ADVANCE	NO CHANGE
ENSMUSG00000101397	Mug-ps1	7.64254e-07	6.95758e-05	7.70118	7.96579	0.264609	0.0372712	0.869171	0.594885	-0.274286	0.12238	5.88541	6.44023	0.554825	0.565238	24	NO CHANGE	NO CHANGE	UP
ENSMUSG00000032898	Fbxo21	7.98935e-07	0.00490624	8.68924	8.09305	-0.596195	3.7318e-05	0.749454	0.462714	-0.28674	0.124404	8.01927	7.14041	-0.878858	0.487462	24	NO CHANGE	NO CHANGE	DOWN
ENSMUSG00000018846	Pank3	8.01538e-07	0.0215023	8.41689	8.27977	-0.137122	0.0992288	0.463021	0.232148	-0.230873	0.0511936	9.16193	8.30107	-0.860862	0.568329	24	NO CHANGE	NO CHANGE	NO CHANGE
ENSMUSG00000020130	Tbc1d15	8.1516e-07	0.000274709	7.96233	7.85807	-0.104255	0.109859	0.401288	0.300882	-0.100406	0.272317	8.27331	7.09934	-1.17397	0.252929	24	NO CHANGE	NO CHANGE	NO CHANGE
ENSMUSG00000022299	Slc25a32	8.15625e-07	0.0989272	7.12109	6.83857	-0.282524	0.000286056	0.346033	0.151248	-0.194785	0.0604421	11.4628	7.36593	-4.09685	0.0434425	24	NO CHANGE	NO CHANGE	DOWN
ENSMUSG00000020593	Lpin1	8.24893e-07	3.64609e-06	9.44744	9.01455	-0.432895	0.0150269	1.3469	0.880712	-0.466191	0.0602488	11.9682	12.0177	0.0495298	0.955616	24	NO CHANGE	NO CHANGE	DOWN
ENSMUSG00000035686	Thrsp	8.31879e-07	0.0725806	11.5147	10.6007	-0.913998	0.000181634	1.49204	0.431761	-1.06028	0.00162964	15.1736	15.4914	0.317842	0.87753	24	DOWN	NO CHANGE	DOWN
ENSMUSG00000054309	Cpsf3	8.36023e-07	0.230544	7.85937	7.82605	-0.0333177	0.466751	0.232404	0.0673652	-0.165039	0.0137202	5.72215	8.08524	2.36309	0.382593	24	DOWN	NO CHANGE	NO CHANGE
ENSMUSG00000056133	Unc93a2	8.47285e-07	2.65195e-05	5.94557	5.68591	-0.259654	0.0243665	0.806071	0.560549	-0.245522	0.125891	7.08226	6.12613	-0.956133	0.306052	24	NO CHANGE	NO CHANGE	DOWN
ENSMUSG00000021360	Gcnt2	8.66641e-07	0.165188	6.87486	6.5537	-0.32116	0.00014536	0.43606	0.126878	-0.309183	0.00684919	9.77697	6.48422	-3.29275	0.179122	24	DOWN	NO CHANGE	DOWN
ENSMUSG00000057068	Fam47e	9.00721e-07	0.00210927	7.71732	7.22807	-0.489247	0.00264635	0.919791	0.595178	-0.324613	0.141244	17.9913	19.9196	1.92831	0.106845	24	NO CHANGE	NO CHANGE	DOWN
ENSMUSG00000048546	Tob2	9.05349e-07	0.00133509	7.64191	7.29135	-0.350551	0.000878319	0.637024	0.378905	-0.258119	0.0691628	9.82523	11.0743	1.2491	0.282701	24	NO CHANGE	NO CHANGE	DOWN
ENSMUSG00000026839	Upp2	9.3994e-07	0.000734054	9.85338	9.10319	-0.750198	7.27464e-05	1.10436	0.706478	-0.397879	0.106396	11.4422	9.60241	-1.83982	0.100158	24	NO CHANGE	NO CHANGE	DOWN
ENSMUSG00000033917	Gde1	9.7221e-07	3.64341e-06	9.64587	9.17886	-0.467008	1.42248e-06	0.68072	0.386215	-0.294505	0.0162708	16.718	17.2721	0.554012	0.561202	24	DOWN	NO CHANGE	DOWN
ENSMUSG00000032309	Fbxo22	9.76771e-07	0.0039699	8.34473	8.26412	-0.0806171	0.145556	0.32202	0.196138	-0.125882	0.109026	21.1797	20.3134	-0.866302	0.488501	24	NO CHANGE	NO CHANGE	NO CHANGE
ENSMUSG00000015337	Endog	9.92497e-07	0.00070056	9.69058	9.53872	-0.151869	0.0154585	0.439496	0.219827	-0.219669	0.0134057	19.3327	18.1403	-1.19233	0.313527	24	DOWN	NO CHANGE	DOWN
ENSMUSG00000059474	Mbtd1	1.00262e-06	0.000434067	6.52408	6.43319	-0.0908867	0.390789	0.667473	0.463051	-0.204422	0.175156	7.85855	7.17728	-0.681275	0.520875	24	NO CHANGE	NO CHANGE	NO CHANGE
ENSMUSG00000060063	Alox5ap	1.04941e-06	0.00768716	5.84011	5.78873	-0.051375	0.586497	0.641919	0.273425	-0.368494	0.00809809	19.4974	20.343	0.845591	0.555593	24	DOWN	NO CHANGE	NO CHANGE
ENSMUSG00000067787	Blcap	1.09781e-06	0.265079	7.11916	7.47392	0.354761	2.88113e-05	0.421266	0.0995064	-0.32176	0.00442127	22.2231	20.7136	-1.50955	0.61543	24	DOWN	NO CHANGE	UP
ENSMUSG00000057788	Ddx49	1.13251e-06	0.000875175	7.33523	7.11765	-0.217588	0.00705464	0.464284	0.325595	-0.138688	0.208673	9.67956	10.3698	0.690283	0.5339	24	NO CHANGE	NO CHANGE	DOWN
ENSMUSG00000030087	Klf15	1.13575e-06	0.0710558	10.328	10.1719	-0.156051	0.104701	0.413712	0.224545	-0.189167	0.162565	11.6242	11.471	-0.153192	0.933368	24	NO CHANGE	NO CHANGE	NO CHANGE
ENSMUSG00000020131	Pcsk4	1.15665e-06	0.0073861	7.04669	6.15484	-0.89184	6.51428e-07	1.00499	0.46134	-0.543648	0.0155546	11.5363	8.65736	-2.87897	0.0443366	24	DOWN	ADVANCE	DOWN
ENSMUSG00000031700	Gpt2	1.18327e-06	3.51141e-05	10.8181	10.491	-0.327037	6.65461e-06	0.43547	0.325988	-0.109482	0.230115	17.1564	14.1596	-2.99672	0.00247098	24	NO CHANGE	ADVANCE	DOWN
ENSMUSG00000027397	Slc20a1	1.22045e-06	0.26709	6.9004	6.76681	-0.133591	0.208461	0.634045	0.129711	-0.504334	0.00144573	10.7264	12.6222	1.89578	0.549678	24	DOWN	NO CHANGE	NO CHANGE
ENSMUSG00000042115	Klhdc8a	1.24353e-06	9.37748e-05	5.36454	5.45215	0.0876153	0.254728	0.513945	0.361072	-0.152873	0.161639	23.5551	21.4934	-2.06163	0.0416222	24	NO CHANGE	ADVANCE	NO CHANGE
ENSMUSG00000027610	Gss	1.29541e-06	0.00071393	9.06947	8.75586	-0.313608	7.09813e-05	0.38478	0.326837	-0.0579434	0.567795	8.61789	10.6467	2.02879	0.0699704	24	NO CHANGE	NO CHANGE	DOWN
ENSMUSG00000050043	Tmx2	1.33045e-06	0.0109261	7.94807	8.20575	0.257674	0.000212736	0.310273	0.214693	-0.0955803	0.293618	21.4455	21.2924	-0.153082	0.911877	24	NO CHANGE	NO CHANGE	UP
ENSMUSG00000005469	Prkaca	1.3335e-06	0.0246497	7.71048	8.08934	0.378857	0.000207031	0.534004	0.253556	-0.280448	0.0393332	21.2531	18.964	-2.28912	0.148389	24	DOWN	NO CHANGE	UP
ENSMUSG00000037686	Aspg	1.35094e-06	0.000941002	9.43018	9.27017	-0.16001	0.0260946	0.444534	0.276621	-0.167913	0.0943867	8.17467	6.55628	-1.61839	0.158888	24	NO CHANGE	NO CHANGE	DOWN
ENSMUSG00000028766	Alpl	1.38979e-06	0.00190615	7.17235	6.56734	-0.605009	9.8025e-09	0.551713	0.308449	-0.243264	0.0493325	14.996	17.3778	2.38186	0.0547868	24	DOWN	NO CHANGE	DOWN
ENSMUSG00000022462	Slc38a2	1.40254e-06	0.000473122	8.93551	8.80685	-0.128656	0.169468	0.539434	0.420491	-0.118944	0.365996	8.79524	7.17635	-1.61889	0.134194	24	NO CHANGE	NO CHANGE	NO CHANGE
ENSMUSG00000020153	Ndufs7	1.43624e-06	0.010513	10.5022	10.4748	-0.0273878	0.462464	0.230428	0.10959	-0.120838	0.0256538	19.5352	20.7595	1.22431	0.395256	24	DOWN	NO CHANGE	NO CHANGE
ENSMUSG00000090112	Shprh	1.44128e-06	0.131671	6.16072	6.16286	0.00213345	0.975495	0.417252	0.117156	-0.300097	0.00370835	7.32449	7.10702	-0.217473	0.926335	24	DOWN	NO CHANGE	NO CHANGE
ENSMUSG00000090264	Eif4ebp3	1.46455e-06	0.00032244	6.75802	6.2214	-0.536621	0.00238004	1.04556	0.745696	-0.299859	0.208325	18.7973	18.8016	0.00430841	0.996727	24	NO CHANGE	NO CHANGE	DOWN
ENSMUSG00000024843	Chka	1.46822e-06	0.30886	8.46016	9.04569	0.585526	0.000733609	0.923841	0.187165	-0.736676	0.00233119	1.11809	23.3401	-1.77796	0.597997	24	DOWN	NO CHANGE	UP
ENSMUSG00000021025	Nfkbia	1.47714e-06	0.00114124	8.34008	8.00441	-0.335673	0.00385296	0.696425	0.429428	-0.266996	0.0926571	9.26123	8.77797	-0.483262	0.675541	24	NO CHANGE	NO CHANGE	DOWN
ENSMUSG00000030180	Kdm5a	1.4821e-06	0.00300338	6.47459	6.51559	0.0410018	0.646751	0.590127	0.296935	-0.293192	0.0244548	7.45179	6.3882	-1.06359	0.410398	24	DOWN	NO CHANGE	NO CHANGE
ENSMUSG00000025732	Mcrip2	1.50061e-06	0.00658232	8.64475	8.38699	-0.257752	0.000234197	0.427657	0.191424	-0.236233	0.0125751	18.1115	16.0635	-2.04793	0.15112	24	DOWN	NO CHANGE	DOWN
ENSMUSG00000026603	Smyd2	1.50334e-06	0.0737981	7.65529	7.50386	-0.151429	0.0269869	0.411976	0.131071	-0.280905	0.00444893	19.5328	17.0355	-2.49739	0.223322	24	DOWN	NO CHANGE	DOWN
ENSMUSG00000045482	Trrap	1.52803e-06	0.0143497	6.61485	6.46107	-0.15378	0.0856509	0.508642	0.257958	-0.250683	0.0488303	8.32956	7.16898	-1.16058	0.428141	24	DOWN	NO CHANGE	NO CHANGE
ENSMUSG00000015461	Atf6b	1.58134e-06	0.00561392	6.76224	6.89348	0.13124	0.0980836	0.469823	0.25727	-0.212553	0.059425	20.3366	19.1591	-1.1775	0.374968	24	NO CHANGE	NO CHANGE	NO CHANGE
ENSMUSG00000001763	Tspan33	1.59473e-06	0.00104058	6.91672	7.27643	0.359709	0.0002249	0.435948	0.407823	-0.0281251	0.82448	19.6779	16.3932	-3.2847	0.00633396	24	NO CHANGE	ADVANCE	UP
ENSMUSG00000059248	Septin9	1.60257e-06	2.233e-05	8.19485	8.27665	0.0818018	0.30353	0.578172	0.36873	-0.209442	0.0662416	21.679	20.512	-1.16699	0.233241	24	NO CHANGE	NO CHANGE	NO CHANGE
ENSMUSG00000006356	Crip2	1.60696e-06	0.00588391	8.77002	9.0197	0.249678	0.0180743	0.679472	0.305638	-0.373834	0.0126569	23.1592	20.0374	-3.12179	0.0301016	24	DOWN	ADVANCE	UP
ENSMUSG00000036216	Leap2	1.60782e-06	0.0752596	10.0206	10.5387	0.518144	4.58422e-05	0.711399	0.223889	-0.487511	0.00423857	22.6103	17.2202	-5.39012	0.0114732	24	DOWN	NO CHANGE	UP
ENSMUSG00000027597	Ahcy	1.64582e-06	0.367085	12.436	11.9971	-0.438892	1.3275e-06	0.535786	0.068292	-0.467494	0.000118365	19.272	15.6381	-3.63392	0.412632	24	DOWN	NO CHANGE	DOWN
ENSMUSG00000041571	Selenow	1.6648e-06	0.270361	10.4711	10.4554	-0.0156592	0.770344	0.314512	0.0658949	-0.248617	0.00198517	20.0259	20.58	0.55408	0.861499	24	DOWN	NO CHANGE	NO CHANGE
ENSMUSG00000029571	Tmem106b	1.66536e-06	0.0258182	9.92223	9.83308	-0.0891416	0.0729068	0.224632	0.14245	-0.0821822	0.237165	8.89337	8.31992	-0.57345	0.711241	24	NO CHANGE	NO CHANGE	NO CHANGE
ENSMUSG00000047446	Arl4a	1.66699e-06	0.110734	8.03052	8.27439	0.243871	0.0374214	0.650031	0.210317	-0.439714	0.008976	22.3908	23.258	0.867274	0.69088	24	DOWN	NO CHANGE	UP
ENSMUSG00000036550	Cnot1	1.67189e-06	0.00289401	8.63867	8.59032	-0.0483515	0.334147	0.286227	0.184528	-0.101699	0.153622	5.46787	4.63877	-0.829095	0.500088	24	NO CHANGE	NO CHANGE	NO CHANGE
ENSMUSG00000031851	Ntpcr	1.67624e-06	0.0003958	6.88689	7.1982	0.311316	6.8518e-06	0.375184	0.268874	-0.10631	0.221848	23.2822	21.1227	-2.15947	0.0478662	24	NO CHANGE	ADVANCE	UP
ENSMUSG00000026234	Ncl	1.68624e-06	4.74779e-05	8.83642	8.95242	0.116002	0.0472799	0.382405	0.281469	-0.100936	0.215527	10.2663	10.4366	0.17031	0.859521	24	NO CHANGE	NO CHANGE	UP
ENSMUSG00000039168	Dap	1.70458e-06	0.000174356	11.3844	11.3365	-0.0479348	0.331139	0.342666	0.204674	-0.137992	0.0518403	20.7532	21.0108	0.257547	0.80918	24	NO CHANGE	NO CHANGE	NO CHANGE
ENSMUSG00000035198	Tubg1	1.7499e-06	0.000802729	7.65291	7.7834	0.130491	0.0831699	0.464244	0.297386	-0.166858	0.116038	17.4178	16.3754	-1.04244	0.357931	24	NO CHANGE	NO CHANGE	NO CHANGE
ENSMUSG00000021500	Ddx46	1.76556e-06	2.50196e-05	7.14112	7.07615	-0.0649687	0.418192	0.596445	0.35288	-0.243565	0.0359205	8.11187	7.42885	-0.68302	0.498082	24	DOWN	NO CHANGE	NO CHANGE
ENSMUSG00000048271	Rbm33	1.76894e-06	5.06706e-05	7.28661	7.21558	-0.0710251	0.507395	0.626397	0.586947	-0.0394506	0.794137	8.17137	7.1141	-1.05727	0.270758	24	NO CHANGE	NO CHANGE	NO CHANGE
ENSMUSG00000024413	Npc1	1.81528e-06	0.0142927	8.50985	8.19142	-0.318435	0.00738907	0.618271	0.344359	-0.273912	0.0942025	9.15578	7.35848	-1.7973	0.217675	24	NO CHANGE	NO CHANGE	DOWN
ENSMUSG00000073481	Mtarc2	1.82403e-06	0.255742	12.2988	12.233	-0.0657931	0.161287	0.283268	0.0569322	-0.226336	0.00122207	18.9731	20.2008	1.22764	0.699399	24	DOWN	NO CHANGE	NO CHANGE
ENSMUSG00000001313	Rnd2	1.91282e-06	0.0855288	7.36958	7.43716	0.0675804	0.452339	0.440842	0.191647	-0.249195	0.0545246	19.4369	21.7395	2.30269	0.240993	24	NO CHANGE	NO CHANGE	NO CHANGE
ENSMUSG00000052632	Asap2	1.91679e-06	0.109892	5.87887	6.72471	0.845834	5.21376e-07	0.79662	0.268427	-0.528193	0.0123983	0.229763	22.7129	-1.51688	0.483618	24	DOWN	NO CHANGE	UP
ENSMUSG00000045282	Tmem86b	1.91887e-06	0.034275	9.42063	9.41157	-0.0090533	0.867961	0.324391	0.131454	-0.192937	0.0155995	22.382	0.0219755	1.63999	0.33935	24	DOWN	NO CHANGE	NO CHANGE
ENSMUSG00000014232	Cluap1	1.92987e-06	0.21511	5.95956	5.88771	-0.0718585	0.217418	0.281401	0.0877477	-0.193653	0.0216055	18.5195	14.2665	-4.25302	0.111564	24	DOWN	NO CHANGE	NO CHANGE
ENSMUSG00000074634	Tmem267	1.93926e-06	0.0419835	6.87471	6.95198	0.0772693	0.469627	0.544726	0.268777	-0.275949	0.0724428	21.5416	20.7515	-0.790085	0.640208	24	NO CHANGE	NO CHANGE	NO CHANGE
ENSMUSG00000002332	Dhrs1	1.94303e-06	0.00309246	9.46941	9.53994	0.0705321	0.618593	0.764997	0.535627	-0.229369	0.25529	19.8867	20.2286	0.341921	0.781386	24	NO CHANGE	NO CHANGE	NO CHANGE
ENSMUSG00000022521	Crebbp	1.9557e-06	0.00240434	7.57116	7.45478	-0.116376	0.0420844	0.333042	0.204989	-0.128053	0.110298	6.71296	7.56865	0.855683	0.484972	24	NO CHANGE	NO CHANGE	DOWN
ENSMUSG00000090213	Tmem189	1.96476e-06	0.00264739	7.31943	7.27715	-0.0422863	0.550841	0.414727	0.259769	-0.154957	0.126691	16.3709	19.6344	3.26359	0.010608	24	NO CHANGE	DELAY	NO CHANGE
ENSMUSG00000036957	Lrfn3	1.96988e-06	0.0902041	6.11292	6.43665	0.323734	0.0297541	0.719877	0.303038	-0.416839	0.0467986	21.746	16.4841	-5.2619	0.0106327	24	DOWN	NO CHANGE	UP
ENSMUSG00000027048	Abcb11	1.99468e-06	4.0731e-06	10.8589	11.0837	0.224806	0.000647577	0.470724	0.287409	-0.183315	0.0394961	5.06772	5.58405	0.516331	0.589564	24	DOWN	NO CHANGE	UP
ENSMUSG00000032803	Cdv3	2.02469e-06	0.0440023	8.56232	8.34119	-0.221136	0.0227134	0.524488	0.22402	-0.300468	0.0282403	9.27575	8.52894	-0.746816	0.668805	24	DOWN	NO CHANGE	DOWN
ENSMUSG00000003923	Tfam	2.06166e-06	0.000949536	8.6045	8.57337	-0.0311232	0.486523	0.199734	0.209606	0.00987153	0.875642	8.25779	5.666	-2.59179	0.0323747	24	NO CHANGE	ADVANCE	NO CHANGE
ENSMUSG00000032715	Trib3	2.06648e-06	0.0920935	5.78922	5.30723	-0.481982	0.00169017	0.793377	0.285868	-0.507509	0.0164803	8.52826	7.75034	-0.777913	0.704901	24	DOWN	NO CHANGE	DOWN
ENSMUSG00000047989	Ino80c	2.07037e-06	0.0386552	6.68704	6.65195	-0.0350847	0.505743	0.294005	0.128607	-0.165398	0.0306121	8.69559	9.50499	0.809404	0.635354	24	DOWN	NO CHANGE	NO CHANGE
ENSMUSG00000031596	Slc7a2	2.07467e-06	0.000344178	10.3093	10.2982	-0.0111746	0.917834	0.705566	0.453197	-0.252369	0.104895	9.3179	6.44466	-2.87324	0.010907	24	NO CHANGE	ADVANCE	NO CHANGE
ENSMUSG00000040865	Ino80d	2.09312e-06	0.0178648	6.03659	6.03215	-0.00444556	0.951586	0.408829	0.208677	-0.200152	0.0585516	8.55751	6.66585	-1.89165	0.212969	24	NO CHANGE	NO CHANGE	NO CHANGE
ENSMUSG00000032311	Nrg4	2.10911e-06	0.0628826	6.12023	5.35577	-0.764461	1.76414e-07	0.821732	0.23068	-0.591052	0.00142909	13.1444	8.64197	-4.50239	0.0383319	24	DOWN	NO CHANGE	DOWN
ENSMUSG00000096935	1700113A16Rik	2.1565e-06	0.236954	5.91364	6.02403	0.110383	0.0789611	0.363488	0.0802153	-0.283273	0.00216795	21.6553	22.5468	0.891551	0.767001	24	DOWN	NO CHANGE	NO CHANGE
ENSMUSG00000029003	Mad2l2	2.16151e-06	0.132403	7.5437	8.42935	0.885655	6.73872e-09	0.664129	0.217912	-0.446217	0.0135627	0.508907	19.6307	-4.87819	0.0365421	24	DOWN	NO CHANGE	UP
ENSMUSG00000031807	Pgls	2.19339e-06	0.0202383	10.0011	10.3008	0.299725	0.000156468	0.407076	0.201255	-0.205821	0.0500857	21.0985	19.0994	-1.99904	0.197745	24	NO CHANGE	NO CHANGE	UP
ENSMUSG00000037966	Ninj1	2.23805e-06	0.0133232	10.9814	11.1705	0.189127	0.0358093	0.523818	0.250374	-0.273444	0.0320706	21.2733	20.4242	-0.849078	0.567805	24	DOWN	NO CHANGE	UP
ENSMUSG00000078650	G6pc	2.24658e-06	0.0120885	9.90078	10.4239	0.523101	0.0129424	1.11035	0.622773	-0.487576	0.0944664	20.2394	21.7475	1.50813	0.293284	24	NO CHANGE	NO CHANGE	UP
ENSMUSG00000000823	Zfp512b	2.25093e-06	4.76122e-05	6.56678	6.71899	0.152209	0.0403829	0.484035	0.349164	-0.13487	0.192231	7.83295	7.39027	-0.442678	0.650689	24	NO CHANGE	NO CHANGE	UP
ENSMUSG00000024007	Ppil1	2.29126e-06	0.00099489	6.87428	6.86841	-0.00587435	0.935665	0.428853	0.296223	-0.132629	0.201915	19.7016	18.9818	-0.71983	0.528917	24	NO CHANGE	NO CHANGE	NO CHANGE
ENSMUSG00000037234	Hook3	2.40687e-06	3.21484e-05	7.48171	7.3043	-0.177409	0.00361447	0.370876	0.300893	-0.0699836	0.394711	8.39398	6.80966	-1.58432	0.0995682	24	NO CHANGE	NO CHANGE	DOWN
ENSMUSG00000008090	Fgfrl1	2.45014e-06	1.06622e-05	6.92575	6.75141	-0.174343	0.0495166	0.58516	0.462245	-0.122915	0.319087	9.5495	8.45701	-1.09249	0.235506	24	NO CHANGE	NO CHANGE	DOWN
ENSMUSG00000024294	Mib1	2.45902e-06	0.000104419	8.24436	8.18153	-0.0628331	0.170697	0.294866	0.20968	-0.0851855	0.188676	8.4124	8.82801	0.41561	0.682107	24	NO CHANGE	NO CHANGE	NO CHANGE
ENSMUSG00000018707	Dync1h1	2.61982e-06	0.000548268	8.24543	8.09424	-0.15119	0.0337718	0.393786	0.306322	-0.0874644	0.374438	8.20479	7.30324	-0.901546	0.412149	24	NO CHANGE	NO CHANGE	DOWN
ENSMUSG00000013150	Gfod2	2.65228e-06	0.0886821	6.37565	6.40164	0.025993	0.783473	0.621119	0.160877	-0.460242	0.00124312	22.0136	21.3747	-0.638982	0.78299	24	DOWN	NO CHANGE	NO CHANGE
ENSMUSG00000060961	Slc4a4	2.66698e-06	0.00480662	7.88993	8.22174	0.331814	6.38253e-05	0.452904	0.24588	-0.207024	0.0567268	5.78978	4.72389	-1.06589	0.424156	24	NO CHANGE	NO CHANGE	UP
ENSMUSG00000053347	Zfp943	2.68043e-06	0.0138964	6.44113	6.29894	-0.142192	0.115023	0.486585	0.264944	-0.221641	0.0833353	9.15294	7.32038	-1.83256	0.213367	24	NO CHANGE	NO CHANGE	NO CHANGE
ENSMUSG00000041390	Mdfic	2.68947e-06	0.0199595	6.6286	6.80922	0.180618	0.0211708	0.446612	0.201992	-0.24462	0.0268987	4.95943	7.34006	2.38062	0.135799	24	DOWN	NO CHANGE	UP
ENSMUSG00000005312	Ubqln1	2.71112e-06	8.54786e-05	9.2125	9.33884	0.126347	0.00102569	0.217275	0.180942	-0.0363336	0.476975	22.1027	19.9221	-2.18057	0.0320884	24	NO CHANGE	ADVANCE	UP
ENSMUSG00000054611	Kdm2a	2.7331e-06	0.00553233	7.43511	7.51676	0.0816458	0.119432	0.275303	0.180073	-0.0952304	0.196977	5.94136	7.46535	1.524	0.248359	24	NO CHANGE	NO CHANGE	NO CHANGE
ENSMUSG00000087132	A930001C03Rik	2.799e-06	0.0243652	5.44117	5.57403	0.132853	0.103746	0.467619	0.207425	-0.260193	0.0262924	7.46922	5.69439	-1.77483	0.276367	24	DOWN	NO CHANGE	NO CHANGE
ENSMUSG00000030096	Slc6a6	2.86555e-06	0.000399802	9.63977	9.61237	-0.027393	0.700601	0.374426	0.339009	-0.0354167	0.725153	7.51191	5.54539	-1.96653	0.0745724	24	NO CHANGE	NO CHANGE	NO CHANGE
ENSMUSG00000026203	Dnajb2	2.87197e-06	0.000169105	7.97923	8.17825	0.199023	0.0106342	0.42076	0.372106	-0.0486536	0.646312	20.1437	19.8533	-0.290445	0.777228	24	NO CHANGE	NO CHANGE	UP
ENSMUSG00000002908	Kcnn1	2.90875e-06	0.30356	5.31273	5.50263	0.189901	0.0349878	0.536561	0.0941688	-0.442392	0.000859781	20.5776	22.2854	1.70776	0.636659	24	DOWN	NO CHANGE	UP
ENSMUSG00000033161	Atp1a1	2.98164e-06	0.0406005	10.2658	10.0205	-0.245267	0.000300609	0.358847	0.146457	-0.21239	0.0202406	18.3676	18.5714	0.203795	0.907998	24	DOWN	NO CHANGE	DOWN
ENSMUSG00000033715	Akr1c14	3.05052e-06	0.00213361	9.56053	9.40297	-0.157561	0.0593487	0.502768	0.289396	-0.213372	0.0704918	16.2829	14.7976	-1.48534	0.236972	24	NO CHANGE	NO CHANGE	NO CHANGE
ENSMUSG00000049044	Rapgef4	3.08204e-06	0.00014533	9.30157	8.92701	-0.374561	0.000564616	0.605123	0.482847	-0.122276	0.393874	9.59863	5.25946	-4.33917	0.000108661	24	NO CHANGE	ADVANCE	DOWN
ENSMUSG00000107605	Gm44117	3.08306e-06	0.228413	4.41611	4.38159	-0.0345185	0.677717	0.433649	0.116735	-0.316914	0.00953134	10.2101	4.46581	-5.74429	0.0461138	24	DOWN	NO CHANGE	NO CHANGE
ENSMUSG00000039046	Usp6nl	3.12282e-06	0.0410091	6.31651	6.46767	0.151156	0.0379852	0.31263	0.188292	-0.124338	0.219578	3.25583	4.82068	1.56485	0.354287	24	NO CHANGE	NO CHANGE	UP
ENSMUSG00000059355	Wdr83os	3.20367e-06	0.0476056	8.90967	9.13581	0.226137	0.000592926	0.34506	0.139282	-0.205778	0.0213758	22.6877	20.2258	-2.4619	0.178672	24	DOWN	NO CHANGE	UP
ENSMUSG00000055296	Tmem245	3.21115e-06	0.0201079	7.1261	7.04222	-0.083872	0.33602	0.425674	0.254604	-0.171069	0.167784	8.66121	6.32846	-2.33275	0.129029	24	NO CHANGE	NO CHANGE	NO CHANGE
ENSMUSG00000028919	Arhgef19	3.25781e-06	0.150342	8.17061	8.25016	0.0795522	0.288775	0.425862	0.118906	-0.306956	0.00543975	22.9871	23.5516	0.564436	0.820319	24	DOWN	NO CHANGE	NO CHANGE
ENSMUSG00000023087	Noct	3.32499e-06	0.0017382	7.3902	6.77745	-0.612751	0.00265501	1.26522	0.648231	-0.616993	0.0280934	13.8649	12.7831	-1.08175	0.399122	24	DOWN	NO CHANGE	DOWN
ENSMUSG00000061665	Cd2ap	3.32744e-06	0.00198937	7.7166	7.69445	-0.022152	0.675574	0.316113	0.192397	-0.123716	0.103484	7.78084	6.52175	-1.25909	0.308582	24	NO CHANGE	NO CHANGE	NO CHANGE
ENSMUSG00000024544	Ldlrad4	3.35719e-06	0.000294574	6.03197	6.03466	0.00268967	0.97303	0.495609	0.341647	-0.153962	0.175926	8.35854	8.30402	-0.0545153	0.959755	24	NO CHANGE	NO CHANGE	NO CHANGE
ENSMUSG00000022546	Gpt	3.44717e-06	0.0806479	10.6461	10.8858	0.239672	0.0110218	0.441108	0.194603	-0.246505	0.0598215	20.0528	19.0118	-1.04098	0.593085	24	NO CHANGE	NO CHANGE	UP
ENSMUSG00000000876	Pxmp4	3.46055e-06	0.089238	9.91181	10.2606	0.348761	5.54313e-06	0.332031	0.139878	-0.192153	0.0491509	23.2487	19.0278	-4.22093	0.0396036	24	DOWN	NO CHANGE	UP
ENSMUSG00000024218	Taf11	3.52513e-06	0.0387862	7.42058	7.44278	0.0221934	0.740558	0.272386	0.183844	-0.0885415	0.352452	21.2357	20.0958	-1.1399	0.498381	24	NO CHANGE	NO CHANGE	NO CHANGE
ENSMUSG00000073676	Hspe1	3.66513e-06	0.00012345	10.9363	10.9493	0.013041	0.877168	0.526772	0.38932	-0.137451	0.25302	20.0578	21.3315	1.27364	0.220083	24	NO CHANGE	NO CHANGE	NO CHANGE
ENSMUSG00000023224	Serping1	3.66591e-06	0.118145	12.5012	12.5471	0.0458267	0.474958	0.367848	0.110213	-0.257636	0.00647162	20.1724	21.0769	0.904526	0.696092	24	DOWN	NO CHANGE	NO CHANGE
ENSMUSG00000006941	Eif1b	3.72674e-06	3.14151e-06	8.16698	8.34375	0.176764	0.0114198	0.455761	0.373283	-0.0824781	0.387662	20.1747	18.4388	-1.73588	0.0561282	24	NO CHANGE	NO CHANGE	UP
ENSMUSG00000021368	Tbc1d7	3.75964e-06	0.0018539	6.70879	6.91682	0.208035	0.0225109	0.544003	0.312863	-0.23114	0.0697289	22.6105	20.9887	-1.62188	0.196863	24	NO CHANGE	NO CHANGE	UP
ENSMUSG00000006641	Slc5a6	3.79709e-06	0.0873435	5.99403	5.77457	-0.219453	0.0255192	0.551223	0.179736	-0.371487	0.00826808	10.5466	10.3279	-0.218655	0.918273	24	DOWN	NO CHANGE	DOWN
ENSMUSG00000039395	Mreg	3.81377e-06	0.522775	7.94002	8.32068	0.380662	0.000112037	0.505257	0.0626833	-0.442573	0.0011035	23.7996	5.19098	5.39137	0.33121	24	DOWN	NO CHANGE	UP
ENSMUSG00000036285	Noa1	3.86986e-06	0.0306838	6.32862	6.18408	-0.144545	0.0647768	0.420747	0.193775	-0.226972	0.0412379	19.7768	15.4611	-4.31572	0.0125188	24	DOWN	ADVANCE	NO CHANGE
ENSMUSG00000030872	Gga2	3.8808e-06	0.235628	7.21816	7.24098	0.0228184	0.747516	0.456777	0.0815981	-0.375179	0.000508009	18.8682	17.9821	-0.88613	0.792589	24	DOWN	NO CHANGE	NO CHANGE
ENSMUSG00000025764	Jade1	4.01488e-06	0.0603858	7.45328	7.12277	-0.330513	0.00575327	0.660906	0.237562	-0.423344	0.0117068	7.32396	8.24551	0.921547	0.637295	24	DOWN	NO CHANGE	DOWN
ENSMUSG00000025871	4833439L19Rik	4.05447e-06	3.60364e-06	8.94835	8.73396	-0.214396	0.00105607	0.396042	0.357298	-0.0387442	0.655263	18.5791	18.2385	-0.340644	0.69974	24	NO CHANGE	NO CHANGE	DOWN
ENSMUSG00000020288	Ahsa2	4.08507e-06	0.00297457	8.0655	8.01792	-0.0475781	0.491516	0.349307	0.264208	-0.0850997	0.385094	17.4787	18.0506	0.57192	0.647746	24	NO CHANGE	NO CHANGE	NO CHANGE
ENSMUSG00000003299	Mrpl4	4.11509e-06	0.00395475	7.86789	8.01374	0.145843	0.027609	0.315668	0.240936	-0.0747323	0.412963	19.6501	16.5011	-3.14904	0.017624	24	NO CHANGE	ADVANCE	UP
ENSMUSG00000021704	Mtx3	4.1197e-06	0.115423	5.74265	5.54639	-0.196263	0.0126275	0.413093	0.135909	-0.277184	0.0127392	6.36935	2.36233	-4.00702	0.0793459	24	DOWN	NO CHANGE	DOWN
ENSMUSG00000026004	Kansl1l	4.15227e-06	0.0275668	6.23984	6.16453	-0.0753138	0.330373	0.352628	0.21724	-0.135388	0.217576	7.84525	7.64148	-0.203769	0.897961	24	NO CHANGE	NO CHANGE	NO CHANGE
ENSMUSG00000030842	Lamtor1	4.18379e-06	0.0133458	9.19037	9.49637	0.306	0.00731387	0.620151	0.312855	-0.307296	0.0517786	22.168	20.9779	-1.1901	0.427184	24	NO CHANGE	NO CHANGE	UP
ENSMUSG00000066026	Dhrs3	4.18492e-06	0.068322	10.4674	10.6679	0.200446	0.00426532	0.461416	0.108293	-0.353123	0.000512391	1.88744	1.22128	-0.666156	0.782986	24	DOWN	NO CHANGE	UP
ENSMUSG00000031549	Ido2	4.2014e-06	0.000856022	8.76681	8.58437	-0.182442	0.0329345	0.511876	0.319366	-0.19251	0.107292	21.0265	20.0839	-0.942672	0.423406	24	NO CHANGE	NO CHANGE	DOWN
ENSMUSG00000039678	Tbc1d13	4.21571e-06	0.00106414	7.29057	7.11532	-0.175248	0.00374406	0.29002	0.248542	-0.0414786	0.610087	19.3703	17.0219	-2.34834	0.0484563	24	NO CHANGE	ADVANCE	DOWN
ENSMUSG00000051391	Ywhag	4.21942e-06	7.2544e-05	9.2814	9.14583	-0.135569	0.0377167	0.425419	0.278161	-0.147258	0.106791	18.0956	18.726	0.630423	0.546345	24	NO CHANGE	NO CHANGE	DOWN
ENSMUSG00000007880	Arid1a	4.22682e-06	0.290653	7.70615	7.58082	-0.125332	0.0131602	0.232837	0.0618166	-0.171021	0.0164777	6.26474	7.22028	0.955546	0.759014	24	DOWN	NO CHANGE	DOWN
ENSMUSG00000021843	Ktn1	4.23339e-06	0.00115703	6.56481	6.62209	0.0572726	0.530572	0.518262	0.362388	-0.155874	0.230405	7.83706	7.22992	-0.607147	0.604949	24	NO CHANGE	NO CHANGE	NO CHANGE
ENSMUSG00000023723	Mrps23	4.39906e-06	0.00122762	7.91724	7.99578	0.0785403	0.320571	0.492322	0.283376	-0.208946	0.0655507	20.2564	19.9386	-0.317793	0.794979	24	NO CHANGE	NO CHANGE	NO CHANGE
ENSMUSG00000024190	Dusp1	4.57445e-06	0.000886611	7.52872	7.40602	-0.122707	0.209397	0.371247	0.471468	0.100221	0.465687	17.0183	14.148	-2.87027	0.0279462	24	NO CHANGE	ADVANCE	NO CHANGE
ENSMUSG00000032249	Anp32a	4.59742e-06	0.00107459	7.81549	7.87457	0.0590788	0.483314	0.484198	0.332013	-0.152185	0.204709	23.7572	23.2671	-0.490104	0.67619	24	NO CHANGE	NO CHANGE	NO CHANGE
ENSMUSG00000027665	Pik3ca	4.6811e-06	0.000114603	7.55517	7.38017	-0.175006	0.00698188	0.400473	0.271733	-0.12874	0.14748	8.64686	7.13078	-1.51608	0.155386	24	NO CHANGE	NO CHANGE	DOWN
ENSMUSG00000026389	Steap3	4.7669e-06	0.148186	6.87195	6.98484	0.112892	0.157676	0.453285	0.123663	-0.329621	0.00490464	23.9575	21.365	-2.59252	0.308044	24	DOWN	NO CHANGE	NO CHANGE
ENSMUSG00000004951	Hspb1	4.79741e-06	0.000304509	9.20165	7.92447	-1.27718	1.46926e-08	1.12974	0.775315	-0.354421	0.177062	18.5004	19.2431	0.742721	0.499644	24	NO CHANGE	NO CHANGE	DOWN
ENSMUSG00000034329	Brip1	4.85778e-06	0.0114815	4.82598	4.77804	-0.0479347	0.560848	0.440571	0.249772	-0.1908	0.106397	7.21183	5.49301	-1.71883	0.238485	24	NO CHANGE	NO CHANGE	NO CHANGE
ENSMUSG00000024118	Tedc2	4.8601e-06	3.1291e-06	8.65303	8.53882	-0.114208	0.410421	0.802872	0.895978	0.0931067	0.634213	17.3057	15.7057	-1.59999	0.0753674	24	NO CHANGE	NO CHANGE	NO CHANGE
ENSMUSG00000042323	Pbrm1	4.97618e-06	0.00150641	8.28102	8.09934	-0.18168	0.00197236	0.316657	0.210853	-0.105804	0.181311	6.65324	4.68383	-1.96941	0.107629	24	NO CHANGE	NO CHANGE	DOWN
ENSMUSG00000022241	Tars	5.00663e-06	0.00183059	9.27671	9.46542	0.188713	0.0816635	0.627519	0.385668	-0.241851	0.11345	22.4875	21.884	-0.603423	0.626209	24	NO CHANGE	NO CHANGE	NO CHANGE
ENSMUSG00000021096	Ppm1a	5.07533e-06	0.00291661	9.71275	9.4673	-0.245457	1.28102e-05	0.241388	0.19484	-0.046548	0.511068	10.1747	7.66522	-2.50945	0.051345	24	NO CHANGE	NO CHANGE	DOWN
ENSMUSG00000046756	Mrps7	5.10577e-06	0.0351773	9.4799	9.65372	0.17382	0.000328879	0.234909	0.111412	-0.123497	0.0560144	20.7059	19.596	-1.10982	0.513975	24	NO CHANGE	NO CHANGE	UP
ENSMUSG00000068039	Tcp1	5.22486e-06	0.000170823	9.81527	9.78364	-0.0316346	0.43727	0.261784	0.169626	-0.0921586	0.113668	17.2759	20.7956	3.51961	0.00226326	24	NO CHANGE	DELAY	NO CHANGE
ENSMUSG00000022512	Cldn1	5.31339e-06	0.184433	8.26375	8.60168	0.337927	0.00703759	0.699898	0.168313	-0.531584	0.00298701	0.941012	0.683107	-0.257905	0.926612	24	DOWN	NO CHANGE	UP
ENSMUSG00000073591	Pcdhb22	5.48997e-06	0.501711	4.0938	4.23382	0.140026	0.0513647	0.266819	0.0603429	-0.206476	0.0425955	10.4066	3.58535	-6.82129	0.139684	24	DOWN	NO CHANGE	NO CHANGE
ENSMUSG00000040128	Pnrc1	5.55514e-06	0.0510257	9.70777	10.4267	0.718882	1.91937e-07	0.723178	0.229747	-0.493431	0.00430439	22.8306	23.8285	0.997896	0.623247	24	DOWN	NO CHANGE	UP
ENSMUSG00000074063	Osgin1	5.62522e-06	0.00116148	10.813	10.7164	-0.0965568	0.507527	0.671614	0.642961	-0.0286535	0.889128	5.13581	4.32904	-0.806779	0.500817	24	NO CHANGE	NO CHANGE	NO CHANGE
ENSMUSG00000024921	Smarca2	5.64954e-06	0.555169	8.48671	8.33884	-0.147874	0.0212591	0.336623	0.0402705	-0.296352	0.00152638	13.7465	2.44112	-11.3053	0.0622985	24	DOWN	NO CHANGE	DOWN
ENSMUSG00000025504	Eps8l2	5.75857e-06	0.130564	7.82372	8.3386	0.514883	0.000307692	0.732437	0.21925	-0.513187	0.00825852	1.26009	0.174644	-1.08545	0.650718	24	DOWN	NO CHANGE	UP
ENSMUSG00000085404	Gm12909	5.79089e-06	0.000863857	6.74933	6.64378	-0.105558	0.457831	0.809756	0.569404	-0.240352	0.234387	7.3023	7.17108	-0.131218	0.910107	24	NO CHANGE	NO CHANGE	NO CHANGE
ENSMUSG00000002222	Rmnd5a	5.90964e-06	0.00664215	9.0363	8.88076	-0.155537	0.00408072	0.243166	0.18067	-0.0624957	0.392906	9.21616	6.8985	-2.31766	0.0929953	24	NO CHANGE	NO CHANGE	DOWN
ENSMUSG00000035769	Xylb	5.954e-06	0.00227046	9.29943	9.13273	-0.166702	0.00576468	0.373917	0.17972	-0.194197	0.0210701	10.3526	8.37069	-1.98188	0.149848	24	DOWN	NO CHANGE	DOWN
ENSMUSG00000066357	Wdr6	6.06505e-06	2.59892e-06	6.66407	6.75291	0.0888368	0.380363	0.654239	0.57462	-0.0796192	0.577205	8.41133	8.23911	-0.17222	0.846907	24	NO CHANGE	NO CHANGE	NO CHANGE
ENSMUSG00000039968	Rsbn1l	6.06546e-06	0.0723399	6.39856	6.34664	-0.0519172	0.488649	0.365062	0.161992	-0.20307	0.0600991	7.78332	6.53609	-1.24723	0.518861	24	NO CHANGE	NO CHANGE	NO CHANGE
ENSMUSG00000027411	Vps16	6.07428e-06	0.0115617	7.15229	7.24651	0.0942173	0.0824908	0.338885	0.135741	-0.203145	0.00964605	9.31345	8.47772	-0.835727	0.605418	24	DOWN	NO CHANGE	NO CHANGE
ENSMUSG00000070690	Albfm1	6.19291e-06	1.4482e-05	7.16863	7.18362	0.0149949	0.822613	0.433148	0.335957	-0.0971906	0.307087	6.16102	6.61433	0.453311	0.637973	24	NO CHANGE	NO CHANGE	NO CHANGE
ENSMUSG00000047496	Rnf152	6.27258e-06	0.0415682	6.64871	6.2548	-0.393916	0.00305582	0.72914	0.278806	-0.450334	0.0148155	7.94911	5.69809	-2.25102	0.22744	24	DOWN	NO CHANGE	DOWN
ENSMUSG00000017718	Afmid	6.36076e-06	0.293329	7.00571	6.72659	-0.279124	0.0238858	0.714722	0.127609	-0.587113	0.00116111	20.7636	20.0317	-0.731835	0.8408	24	DOWN	NO CHANGE	DOWN
ENSMUSG00000021497	Txndc15	6.46361e-06	0.0172692	9.68963	9.78396	0.0943265	0.391742	0.609324	0.298257	-0.311067	0.0500114	20.3503	20.0143	-0.336037	0.829867	24	NO CHANGE	NO CHANGE	NO CHANGE
ENSMUSG00000033107	Rnf125	6.55178e-06	0.256816	8.16087	8.89251	0.731646	9.47383e-06	0.757078	0.188143	-0.568935	0.00833363	0.953202	1.38676	0.433557	0.88725	24	DOWN	NO CHANGE	UP
ENSMUSG00000053559	Smagp	6.7248e-06	0.216311	8.13906	9.14555	1.00649	3.8531e-08	0.736875	0.219692	-0.517182	0.0191712	23.501	19.0421	-4.4589	0.109081	24	DOWN	NO CHANGE	UP
ENSMUSG00000026648	Dclre1c	6.72642e-06	0.00731546	5.38461	5.2465	-0.138114	0.0770981	0.454743	0.225384	-0.229359	0.0392437	8.88005	9.42813	0.548076	0.705709	24	DOWN	NO CHANGE	NO CHANGE
ENSMUSG00000026082	Rev1	6.72803e-06	0.000126639	6.09269	5.99311	-0.0995813	0.199575	0.451162	0.360221	-0.0909403	0.40478	9.33858	9.27469	-0.0638878	0.951157	24	NO CHANGE	NO CHANGE	NO CHANGE
ENSMUSG00000020044	Timp3	6.76889e-06	2.28463e-06	7.50726	7.36092	-0.146338	0.038214	0.421081	0.422651	0.0015701	0.987124	12.5078	13.6923	1.18452	0.18338	24	NO CHANGE	NO CHANGE	DOWN
ENSMUSG00000071649	B3gat3	6.7975e-06	0.0681923	8.4704	8.74978	0.279378	5.68556e-06	0.326778	0.101036	-0.225741	0.00494921	1.38296	21.0847	-4.29831	0.049916	24	DOWN	NO CHANGE	UP
ENSMUSG00000052707	Tnrc6a	6.82139e-06	0.283525	7.19782	7.17815	-0.0196615	0.817319	0.50326	0.0928886	-0.410372	0.00136311	8.20863	6.08247	-2.12616	0.550988	24	DOWN	NO CHANGE	NO CHANGE
ENSMUSG00000027513	Pck1	6.85088e-06	0.0567806	13.6172	13.5041	-0.11314	0.49762	0.793443	0.386821	-0.406622	0.0894115	11.2636	9.66191	-1.60173	0.382961	24	NO CHANGE	NO CHANGE	NO CHANGE
ENSMUSG00000025982	Sf3b1	6.86365e-06	0.126803	8.39412	8.22139	-0.172731	0.00729847	0.332189	0.105099	-0.22709	0.0121373	9.13017	5.09491	-4.03527	0.0912914	24	DOWN	NO CHANGE	DOWN
ENSMUSG00000030967	Zranb1	7.02204e-06	8.58454e-05	8.83514	8.58976	-0.245375	0.00191669	0.443078	0.355941	-0.0871371	0.410439	8.52515	7.05993	-1.46522	0.158317	24	NO CHANGE	NO CHANGE	DOWN
ENSMUSG00000029186	Pi4k2b	7.02746e-06	0.0116576	7.73907	7.51356	-0.225505	0.00105259	0.332872	0.196346	-0.136526	0.139307	15.0773	15.1228	0.0455227	0.97505	24	NO CHANGE	NO CHANGE	DOWN
ENSMUSG00000022617	Chkb	7.11032e-06	0.00357478	6.4374	6.36906	-0.0683318	0.298373	0.369374	0.220685	-0.148689	0.112683	6.59549	5.05166	-1.54383	0.244673	24	NO CHANGE	NO CHANGE	NO CHANGE
ENSMUSG00000029535	Triap1	7.16494e-06	0.0058097	7.14759	7.34895	0.201356	0.0267736	0.533209	0.26168	-0.271529	0.0342294	20.5373	18.2352	-2.30211	0.114026	24	DOWN	NO CHANGE	UP
ENSMUSG00000024052	Lpin2	7.17483e-06	0.0486573	9.20851	8.72439	-0.484126	0.000997945	0.679268	0.325945	-0.353323	0.074958	9.951	7.14179	-2.80922	0.121694	24	NO CHANGE	NO CHANGE	DOWN
ENSMUSG00000006191	Cdkal1	7.17488e-06	0.0151622	6.64009	6.65689	0.0168016	0.799357	0.351101	0.188939	-0.162161	0.088172	1.84966	1.75996	-0.0896962	0.952851	24	NO CHANGE	NO CHANGE	NO CHANGE
ENSMUSG00000026489	Coq8a	7.24928e-06	0.104201	10.4133	11.3469	0.933584	5.50996e-07	0.866838	0.286937	-0.579901	0.0130732	0.94222	1.9192	0.976981	0.661905	24	DOWN	NO CHANGE	UP
ENSMUSG00000031295	Phka2	7.28259e-06	0.00856124	6.42494	6.60737	0.182431	0.00496842	0.330424	0.193289	-0.137135	0.122487	8.05392	5.81978	-2.23413	0.120201	24	NO CHANGE	NO CHANGE	UP
ENSMUSG00000011305	Plin5	7.34401e-06	4.20082e-05	8.77665	8.71897	-0.0576779	0.554811	0.568744	0.501876	-0.0668674	0.62806	19.9939	18.0034	-1.99046	0.0493542	24	NO CHANGE	ADVANCE	NO CHANGE
ENSMUSG00000034781	Gna11	7.37085e-06	0.000613762	9.05324	9.03782	-0.0154191	0.707642	0.181664	0.196635	0.0149705	0.796729	16.6525	17.7222	1.06971	0.365374	24	NO CHANGE	NO CHANGE	NO CHANGE
ENSMUSG00000024966	Stip1	7.38402e-06	0.00201066	7.90684	7.93394	0.0271069	0.745967	0.407722	0.335271	-0.0724516	0.54101	18.3002	18.5324	0.232137	0.850746	24	NO CHANGE	NO CHANGE	NO CHANGE
ENSMUSG00000064254	Ethe1	7.47691e-06	0.0101531	8.92165	9.1937	0.272051	0.0186704	0.702302	0.289913	-0.412389	0.0120984	0.999476	2.3036	1.30413	0.415188	24	DOWN	NO CHANGE	UP
ENSMUSG00000089736	Tgfbr3l	7.51001e-06	0.347194	4.53971	4.37971	-0.160002	0.102275	0.494162	0.102318	-0.391844	0.00602964	7.74909	13.2848	5.53572	0.137031	24	DOWN	NO CHANGE	NO CHANGE
ENSMUSG00000006818	Sod2	7.54408e-06	0.0053032	10.7474	10.6642	-0.0832448	0.033915	0.240755	0.108309	-0.132447	0.0177881	18.4537	19.4466	0.992848	0.502569	24	DOWN	NO CHANGE	DOWN
ENSMUSG00000017188	Coa3	7.54978e-06	2.72983e-06	9.49524	9.57185	0.0766109	0.054617	0.234306	0.239209	0.00490298	0.929132	19.2596	20.2311	0.97146	0.278184	24	NO CHANGE	NO CHANGE	NO CHANGE
ENSMUSG00000024908	Ppp6r3	7.58322e-06	0.0307107	7.68384	7.57845	-0.105386	0.196999	0.434113	0.200538	-0.233574	0.0461824	7.6144	8.00275	0.38836	0.819016	24	DOWN	NO CHANGE	NO CHANGE
ENSMUSG00000029470	P2rx4	7.58526e-06	0.000890175	8.34086	8.16513	-0.17573	0.0789102	0.553899	0.390686	-0.163213	0.243584	8.52568	9.08488	0.559206	0.634439	24	NO CHANGE	NO CHANGE	NO CHANGE
ENSMUSG00000009470	Tnpo1	7.60781e-06	0.0106128	7.67446	7.6676	-0.0068653	0.897754	0.33546	0.137269	-0.198191	0.0116165	8.73023	5.4647	-3.26553	0.0471278	24	DOWN	ADVANCE	NO CHANGE
ENSMUSG00000020089	Ppa1	7.7182e-06	1.05984e-05	10.0981	9.94081	-0.157271	0.0197307	0.402439	0.351169	-0.0512702	0.57927	21.2933	22.3468	1.05354	0.267031	24	NO CHANGE	NO CHANGE	DOWN
ENSMUSG00000033499	Larp4b	7.72459e-06	0.0386622	9.27571	9.15891	-0.116802	0.203877	0.449797	0.226391	-0.223406	0.0881939	8.00634	8.29712	0.290778	0.865743	24	NO CHANGE	NO CHANGE	NO CHANGE
ENSMUSG00000024479	Mal2	7.86008e-06	0.0020703	8.73329	9.01489	0.281602	0.0157486	0.702716	0.363834	-0.338882	0.0380693	21.8931	20.6961	-1.19709	0.37064	24	DOWN	NO CHANGE	UP
ENSMUSG00000082536	Gm13456	7.87464e-06	0.161528	5.61722	5.76307	0.145853	0.146133	0.428517	0.172194	-0.256323	0.0728256	20.5097	19.4978	-1.01183	0.669613	24	NO CHANGE	NO CHANGE	NO CHANGE
ENSMUSG00000025613	Cct8	8.0267e-06	0.0321362	9.82306	9.83234	0.00928904	0.863945	0.297401	0.130528	-0.166873	0.0341236	18.3863	18.5742	0.18786	0.91364	24	DOWN	NO CHANGE	NO CHANGE
ENSMUSG00000002393	Nr2f6	8.03444e-06	0.135875	9.73611	9.8229	0.0867936	0.141045	0.297576	0.0995453	-0.198031	0.01991	23.7491	19.275	-4.47411	0.06281	24	DOWN	NO CHANGE	NO CHANGE
ENSMUSG00000032097	Ddx6	8.04415e-06	0.047016	7.63208	7.59784	-0.0342386	0.659666	0.400103	0.179845	-0.220258	0.0500625	8.59696	6.7814	-1.81555	0.318288	24	NO CHANGE	NO CHANGE	NO CHANGE
ENSMUSG00000025197	Cyp2c23	8.10031e-06	5.02198e-05	11.3499	10.6796	-0.670315	8.53508e-11	0.422804	0.423842	0.0010382	0.992539	9.86485	8.35723	-1.50762	0.137505	24	NO CHANGE	NO CHANGE	DOWN
ENSMUSG00000020530	Ggnbp2	8.17636e-06	0.0238769	8.45567	8.39955	-0.0561176	0.38285	0.239665	0.195192	-0.0444736	0.623735	6.88798	6.282	-0.605981	0.707827	24	NO CHANGE	NO CHANGE	NO CHANGE
ENSMUSG00000026938	Fcna	8.23499e-06	0.00159128	8.10795	8.07462	-0.0333369	0.739622	0.478189	0.416114	-0.0620757	0.661827	19.4805	18.9751	-0.505343	0.678965	24	NO CHANGE	NO CHANGE	NO CHANGE
ENSMUSG00000060591	Ifitm2	8.25746e-06	0.00243336	10.9758	10.9929	0.0171736	0.870542	0.627918	0.351719	-0.276198	0.0692233	20.724	20.6786	-0.0453961	0.972389	24	NO CHANGE	NO CHANGE	NO CHANGE
ENSMUSG00000023206	Il15ra	8.27745e-06	0.0732443	6.73295	6.37733	-0.355624	0.00198153	0.537029	0.229524	-0.307505	0.0500902	9.47585	8.75087	-0.724984	0.712033	24	NO CHANGE	NO CHANGE	DOWN
ENSMUSG00000028132	Tlcd4	8.3047e-06	0.000352133	9.56576	9.40328	-0.162489	0.00515068	0.342359	0.218506	-0.123853	0.119114	7.33113	6.94882	-0.382312	0.739363	24	NO CHANGE	NO CHANGE	DOWN
ENSMUSG00000021972	Hmbox1	8.45595e-06	0.277224	6.31562	6.17551	-0.140104	0.0682401	0.405524	0.0891728	-0.316351	0.00467224	9.09321	3.55889	-5.53432	0.0992787	24	DOWN	NO CHANGE	NO CHANGE
ENSMUSG00000032788	Pdxk	8.51021e-06	0.461877	8.00313	7.37682	-0.626307	6.16747e-09	0.543495	0.0591023	-0.484393	0.000274879	15.2666	5.65	-9.61665	0.093722	24	DOWN	NO CHANGE	DOWN
ENSMUSG00000029512	Ulk1	8.57084e-06	0.000485426	7.80967	7.58894	-0.220733	0.0182969	0.544823	0.355787	-0.189037	0.144518	8.54318	8.15854	-0.38464	0.740283	24	NO CHANGE	NO CHANGE	DOWN
ENSMUSG00000115338	Pnp	8.63215e-06	0.000196751	9.81928	10.3194	0.500071	0.00236011	0.95809	0.648276	-0.309814	0.163547	22.056	21.3384	-0.717524	0.517401	24	NO CHANGE	NO CHANGE	UP
ENSMUSG00000048782	Insc	8.64182e-06	0.00403555	6.91267	7.32545	0.412778	0.0192677	0.89874	0.59324	-0.305499	0.209748	22.1247	21.3108	-0.813882	0.537271	24	NO CHANGE	NO CHANGE	UP
ENSMUSG00000037049	Smpd1	8.74199e-06	0.0380171	7.87162	7.97667	0.105059	0.141765	0.252811	0.197582	-0.0552284	0.580745	20.4457	16.0548	-4.39093	0.0144848	24	NO CHANGE	ADVANCE	NO CHANGE
ENSMUSG00000018906	P4ha2	8.76977e-06	0.217651	6.23467	5.97199	-0.262675	0.00940611	0.508252	0.13339	-0.374862	0.00882547	16.2387	15.0753	-1.16341	0.685913	24	DOWN	NO CHANGE	DOWN
ENSMUSG00000115219	Eef1akmt4	8.80358e-06	0.00847284	7.0803	7.26875	0.188454	0.0776305	0.507399	0.345162	-0.162237	0.277107	20.1553	20.1657	0.010438	0.994063	24	NO CHANGE	NO CHANGE	NO CHANGE
ENSMUSG00000027953	Slc50a1	8.95749e-06	0.569756	6.80289	6.84088	0.037994	0.557129	0.319434	0.0417515	-0.277683	0.00386166	19.8389	19.2265	-0.61242	0.918141	24	DOWN	NO CHANGE	NO CHANGE
ENSMUSG00000028333	Anp32b	9.11215e-06	0.00564697	7.75362	7.92882	0.175198	0.0191468	0.428309	0.215886	-0.212422	0.0428079	20.8372	19.7486	-1.0886	0.449078	24	DOWN	NO CHANGE	UP
ENSMUSG00000029664	Tfpi2	9.16287e-06	0.000102129	8.54889	8.67245	0.123558	0.0605732	0.381687	0.297824	-0.0838631	0.35997	22.9649	0.453584	1.48871	0.160595	24	NO CHANGE	NO CHANGE	NO CHANGE
ENSMUSG00000028327	Stra6l	9.22695e-06	0.0891801	9.35205	9.6631	0.31105	0.00136898	0.596007	0.137035	-0.458972	0.000889518	2.30395	23.8116	-2.49235	0.342215	24	DOWN	NO CHANGE	UP
ENSMUSG00000005534	Insr	9.22779e-06	5.952e-05	8.34333	8.19583	-0.147508	0.0498065	0.408231	0.378363	-0.0298683	0.773849	7.95949	6.67435	-1.28513	0.208104	24	NO CHANGE	NO CHANGE	DOWN
ENSMUSG00000078671	Chd2	9.35027e-06	0.0313878	6.18383	6.23776	0.0539376	0.45133	0.393841	0.170299	-0.223542	0.0312863	8.21702	9.40633	1.18931	0.496466	24	DOWN	NO CHANGE	NO CHANGE
ENSMUSG00000027752	Exosc8	9.46924e-06	0.0155823	5.8646	5.83564	-0.0289599	0.713955	0.404709	0.226959	-0.177749	0.116731	6.80889	5.59308	-1.21581	0.426538	24	NO CHANGE	NO CHANGE	NO CHANGE
ENSMUSG00000045503	Sys1	9.48922e-06	0.00174216	8.95818	9.14591	0.187731	0.0119621	0.385609	0.272561	-0.113048	0.269608	22.1258	20.7426	-1.38321	0.265717	24	NO CHANGE	NO CHANGE	UP
ENSMUSG00000037706	Cd81	9.56171e-06	0.00311366	12.0809	12.5369	0.455996	7.45264e-08	0.359245	0.258118	-0.101127	0.313526	19.7822	18.1169	-1.66527	0.19944	24	NO CHANGE	NO CHANGE	UP
ENSMUSG00000022629	Kif21a	9.58113e-06	0.01483	7.96125	7.89004	-0.0712157	0.420671	0.525192	0.223724	-0.301468	0.0192542	8.98514	7.37974	-1.6054	0.328879	24	DOWN	NO CHANGE	NO CHANGE
ENSMUSG00000030762	Aqp8	9.58191e-06	0.00893426	9.88522	10.2543	0.36904	0.0135041	0.887304	0.380631	-0.506673	0.0162631	0.465503	0.311131	-0.154372	0.921772	24	DOWN	NO CHANGE	UP
ENSMUSG00000033256	Shf	9.92979e-06	0.000486841	6.43571	6.56849	0.132782	0.090351	0.441251	0.316284	-0.124968	0.255186	8.63507	8.95845	0.323377	0.777717	24	NO CHANGE	NO CHANGE	NO CHANGE
ENSMUSG00000028494	Plin2	1.00977e-05	0.000503235	10.7277	10.7648	0.0371351	0.668067	0.503304	0.347687	-0.155617	0.207703	1.2083	0.588653	-0.619645	0.592285	24	NO CHANGE	NO CHANGE	NO CHANGE
ENSMUSG00000057649	Brd9	1.00984e-05	0.000137903	6.10064	6.09614	-0.00450432	0.94509	0.334916	0.331252	-0.0036635	0.968404	7.39177	8.18038	0.788612	0.45866	24	NO CHANGE	NO CHANGE	NO CHANGE
ENSMUSG00000021270	Hsp90aa1	1.015e-05	1.03738e-05	9.90289	9.79317	-0.109722	0.3709	0.713574	0.683101	-0.0304733	0.859869	18.9489	19.9165	0.967588	0.30872	24	NO CHANGE	NO CHANGE	NO CHANGE
ENSMUSG00000074797	Itpa	1.01567e-05	0.000645428	8.06398	8.19967	0.135691	0.0654644	0.436922	0.269793	-0.167129	0.106939	20.1937	18.7782	-1.41543	0.242371	24	NO CHANGE	NO CHANGE	NO CHANGE
ENSMUSG00000033306	Lpp	1.02243e-05	0.0183911	8.67811	8.62497	-0.0531485	0.42489	0.332716	0.187206	-0.14551	0.126269	5.58243	5.20157	-0.380857	0.806386	24	NO CHANGE	NO CHANGE	NO CHANGE
ENSMUSG00000002227	Mov10	1.0253e-05	0.000918972	6.69792	6.89369	0.195773	0.014131	0.461452	0.279787	-0.181665	0.100346	5.77337	8.70091	2.92754	0.0209874	24	NO CHANGE	DELAY	UP
ENSMUSG00000008333	Snrpb2	1.02698e-05	0.0092396	7.21174	7.2314	0.0196614	0.693734	0.220456	0.168399	-0.0520571	0.462007	23.2188	21.2417	-1.97704	0.169788	24	NO CHANGE	NO CHANGE	NO CHANGE
ENSMUSG00000025137	Pcyt2	1.03112e-05	0.000413626	10.4599	10.3175	-0.142489	0.00972187	0.327574	0.200617	-0.126957	0.0952413	7.69118	7.14559	-0.545593	0.644612	24	NO CHANGE	NO CHANGE	DOWN
ENSMUSG00000039934	Gsap	1.03294e-05	0.000358151	7.16191	7.23833	0.0764246	0.149041	0.289453	0.227905	-0.0615482	0.407299	7.43749	5.93443	-1.50306	0.182598	24	NO CHANGE	NO CHANGE	NO CHANGE
ENSMUSG00000054509	Parp4	1.03327e-05	0.0181799	6.05212	6.04733	-0.00478455	0.958123	0.511381	0.236328	-0.275052	0.0375886	7.71812	8.47149	0.753371	0.642812	24	DOWN	NO CHANGE	NO CHANGE
ENSMUSG00000021906	Oxnad1	1.03738e-05	0.000177247	7.45282	7.45581	0.00298417	0.964048	0.350915	0.319403	-0.0315129	0.73661	20.75	20.2794	-0.470523	0.660672	24	NO CHANGE	NO CHANGE	NO CHANGE
ENSMUSG00000025271	Pfkfb1	1.0613e-05	3.00795e-06	7.52974	7.80357	0.273828	0.0125168	0.70425	0.526745	-0.177505	0.238391	19.0485	18.1796	-0.86891	0.365757	24	NO CHANGE	NO CHANGE	UP
ENSMUSG00000039128	Cdc123	1.06631e-05	0.000839255	7.85295	7.87007	0.0171245	0.781407	0.333976	0.250347	-0.0836285	0.340376	11.4598	10.2588	-1.20099	0.310229	24	NO CHANGE	NO CHANGE	NO CHANGE
ENSMUSG00000057880	Abat	1.0851e-05	0.0124693	9.99803	9.96791	-0.0301196	0.641271	0.265809	0.213228	-0.0525811	0.565458	1.47379	2.2443	0.770505	0.603875	24	NO CHANGE	NO CHANGE	NO CHANGE
ENSMUSG00000043439	Epop	1.08963e-05	0.0746806	5.99609	5.82579	-0.170299	0.0854784	0.477596	0.203364	-0.274232	0.0513889	15.4496	13.1605	-2.28916	0.252728	24	NO CHANGE	NO CHANGE	NO CHANGE
ENSMUSG00000013539	Tango2	1.09026e-05	1.60232e-05	7.84545	7.75831	-0.0871389	0.209025	0.40842	0.362817	-0.0456035	0.639275	18.8837	18.0948	-0.788921	0.416703	24	NO CHANGE	NO CHANGE	NO CHANGE
ENSMUSG00000032607	Amt	1.09733e-05	0.000166078	8.3649	8.5742	0.2093	0.0082304	0.46984	0.312032	-0.157808	0.146645	4.13818	2.66857	-1.46961	0.192212	24	NO CHANGE	NO CHANGE	UP
ENSMUSG00000033845	Mrpl15	1.09966e-05	0.00173491	10.0586	10.1499	0.0913477	0.314016	0.527139	0.312748	-0.214391	0.098213	20.3213	21.4914	1.17005	0.363277	24	NO CHANGE	NO CHANGE	NO CHANGE
ENSMUSG00000028398	Dmac1	1.10275e-05	0.014135	8.13188	8.36998	0.238103	0.0170488	0.43705	0.299754	-0.137296	0.316875	21.2077	20.0192	-1.18844	0.426777	24	NO CHANGE	NO CHANGE	UP
ENSMUSG00000017493	Igfbp4	1.11412e-05	0.0175242	13.2329	13.1412	-0.0917313	0.121853	0.335633	0.148339	-0.187294	0.0277757	17.2724	15.7636	-1.50885	0.361529	24	DOWN	NO CHANGE	NO CHANGE
ENSMUSG00000059495	Arhgef12	1.11713e-05	0.0336654	9.00825	8.87225	-0.136002	0.0113597	0.259583	0.128915	-0.130668	0.0792249	7.71259	5.02277	-2.68982	0.120927	24	NO CHANGE	NO CHANGE	DOWN
ENSMUSG00000051671	Coa6	1.14038e-05	0.0416457	7.8239	7.77984	-0.0440591	0.452197	0.290876	0.139762	-0.151114	0.0727945	17.6069	18.1097	0.502866	0.776562	24	NO CHANGE	NO CHANGE	NO CHANGE
ENSMUSG00000023018	Smarcd1	1.14595e-05	0.00275523	6.09046	6.46479	0.374332	0.000289646	0.537501	0.322876	-0.214625	0.116443	23.5641	17.6195	-5.94465	4.52776e-05	24	NO CHANGE	ADVANCE	UP
ENSMUSG00000026579	F5	1.15938e-05	0.00042539	11.0327	10.8147	-0.217987	0.0264574	0.49007	0.429623	-0.0604469	0.654261	9.05885	8.48569	-0.573165	0.611625	24	NO CHANGE	NO CHANGE	DOWN
ENSMUSG00000009291	Pttg1ip	1.16377e-05	0.00465077	10.1809	10.4207	0.239764	0.0003184	0.370247	0.180726	-0.189521	0.0339386	22.5075	22.837	0.329526	0.819807	24	DOWN	NO CHANGE	UP
ENSMUSG00000067889	Sptbn2	1.16574e-05	0.000633851	7.54177	7.43386	-0.107907	0.275949	0.545093	0.40053	-0.144564	0.301692	7.27098	6.43267	-0.838309	0.472702	24	NO CHANGE	NO CHANGE	NO CHANGE
ENSMUSG00000014850	Msh3	1.17465e-05	0.00080966	6.27773	6.38481	0.10708	0.108214	0.392367	0.240042	-0.152325	0.106217	6.71645	5.52124	-1.19521	0.331704	24	NO CHANGE	NO CHANGE	NO CHANGE
ENSMUSG00000085148	Mir22hg	1.18757e-05	0.000174515	7.48054	7.48565	0.00510421	0.960758	0.432628	0.566396	0.133768	0.364255	6.21376	4.95232	-1.26144	0.277158	24	NO CHANGE	NO CHANGE	NO CHANGE
ENSMUSG00000068882	Ssb	1.19203e-05	0.00132263	7.86174	7.96507	0.103325	0.132283	0.344924	0.271782	-0.073142	0.446581	20.8214	20.6267	-0.194767	0.87231	24	NO CHANGE	NO CHANGE	NO CHANGE
ENSMUSG00000010097	Nxf1	1.19911e-05	0.00148782	7.08641	6.93571	-0.150694	0.0585245	0.418362	0.296768	-0.121595	0.27349	9.10242	10.4653	1.36289	0.271379	24	NO CHANGE	NO CHANGE	NO CHANGE
ENSMUSG00000002996	Hbp1	1.20279e-05	0.00033213	8.59999	8.57123	-0.0287638	0.6721	0.354668	0.309276	-0.0453915	0.636792	7.06104	6.45048	-0.610562	0.58377	24	NO CHANGE	NO CHANGE	NO CHANGE
ENSMUSG00000105837	Gm35986	1.20318e-05	0.0971298	6.55187	5.83283	-0.719038	5.87482e-06	0.746853	0.253202	-0.49365	0.0157828	19.7561	2.71819	6.9621	0.00300403	24	DOWN	NO CHANGE	DOWN
ENSMUSG00000022961	Son	1.20457e-05	0.000378387	8.65407	8.48089	-0.173184	0.00632567	0.366256	0.235811	-0.130445	0.133273	7.14381	6.53086	-0.612953	0.600216	24	NO CHANGE	NO CHANGE	DOWN
ENSMUSG00000019804	Snx3	1.22936e-05	0.000689574	9.95498	10.0252	0.0701847	0.495906	0.590711	0.398686	-0.192025	0.19104	20.4218	20.0818	-0.340003	0.774841	24	NO CHANGE	NO CHANGE	NO CHANGE
ENSMUSG00000053436	Mapk14	1.23733e-05	0.000327952	8.90108	8.8154	-0.0856859	0.13208	0.338999	0.220992	-0.118007	0.142226	17.8657	18.5068	0.641047	0.58056	24	NO CHANGE	NO CHANGE	NO CHANGE
ENSMUSG00000038552	Fndc4	1.23986e-05	0.0135838	8.3916	8.57567	0.184069	0.0135186	0.377909	0.204442	-0.173467	0.0931147	20.3466	17.5767	-2.76994	0.0748668	24	NO CHANGE	NO CHANGE	UP
ENSMUSG00000013997	Nit1	1.24366e-05	0.0236498	9.0576	9.1685	0.110895	0.0614426	0.286596	0.156392	-0.130204	0.118105	22.3352	22.2278	-0.107429	0.946972	24	NO CHANGE	NO CHANGE	NO CHANGE
ENSMUSG00000062901	Klhl24	1.25202e-05	0.000236048	7.72488	7.72265	-0.00222419	0.983634	0.594877	0.489195	-0.105682	0.491913	7.41509	5.99037	-1.42473	0.198123	24	NO CHANGE	NO CHANGE	NO CHANGE
ENSMUSG00000025534	Gusb	1.26863e-05	0.0115188	7.27689	7.14509	-0.131803	0.0969671	0.357778	0.248641	-0.109137	0.325916	19.1254	19.2049	0.0795185	0.956599	24	NO CHANGE	NO CHANGE	NO CHANGE
ENSMUSG00000028953	Abcf2	1.27222e-05	0.0805691	6.9875	6.90237	-0.0851325	0.290236	0.420426	0.154971	-0.265455	0.0229068	18.496	18.676	0.179971	0.931718	24	DOWN	NO CHANGE	NO CHANGE
ENSMUSG00000015656	Hspa8	1.27988e-05	0.00383537	12.3386	12.3702	0.0316241	0.806502	0.613283	0.47299	-0.140292	0.443722	15.5608	16.9885	1.42772	0.281416	24	NO CHANGE	NO CHANGE	NO CHANGE
ENSMUSG00000016559	H3f3b	1.29446e-05	6.33105e-05	10.2722	10.2774	0.00524803	0.910959	0.286918	0.209933	-0.0769848	0.249805	21.7258	21.9068	0.18109	0.864116	24	NO CHANGE	NO CHANGE	NO CHANGE
ENSMUSG00000030595	Nfkbib	1.29795e-05	2.02301e-05	7.59172	7.72608	0.134358	0.0436724	0.376543	0.341767	-0.0347753	0.705373	20.2708	17.561	-2.70983	0.00811455	24	NO CHANGE	ADVANCE	UP
ENSMUSG00000024905	Tesmin	1.31486e-05	0.0164506	4.56907	4.61658	0.0475061	0.578505	0.544919	0.186106	-0.358814	0.00464444	10.9344	9.35957	-1.57479	0.396963	24	DOWN	NO CHANGE	NO CHANGE
ENSMUSG00000047888	Tnrc6b	1.3167e-05	0.185753	7.06927	6.98969	-0.079588	0.294628	0.384562	0.11126	-0.273303	0.0135698	8.09685	6.45459	-1.64226	0.543353	24	DOWN	NO CHANGE	NO CHANGE
ENSMUSG00000067279	Ppp1r3c	1.3313e-05	0.0417679	8.26036	8.89664	0.636282	0.00240216	0.995713	0.467374	-0.52834	0.0647319	23.2105	18.1714	-5.03913	0.00703674	24	NO CHANGE	ADVANCE	UP
ENSMUSG00000018326	Ywhab	1.33407e-05	0.0247098	9.98793	10.0293	0.0413188	0.276415	0.193512	0.0977388	-0.0957735	0.0778613	19.2648	18.6753	-0.589557	0.721113	24	NO CHANGE	NO CHANGE	NO CHANGE
ENSMUSG00000029162	Khk	1.34085e-05	0.233319	11.3216	10.9445	-0.377046	1.39511e-06	0.311376	0.0947051	-0.216671	0.0275114	19.5527	11.4094	-8.14325	0.00624683	24	DOWN	NO CHANGE	DOWN
ENSMUSG00000025499	Hras	1.35129e-05	0.00953793	9.34163	9.34637	0.00473378	0.956656	0.43963	0.26927	-0.17036	0.171443	19.5689	17.6811	-1.88781	0.197057	24	NO CHANGE	NO CHANGE	NO CHANGE
ENSMUSG00000028649	Macf1	1.36875e-05	0.011639	7.6362	7.54923	-0.0869672	0.13209	0.296633	0.16673	-0.129903	0.112263	7.23742	5.85601	-1.38141	0.358582	24	NO CHANGE	NO CHANGE	NO CHANGE
ENSMUSG00000053617	Sh3pxd2a	1.3795e-05	0.00563866	6.76286	7.11245	0.349591	0.000402782	0.543468	0.261861	-0.281607	0.0341309	1.26791	20.3753	-4.89258	0.00185182	24	DOWN	ADVANCE	UP
ENSMUSG00000029616	Erp29	1.38831e-05	0.00219987	8.35064	8.61533	0.26469	0.00580479	0.478968	0.336872	-0.142096	0.276092	20.0569	18.8098	-1.24711	0.328797	24	NO CHANGE	NO CHANGE	UP
ENSMUSG00000052040	Klf13	1.39384e-05	0.000406564	8.15781	7.93531	-0.222503	0.0231727	0.483073	0.428948	-0.0541255	0.687251	12.4677	12.5622	0.0945753	0.933362	24	NO CHANGE	NO CHANGE	DOWN
ENSMUSG00000020873	Slc35b1	1.4429e-05	9.62212e-05	9.33418	9.31849	-0.0156901	0.897828	0.688537	0.576746	-0.111791	0.51869	20.2624	19.7775	-0.484851	0.646411	24	NO CHANGE	NO CHANGE	NO CHANGE
ENSMUSG00000074491	Clec4g	1.44318e-05	0.00392585	8.80139	8.70249	-0.0989083	0.435426	0.59068	0.463422	-0.127259	0.477689	19.9074	20.0352	0.127787	0.923098	24	NO CHANGE	NO CHANGE	NO CHANGE
ENSMUSG00000015083	C8g	1.44927e-05	0.144191	12.2376	12.5137	0.27607	3.66142e-05	0.299148	0.0995522	-0.199596	0.0229946	21.725	19.8377	-1.88728	0.439521	24	DOWN	NO CHANGE	UP
ENSMUSG00000020477	Mrps24	1.45562e-05	0.043072	10.4011	10.4271	0.0260052	0.671913	0.320075	0.139134	-0.180941	0.0419222	20.7684	19.5681	-1.20031	0.514365	24	DOWN	NO CHANGE	NO CHANGE
ENSMUSG00000031532	Saraf	1.47507e-05	0.0015333	9.98895	10.0409	0.0519502	0.343692	0.304649	0.196849	-0.1078	0.167307	20.5964	19.7477	-0.848624	0.50201	24	NO CHANGE	NO CHANGE	NO CHANGE
ENSMUSG00000026154	Sdhaf4	1.4785e-05	0.0345515	8.4303	8.67728	0.246979	0.000227256	0.297596	0.154538	-0.143057	0.106009	20.6133	21.5392	0.925878	0.590079	24	NO CHANGE	NO CHANGE	UP
ENSMUSG00000061731	Ext1	1.49834e-05	0.018025	7.75686	7.63136	-0.125503	0.0809545	0.369456	0.190057	-0.179399	0.0778517	8.93034	8.64513	-0.285203	0.858173	24	NO CHANGE	NO CHANGE	NO CHANGE
ENSMUSG00000034768	Asb16	1.5011e-05	0.124051	4.33047	4.40233	0.0718547	0.392694	0.436036	0.141189	-0.294848	0.0161763	16.8498	16.8033	-0.0465235	0.984405	24	DOWN	NO CHANGE	NO CHANGE
ENSMUSG00000115987	Vps28	1.51289e-05	0.00206823	9.14537	9.24959	0.104219	0.0326769	0.233855	0.182562	-0.0512936	0.446313	20.6017	21.8524	1.25069	0.323635	24	NO CHANGE	NO CHANGE	UP
ENSMUSG00000054499	Dedd2	1.52903e-05	0.0230263	7.00814	6.75791	-0.250225	0.00209346	0.38368	0.204017	-0.179663	0.103327	8.51533	11.0015	2.48618	0.131852	24	NO CHANGE	NO CHANGE	DOWN
ENSMUSG00000061410	Zcchc14	1.54582e-05	0.00130852	6.88377	6.66632	-0.217456	0.0203343	0.470143	0.354766	-0.115377	0.370754	10.1636	6.92565	-3.23799	0.010954	24	NO CHANGE	ADVANCE	DOWN
ENSMUSG00000091898	Tnnc1	1.5637e-05	0.0292592	5.1331	4.73707	-0.396026	0.0138028	0.915758	0.335008	-0.580749	0.0108761	17.5461	16.5237	-1.02238	0.587612	24	DOWN	NO CHANGE	DOWN
ENSMUSG00000026170	Cyp27a1	1.56806e-05	0.0471179	11.0066	11.0862	0.079654	0.298478	0.369486	0.177151	-0.192335	0.0794551	20.508	20.7123	0.204381	0.910598	24	NO CHANGE	NO CHANGE	NO CHANGE
ENSMUSG00000046718	Bst2	1.58367e-05	0.00469404	11.3088	11.502	0.19319	0.00106626	0.319092	0.166041	-0.153051	0.0555203	19.9601	18.2941	-1.666	0.248958	24	NO CHANGE	NO CHANGE	UP
ENSMUSG00000043068	Fam89a	1.59246e-05	0.0366148	6.68347	7.10951	0.426035	0.00210284	0.657	0.314526	-0.342474	0.0694139	23.3108	22.1275	-1.18327	0.502613	24	NO CHANGE	NO CHANGE	UP
ENSMUSG00000029545	Acads	1.61065e-05	0.0215102	9.40136	9.31379	-0.0875721	0.141812	0.286222	0.160861	-0.125361	0.137125	20.2123	16.032	-4.18028	0.0120675	24	NO CHANGE	ADVANCE	NO CHANGE
ENSMUSG00000020017	Hal	1.61547e-05	0.0012443	10.4825	10.4458	-0.036744	0.706072	0.549748	0.352715	-0.197032	0.157347	4.29132	4.62171	0.330387	0.792037	24	NO CHANGE	NO CHANGE	NO CHANGE
ENSMUSG00000030795	Fus	1.61601e-05	0.0137006	6.49033	6.51267	0.0223408	0.797456	0.411504	0.262053	-0.14945	0.228633	6.79521	5.79709	-0.99812	0.507956	24	NO CHANGE	NO CHANGE	NO CHANGE
ENSMUSG00000034917	Tjp3	1.62011e-05	0.0800911	6.66596	7.21407	0.548115	5.01107e-06	0.601871	0.186071	-0.4158	0.00756936	23.5468	18.4544	-5.09238	0.0289396	24	DOWN	NO CHANGE	UP
ENSMUSG00000021884	Hacl1	1.62771e-05	0.000728975	10.3163	10.5279	0.211544	0.0817309	0.654807	0.471815	-0.182993	0.281526	23.8069	1.04465	1.23773	0.301649	24	NO CHANGE	NO CHANGE	NO CHANGE
ENSMUSG00000044345	Marveld1	1.65483e-05	0.000118076	7.32474	7.20638	-0.118361	0.164466	0.558144	0.293743	-0.264401	0.0307954	15.2355	14.9463	-0.28916	0.815169	24	DOWN	NO CHANGE	NO CHANGE
ENSMUSG00000118017	Gm29966	1.65848e-05	0.38048	8.53641	8.5337	-0.0027178	0.987497	0.846107	0.170458	-0.675649	0.00828957	2.83482	5.33546	2.50063	0.529193	24	DOWN	NO CHANGE	NO CHANGE
ENSMUSG00000006476	Nsmf	1.67093e-05	0.15161	8.42918	8.43714	0.00796713	0.928079	0.399297	0.150376	-0.248921	0.0513118	22.7486	20.2577	-2.49092	0.30156	24	NO CHANGE	NO CHANGE	NO CHANGE
ENSMUSG00000071369	Map3k5	1.67282e-05	0.010928	6.67554	6.38756	-0.287978	6.5538e-05	0.331373	0.194831	-0.136542	0.144692	10.2034	7.8671	-2.33628	0.121317	24	NO CHANGE	NO CHANGE	DOWN
ENSMUSG00000054387	Mdm4	1.67837e-05	0.000317786	6.69652	6.65536	-0.0411657	0.451253	0.275542	0.250359	-0.0251831	0.743839	8.54348	6.57374	-1.96974	0.084824	24	NO CHANGE	NO CHANGE	NO CHANGE
ENSMUSG00000023055	Calcoco1	1.68406e-05	0.00335779	7.11175	6.95745	-0.154304	0.0416204	0.372667	0.261625	-0.111041	0.290979	8.63993	7.46518	-1.17475	0.374853	24	NO CHANGE	NO CHANGE	DOWN
ENSMUSG00000041025	Iffo2	1.6931e-05	0.144457	6.41365	6.20807	-0.205581	0.0325838	0.504756	0.143821	-0.360935	0.00888845	9.98125	9.10345	-0.877804	0.734241	24	DOWN	NO CHANGE	DOWN
ENSMUSG00000028671	Gale	1.70394e-05	0.00136675	7.40268	7.62694	0.224255	0.118152	0.572919	0.62607	0.0531508	0.790506	22.2479	20.5296	-1.71829	0.183444	24	NO CHANGE	NO CHANGE	NO CHANGE
ENSMUSG00000049960	Mrps16	1.70606e-05	0.0074461	9.85682	10.0638	0.207	0.0159973	0.442865	0.251324	-0.191541	0.107942	21.6083	21.3509	-0.25739	0.859091	24	NO CHANGE	NO CHANGE	UP
ENSMUSG00000003477	Inmt	1.74413e-05	5.04111e-05	12.5166	11.8133	-0.703284	2.31734e-05	0.795855	0.768477	-0.0273776	0.896397	10.888	8.57564	-2.31238	0.0287499	24	NO CHANGE	ADVANCE	DOWN
ENSMUSG00000000673	Haao	1.75428e-05	0.320141	11.0926	11.2189	0.12628	0.0116885	0.256453	0.0502329	-0.20622	0.00401265	22.0315	6.50783	8.47637	0.0274932	24	DOWN	NO CHANGE	UP
ENSMUSG00000032462	Pik3cb	1.7607e-05	0.0330578	6.40344	6.20711	-0.196327	0.0176568	0.370622	0.205755	-0.164867	0.14991	10.4508	8.19791	-2.25285	0.189117	24	NO CHANGE	NO CHANGE	DOWN
ENSMUSG00000039195	1110008P14Rik	1.76114e-05	0.00424687	8.52455	8.68142	0.156877	0.0931946	0.46405	0.314443	-0.149607	0.253249	20.5643	20.2583	-0.305988	0.820489	24	NO CHANGE	NO CHANGE	NO CHANGE
ENSMUSG00000040385	Ppp1ca	1.7696e-05	0.210506	9.91606	10.1201	0.204006	0.00609523	0.38556	0.092241	-0.293319	0.0053633	23.3393	21.2561	-2.08321	0.492279	24	DOWN	NO CHANGE	UP
ENSMUSG00000007646	Rad51c	1.79636e-05	0.000142989	4.86261	4.76004	-0.102571	0.294649	0.505376	0.469928	-0.0354478	0.796644	19.659	17.7948	-1.86419	0.0895891	24	NO CHANGE	NO CHANGE	NO CHANGE
ENSMUSG00000020638	Cmpk2	1.81246e-05	0.0174894	5.73969	6.24773	0.508031	3.75509e-06	0.50959	0.253947	-0.255643	0.0653048	2.48061	2.6121	0.131485	0.935101	24	NO CHANGE	NO CHANGE	UP
ENSMUSG00000032127	Vps11	1.81463e-05	8.90767e-05	6.95875	6.95817	-0.000579091	0.992143	0.293055	0.305874	0.0128191	0.877515	8.76789	9.4005	0.632615	0.552044	24	NO CHANGE	NO CHANGE	NO CHANGE
ENSMUSG00000051043	Gprc5c	1.83779e-05	0.00722851	7.99275	7.90484	-0.0879072	0.191394	0.367641	0.195181	-0.172459	0.0725359	6.33995	6.1456	-0.194351	0.895225	24	NO CHANGE	NO CHANGE	NO CHANGE
ENSMUSG00000073725	Lmbrd1	1.84452e-05	0.00552066	8.50456	8.39425	-0.110308	0.00616289	0.193554	0.127053	-0.066501	0.225696	8.50988	6.81066	-1.69922	0.223506	24	NO CHANGE	NO CHANGE	DOWN
ENSMUSG00000034042	Gpbp1l1	1.8654e-05	0.00230239	8.01172	7.88037	-0.131349	0.0308898	0.277534	0.229181	-0.0483533	0.564061	8.32664	7.73312	-0.593525	0.64295	24	NO CHANGE	NO CHANGE	DOWN
ENSMUSG00000022419	Deptor	1.87608e-05	0.018204	9.93099	9.74321	-0.187779	0.0299979	0.44656	0.219914	-0.226646	0.0620337	9.04842	7.57115	-1.47727	0.366573	24	NO CHANGE	NO CHANGE	DOWN
ENSMUSG00000070644	Etnk2	1.88689e-05	0.0703316	10.3294	10.0293	-0.300091	9.25065e-05	0.313275	0.152353	-0.160922	0.108619	13.2786	12.1044	-1.1742	0.54727	24	NO CHANGE	NO CHANGE	DOWN
ENSMUSG00000027770	Dhx36	1.88861e-05	0.0113326	7.73253	7.74957	0.0170411	0.795846	0.352737	0.185022	-0.167715	0.0771383	7.18942	7.11414	-0.0752826	0.960881	24	NO CHANGE	NO CHANGE	NO CHANGE
ENSMUSG00000022237	Ankrd33b	1.89278e-05	0.195993	6.73974	6.73113	-0.00861329	0.911683	0.499584	0.0806066	-0.418977	0.000410968	19.1953	14.8825	-4.31274	0.250995	24	DOWN	NO CHANGE	NO CHANGE
ENSMUSG00000041235	Chd7	1.89446e-05	0.00904197	6.73769	6.58178	-0.155914	0.091669	0.466918	0.274185	-0.192734	0.13883	9.98505	10.6839	0.698852	0.634482	24	NO CHANGE	NO CHANGE	NO CHANGE
ENSMUSG00000071633	Gm4952	1.90366e-05	0.196525	9.28969	9.86246	0.572765	0.000148981	0.672675	0.201028	-0.471648	0.0195344	1.99738	0.488477	-1.50891	0.582522	24	DOWN	NO CHANGE	UP
ENSMUSG00000086382	Chrna1os	1.91399e-05	0.189557	5.25473	5.23743	-0.0172996	0.843658	0.328313	0.146156	-0.182157	0.147007	0.661768	4.02393	3.36216	0.184839	24	NO CHANGE	NO CHANGE	NO CHANGE
ENSMUSG00000022194	Pabpn1	1.91708e-05	0.00227052	7.45508	7.48945	0.0343712	0.731451	0.475976	0.384735	-0.0912409	0.520188	6.63599	6.50646	-0.129527	0.919252	24	NO CHANGE	NO CHANGE	NO CHANGE
ENSMUSG00000086040	Wipf3	1.93924e-05	0.0465873	6.00835	5.71148	-0.296873	0.00170355	0.50663	0.178698	-0.327932	0.0122265	9.42248	8.23586	-1.18662	0.557544	24	DOWN	NO CHANGE	DOWN
ENSMUSG00000020051	Pah	1.93976e-05	0.22855	12.2382	12.3599	0.121737	0.100141	0.350169	0.0992669	-0.250902	0.0185278	18.1993	18.2481	0.0488072	0.986634	24	DOWN	NO CHANGE	NO CHANGE
ENSMUSG00000003226	Ranbp2	1.96856e-05	0.000629628	6.99095	6.98581	-0.00513651	0.942251	0.428002	0.248217	-0.179784	0.0784642	7.98483	6.80284	-1.18199	0.351229	24	NO CHANGE	NO CHANGE	NO CHANGE
ENSMUSG00000019988	Nedd1	1.97225e-05	0.00265155	6.1371	6.11531	-0.0217914	0.764111	0.330449	0.280299	-0.0501506	0.625616	8.19242	5.42559	-2.76684	0.0376871	24	NO CHANGE	ADVANCE	NO CHANGE
ENSMUSG00000032724	Abtb2	1.97836e-05	0.000513652	6.43905	6.73142	0.292371	0.0165861	0.750383	0.381228	-0.369155	0.0312814	22.1756	19.935	-2.24063	0.0961807	24	DOWN	NO CHANGE	UP
ENSMUSG00000020265	Sumo3	1.98059e-05	0.189587	8.76815	8.9752	0.207052	0.0176999	0.41931	0.122732	-0.296578	0.0163813	22.7812	23.9611	1.17992	0.666595	24	DOWN	NO CHANGE	UP
ENSMUSG00000015363	Trabd	1.98577e-05	6.42031e-05	8.9539	8.8385	-0.115394	0.105106	0.372457	0.354075	-0.0183818	0.852897	17.8905	17.0262	-0.864293	0.409296	24	NO CHANGE	NO CHANGE	NO CHANGE
ENSMUSG00000022141	Nipbl	1.99016e-05	0.000535982	7.00523	6.92073	-0.0845008	0.17702	0.312451	0.267977	-0.0444738	0.61203	6.29978	6.11626	-0.183518	0.874587	24	NO CHANGE	NO CHANGE	NO CHANGE
ENSMUSG00000000399	Ndufa9	1.99537e-05	0.123772	8.73698	8.62518	-0.111801	0.117904	0.271031	0.137508	-0.133523	0.184848	9.28546	9.16152	-0.123937	0.954964	24	NO CHANGE	NO CHANGE	NO CHANGE
ENSMUSG00000060703	Cd302	1.99964e-05	0.00221735	9.92225	9.93107	0.00882005	0.932292	0.638441	0.305022	-0.333418	0.0274474	21.2043	22.0534	0.849022	0.556474	24	DOWN	NO CHANGE	NO CHANGE
ENSMUSG00000031835	Mbtps1	2.01331e-05	0.00229035	8.42152	8.42392	0.00239471	0.959443	0.246273	0.168293	-0.0779804	0.24547	8.92119	8.8302	-0.0909874	0.94397	24	NO CHANGE	NO CHANGE	NO CHANGE
ENSMUSG00000070371	Prss36	2.02541e-05	0.0343634	6.24735	6.3003	0.0529472	0.466402	0.317019	0.189467	-0.127551	0.217466	23.0313	23.8604	0.829091	0.626641	24	NO CHANGE	NO CHANGE	NO CHANGE
ENSMUSG00000034820	Cpsf7	2.03654e-05	0.000805877	7.27747	7.02889	-0.248583	0.00182886	0.393434	0.302103	-0.0913317	0.392224	8.35844	7.55277	-0.805663	0.50241	24	NO CHANGE	NO CHANGE	DOWN
ENSMUSG00000066319	Rtp3	2.05785e-05	0.000635353	7.78641	7.89732	0.110904	0.23556	0.467883	0.393514	-0.0743699	0.571299	20.0262	17.4605	-2.56571	0.0337428	24	NO CHANGE	ADVANCE	NO CHANGE
ENSMUSG00000035540	Gc	2.08475e-05	0.0011307	15.4453	15.3566	-0.0887625	0.0701894	0.233434	0.196877	-0.0365567	0.591306	9.26639	8.36625	-0.900143	0.461992	24	NO CHANGE	NO CHANGE	NO CHANGE
ENSMUSG00000071655	Ubxn1	2.10188e-05	0.435511	9.88969	10.3896	0.499861	4.62016e-08	0.347849	0.0675689	-0.28028	0.0116915	1.02462	19.0974	-5.92721	0.178216	24	DOWN	NO CHANGE	UP
ENSMUSG00000032966	Fkbp1a	2.10192e-05	0.00149408	9.16117	9.2659	0.104735	0.203865	0.425034	0.307168	-0.117866	0.310257	20.7194	20.0869	-0.632425	0.614129	24	NO CHANGE	NO CHANGE	NO CHANGE
ENSMUSG00000025220	Oga	2.10503e-05	0.000138413	7.42551	7.42212	-0.00339292	0.962576	0.367765	0.353141	-0.0146237	0.886303	5.69324	4.20284	-1.4904	0.174071	24	NO CHANGE	NO CHANGE	NO CHANGE
ENSMUSG00000016520	Lnx2	2.10923e-05	0.278853	6.84103	6.89179	0.0507579	0.464309	0.379642	0.075293	-0.304349	0.00316564	23.5863	17.1438	-6.44243	0.0770794	24	DOWN	NO CHANGE	NO CHANGE
ENSMUSG00000068036	Afdn	2.11984e-05	0.0380884	7.46602	7.37281	-0.0932069	0.0609633	0.267023	0.105691	-0.161331	0.0231827	3.87467	3.27647	-0.598196	0.752115	24	DOWN	NO CHANGE	NO CHANGE
ENSMUSG00000029569	Tmem168	2.15158e-05	0.0651529	6.63444	6.64008	0.00563807	0.941298	0.35369	0.166875	-0.186816	0.0899523	7.08208	6.89173	-0.190347	0.921754	24	NO CHANGE	NO CHANGE	NO CHANGE
ENSMUSG00000038014	Fam120a	2.16577e-05	0.0187018	9.16283	9.0743	-0.0885349	0.0364939	0.218301	0.106465	-0.111836	0.0604169	10.9603	8.73767	-2.22262	0.18149	24	NO CHANGE	NO CHANGE	DOWN
ENSMUSG00000018927	Ccl6	2.18123e-05	0.00448303	6.60894	6.52102	-0.0879162	0.425529	0.51598	0.387775	-0.128205	0.411369	20.1045	20.8553	0.750789	0.580012	24	NO CHANGE	NO CHANGE	NO CHANGE
ENSMUSG00000056148	Rdh9	2.18603e-05	0.0556044	5.25015	4.99067	-0.259481	0.0606405	0.664135	0.295548	-0.368588	0.0595543	8.16586	8.10325	-0.0626146	0.97392	24	NO CHANGE	NO CHANGE	NO CHANGE
ENSMUSG00000040054	Baz2a	2.19738e-05	0.499357	6.75532	6.65728	-0.098031	0.182362	0.341386	0.0554118	-0.285975	0.00774988	9.41735	13.4526	4.03527	0.428649	24	DOWN	NO CHANGE	NO CHANGE
ENSMUSG00000006005	Tpr	2.19743e-05	0.0420318	7.76351	7.76402	0.000515384	0.994905	0.400784	0.186535	-0.214249	0.0659052	6.86685	4.57454	-2.29231	0.212844	24	NO CHANGE	NO CHANGE	NO CHANGE
ENSMUSG00000035828	Pim3	2.19806e-05	0.00107787	7.86848	7.61528	-0.253201	0.0458226	0.617992	0.498331	-0.119661	0.495386	12.569	12.5756	0.00659243	0.995684	24	NO CHANGE	NO CHANGE	DOWN
ENSMUSG00000009646	Pla2g12b	2.207e-05	0.250466	8.71482	9.06161	0.346795	2.80288e-07	0.32202	0.063988	-0.258032	0.00253021	1.38512	23.861	-1.52407	0.661584	24	DOWN	NO CHANGE	UP
ENSMUSG00000023068	Nus1	2.20861e-05	0.00130265	8.47592	8.35506	-0.120857	0.0153805	0.243884	0.187491	-0.0563937	0.409234	16.3594	19.4465	3.08714	0.0159619	24	NO CHANGE	DELAY	DOWN
ENSMUSG00000035875	AI182371	2.2109e-05	0.0744289	9.99912	10.2049	0.205806	0.00321953	0.353503	0.124935	-0.228568	0.0183488	22.2639	20.7456	-1.51832	0.481025	24	DOWN	NO CHANGE	UP
ENSMUSG00000043789	Vwce	2.22184e-05	0.0145317	7.20286	7.05947	-0.143387	0.0487666	0.339502	0.207419	-0.132083	0.193329	10.3348	10.7778	0.443046	0.772792	24	NO CHANGE	NO CHANGE	DOWN
ENSMUSG00000024941	Scyl1	2.24966e-05	0.0253123	7.94134	7.93062	-0.0107168	0.844363	0.223255	0.155851	-0.0674044	0.384664	10.9065	12.2352	1.3287	0.417203	24	NO CHANGE	NO CHANGE	NO CHANGE
ENSMUSG00000002379	Ndufa11	2.25832e-05	0.0818224	10.0837	10.0829	-0.000807964	0.981385	0.189225	0.0619508	-0.127274	0.0123475	19.0698	19.8285	0.758711	0.735724	24	DOWN	NO CHANGE	NO CHANGE
ENSMUSG00000061613	U2af1	2.2629e-05	0.000296264	7.49667	7.61584	0.119173	0.0655021	0.318978	0.289448	-0.02953	0.74201	20.4436	17.1164	-3.32718	0.00499842	24	NO CHANGE	ADVANCE	NO CHANGE
ENSMUSG00000030513	Pcsk6	2.27739e-05	0.0257609	8.78579	8.76624	-0.0195433	0.803994	0.420192	0.189255	-0.230938	0.043007	20.3061	22.2185	1.91237	0.275848	24	DOWN	NO CHANGE	NO CHANGE
ENSMUSG00000032959	Pebp1	2.30039e-05	0.0404264	9.55475	9.76341	0.20866	0.0104253	0.370574	0.188067	-0.182507	0.10465	20.9514	20.2945	-0.656929	0.712732	24	NO CHANGE	NO CHANGE	UP
ENSMUSG00000019832	Rab32	2.30927e-05	0.0724791	8.19602	8.45454	0.258521	9.01706e-05	0.33144	0.10973	-0.22171	0.0119827	3.59363	5.10414	1.51051	0.49387	24	DOWN	NO CHANGE	UP
ENSMUSG00000074794	Arrdc3	2.31985e-05	0.00722967	8.36617	7.68699	-0.679183	0.00395862	1.03386	0.744337	-0.28952	0.363245	8.90743	6.56827	-2.33917	0.104172	24	NO CHANGE	NO CHANGE	DOWN
ENSMUSG00000062563	Cys1	2.32902e-05	0.00131505	6.20346	5.47664	-0.72682	7.44333e-07	0.695427	0.449557	-0.24587	0.171904	13.655	13.019	-0.635968	0.61794	24	NO CHANGE	NO CHANGE	DOWN
ENSMUSG00000067851	Arfgef1	2.33789e-05	0.00532455	7.9837	8.01335	0.0296511	0.64933	0.342551	0.205254	-0.137297	0.141221	8.50346	7.81889	-0.684576	0.628521	24	NO CHANGE	NO CHANGE	NO CHANGE
ENSMUSG00000026755	Arpc5l	2.36782e-05	0.000938518	9.12152	9.1922	0.0706857	0.354922	0.43767	0.2676	-0.170069	0.119015	20.4596	19.3575	-1.10207	0.388324	24	NO CHANGE	NO CHANGE	NO CHANGE
ENSMUSG00000001785	Pwp1	2.37264e-05	0.00832083	6.93159	6.85991	-0.0716799	0.23954	0.356849	0.155345	-0.201504	0.0223732	21.3345	20.203	-1.13144	0.486409	24	DOWN	NO CHANGE	NO CHANGE
ENSMUSG00000027690	Slc2a2	2.37568e-05	0.0374486	10.3203	9.70171	-0.618599	2.84036e-07	0.374334	0.278739	-0.0955952	0.508612	12.7655	8.37019	-4.39532	0.0149723	24	NO CHANGE	ADVANCE	DOWN
ENSMUSG00000020088	Sar1a	2.38342e-05	0.0264097	9.24511	9.23162	-0.0134874	0.657362	0.147936	0.0781369	-0.069799	0.109571	16.9252	18.4591	1.53398	0.363322	24	NO CHANGE	NO CHANGE	NO CHANGE
ENSMUSG00000005371	Fbxo11	2.39085e-05	0.0530125	6.8601	6.72974	-0.130361	0.0788495	0.329961	0.16822	-0.161741	0.121552	7.52531	7.9576	0.432289	0.81585	24	NO CHANGE	NO CHANGE	NO CHANGE
ENSMUSG00000078812	Eif5a	2.39142e-05	0.0656397	10.9113	11.0289	0.117593	0.133833	0.375867	0.162203	-0.213664	0.0561608	21.1984	20.5352	-0.663207	0.738429	24	NO CHANGE	NO CHANGE	NO CHANGE
ENSMUSG00000003970	Rpl8	2.39649e-05	0.00604083	11.6585	11.7684	0.109914	0.0333568	0.248111	0.163663	-0.0844479	0.238697	19.4613	18.1608	-1.30052	0.357148	24	NO CHANGE	NO CHANGE	UP
ENSMUSG00000029328	Hnrnpdl	2.40444e-05	8.07409e-07	7.64533	7.53882	-0.106505	0.167092	0.439471	0.4795	0.0400288	0.710548	8.73282	7.4785	-1.25432	0.167544	24	NO CHANGE	NO CHANGE	NO CHANGE
ENSMUSG00000028214	Gem	2.41203e-05	0.105118	4.86152	4.77672	-0.0847981	0.294609	0.320774	0.162652	-0.158122	0.169041	22.3943	20.8198	-1.57458	0.458354	24	NO CHANGE	NO CHANGE	NO CHANGE
ENSMUSG00000056050	Mia3	2.43168e-05	0.000849907	9.50362	9.23766	-0.26596	0.000662315	0.418382	0.25844	-0.159942	0.125302	9.00306	8.02662	-0.976445	0.441325	24	NO CHANGE	NO CHANGE	DOWN
ENSMUSG00000022774	Ncbp2	2.44353e-05	0.000461564	7.57474	7.65749	0.082747	0.0865886	0.247444	0.200145	-0.0472992	0.482076	20.4953	18.4986	-1.99679	0.0918594	24	NO CHANGE	NO CHANGE	NO CHANGE
ENSMUSG00000020580	Rock2	2.46726e-05	0.000119885	6.8109	6.61947	-0.191431	0.0440408	0.51022	0.421171	-0.0890486	0.498425	9.40308	7.52268	-1.8804	0.0902308	24	NO CHANGE	NO CHANGE	DOWN
ENSMUSG00000024959	Bad	2.47428e-05	0.00069213	7.18809	7.36691	0.178821	0.0719399	0.530471	0.377666	-0.152805	0.271001	20.0215	19.408	-0.613483	0.612642	24	NO CHANGE	NO CHANGE	NO CHANGE
ENSMUSG00000029823	Luc7l2	2.47728e-05	0.000173887	8.21885	8.11055	-0.108301	0.201476	0.483156	0.348262	-0.134894	0.259545	8.63526	6.78208	-1.85318	0.107982	24	NO CHANGE	NO CHANGE	NO CHANGE
ENSMUSG00000020895	Tmem107	2.49091e-05	0.0112466	5.3968	5.41832	0.0215152	0.827534	0.469223	0.299821	-0.169402	0.229063	18.7498	19.6193	0.869588	0.560964	24	NO CHANGE	NO CHANGE	NO CHANGE
ENSMUSG00000017291	Taok1	2.52471e-05	0.0324282	7.91893	7.83715	-0.081774	0.261646	0.31591	0.189831	-0.126079	0.221688	7.3962	6.61316	-0.783039	0.644957	24	NO CHANGE	NO CHANGE	NO CHANGE
ENSMUSG00000058706	0610030E20Rik	2.52478e-05	0.0164054	7.78498	7.90604	0.121061	0.0872906	0.361915	0.184785	-0.17713	0.077245	1.5797	22.1685	-3.4112	0.03947	24	NO CHANGE	ADVANCE	NO CHANGE
ENSMUSG00000074802	Gas2l3	2.52904e-05	0.13803	5.05632	4.87583	-0.180494	0.0797894	0.42298	0.182465	-0.240516	0.0981098	11.7551	4.09052	-7.66457	0.00174545	24	NO CHANGE	NO CHANGE	NO CHANGE
ENSMUSG00000036073	Galt	2.53529e-05	0.0773691	8.36602	8.61321	0.24719	1.79096e-05	0.238023	0.105895	-0.132128	0.0744959	3.76525	4.71482	0.949569	0.640168	24	NO CHANGE	NO CHANGE	UP
ENSMUSG00000032267	Usp28	2.54272e-05	0.00394402	5.68396	5.64048	-0.043484	0.627126	0.278886	0.370404	0.0915171	0.470488	9.12239	6.68998	-2.43242	0.117833	24	NO CHANGE	NO CHANGE	NO CHANGE
ENSMUSG00000049723	Mmp12	2.54646e-05	0.644458	5.12324	5.20264	0.0794037	0.199805	0.307987	0.0301104	-0.277876	0.00245178	5.62454	11.6493	6.02478	0.442438	24	DOWN	NO CHANGE	NO CHANGE
ENSMUSG00000039887	Alg14	2.55544e-05	0.145793	7.95175	8.33779	0.386039	5.9424e-08	0.317387	0.0880261	-0.22936	0.00849407	23.2134	21.4527	-1.76061	0.50921	24	DOWN	NO CHANGE	UP
ENSMUSG00000008200	Fnbp4	2.60163e-05	0.00218561	6.50197	6.32314	-0.178828	0.0715771	0.572466	0.297981	-0.274485	0.051295	8.87754	7.13038	-1.74716	0.218319	24	NO CHANGE	NO CHANGE	NO CHANGE
ENSMUSG00000042476	Abcb4	2.63346e-05	0.000151192	10.0622	10.1135	0.0512723	0.449065	0.395055	0.274784	-0.12027	0.211983	8.24095	7.35707	-0.883888	0.44096	24	NO CHANGE	NO CHANGE	NO CHANGE
ENSMUSG00000021951	Eef1akmt1	2.63428e-05	0.000279854	6.71122	7.01074	0.299519	0.0164317	0.656658	0.508597	-0.148061	0.387264	20.7601	21.295	0.534869	0.640885	24	NO CHANGE	NO CHANGE	UP
ENSMUSG00000038520	Tbc1d17	2.65667e-05	0.106534	7.35993	7.25299	-0.106939	0.173263	0.368057	0.142879	-0.225179	0.0453632	5.72396	6.6067	0.882743	0.692093	24	DOWN	NO CHANGE	NO CHANGE
ENSMUSG00000020444	Guk1	2.66049e-05	0.00563214	9.03939	9.00182	-0.0375716	0.62204	0.380544	0.246294	-0.134251	0.21649	18.9436	19.6614	0.717804	0.610222	24	NO CHANGE	NO CHANGE	NO CHANGE
ENSMUSG00000101599	Gm20342	2.67017e-05	0.167407	5.42708	5.33286	-0.0942228	0.343821	0.504546	0.146236	-0.35831	0.0136517	10.2122	10.494	0.28176	0.916655	24	DOWN	NO CHANGE	NO CHANGE
ENSMUSG00000033170	Card10	2.68015e-05	0.00415208	6.36456	6.13234	-0.232219	0.0222801	0.478048	0.339402	-0.138646	0.3221	8.36082	9.40192	1.0411	0.445077	24	NO CHANGE	NO CHANGE	DOWN
ENSMUSG00000021745	Ptprg	2.69507e-05	0.00317809	6.82977	6.7461	-0.0836727	0.246829	0.382462	0.236003	-0.146459	0.153481	9.27124	7.48354	-1.7877	0.194186	24	NO CHANGE	NO CHANGE	NO CHANGE
ENSMUSG00000052566	Hook2	2.70113e-05	0.000739761	7.03505	6.78027	-0.25478	0.0170523	0.568128	0.388884	-0.179244	0.223377	9.57096	9.65868	0.0877181	0.943056	24	NO CHANGE	NO CHANGE	DOWN
ENSMUSG00000022769	Sdf2l1	2.70569e-05	0.000224014	8.45828	8.7026	0.244316	0.0657333	0.600845	0.640656	0.0398117	0.8287	19.879	19.4538	-0.425208	0.707836	24	NO CHANGE	NO CHANGE	NO CHANGE
ENSMUSG00000019849	Prep	2.70617e-05	0.397116	7.50067	7.42346	-0.077216	0.244468	0.268233	0.0671441	-0.201089	0.0354106	15.7356	10.3208	-5.41479	0.165448	24	DOWN	NO CHANGE	NO CHANGE
ENSMUSG00000078920	Ifi47	2.71015e-05	3.41302e-06	7.56113	7.68154	0.120413	0.203658	0.519457	0.555724	0.0362667	0.784657	23.3217	23.9914	0.669784	0.479421	24	NO CHANGE	NO CHANGE	NO CHANGE
ENSMUSG00000023829	Slc22a1	2.7144e-05	0.0329592	10.971	11.0394	0.0683715	0.481744	0.447291	0.245174	-0.202117	0.145346	20.0705	19.1788	-0.891723	0.605056	24	NO CHANGE	NO CHANGE	NO CHANGE
ENSMUSG00000001891	Ugp2	2.74499e-05	0.00102506	10.9033	11.1582	0.254883	5.34633e-05	0.276966	0.232508	-0.0444583	0.582051	12.9177	10.7579	-2.15976	0.0828742	24	NO CHANGE	NO CHANGE	UP
ENSMUSG00000020834	Dhrs13	2.77698e-05	0.0170644	6.22655	6.31069	0.0841415	0.349113	0.40027	0.260967	-0.139303	0.273956	22.2427	21.9288	-0.313936	0.840743	24	NO CHANGE	NO CHANGE	NO CHANGE
ENSMUSG00000039244	E130309D02Rik	2.78192e-05	0.0115448	6.67296	6.59618	-0.0767822	0.251813	0.297191	0.207462	-0.0897291	0.342465	20.4601	17.8003	-2.65973	0.0802477	24	NO CHANGE	NO CHANGE	NO CHANGE
ENSMUSG00000015759	Cnih1	2.79171e-05	0.00133526	9.60896	9.73615	0.127188	0.231162	0.568226	0.379483	-0.188743	0.209353	20.5843	20.7236	0.139243	0.913018	24	NO CHANGE	NO CHANGE	NO CHANGE
ENSMUSG00000021069	Pygl	2.8116e-05	0.125812	11.1039	11.2085	0.104665	0.0864301	0.280078	0.105011	-0.175067	0.0440007	20.297	19.8335	-0.463502	0.842333	24	DOWN	NO CHANGE	NO CHANGE
ENSMUSG00000019820	Utrn	2.81804e-05	0.739673	6.92009	6.72696	-0.193131	0.00173707	0.302923	0.0197016	-0.283222	0.00121915	7.67114	8.29526	0.624115	0.955885	24	DOWN	NO CHANGE	DOWN
ENSMUSG00000004843	Chmp2b	2.8289e-05	9.0648e-05	7.88241	8.01691	0.134502	0.0154878	0.310427	0.230208	-0.0802185	0.293293	23.6529	22.6177	-1.03517	0.352484	24	NO CHANGE	NO CHANGE	UP
ENSMUSG00000039982	Dtx4	2.83195e-05	0.00506694	6.28953	7.10303	0.813503	1.1937e-07	0.71497	0.378468	-0.336502	0.0697445	0.320717	22.3314	-1.98931	0.180291	24	NO CHANGE	NO CHANGE	UP
ENSMUSG00000027365	Trpm7	2.86633e-05	0.0030538	6.99801	6.80951	-0.188504	0.140572	0.600732	0.457973	-0.142759	0.425724	9.07332	7.74384	-1.32949	0.318239	24	NO CHANGE	NO CHANGE	NO CHANGE
ENSMUSG00000036591	Arhgap21	2.87203e-05	0.061996	6.89825	6.61617	-0.282086	0.00366379	0.398366	0.208425	-0.189941	0.150239	10.2193	7.68651	-2.53281	0.188695	24	NO CHANGE	NO CHANGE	DOWN
ENSMUSG00000005514	Por	2.90702e-05	0.153091	10.8	10	-0.800028	5.10428e-06	0.658951	0.262962	-0.395989	0.0745193	12.6175	6.82734	-5.79011	0.0200149	24	NO CHANGE	NO CHANGE	DOWN
ENSMUSG00000038055	Dexi	2.91341e-05	0.00679629	7.82039	7.7512	-0.0691831	0.407817	0.466493	0.231849	-0.234645	0.0514096	20.713	15.8477	-4.8654	0.00264501	24	NO CHANGE	ADVANCE	NO CHANGE
ENSMUSG00000026189	Pecr	2.93766e-05	0.569541	11.0397	11.2379	0.198222	0.000501891	0.224202	0.0353255	-0.188876	0.0148342	20.8097	1.13804	4.32831	0.456054	24	DOWN	NO CHANGE	UP
ENSMUSG00000039616	Mocos	2.94312e-05	0.0157454	8.2384	8.64342	0.405021	0.00010781	0.507733	0.246315	-0.261418	0.0577749	22.2216	21.8472	-0.374443	0.819774	24	NO CHANGE	NO CHANGE	UP
ENSMUSG00000035247	Hectd1	2.95644e-05	0.0227265	8.83809	8.62307	-0.215019	0.000524243	0.249928	0.16174	-0.0881879	0.282132	8.44311	7.67307	-0.77004	0.634931	24	NO CHANGE	NO CHANGE	DOWN
ENSMUSG00000057666	Gapdh	2.98227e-05	0.17174	12.1959	11.8698	-0.326044	5.56902e-07	0.258066	0.0865143	-0.171551	0.0337942	18.896	17.0058	-1.89021	0.466856	24	DOWN	NO CHANGE	DOWN
ENSMUSG00000023495	Pcbp4	3.02149e-05	0.000183071	7.00272	6.93681	-0.0659083	0.54595	0.668933	0.391269	-0.277665	0.0768996	8.07594	9.05952	0.98358	0.426326	24	NO CHANGE	NO CHANGE	NO CHANGE
ENSMUSG00000034118	Tpst1	3.03807e-05	0.00627532	7.81894	7.72561	-0.0933281	0.21204	0.365025	0.236853	-0.128172	0.225299	18.3535	16.954	-1.39954	0.328556	24	NO CHANGE	NO CHANGE	NO CHANGE
ENSMUSG00000079179	Rab10os	3.07075e-05	0.00145665	6.3001	6.25481	-0.0452807	0.53472	0.311167	0.306265	-0.00490209	0.962008	8.13678	7.0738	-1.06298	0.405817	24	NO CHANGE	NO CHANGE	NO CHANGE
ENSMUSG00000023456	Tpi1	3.07233e-05	0.000127136	10.842	10.8341	-0.00792835	0.877195	0.288509	0.220652	-0.0678573	0.352125	22.0361	22.8405	0.804452	0.473175	24	NO CHANGE	NO CHANGE	NO CHANGE
ENSMUSG00000020733	Slc9a3r1	3.10159e-05	0.196465	10.7743	10.3938	-0.380431	1.78153e-06	0.360694	0.0918913	-0.268803	0.00829226	15.4429	11.8147	-3.62812	0.224421	24	DOWN	NO CHANGE	DOWN
ENSMUSG00000038060	Dlec1	3.10701e-05	0.010728	5.35897	5.12088	-0.238088	0.00751172	0.462869	0.228885	-0.233983	0.0576252	9.65857	7.96625	-1.69232	0.28964	24	NO CHANGE	NO CHANGE	DOWN
ENSMUSG00000054312	Mrps21	3.11705e-05	0.06068	9.69893	9.56275	-0.136183	0.000530864	0.216642	0.0610743	-0.155568	0.00415989	16.6555	20.3274	3.67183	0.126951	24	DOWN	NO CHANGE	DOWN
ENSMUSG00000027455	Nsfl1c	3.14075e-05	0.00564151	7.48029	7.4931	0.012811	0.788482	0.291807	0.117083	-0.174724	0.0126891	6.70064	3.52702	-3.17362	0.0639418	24	DOWN	NO CHANGE	NO CHANGE
ENSMUSG00000031667	Aktip	3.15866e-05	0.101347	6.7648	6.70826	-0.056533	0.470567	0.330247	0.154526	-0.175721	0.117011	20.3928	20.4847	0.091844	0.965632	24	NO CHANGE	NO CHANGE	NO CHANGE
ENSMUSG00000026201	Stk16	3.15983e-05	0.00765233	9.35765	9.44574	0.0880835	0.225158	0.363836	0.218298	-0.145538	0.157769	20.3571	19.0714	-1.28572	0.383553	24	NO CHANGE	NO CHANGE	NO CHANGE
ENSMUSG00000020893	Per1	3.17362e-05	1.42693e-06	6.14379	5.97677	-0.167019	0.266751	0.875063	0.852047	-0.023016	0.913189	11.6296	10.2512	-1.37843	0.14512	24	NO CHANGE	NO CHANGE	NO CHANGE
ENSMUSG00000003199	Mpnd	3.18696e-05	0.0506448	8.69583	8.67171	-0.0241134	0.706596	0.322226	0.136826	-0.1854	0.0455784	20.2198	20.0964	-0.123412	0.949309	24	DOWN	NO CHANGE	NO CHANGE
ENSMUSG00000044627	Swi5	3.21486e-05	0.294493	10.3087	10.4333	0.124644	0.0809989	0.395278	0.0687038	-0.326575	0.00190874	19.8631	16.1485	-3.71461	0.350442	24	DOWN	NO CHANGE	NO CHANGE
ENSMUSG00000027634	Ndrg3	3.22255e-05	0.0867951	6.76648	6.70004	-0.0664417	0.301174	0.317499	0.119435	-0.198063	0.0328657	15.6516	15.9944	0.342772	0.875175	24	DOWN	NO CHANGE	NO CHANGE
ENSMUSG00000102758	Naaladl2	3.22658e-05	0.000123304	5.44217	5.35184	-0.0903272	0.366058	0.433753	0.530267	0.0965146	0.493749	11.2987	8.64405	-2.65462	0.0229747	24	NO CHANGE	ADVANCE	NO CHANGE
ENSMUSG00000026435	Slc45a3	3.24882e-05	0.283181	6.98177	7.4349	0.453129	0.00277459	0.701078	0.166581	-0.534497	0.0112561	21.5815	18.0395	-3.5419	0.297774	24	DOWN	NO CHANGE	UP
ENSMUSG00000034343	Ube2f	3.27219e-05	0.00163353	8.64708	8.67619	0.0291034	0.685508	0.40374	0.236631	-0.167108	0.105251	19.256	19.3345	0.07846	0.953426	24	NO CHANGE	NO CHANGE	NO CHANGE
ENSMUSG00000035248	Tut7	3.27334e-05	0.000252493	8.31983	8.27587	-0.0439591	0.555863	0.429396	0.287937	-0.141459	0.183912	6.97494	4.79747	-2.17747	0.0726365	24	NO CHANGE	NO CHANGE	NO CHANGE
ENSMUSG00000062480	Acat3	3.27444e-05	0.00165826	10.1995	10.5325	0.33296	3.32597e-06	0.33877	0.215659	-0.123111	0.168742	2.94141	3.06521	0.123798	0.924884	24	NO CHANGE	NO CHANGE	UP
ENSMUSG00000027774	Gfm1	3.286e-05	0.0217849	8.40568	8.22717	-0.17851	0.0093498	0.341356	0.163782	-0.177575	0.0621484	19.6704	23.2095	3.53904	0.0429011	24	NO CHANGE	DELAY	DOWN
ENSMUSG00000033427	Upb1	3.29599e-05	0.000565117	11.2169	11.211	-0.00590826	0.89904	0.210328	0.2102	-0.000128256	0.998445	9.43774	7.08775	-2.34999	0.0547283	24	NO CHANGE	NO CHANGE	NO CHANGE
ENSMUSG00000022856	Tmem41a	3.30141e-05	7.15996e-06	6.83697	6.53024	-0.306733	0.00660002	0.636208	0.541052	-0.0951563	0.534037	19.1854	19.7972	0.611795	0.541754	24	NO CHANGE	NO CHANGE	DOWN
ENSMUSG00000017697	Ada	3.31654e-05	0.285245	5.28677	5.1861	-0.100665	0.159948	0.287619	0.0911101	-0.196509	0.0548993	21.1183	16.0104	-5.10794	0.106272	24	NO CHANGE	NO CHANGE	NO CHANGE
ENSMUSG00000078652	Psme3	3.35142e-05	0.0254169	8.47294	8.43692	-0.0360204	0.493112	0.185385	0.155559	-0.0298256	0.687664	19.9441	17.964	-1.98009	0.242392	24	NO CHANGE	NO CHANGE	NO CHANGE
ENSMUSG00000030512	Snrpa1	3.36304e-05	0.60825	7.28801	7.25036	-0.0376572	0.596328	0.340177	0.0394583	-0.300719	0.00435902	13.1959	23.1729	9.97694	0.154185	24	DOWN	NO CHANGE	NO CHANGE
ENSMUSG00000031134	Rbmx	3.41773e-05	0.0828951	5.8962	5.9035	0.00730376	0.920468	0.297173	0.156183	-0.14099	0.177633	6.61653	7.85978	1.24325	0.539354	24	NO CHANGE	NO CHANGE	NO CHANGE
ENSMUSG00000031822	Gse1	3.45744e-05	0.027835	6.74644	6.49501	-0.251421	0.0118875	0.460617	0.242565	-0.218052	0.114284	11.2436	11.4362	0.192545	0.910439	24	NO CHANGE	NO CHANGE	DOWN
ENSMUSG00000055204	Ankrd17	3.45884e-05	0.0014294	8.1161	7.99372	-0.122387	0.104161	0.380008	0.274231	-0.105778	0.315864	8.24392	7.98946	-0.254456	0.841631	24	NO CHANGE	NO CHANGE	NO CHANGE
ENSMUSG00000062070	Pgk1	3.48368e-05	0.033787	9.38237	9.37873	-0.00364711	0.98004	0.76322	0.326789	-0.436431	0.0391036	20.546	20.6948	0.148786	0.936023	24	DOWN	NO CHANGE	NO CHANGE
ENSMUSG00000062762	Ei24	3.50796e-05	0.05896	10.1533	10.4814	0.328128	0.000108494	0.400194	0.153869	-0.246325	0.0285441	22.1185	17.4524	-4.66609	0.0274737	24	DOWN	NO CHANGE	UP
ENSMUSG00000002428	Hltf	3.53284e-05	0.138072	5.79041	5.92658	0.136167	0.118587	0.434189	0.135295	-0.298894	0.0175264	8.54147	6.08828	-2.45319	0.33725	24	DOWN	NO CHANGE	NO CHANGE
ENSMUSG00000020038	Cry1	3.53804e-05	0.0704354	7.1103	8.05913	0.948828	5.26862e-06	0.906304	0.362067	-0.544236	0.0403615	20.1454	18.9626	-1.18278	0.57015	24	DOWN	NO CHANGE	UP
ENSMUSG00000108763	Gm36028	3.56992e-05	0.00862108	5.47837	5.29515	-0.183222	0.0529992	0.474497	0.269808	-0.20469	0.123247	20.9058	19.376	-1.52979	0.313194	24	NO CHANGE	NO CHANGE	NO CHANGE
ENSMUSG00000027937	Jtb	3.60216e-05	0.0102236	9.39689	9.43498	0.038084	0.471492	0.296021	0.134544	-0.161477	0.0350319	20.3419	19.4495	-0.892456	0.587944	24	DOWN	NO CHANGE	NO CHANGE
ENSMUSG00000008496	Pou2f2	3.61298e-05	0.309576	5.41416	5.30792	-0.106243	0.215706	0.356284	0.102137	-0.254148	0.0394097	11.4812	14.0148	2.53357	0.445328	24	DOWN	NO CHANGE	NO CHANGE
ENSMUSG00000020869	Lrrc59	3.62317e-05	3.54408e-05	8.67457	8.74714	0.0725734	0.226784	0.245888	0.360998	0.11511	0.176187	19.5412	18.3913	-1.14987	0.307032	24	NO CHANGE	NO CHANGE	NO CHANGE
ENSMUSG00000009621	Vav2	3.6329e-05	0.343692	7.55901	7.50342	-0.0555899	0.366564	0.295589	0.0628009	-0.232788	0.00987901	8.74167	11.6167	2.87504	0.451963	24	DOWN	NO CHANGE	NO CHANGE
ENSMUSG00000029591	Ung	3.64708e-05	0.498815	6.21475	6.13582	-0.0789277	0.487049	0.520606	0.0853046	-0.435302	0.00910817	11.9016	15.3683	3.46674	0.501012	24	DOWN	NO CHANGE	NO CHANGE
ENSMUSG00000028906	Epb41	3.65559e-05	0.706239	8.32541	8.13974	-0.185676	0.000507622	0.205267	0.0219682	-0.183298	0.0118833	14.7904	13.5425	-1.2479	0.885558	24	DOWN	NO CHANGE	DOWN
ENSMUSG00000055044	Pdlim1	3.66076e-05	0.000207675	8.09961	8.32358	0.223971	0.0606249	0.626752	0.500824	-0.125928	0.44764	20.8877	20.6548	-0.232919	0.838266	24	NO CHANGE	NO CHANGE	NO CHANGE
ENSMUSG00000035199	Arl6ip5	3.66479e-05	0.0456099	7.00688	7.19518	0.188301	0.00955755	0.400275	0.129445	-0.270831	0.00848596	19.1935	18.9611	-0.232379	0.914457	24	DOWN	NO CHANGE	UP
ENSMUSG00000031513	Leprotl1	3.66655e-05	0.0118182	7.71531	8.04118	0.325867	0.000127913	0.409895	0.208798	-0.201097	0.07266	23.5259	19.9327	-3.59318	0.0286548	24	NO CHANGE	ADVANCE	UP
ENSMUSG00000014077	Chp1	3.67258e-05	0.00812888	10.812	10.7808	-0.0312646	0.690354	0.371168	0.245783	-0.125385	0.261756	18.1162	19.3515	1.23529	0.399976	24	NO CHANGE	NO CHANGE	NO CHANGE
ENSMUSG00000031626	Sorbs2	3.72948e-05	0.087045	8.37209	8.52956	0.157471	0.0412952	0.342161	0.148714	-0.193447	0.0745525	4.68883	6.89799	2.20915	0.297659	24	NO CHANGE	NO CHANGE	UP
ENSMUSG00000031930	Wwp2	3.74022e-05	0.0112678	6.59661	6.72055	0.123948	0.0857198	0.357573	0.20021	-0.157362	0.121645	5.90517	1.14162	-4.76355	0.00351441	24	NO CHANGE	ADVANCE	NO CHANGE
ENSMUSG00000104520	Gm37336	3.78478e-05	0.0737996	4.76435	5.04598	0.281633	0.0115499	0.551461	0.201551	-0.34991	0.0252459	21.5954	22.1031	0.507656	0.814615	24	DOWN	NO CHANGE	UP
ENSMUSG00000040481	Bptf	3.79909e-05	0.0422207	7.36657	7.18318	-0.183392	0.01653	0.384026	0.157782	-0.226244	0.035052	6.58819	5.15388	-1.43431	0.459719	24	DOWN	NO CHANGE	DOWN
ENSMUSG00000027406	Idh3b	3.7998e-05	0.129673	10.5067	10.498	-0.00875701	0.856864	0.226469	0.0827959	-0.143673	0.0412792	19.7301	16.4165	-3.31366	0.169447	24	DOWN	NO CHANGE	NO CHANGE
ENSMUSG00000026074	Map4k4	3.8406e-05	0.00626828	6.02829	6.11901	0.0907257	0.3139	0.47159	0.264508	-0.207082	0.107412	3.54605	6.63841	3.09235	0.0419318	24	NO CHANGE	DELAY	NO CHANGE
ENSMUSG00000021969	Zdhhc20	3.85641e-05	6.13191e-07	6.85112	6.98698	0.135859	0.0861593	0.459731	0.450108	-0.00962287	0.930286	7.94143	6.63791	-1.30352	0.163086	24	NO CHANGE	NO CHANGE	NO CHANGE
ENSMUSG00000014867	Surf4	3.87742e-05	0.000259072	10.8475	10.8936	0.046098	0.140617	0.131358	0.154546	0.0231878	0.596031	17.8586	17.0241	-0.834545	0.48013	24	NO CHANGE	NO CHANGE	NO CHANGE
ENSMUSG00000089847	Timm10b	3.89237e-05	0.00415287	8.55196	8.59429	0.0423253	0.340201	0.19862	0.156904	-0.0417155	0.50505	19.1047	18.0222	-1.0825	0.430902	24	NO CHANGE	NO CHANGE	NO CHANGE
ENSMUSG00000050144	Slc25a44	3.89261e-05	2.34057e-05	8.32981	8.21823	-0.111578	0.0867545	0.30908	0.363878	0.0547978	0.545767	18.9108	17.8267	-1.08404	0.299333	24	NO CHANGE	NO CHANGE	NO CHANGE
ENSMUSG00000021248	Tmed10	3.9019e-05	0.00264224	9.97212	10.0195	0.0474234	0.530834	0.410721	0.240589	-0.170132	0.116397	20.2414	20.617	0.375542	0.786966	24	NO CHANGE	NO CHANGE	NO CHANGE
ENSMUSG00000033400	Agl	3.9057e-05	0.000236555	7.92924	7.73813	-0.191103	0.0172737	0.352421	0.376825	0.0244039	0.823959	9.14384	6.6739	-2.46994	0.0366046	24	NO CHANGE	ADVANCE	DOWN
ENSMUSG00000056501	Cebpb	3.91995e-05	0.0269735	10.9329	10.6152	-0.317673	0.000366534	0.393781	0.208083	-0.185698	0.116618	14.2484	13.9854	-0.262919	0.877947	24	NO CHANGE	NO CHANGE	DOWN
ENSMUSG00000090942	F830016B08Rik	3.92309e-05	0.0192444	6.15944	6.12807	-0.031376	0.800237	0.667725	0.297264	-0.370461	0.0394213	7.5023	10.5604	3.05806	0.0849082	24	DOWN	NO CHANGE	NO CHANGE
ENSMUSG00000028542	Slc6a9	3.92418e-05	0.0045047	7.62981	7.24959	-0.380223	0.00204685	0.557473	0.391664	-0.165809	0.316484	12.1528	11.3349	-0.817829	0.556152	24	NO CHANGE	NO CHANGE	DOWN
ENSMUSG00000001774	Chordc1	3.94126e-05	0.0011817	7.51091	7.40461	-0.106304	0.280733	0.461443	0.392959	-0.0684835	0.621233	17.832	18.3934	0.561359	0.653618	24	NO CHANGE	NO CHANGE	NO CHANGE
ENSMUSG00000022323	Rida	3.94157e-05	0.00524109	11.8159	11.7957	-0.0202504	0.772558	0.298725	0.248474	-0.0502507	0.61242	9.1291	8.08584	-1.04326	0.457733	24	NO CHANGE	NO CHANGE	NO CHANGE
ENSMUSG00000015165	Hnrnpl	3.94663e-05	3.93321e-05	8.78817	8.70087	-0.0873012	0.301922	0.462656	0.400111	-0.0625448	0.599265	6.6402	6.18527	-0.454928	0.668298	24	NO CHANGE	NO CHANGE	NO CHANGE
ENSMUSG00000019179	Mdh2	3.95188e-05	0.0300829	10.9786	10.8518	-0.126775	0.0018422	0.193501	0.0904136	-0.103087	0.0627355	19.8069	20.8509	1.04391	0.560249	24	NO CHANGE	NO CHANGE	DOWN
ENSMUSG00000036110	Slc17a2	3.99829e-05	0.00747549	10.1515	9.44605	-0.705442	1.04947e-08	0.411351	0.342933	-0.0684184	0.628896	10.3962	8.88195	-1.51429	0.299341	24	NO CHANGE	NO CHANGE	DOWN
ENSMUSG00000037608	Bclaf1	4.02396e-05	0.000395039	7.63497	7.62808	-0.00688691	0.948138	0.597016	0.395098	-0.201918	0.182161	7.18709	7.64175	0.454663	0.7113	24	NO CHANGE	NO CHANGE	NO CHANGE
ENSMUSG00000024782	Ak3	4.03159e-05	0.0380891	11.1575	10.9482	-0.209281	1.16076e-07	0.174295	0.0707082	-0.103587	0.0311556	17.1723	8.18551	-8.98677	2.86577e-05	24	DOWN	ADVANCE	DOWN
ENSMUSG00000029125	Stx18	4.04817e-05	0.000284954	6.84624	7.0821	0.235861	0.00669125	0.383562	0.392374	0.00881229	0.940272	20.7388	19.274	-1.46488	0.210215	24	NO CHANGE	NO CHANGE	UP
ENSMUSG00000047789	Slc38a9	4.0651e-05	0.256115	6.39995	6.3333	-0.0666549	0.302565	0.302409	0.0802734	-0.222136	0.0181063	13.8738	17.3856	3.51179	0.270342	24	DOWN	NO CHANGE	NO CHANGE
ENSMUSG00000024778	Fas	4.09361e-05	0.0225835	7.57489	7.59504	0.0201505	0.821019	0.44302	0.22428	-0.21874	0.087867	21.0976	19.6788	-1.41875	0.405844	24	NO CHANGE	NO CHANGE	NO CHANGE
ENSMUSG00000031157	Pqbp1	4.17858e-05	0.0339791	7.35905	7.40676	0.0477121	0.4131	0.240552	0.15188	-0.0886717	0.28352	19.1512	19.1709	0.0197205	0.990889	24	NO CHANGE	NO CHANGE	NO CHANGE
ENSMUSG00000021606	Ndufs6	4.20309e-05	0.00391039	10.7979	10.8332	0.0352964	0.60693	0.358981	0.215385	-0.143596	0.143391	21.0618	20.2132	-0.848546	0.550051	24	NO CHANGE	NO CHANGE	NO CHANGE
ENSMUSG00000018583	G3bp1	4.20352e-05	0.000120819	8.66167	8.72916	0.0674843	0.265714	0.29914	0.289422	-0.00971809	0.909101	21.0686	19.6626	-1.40597	0.207653	24	NO CHANGE	NO CHANGE	NO CHANGE
ENSMUSG00000031903	Pla2g15	4.21378e-05	2.04922e-05	6.52636	6.4712	-0.0551681	0.416989	0.39593	0.30618	-0.08975	0.351075	18.9547	16.686	-2.2687	0.0384158	24	NO CHANGE	ADVANCE	NO CHANGE
ENSMUSG00000018672	Copz2	4.25841e-05	0.0196094	8.00973	8.28065	0.270916	0.00459952	0.463451	0.229662	-0.233789	0.0748166	20.3231	20.269	-0.0540526	0.974479	24	NO CHANGE	NO CHANGE	UP
ENSMUSG00000116165	Pdxp	4.27399e-05	0.0720934	4.96829	4.60017	-0.368116	0.00246758	0.615245	0.205853	-0.409392	0.015131	15.7166	12.757	-2.95959	0.192823	24	DOWN	NO CHANGE	DOWN
ENSMUSG00000027620	Rbm39	4.29319e-05	0.0326575	9.00004	9.00698	0.00694647	0.912232	0.304521	0.150693	-0.153829	0.0898221	7.45077	7.15053	-0.300244	0.866238	24	NO CHANGE	NO CHANGE	NO CHANGE
ENSMUSG00000046338	Gpat2	4.34411e-05	0.23691	5.09289	5.154	0.0611075	0.440766	0.394924	0.0975415	-0.297383	0.0105191	2.7016	2.43133	-0.270264	0.9324	24	DOWN	NO CHANGE	NO CHANGE
ENSMUSG00000037712	Fermt2	4.35015e-05	9.5334e-06	8.41872	8.30897	-0.109748	0.0378767	0.286095	0.267733	-0.018362	0.801016	4.09204	6.38654	2.2945	0.0268654	24	NO CHANGE	DELAY	DOWN
ENSMUSG00000001123	Lgals9	4.35622e-05	0.0116302	11.3826	11.9435	0.560919	6.66275e-09	0.439208	0.189461	-0.249747	0.0278384	1.50705	21.8224	-3.68464	0.0360953	24	DOWN	ADVANCE	UP
ENSMUSG00000032754	Slc8b1	4.37986e-05	0.00126055	7.84473	7.62208	-0.222645	0.150072	0.671884	0.633745	-0.0381382	0.859907	6.89204	5.83916	-1.05288	0.407449	24	NO CHANGE	NO CHANGE	NO CHANGE
ENSMUSG00000041959	S100a10	4.40799e-05	0.00582593	10.0323	10.5161	0.483803	0.000153591	0.562721	0.376035	-0.186686	0.262729	23.9889	23.5321	-0.456704	0.749449	24	NO CHANGE	NO CHANGE	UP
ENSMUSG00000032485	Scap	4.42341e-05	0.00116163	9.20902	9.26664	0.0576204	0.269143	0.305354	0.157163	-0.148191	0.0480358	4.27322	9.429	5.15577	0.000686985	24	DOWN	DELAY	NO CHANGE
ENSMUSG00000020219	Timm13	4.42376e-05	0.00778241	9.44678	9.6107	0.163922	0.00364456	0.263106	0.162065	-0.101041	0.186686	21.4442	19.0464	-2.39779	0.111119	24	NO CHANGE	NO CHANGE	UP
ENSMUSG00000024827	Gldc	4.44231e-05	0.221115	9.28618	9.79339	0.507216	6.90106e-06	0.556649	0.110944	-0.445705	0.00269409	23.4211	20.5105	-2.91062	0.406187	24	DOWN	NO CHANGE	UP
ENSMUSG00000025014	Dntt	4.49258e-05	0.00753499	5.54576	5.26831	-0.277451	0.0439143	0.698198	0.386544	-0.311654	0.106393	23.4373	23.5123	0.0750548	0.960554	24	NO CHANGE	NO CHANGE	DOWN
ENSMUSG00000001482	Def8	4.4939e-05	0.00516337	7.37413	7.46875	0.0946194	0.140485	0.322071	0.196899	-0.125172	0.167268	21.5773	19.6777	-1.89962	0.191829	24	NO CHANGE	NO CHANGE	NO CHANGE
ENSMUSG00000031536	Polb	4.49645e-05	0.202364	7.46532	7.78112	0.315806	0.00101028	0.28468	0.149351	-0.135329	0.290328	21.5605	18.1631	-3.39743	0.19516	24	NO CHANGE	NO CHANGE	UP
ENSMUSG00000038366	Lasp1	4.5044e-05	0.000785076	9.15856	9.31964	0.161083	0.00576064	0.335353	0.16822	-0.167133	0.0386505	0.781763	20.0636	-4.71813	0.0016916	24	DOWN	ADVANCE	UP
ENSMUSG00000042079	Hnrnpf	4.5252e-05	0.00131184	9.47599	9.50153	0.0255396	0.518488	0.224576	0.125767	-0.0988092	0.0820819	20.9323	20.2835	-0.648806	0.637095	24	NO CHANGE	NO CHANGE	NO CHANGE
ENSMUSG00000029178	Klf3	4.53964e-05	0.0460104	7.67356	7.53991	-0.133643	0.0280426	0.218272	0.151158	-0.0671147	0.423623	11.1304	7.77256	-3.35786	0.0698944	24	NO CHANGE	NO CHANGE	DOWN
ENSMUSG00000002010	Idh3g	4.54862e-05	0.00186852	8.48578	8.37037	-0.115405	0.0908166	0.370694	0.214626	-0.156068	0.105347	8.00385	7.01927	-0.984584	0.476688	24	NO CHANGE	NO CHANGE	NO CHANGE
ENSMUSG00000059434	Gckr	4.56101e-05	0.0139178	9.19496	9.60384	0.408873	3.55746e-05	0.512604	0.200588	-0.312016	0.0165772	7.19629	6.42349	-0.772805	0.671178	24	DOWN	NO CHANGE	UP
ENSMUSG00000002844	Adprh	4.58393e-05	0.00161952	6.3032	6.51976	0.216554	0.0457973	0.600887	0.33007	-0.270817	0.0758651	21.3703	20.6273	-0.742984	0.595565	24	NO CHANGE	NO CHANGE	UP
ENSMUSG00000030067	Foxp1	4.64799e-05	0.00271313	7.15605	7.03601	-0.120043	0.194382	0.524613	0.26366	-0.260953	0.0490222	5.90359	6.04565	0.142057	0.923778	24	DOWN	NO CHANGE	NO CHANGE
ENSMUSG00000090622	A930033H14Rik	4.658e-05	0.0336637	4.77333	4.48307	-0.290268	0.0252586	0.663917	0.272738	-0.391179	0.032532	11.8729	10.0258	-1.84709	0.335068	24	DOWN	NO CHANGE	DOWN
ENSMUSG00000037110	Ralgapa2	4.70698e-05	0.0387767	7.08103	6.83769	-0.243348	0.00891	0.364219	0.227452	-0.136767	0.281871	9.14905	7.59185	-1.5572	0.380363	24	NO CHANGE	NO CHANGE	DOWN
ENSMUSG00000035864	Syt1	4.71842e-05	5.0029e-05	6.17921	6.41757	0.238355	0.0238996	0.522045	0.513056	-0.00898891	0.950462	8.44601	7.51396	-0.932047	0.384958	24	NO CHANGE	NO CHANGE	UP
ENSMUSG00000027068	Dhrs9	4.73133e-05	0.00145151	5.65523	6.19781	0.542573	0.00033434	0.763834	0.465486	-0.298349	0.136275	0.476013	21.2836	-3.19238	0.0213168	24	NO CHANGE	ADVANCE	UP
ENSMUSG00000031820	Babam1	4.74043e-05	0.0883602	8.56884	8.60931	0.0404761	0.54312	0.265303	0.138551	-0.126752	0.181844	19.7163	22.2048	2.48856	0.232303	24	NO CHANGE	NO CHANGE	NO CHANGE
ENSMUSG00000045441	Gprin3	4.75126e-05	0.0731127	5.87781	5.80884	-0.0689708	0.424155	0.432626	0.16235	-0.270276	0.0306915	6.94955	8.51918	1.56962	0.468885	24	DOWN	NO CHANGE	NO CHANGE
ENSMUSG00000028527	Ak4	4.75331e-05	0.0173325	8.2232	7.34384	-0.879353	1.1456e-08	0.512794	0.372614	-0.14018	0.429814	11.8699	8.60067	-3.26923	0.044152	24	NO CHANGE	ADVANCE	DOWN
ENSMUSG00000074217	Misp3	4.78345e-05	0.155782	4.41659	4.19728	-0.219315	0.0320393	0.487147	0.150285	-0.336861	0.0204779	18.3302	14.161	-4.16925	0.120462	24	DOWN	NO CHANGE	DOWN
ENSMUSG00000024902	Mrpl11	4.79742e-05	0.136932	8.58507	8.74812	0.163049	0.0514364	0.414835	0.125593	-0.289241	0.0158171	20.8056	20.7143	-0.0912509	0.971998	24	DOWN	NO CHANGE	NO CHANGE
ENSMUSG00000041598	Cdc42ep4	4.82228e-05	0.0510403	7.67985	7.4649	-0.214955	0.0140835	0.316317	0.209199	-0.107118	0.37179	11.8044	12.4232	0.618793	0.737858	24	NO CHANGE	NO CHANGE	DOWN
ENSMUSG00000027589	Pcmtd2	4.85525e-05	6.69335e-05	7.76323	7.67653	-0.0866988	0.237495	0.325635	0.395473	0.0698379	0.498623	7.42899	6.77501	-0.653985	0.5551	24	NO CHANGE	NO CHANGE	NO CHANGE
ENSMUSG00000027478	Dnmt3b	4.88165e-05	0.100106	5.19676	5.50557	0.308819	0.00535327	0.491561	0.194374	-0.297187	0.052125	0.11736	21.8784	-2.23899	0.31932	24	NO CHANGE	NO CHANGE	UP
ENSMUSG00000017764	Zswim1	4.89298e-05	0.0120833	5.85776	5.71506	-0.142701	0.1402	0.385336	0.304362	-0.0809742	0.549583	20.0875	17.4515	-2.63595	0.089796	24	NO CHANGE	NO CHANGE	NO CHANGE
ENSMUSG00000050812	Ecpas	4.90442e-05	0.00160894	8.24339	8.23578	-0.0076195	0.919172	0.380939	0.269108	-0.111831	0.295427	9.15285	8.63456	-0.518288	0.691485	24	NO CHANGE	NO CHANGE	NO CHANGE
ENSMUSG00000001802	Lrp3	4.91281e-05	0.000169167	6.92416	7.01221	0.0880538	0.139609	0.231433	0.315054	0.0836211	0.317736	15.6816	16.6793	0.997731	0.409482	24	NO CHANGE	NO CHANGE	NO CHANGE
ENSMUSG00000021134	Srsf5	4.935e-05	0.00245132	8.16973	8.0733	-0.0964257	0.429815	0.615605	0.415597	-0.200008	0.248893	6.74729	5.27175	-1.47554	0.277563	24	NO CHANGE	NO CHANGE	NO CHANGE
ENSMUSG00000038539	Atf5	4.94494e-05	0.223611	9.95984	10.6667	0.706897	4.5287e-08	0.612931	0.112253	-0.500678	0.00179957	2.22752	18.3363	-7.89125	0.0375507	24	DOWN	NO CHANGE	UP
ENSMUSG00000028049	Scamp3	4.95439e-05	0.00024987	8.44238	8.56852	0.12614	0.0656612	0.305883	0.319795	0.013912	0.883519	20.1695	18.921	-1.24846	0.285176	24	NO CHANGE	NO CHANGE	NO CHANGE
ENSMUSG00000025862	Stag2	4.96703e-05	0.000566662	7.25598	7.12371	-0.132272	0.0154547	0.273893	0.206223	-0.0676702	0.366336	8.60564	7.08788	-1.51777	0.218455	24	NO CHANGE	NO CHANGE	DOWN
ENSMUSG00000015804	Med28	5.02108e-05	0.0010543	8.58574	8.68203	0.0962882	0.35437	0.568645	0.351887	-0.216758	0.143509	22.127	21.6581	-0.468884	0.722695	24	NO CHANGE	NO CHANGE	NO CHANGE
ENSMUSG00000091537	Tma7	5.04458e-05	9.20612e-05	9.61823	9.77196	0.153726	0.00580663	0.280056	0.243137	-0.0369189	0.62413	20.3181	20.7713	0.453231	0.682477	24	NO CHANGE	NO CHANGE	UP
ENSMUSG00000014748	Tex261	5.09119e-05	0.00126315	9.23152	9.07284	-0.158675	0.00625705	0.288977	0.19785	-0.0911271	0.249	19.4697	18.5431	-0.926555	0.476475	24	NO CHANGE	NO CHANGE	DOWN
ENSMUSG00000024516	Sec11c	5.09987e-05	0.00150682	8.82105	9.07225	0.251206	0.0429564	0.608371	0.440006	-0.168365	0.328195	20.5682	20.5744	0.00612666	0.996231	24	NO CHANGE	NO CHANGE	UP
ENSMUSG00000024181	Mrpl28	5.11313e-05	0.0158711	9.57035	9.69124	0.120887	0.0750819	0.309579	0.186273	-0.123306	0.195155	21.3031	17.7223	-3.5808	0.0291247	24	NO CHANGE	ADVANCE	NO CHANGE
ENSMUSG00000039452	Snx22	5.15414e-05	0.135401	5.62049	5.67003	0.0495374	0.611756	0.429091	0.167154	-0.261937	0.0627062	9.25934	10.4603	1.20092	0.615838	24	NO CHANGE	NO CHANGE	NO CHANGE
ENSMUSG00000043866	Taf10	5.15926e-05	0.0506916	10.319	10.3791	0.0601249	0.234648	0.217975	0.115772	-0.102204	0.15467	19.5409	18.1691	-1.37184	0.465562	24	NO CHANGE	NO CHANGE	NO CHANGE
ENSMUSG00000001576	Ergic1	5.18946e-05	0.0161862	8.63226	8.81767	0.185415	0.044136	0.424136	0.24728	-0.176856	0.168975	20.6535	18.6208	-2.03279	0.210241	24	NO CHANGE	NO CHANGE	UP
ENSMUSG00000017119	Nbr1	5.22231e-05	0.155829	9.42788	9.22719	-0.200692	0.000614321	0.233309	0.0900935	-0.143216	0.0686361	7.56695	6.27646	-1.29049	0.603042	24	NO CHANGE	NO CHANGE	DOWN
ENSMUSG00000002957	Ap2a2	5.22662e-05	0.0405304	8.88677	8.94077	0.0540006	0.224208	0.223923	0.0944649	-0.129458	0.0425988	23.2586	17.4588	-5.79985	0.00429954	24	DOWN	ADVANCE	NO CHANGE
ENSMUSG00000031776	Arl2bp	5.24372e-05	0.21096	6.07451	6.40571	0.3312	0.00159521	0.442941	0.138851	-0.30409	0.0340068	7.35119	8.29021	0.939014	0.741558	24	DOWN	NO CHANGE	UP
ENSMUSG00000063972	Nr6a1	5.25241e-05	0.12605	6.40847	6.60443	0.195967	0.026301	0.381174	0.14944	-0.231734	0.0609326	7.77305	7.76103	-0.0120214	0.995918	24	NO CHANGE	NO CHANGE	UP
ENSMUSG00000060487	Samd5	5.258e-05	0.0239494	5.00014	4.99289	-0.00725284	0.930509	0.446114	0.186688	-0.259425	0.0319552	8.71651	7.25773	-1.45879	0.430768	24	DOWN	NO CHANGE	NO CHANGE
ENSMUSG00000028088	Fmo5	5.27505e-05	0.00876073	12.2229	11.7473	-0.475556	6.69492e-05	0.603645	0.271457	-0.332188	0.0344242	17.488	18.1689	0.680917	0.683332	24	DOWN	NO CHANGE	DOWN
ENSMUSG00000021824	Ap3m1	5.28115e-05	0.00423909	8.79465	9.09677	0.302116	0.000299861	0.322042	0.281086	-0.0409557	0.707406	13.542	13.7187	0.176763	0.898855	24	NO CHANGE	NO CHANGE	UP
ENSMUSG00000028599	Tnfrsf1b	5.28752e-05	0.072296	6.42724	6.25242	-0.174824	0.00980733	0.283285	0.136561	-0.146724	0.115834	13.724	10.9694	-2.75462	0.177049	24	NO CHANGE	NO CHANGE	DOWN
ENSMUSG00000091119	Ccdc152	5.29954e-05	0.0129728	9.67053	9.25281	-0.417721	0.0505292	0.988104	0.593896	-0.394208	0.186346	8.40226	8.20347	-0.198781	0.899019	24	NO CHANGE	NO CHANGE	NO CHANGE
ENSMUSG00000042308	Setd1a	5.3054e-05	0.0217436	6.3149	6.21177	-0.103131	0.309633	0.459488	0.269728	-0.18976	0.188078	6.12821	10.4942	4.36599	0.0112599	24	NO CHANGE	DELAY	NO CHANGE
ENSMUSG00000032872	Cyb5r4	5.31522e-05	0.176953	7.23071	7.28303	0.0523195	0.516585	0.439423	0.100996	-0.338427	0.004625	20.5324	21.6334	1.10101	0.724568	24	DOWN	NO CHANGE	NO CHANGE
ENSMUSG00000009378	Slc16a12	5.32491e-05	0.109512	8.16139	7.82177	-0.339621	0.000535981	0.448537	0.154272	-0.294265	0.0266616	13.4694	9.67883	-3.79053	0.117485	24	DOWN	NO CHANGE	DOWN
ENSMUSG00000029860	Zyx	5.36556e-05	0.113355	7.73797	7.45056	-0.287408	0.000631362	0.328015	0.146678	-0.181336	0.106779	18.4895	17.2085	-1.28102	0.566872	24	NO CHANGE	NO CHANGE	DOWN
ENSMUSG00000051695	Pcbp1	5.37179e-05	8.66551e-05	11.0994	11.0219	-0.0775446	0.352891	0.453944	0.360433	-0.0935116	0.427616	20.2399	19.9091	-0.330803	0.768574	24	NO CHANGE	NO CHANGE	NO CHANGE
ENSMUSG00000021264	Yy1	5.37274e-05	9.50588e-05	8.26409	8.17419	-0.0899041	0.0667383	0.223805	0.24482	0.0210156	0.757246	8.23208	7.6453	-0.586779	0.598029	24	NO CHANGE	NO CHANGE	NO CHANGE
ENSMUSG00000037119	Fam91a1	5.377e-05	0.250003	8.10462	8.13244	0.0278219	0.618624	0.307421	0.0584789	-0.248942	0.00281966	7.89377	10.6753	2.78158	0.454983	24	DOWN	NO CHANGE	NO CHANGE
ENSMUSG00000030122	Ptms	5.46951e-05	0.290636	12.2809	12.3573	0.0763261	0.247684	0.272181	0.080834	-0.191347	0.0438462	20.5179	14.8097	-5.70823	0.0825476	24	DOWN	NO CHANGE	NO CHANGE
ENSMUSG00000024580	Grpel2	5.47534e-05	0.00164421	7.63127	7.3242	-0.30707	0.00196918	0.440338	0.354874	-0.0854635	0.519403	7.91259	6.57186	-1.34073	0.303032	24	NO CHANGE	NO CHANGE	DOWN
ENSMUSG00000025511	Tspan4	5.47979e-05	0.237667	8.96578	8.46471	-0.501078	2.16037e-05	0.519457	0.129417	-0.39004	0.0118366	15.6568	13.6693	-1.98746	0.536363	24	DOWN	NO CHANGE	DOWN
ENSMUSG00000020220	Vps13d	5.48054e-05	0.00469509	7.58695	7.57758	-0.00937396	0.897987	0.412378	0.19656	-0.215818	0.0417906	7.79118	5.6834	-2.10778	0.185126	24	DOWN	NO CHANGE	NO CHANGE
ENSMUSG00000045160	Bola3	5.48687e-05	0.037673	10.0012	10.1745	0.173288	0.00876622	0.290847	0.150654	-0.140193	0.123263	20.2074	21.9056	1.69813	0.35078	24	NO CHANGE	NO CHANGE	UP
ENSMUSG00000042605	Atxn2	5.49215e-05	0.00752428	7.4511	7.28708	-0.164026	0.0441658	0.420835	0.219679	-0.201156	0.0791682	6.73973	6.31956	-0.420176	0.787736	24	NO CHANGE	NO CHANGE	DOWN
ENSMUSG00000029068	Ccnl2	5.50752e-05	0.000935585	8.53984	8.30196	-0.237883	0.0139247	0.508751	0.321291	-0.18746	0.160066	8.23106	7.6785	-0.552557	0.673736	24	NO CHANGE	NO CHANGE	DOWN
ENSMUSG00000063275	Hacd1	5.54515e-05	0.021333	8.02156	8.08567	0.0641119	0.425911	0.44525	0.17397	-0.27128	0.020625	19.1384	19.4398	0.301357	0.873393	24	DOWN	NO CHANGE	NO CHANGE
ENSMUSG00000045973	Slc25a51	5.59466e-05	0.179522	8.44822	8.34772	-0.100494	0.233717	0.414708	0.116476	-0.298231	0.0150426	14.6027	15.2559	0.653222	0.818774	24	DOWN	NO CHANGE	NO CHANGE
ENSMUSG00000025724	Sec11a	5.61449e-05	0.00029332	9.23733	9.26459	0.0272606	0.746805	0.471839	0.314376	-0.157464	0.191554	20.259	18.4148	-1.84419	0.139592	24	NO CHANGE	NO CHANGE	NO CHANGE
ENSMUSG00000038244	Mical2	5.61931e-05	0.043431	6.0232	6.3816	0.358394	0.00018823	0.405123	0.201939	-0.203184	0.108176	23.9816	18.3692	-5.61241	0.00413003	24	NO CHANGE	ADVANCE	UP
ENSMUSG00000038446	Cdc40	5.64628e-05	0.0716734	7.01657	6.95378	-0.0627924	0.268497	0.207336	0.12822	-0.0791159	0.323484	8.92716	7.87596	-1.0512	0.594816	24	NO CHANGE	NO CHANGE	NO CHANGE
ENSMUSG00000021518	Ptdss1	5.65383e-05	0.085322	8.21098	8.16461	-0.0463696	0.492123	0.336885	0.120579	-0.216306	0.027372	19.2934	16.0383	-3.25509	0.155636	24	DOWN	NO CHANGE	NO CHANGE
ENSMUSG00000040048	Ndufb10	5.6559e-05	0.25455	11.5844	11.5846	0.000275166	0.995489	0.244733	0.0563306	-0.188403	0.00869454	20.0709	20.319	0.248135	0.941613	24	DOWN	NO CHANGE	NO CHANGE
ENSMUSG00000028053	Ash1l	5.66165e-05	0.0411179	6.80051	6.71371	-0.0868027	0.256853	0.31923	0.186773	-0.132456	0.221742	7.77691	7.60251	-0.174405	0.922813	24	NO CHANGE	NO CHANGE	NO CHANGE
ENSMUSG00000020385	Clk4	5.66245e-05	0.00117906	7.55146	7.43008	-0.121384	0.123773	0.44788	0.237132	-0.210748	0.0606047	9.88787	5.908	-3.97988	0.00719662	24	NO CHANGE	ADVANCE	NO CHANGE
ENSMUSG00000001017	Chtop	5.70195e-05	0.00974412	8.07166	8.10184	0.0301844	0.555655	0.249878	0.147356	-0.102522	0.161036	21.3909	22.7274	1.3365	0.387043	24	NO CHANGE	NO CHANGE	NO CHANGE
ENSMUSG00000006134	Crkl	5.7037e-05	0.395536	7.63944	7.56222	-0.0772182	0.260996	0.329222	0.0606338	-0.268588	0.00764232	9.38457	10.6935	1.30898	0.764501	24	DOWN	NO CHANGE	NO CHANGE
ENSMUSG00000032393	Dpp8	5.71343e-05	0.428928	6.78468	6.65897	-0.12571	0.0695288	0.283421	0.0620807	-0.22134	0.0253372	11.5878	10.6709	-0.916954	0.830271	24	DOWN	NO CHANGE	NO CHANGE
ENSMUSG00000001666	Ddt	5.7185e-05	0.0438317	12.4937	12.3538	-0.139931	0.168473	0.488661	0.219424	-0.269237	0.0634431	21.0078	21.8287	0.820905	0.668816	24	NO CHANGE	NO CHANGE	NO CHANGE
ENSMUSG00000020496	Rnf187	5.8008e-05	0.00140958	9.38044	9.43098	0.0505369	0.443697	0.314859	0.249222	-0.0656374	0.481532	20.1064	18.7773	-1.32912	0.3041	24	NO CHANGE	NO CHANGE	NO CHANGE
ENSMUSG00000018677	Slc25a39	5.83739e-05	0.0202279	11.8517	11.8834	0.0316667	0.632993	0.311608	0.174081	-0.137527	0.14708	20.2619	18.7866	-1.47532	0.377664	24	NO CHANGE	NO CHANGE	NO CHANGE
ENSMUSG00000050029	Rap2c	5.85363e-05	0.00889226	7.7397	7.73507	-0.00463503	0.926307	0.211793	0.162487	-0.0493057	0.487845	6.08899	4.2452	-1.84379	0.218489	24	NO CHANGE	NO CHANGE	NO CHANGE
ENSMUSG00000029499	Pxmp2	5.85746e-05	0.195498	10.4054	10.5679	0.162586	0.0829056	0.456491	0.122912	-0.33358	0.0135616	21.8779	22.1385	0.260609	0.92992	24	DOWN	NO CHANGE	NO CHANGE
ENSMUSG00000067071	Hes6	5.86442e-05	0.0336621	9.32131	8.67198	-0.649327	2.85791e-05	0.691413	0.315105	-0.376308	0.0612107	16.8238	16.3695	-0.454217	0.806514	24	NO CHANGE	NO CHANGE	DOWN
ENSMUSG00000021091	Serpina3n	5.87888e-05	0.00941767	10.2328	10.3717	0.138933	0.317008	0.671999	0.400518	-0.27148	0.169081	20.581	20.1017	-0.479365	0.754534	24	NO CHANGE	NO CHANGE	NO CHANGE
ENSMUSG00000038503	Mesd	5.8908e-05	0.00032104	7.94484	8.01565	0.0708058	0.415068	0.451857	0.350362	-0.101495	0.408811	20.0516	20.1301	0.0785018	0.947569	24	NO CHANGE	NO CHANGE	NO CHANGE
ENSMUSG00000072969	Armcx5	5.89378e-05	0.128706	4.62729	4.83437	0.207075	0.0305171	0.463435	0.146169	-0.317266	0.0196605	5.45302	20.5281	-8.9249	0.00104799	24	DOWN	NO CHANGE	UP
ENSMUSG00000021097	Clmn	5.89992e-05	0.00648369	8.51223	8.14752	-0.364713	9.12796e-05	0.418449	0.2568	-0.161649	0.182257	10.4329	7.81245	-2.62046	0.0820373	24	NO CHANGE	NO CHANGE	DOWN
ENSMUSG00000042622	Maff	5.93078e-05	0.0142087	5.70984	4.98216	-0.727675	6.67163e-05	0.653829	0.514058	-0.139771	0.550867	8.54864	7.31756	-1.23108	0.432571	24	NO CHANGE	NO CHANGE	DOWN
ENSMUSG00000027160	Ccdc34	5.9357e-05	0.00436322	5.57611	5.64897	0.0728587	0.398483	0.362372	0.308793	-0.0535785	0.659634	5.25772	6.7661	1.50838	0.283388	24	NO CHANGE	NO CHANGE	NO CHANGE
ENSMUSG00000051864	Tbc1d22a	5.9386e-05	0.152385	6.76772	6.74715	-0.0205689	0.759165	0.326033	0.101168	-0.224865	0.0216467	6.66388	7.0223	0.35842	0.892456	24	DOWN	NO CHANGE	NO CHANGE
ENSMUSG00000027599	Armc1	5.95117e-05	0.00104711	8.35972	8.35505	-0.00467156	0.95176	0.403393	0.276178	-0.127215	0.247831	20.0216	19.2684	-0.753255	0.561362	24	NO CHANGE	NO CHANGE	NO CHANGE
ENSMUSG00000055401	Fbxo6	5.96063e-05	0.0921967	8.36822	8.80419	0.435971	2.97497e-06	0.421013	0.13668	-0.284332	0.0169921	1.36415	20.7562	-4.60794	0.0592446	24	DOWN	NO CHANGE	UP
ENSMUSG00000040964	Arhgef10l	6.00474e-05	0.0484137	5.69601	5.60085	-0.0951614	0.223795	0.327576	0.182527	-0.145049	0.190437	5.57022	7.23223	1.66201	0.373161	24	NO CHANGE	NO CHANGE	NO CHANGE
ENSMUSG00000041084	Ostc	6.01267e-05	0.000291099	9.38861	9.45923	0.0706136	0.632501	0.767893	0.603516	-0.164377	0.432273	20.3558	19.9324	-0.423317	0.721583	24	NO CHANGE	NO CHANGE	NO CHANGE
ENSMUSG00000004460	Dnajb11	6.01833e-05	4.55636e-05	9.21377	9.21428	0.000511028	0.995773	0.471271	0.49837	0.0270995	0.842525	19.6983	20.0057	0.307444	0.775135	24	NO CHANGE	NO CHANGE	NO CHANGE
ENSMUSG00000097482	Gm17634	6.04471e-05	0.195147	5.89027	5.90638	0.0161131	0.86421	0.339475	0.152117	-0.187358	0.164513	6.61441	7.93279	1.31838	0.611573	24	NO CHANGE	NO CHANGE	NO CHANGE
ENSMUSG00000009293	Ube2g2	6.05781e-05	0.00034409	8.22013	8.34512	0.12499	0.280617	0.568811	0.489892	-0.078919	0.628091	20.0175	18.7203	-1.29718	0.276581	24	NO CHANGE	NO CHANGE	NO CHANGE
ENSMUSG00000003778	Brd8	6.06254e-05	0.87235	5.92826	5.83475	-0.093508	0.214844	0.331457	0.0132366	-0.31822	0.00416727	6.35802	12.9285	6.57051	0.760803	24	DOWN	NO CHANGE	NO CHANGE
ENSMUSG00000039783	Kmo	6.06382e-05	0.150439	9.98794	10.0491	0.0611225	0.261124	0.272018	0.0788782	-0.193139	0.0146856	20.5115	21.1893	0.677752	0.803417	24	DOWN	NO CHANGE	NO CHANGE
ENSMUSG00000053332	Gas5	6.14234e-05	0.161069	7.3729	7.59816	0.225262	0.000916546	0.290183	0.0984385	-0.191745	0.0375838	7.95835	8.09	0.131646	0.959659	24	DOWN	NO CHANGE	UP
ENSMUSG00000056643	Chst13	6.18002e-05	0.0214865	6.37232	6.34273	-0.0295904	0.765884	0.397982	0.284664	-0.113318	0.421618	21.4085	18.1718	-3.23664	0.0534632	24	NO CHANGE	NO CHANGE	NO CHANGE
ENSMUSG00000041530	Ago1	6.26649e-05	0.022401	6.72953	6.68425	-0.0452836	0.599315	0.323138	0.251694	-0.071444	0.557953	8.47452	8.36889	-0.105629	0.949119	24	NO CHANGE	NO CHANGE	NO CHANGE
ENSMUSG00000020376	Rnf130	6.28574e-05	0.094377	9.06795	9.09573	0.0277798	0.712524	0.359713	0.135679	-0.224034	0.0403608	20.2024	18.9168	-1.28561	0.571324	24	DOWN	NO CHANGE	NO CHANGE
ENSMUSG00000028821	Syf2	6.28676e-05	0.0460233	7.18132	7.05277	-0.128543	0.0954386	0.319899	0.180331	-0.139568	0.197446	8.63956	7.21092	-1.42864	0.439953	24	NO CHANGE	NO CHANGE	NO CHANGE
ENSMUSG00000052544	St6galnac3	6.31529e-05	0.00667475	4.7713	4.53619	-0.235106	0.00479053	0.348064	0.261825	-0.086239	0.444056	4.05591	5.30912	1.2532	0.389355	24	NO CHANGE	NO CHANGE	DOWN
ENSMUSG00000024045	Akap8	6.31875e-05	0.0100684	7.03493	6.94624	-0.0886894	0.289898	0.442604	0.215142	-0.227462	0.058632	9.14866	6.30213	-2.84654	0.0887037	24	NO CHANGE	NO CHANGE	NO CHANGE
ENSMUSG00000064215	Ifi27	6.32024e-05	0.126098	9.60095	9.46131	-0.139638	0.0628128	0.335371	0.124787	-0.210584	0.04787	20.7242	21.3614	0.637277	0.790722	24	DOWN	NO CHANGE	NO CHANGE
ENSMUSG00000023031	Cela1	6.44028e-05	0.0368555	7.77603	8.63635	0.860312	0.000877203	0.580037	0.710906	0.130869	0.701914	22.089	17.3057	-4.78326	0.0239029	24	NO CHANGE	ADVANCE	UP
ENSMUSG00000016319	Slc25a5	6.4617e-05	0.0244631	12.9048	12.8394	-0.0653637	0.346498	0.350134	0.161877	-0.188257	0.0592393	19.9174	21.166	1.24856	0.488042	24	NO CHANGE	NO CHANGE	NO CHANGE
ENSMUSG00000020263	Appl2	6.4813e-05	0.0109106	6.88515	6.77647	-0.108687	0.157178	0.34736	0.225089	-0.122271	0.25837	5.888	5.00335	-0.884652	0.565163	24	NO CHANGE	NO CHANGE	NO CHANGE
ENSMUSG00000030062	Rpn1	6.51219e-05	0.00652028	10.0623	10.0822	0.0199456	0.623318	0.207088	0.117347	-0.0897409	0.122943	20.2043	19.8661	-0.33815	0.823675	24	NO CHANGE	NO CHANGE	NO CHANGE
ENSMUSG00000023967	Mrps18a	6.5467e-05	0.00790224	8.14489	8.42351	0.27862	0.0148231	0.533925	0.327724	-0.206201	0.190717	20.7503	19.4582	-1.29206	0.393714	24	NO CHANGE	NO CHANGE	UP
ENSMUSG00000015755	Tab2	6.56437e-05	0.0139663	7.99046	8.25726	0.266798	0.00161733	0.327686	0.242343	-0.085343	0.450053	3.31466	5.31285	1.99819	0.204858	24	NO CHANGE	NO CHANGE	UP
ENSMUSG00000041119	Pde9a	6.56898e-05	0.00976722	6.60095	6.94121	0.340261	8.0989e-05	0.378522	0.226067	-0.152455	0.173932	22.9112	22.0413	-0.869839	0.573679	24	NO CHANGE	NO CHANGE	UP
ENSMUSG00000015002	Efr3a	6.58092e-05	0.00111083	8.34376	8.28217	-0.0615926	0.104362	0.186741	0.137995	-0.0487459	0.358209	8.14525	6.08366	-2.06159	0.113936	24	NO CHANGE	NO CHANGE	NO CHANGE
ENSMUSG00000025574	Tk1	6.58459e-05	0.0120678	7.65251	7.44789	-0.204618	0.041498	0.45809	0.280249	-0.177842	0.203268	17.7896	10.8237	-6.96591	5.63421e-05	24	NO CHANGE	ADVANCE	DOWN
ENSMUSG00000042429	Adora1	6.58821e-05	0.0213255	6.83468	6.83239	-0.00229084	0.98291	0.542347	0.256726	-0.285621	0.0643454	10.6354	12.5807	1.94523	0.272653	24	NO CHANGE	NO CHANGE	NO CHANGE
ENSMUSG00000014633	Cmc2	6.63272e-05	0.000563033	8.02683	8.05561	0.0287806	0.649119	0.327197	0.241269	-0.0859276	0.338843	20.3211	20.1914	-0.129712	0.916876	24	NO CHANGE	NO CHANGE	NO CHANGE
ENSMUSG00000038086	Hspb2	6.63505e-05	0.0411438	4.34085	4.29383	-0.0470193	0.577657	0.420737	0.179888	-0.24085	0.0484445	18.9337	11.3788	-7.55488	0.00033632	24	DOWN	ADVANCE	NO CHANGE
ENSMUSG00000104030	5330406M23Rik	6.63921e-05	0.00718837	5.06383	4.93533	-0.128508	0.282144	0.663105	0.296635	-0.366471	0.0335931	8.50683	8.27066	-0.236167	0.887808	24	DOWN	NO CHANGE	NO CHANGE
ENSMUSG00000003847	Nfat5	6.72103e-05	5.65559e-05	6.77462	6.8089	0.034273	0.711883	0.478431	0.439627	-0.0388038	0.767409	7.85766	8.02957	0.17191	0.875164	24	NO CHANGE	NO CHANGE	NO CHANGE
ENSMUSG00000039157	Fam102a	6.73024e-05	0.759256	7.39864	6.81926	-0.579379	1.37698e-05	0.602783	0.0352702	-0.567513	0.00145389	13.9039	1.93259	-11.9714	0.354012	24	DOWN	NO CHANGE	DOWN
ENSMUSG00000036854	Hspb6	6.73282e-05	0.170754	7.28665	6.9995	-0.287151	0.0289395	0.689393	0.160739	-0.528654	0.00525238	18.2323	15.3187	-2.91361	0.352304	24	DOWN	NO CHANGE	DOWN
ENSMUSG00000105907	Gm34333	6.7373e-05	0.290721	4.58575	4.81987	0.234125	0.0374194	0.464798	0.132375	-0.332423	0.0367044	4.94068	3.53658	-1.4041	0.669668	24	DOWN	NO CHANGE	UP
ENSMUSG00000050423	Ppp1r3g	6.73757e-05	0.00917143	5.13831	4.55214	-0.586169	0.00146168	0.840404	0.500418	-0.339986	0.169745	10.9949	6.27095	-4.72392	0.00354452	24	NO CHANGE	ADVANCE	DOWN
ENSMUSG00000020629	Adi1	6.73762e-05	0.096784	10.4331	10.3357	-0.0974539	0.0461739	0.250179	0.0766809	-0.173498	0.0132526	17.4658	14.3184	-3.14735	0.20981	24	DOWN	NO CHANGE	DOWN
ENSMUSG00000037904	Ankrd9	6.75091e-05	0.000715814	5.90367	5.80983	-0.0938398	0.284856	0.357371	0.391854	0.0344828	0.779724	17.9539	16.5839	-1.36996	0.280509	24	NO CHANGE	NO CHANGE	NO CHANGE
ENSMUSG00000105703	Gm43305	6.75296e-05	0.0687266	4.88842	5.00327	0.114849	0.490047	0.701409	0.35545	-0.345959	0.14548	18.4798	16.2345	-2.24534	0.264874	24	NO CHANGE	NO CHANGE	NO CHANGE
ENSMUSG00000019158	Tmem160	6.7579e-05	0.00265362	9.03454	9.16277	0.128233	0.106198	0.355349	0.28322	-0.0721288	0.514982	20.9549	19.334	-1.62087	0.233035	24	NO CHANGE	NO CHANGE	NO CHANGE
ENSMUSG00000028410	Dnaja1	6.84363e-05	0.000697509	9.96914	9.78937	-0.179777	0.0630516	0.459579	0.378484	-0.0810951	0.545773	17.6279	16.9706	-0.657276	0.596182	24	NO CHANGE	NO CHANGE	NO CHANGE
ENSMUSG00000014856	Tmem208	6.8547e-05	0.0188349	8.46858	8.46092	-0.00765958	0.919728	0.358866	0.199528	-0.159338	0.143351	21.1682	19.7161	-1.45208	0.385216	24	NO CHANGE	NO CHANGE	NO CHANGE
ENSMUSG00000025968	Ndufs1	6.85479e-05	0.0257989	9.03347	8.94204	-0.0914255	0.0851921	0.200669	0.146544	-0.0541254	0.464627	9.78584	6.82364	-2.96219	0.0840391	24	NO CHANGE	NO CHANGE	NO CHANGE
ENSMUSG00000053510	Nrd1	6.93688e-05	0.545485	8.23603	8.16935	-0.0666765	0.16645	0.168263	0.0354243	-0.132838	0.0538488	9.87283	12.2325	2.35969	0.653414	24	NO CHANGE	NO CHANGE	NO CHANGE
ENSMUSG00000030470	Csrp3	6.95872e-05	0.016704	7.95316	8.76993	0.81677	1.9847e-08	0.532976	0.33224	-0.200736	0.236843	0.95323	2.16126	1.20803	0.455125	24	NO CHANGE	NO CHANGE	UP
ENSMUSG00000026701	Prdx6	7.01653e-05	0.184481	12.0369	12.0222	-0.014711	0.867231	0.432761	0.119655	-0.313106	0.0151907	19.7437	20.1339	0.390206	0.893487	24	DOWN	NO CHANGE	NO CHANGE
ENSMUSG00000071180	Smim15	7.06211e-05	0.0519957	7.23087	7.28047	0.0495966	0.368246	0.26544	0.113743	-0.151697	0.0557924	20.7234	19.889	-0.834395	0.677473	24	NO CHANGE	NO CHANGE	NO CHANGE
ENSMUSG00000062627	Mysm1	7.07543e-05	0.0132519	6.1533	6.02179	-0.131514	0.10089	0.359114	0.226145	-0.132969	0.237163	7.78419	6.01426	-1.76993	0.264488	24	NO CHANGE	NO CHANGE	NO CHANGE
ENSMUSG00000036636	Clcn7	7.09928e-05	0.168722	7.13093	7.26931	0.138374	0.0457814	0.30393	0.103129	-0.200801	0.040653	10.1158	8.98836	-1.12746	0.670242	24	DOWN	NO CHANGE	UP
ENSMUSG00000032232	Cgnl1	7.09964e-05	0.00919218	7.88545	7.74814	-0.137311	0.0237494	0.297896	0.162168	-0.135728	0.10847	10.6653	8.65555	-2.00978	0.207357	24	NO CHANGE	NO CHANGE	DOWN
ENSMUSG00000022272	Myo10	7.10662e-05	0.121907	7.69606	7.50931	-0.186753	0.0237759	0.384082	0.130955	-0.253127	0.029858	9.71098	6.50117	-3.20981	0.197859	24	DOWN	NO CHANGE	DOWN
ENSMUSG00000044986	Tst	7.10727e-05	0.0526205	11.0886	11.1515	0.0628999	0.339009	0.346994	0.121548	-0.225446	0.0184839	20.854	20.9166	0.0625415	0.977098	24	DOWN	NO CHANGE	NO CHANGE
ENSMUSG00000034308	Sdr42e1	7.12592e-05	0.0327968	8.35222	8.39856	0.0463438	0.555138	0.375453	0.181852	-0.193601	0.0861832	22.8431	20.5744	-2.26861	0.219067	24	NO CHANGE	NO CHANGE	NO CHANGE
ENSMUSG00000063524	Eno1	7.16714e-05	0.0423548	10.5921	10.2725	-0.319615	0.000356892	0.398794	0.18057	-0.218224	0.0676742	19.8048	19.3917	-0.413068	0.829865	24	NO CHANGE	NO CHANGE	DOWN
ENSMUSG00000025781	Atp5c1	7.17995e-05	0.06535	12.0762	12.1412	0.0650131	0.346102	0.319359	0.138906	-0.180453	0.0684361	20.3798	19.9929	-0.38688	0.850929	24	NO CHANGE	NO CHANGE	NO CHANGE
ENSMUSG00000000838	Fmr1	7.20184e-05	0.106807	7.21159	7.0914	-0.120191	0.0954888	0.333834	0.123049	-0.210786	0.040408	6.89007	8.15666	1.26659	0.589833	24	DOWN	NO CHANGE	NO CHANGE
ENSMUSG00000052117	D630039A03Rik	7.21502e-05	0.0049166	6.52666	6.40977	-0.116897	0.243198	0.414744	0.349998	-0.0647453	0.645343	4.22519	4.21981	-0.00537881	0.996975	24	NO CHANGE	NO CHANGE	NO CHANGE
ENSMUSG00000028910	Mecr	7.23227e-05	0.0311408	7.46611	7.60545	0.139341	0.120824	0.390214	0.221556	-0.168658	0.182588	20.2792	20.2087	-0.0705527	0.967934	24	NO CHANGE	NO CHANGE	NO CHANGE
ENSMUSG00000037458	Azin1	7.26064e-05	0.0169855	8.57527	8.36776	-0.207507	0.00583258	0.319479	0.200576	-0.118903	0.245779	14.7738	19.2239	4.45013	0.00829483	24	NO CHANGE	DELAY	DOWN
ENSMUSG00000042423	Fbrs	7.26544e-05	0.0128914	7.12533	6.95589	-0.169443	0.0284987	0.339808	0.217169	-0.122639	0.252196	7.24133	8.90823	1.6669	0.291121	24	NO CHANGE	NO CHANGE	DOWN
ENSMUSG00000038664	Herc1	7.26978e-05	9.64977e-05	6.80192	6.69336	-0.108557	0.0982575	0.337494	0.285301	-0.0521928	0.568449	5.58022	5.11586	-0.464354	0.682013	24	NO CHANGE	NO CHANGE	NO CHANGE
ENSMUSG00000020720	Psmd12	7.30057e-05	0.00159223	8.94557	8.85117	-0.0943957	0.025755	0.20454	0.145094	-0.0594454	0.309135	7.0424	6.5887	-0.453698	0.732359	24	NO CHANGE	NO CHANGE	DOWN
ENSMUSG00000085995	Gm2788	7.3053e-05	0.00409105	7.33601	7.78903	0.453018	0.00178317	0.712999	0.405449	-0.30755	0.11672	23.1831	23.6114	0.428215	0.772477	24	NO CHANGE	NO CHANGE	UP
ENSMUSG00000100039	Gm28959	7.33596e-05	0.0187968	6.32256	6.19927	-0.123288	0.261092	0.500702	0.290831	-0.209871	0.177592	8.06151	9.55126	1.48975	0.369961	24	NO CHANGE	NO CHANGE	NO CHANGE
ENSMUSG00000047260	Emc6	7.38838e-05	0.00610253	10.1601	10.2553	0.0951436	0.107883	0.294617	0.170012	-0.124605	0.135659	19.1501	17.4775	-1.67258	0.271883	24	NO CHANGE	NO CHANGE	NO CHANGE
ENSMUSG00000005824	Tnfsf14	7.42123e-05	0.807381	4.10826	4.04632	-0.0619416	0.34775	0.268642	0.018337	-0.250305	0.00961607	15.4933	7.47679	-8.01654	0.559273	24	DOWN	NO CHANGE	NO CHANGE
ENSMUSG00000028741	Mrto4	7.4632e-05	0.0223539	7.81335	7.9175	0.104154	0.153421	0.357455	0.173657	-0.183798	0.0768053	18.1252	20.5958	2.47062	0.165827	24	NO CHANGE	NO CHANGE	NO CHANGE
ENSMUSG00000025509	Pnpla2	7.46561e-05	0.0231891	8.65854	8.5204	-0.138146	0.0594769	0.361711	0.168581	-0.19313	0.0623293	10.283	12.8061	2.52309	0.16436	24	NO CHANGE	NO CHANGE	NO CHANGE
ENSMUSG00000051674	Dcun1d4	7.52364e-05	0.00086986	7.17042	7.0394	-0.131016	0.0474687	0.313835	0.249442	-0.0643923	0.481846	8.0999	5.78923	-2.31068	0.0726795	24	NO CHANGE	NO CHANGE	DOWN
ENSMUSG00000035597	Prpf39	7.54021e-05	0.0267678	6.3184	6.06205	-0.256348	0.00460098	0.365323	0.227335	-0.137987	0.260929	7.02069	7.52992	0.509229	0.765258	24	NO CHANGE	NO CHANGE	DOWN
ENSMUSG00000033068	Entpd6	7.54111e-05	0.130639	5.90491	6.05048	0.145569	0.0545522	0.340267	0.122048	-0.218219	0.0421159	23.2303	19.8496	-3.38072	0.174468	24	DOWN	NO CHANGE	NO CHANGE
ENSMUSG00000030431	Tmem238	7.59571e-05	0.0270987	8.17456	8.35816	0.183602	0.0105633	0.326999	0.167283	-0.159715	0.107149	20.9526	18.1106	-2.84204	0.113719	24	NO CHANGE	NO CHANGE	UP
ENSMUSG00000081058	H3c15	7.60072e-05	0.000774016	5.72563	5.65776	-0.06787	0.660384	0.77118	0.586004	-0.185176	0.398095	19.9352	18.6425	-1.29271	0.309112	24	NO CHANGE	NO CHANGE	NO CHANGE
ENSMUSG00000007836	Hnrnpa0	7.61501e-05	0.432147	7.4831	7.52944	0.0463346	0.621596	0.399093	0.082955	-0.316138	0.0209526	6.96145	4.80289	-2.15857	0.624878	24	DOWN	NO CHANGE	NO CHANGE
ENSMUSG00000034724	Cnot6l	7.63886e-05	5.24932e-06	7.47587	7.51185	0.0359834	0.501663	0.275367	0.301203	0.0258356	0.732506	5.68149	6.1872	0.505707	0.614961	24	NO CHANGE	NO CHANGE	NO CHANGE
ENSMUSG00000004568	Arhgef18	7.67366e-05	0.332557	7.18653	7.23348	0.0469469	0.426317	0.29116	0.0569231	-0.234237	0.00703433	20.7618	21.8106	1.04874	0.794252	24	DOWN	NO CHANGE	NO CHANGE
ENSMUSG00000002103	Acp2	7.67676e-05	0.0594641	7.88475	7.91547	0.0307244	0.579214	0.286572	0.101948	-0.184624	0.0222085	21.4586	20.6169	-0.841756	0.702163	24	DOWN	NO CHANGE	NO CHANGE
ENSMUSG00000058454	Dhcr7	7.70892e-05	8.5156e-07	9.39461	9.93264	0.538028	1.76227e-08	0.397039	0.506832	0.109793	0.322258	23.3278	22.7588	-0.56905	0.551236	24	NO CHANGE	NO CHANGE	UP
ENSMUSG00000021258	Ccnk	7.71707e-05	0.106035	6.81858	6.80582	-0.0127567	0.881858	0.394562	0.151586	-0.242975	0.0504691	8.81004	9.1873	0.377256	0.870669	24	NO CHANGE	NO CHANGE	NO CHANGE
ENSMUSG00000066892	Fbxl12	7.75631e-05	0.0432416	5.69719	5.63661	-0.0605816	0.450911	0.402917	0.165089	-0.237828	0.0406332	8.14374	9.91128	1.76754	0.379615	24	DOWN	NO CHANGE	NO CHANGE
ENSMUSG00000046909	Tefm	7.75793e-05	0.0036718	7.18423	7.30518	0.120945	0.147749	0.451339	0.22963	-0.221709	0.0627723	20.9226	19.089	-1.83361	0.237658	24	NO CHANGE	NO CHANGE	NO CHANGE
ENSMUSG00000036078	Sigmar1	7.80646e-05	0.0416484	9.33671	9.88979	0.553075	2.27626e-08	0.407735	0.168461	-0.239275	0.0417987	1.55298	23.9788	-1.57414	0.430342	24	DOWN	NO CHANGE	UP
ENSMUSG00000026245	Farsb	7.87351e-05	0.0212665	7.63041	7.76441	0.134006	0.187474	0.394006	0.289197	-0.10481	0.462791	20.7537	21.2415	0.487813	0.767394	24	NO CHANGE	NO CHANGE	NO CHANGE
ENSMUSG00000010755	Cars	7.90298e-05	0.00215067	7.14395	7.00027	-0.143685	0.0812746	0.388484	0.284289	-0.104195	0.364925	7.58704	9.99806	2.41102	0.0790003	24	NO CHANGE	NO CHANGE	NO CHANGE
ENSMUSG00000022529	Zfp263	7.95979e-05	0.0430155	6.27255	6.21539	-0.0571564	0.357412	0.311434	0.126935	-0.1845	0.0396042	7.86337	5.44341	-2.41995	0.232129	24	DOWN	NO CHANGE	NO CHANGE
ENSMUSG00000019579	Mydgf	7.96743e-05	0.00481605	9.71879	9.8368	0.118011	0.0287353	0.253318	0.164797	-0.0885208	0.23635	21.2872	19.4911	-1.79607	0.219436	24	NO CHANGE	NO CHANGE	UP
ENSMUSG00000064145	Arih2	7.97404e-05	0.000650335	7.95025	7.65625	-0.294005	0.000358818	0.383925	0.290459	-0.0934663	0.38768	9.35567	7.59944	-1.75623	0.166892	24	NO CHANGE	NO CHANGE	DOWN
ENSMUSG00000037254	Itih2	8.00545e-05	0.0159163	12.0491	12.3087	0.259567	0.00471019	0.394939	0.242692	-0.152246	0.222555	6.70735	6.35564	-0.351714	0.827738	24	NO CHANGE	NO CHANGE	UP
ENSMUSG00000028745	Capzb	8.00862e-05	0.00970108	9.59996	9.61868	0.0187175	0.556709	0.155784	0.0888755	-0.0669082	0.141724	18.9204	20.536	1.61568	0.307252	24	NO CHANGE	NO CHANGE	NO CHANGE
ENSMUSG00000038412	Higd1a	8.06367e-05	4.01918e-05	9.60513	9.75213	0.146999	0.00756993	0.289386	0.22913	-0.0602561	0.420619	19.5637	19.6074	0.0436527	0.968926	24	NO CHANGE	NO CHANGE	UP
ENSMUSG00000021669	Col4a3bp	8.11874e-05	0.0536247	6.95595	6.93264	-0.023311	0.796745	0.350197	0.214532	-0.135664	0.292214	8.30842	7.46113	-0.847291	0.654161	24	NO CHANGE	NO CHANGE	NO CHANGE
ENSMUSG00000029998	Pcyox1	8.21135e-05	0.00943365	9.2641	9.28048	0.016378	0.741244	0.232902	0.144725	-0.0881766	0.2127	11.9352	8.24534	-3.68989	0.0204113	24	NO CHANGE	ADVANCE	NO CHANGE
ENSMUSG00000022354	Ndufb9	8.22458e-05	0.0443792	12.2138	12.1827	-0.0311534	0.718968	0.429942	0.178727	-0.251214	0.0450679	20.765	20.5675	-0.197528	0.921418	24	DOWN	NO CHANGE	NO CHANGE
ENSMUSG00000040828	Catsperd	8.25347e-05	0.750767	4.74253	4.86349	0.120961	0.235142	0.485745	0.0325032	-0.453242	0.00268056	13.5473	8.80656	-4.74077	0.690596	24	DOWN	NO CHANGE	NO CHANGE
ENSMUSG00000049321	Zfp2	8.25367e-05	0.668609	6.22704	6.19602	-0.0310218	0.656	0.249781	0.0361315	-0.21365	0.0345331	20.9132	21.429	0.515798	0.944657	24	DOWN	NO CHANGE	NO CHANGE
ENSMUSG00000025227	Mfsd13a	8.32869e-05	0.0127072	5.70936	5.97794	0.268579	0.00288334	0.389911	0.243169	-0.146742	0.228231	22.6778	22.3199	-0.357937	0.820868	24	NO CHANGE	NO CHANGE	UP
ENSMUSG00000032500	Dclk3	8.34046e-05	0.052688	6.21467	6.01783	-0.196834	0.0963817	0.445289	0.278508	-0.166781	0.314035	12.2783	9.18051	-3.09778	0.10545	24	NO CHANGE	NO CHANGE	NO CHANGE
ENSMUSG00000020258	Glyctk	8.41263e-05	0.00785296	9.81427	9.58507	-0.229198	0.000257725	0.173022	0.214378	0.0413566	0.613171	16.3675	19.246	2.87848	0.0844532	24	NO CHANGE	NO CHANGE	DOWN
ENSMUSG00000028343	Erp44	8.46687e-05	0.003041	9.45602	9.41639	-0.0396344	0.387351	0.237878	0.138726	-0.0991517	0.129804	18.2823	15.2944	-2.9879	0.0450379	24	NO CHANGE	ADVANCE	NO CHANGE
ENSMUSG00000030103	Bhlhe40	8.46818e-05	0.174096	7.78361	7.62538	-0.158228	0.120701	0.493537	0.137979	-0.355557	0.0157454	12.3989	16.9954	4.59651	0.11692	24	DOWN	NO CHANGE	NO CHANGE
ENSMUSG00000039632	Ccdc151	8.52965e-05	0.325568	5.1299	4.73628	-0.393616	0.00019305	0.478385	0.0945982	-0.383787	0.00734961	18.8638	19.2657	0.401977	0.919725	24	DOWN	NO CHANGE	DOWN
ENSMUSG00000045948	Mrps12	8.53328e-05	0.000254415	8.95646	9.12486	0.168392	0.105753	0.565259	0.37194	-0.193319	0.186802	20.9405	19.9358	-1.00475	0.426848	24	NO CHANGE	NO CHANGE	NO CHANGE
ENSMUSG00000027952	Pmvk	8.55283e-05	6.15016e-05	8.85128	9.23717	0.385893	0.00202701	0.604629	0.545434	-0.0591954	0.722885	22.5387	22.0966	-0.442088	0.691349	24	NO CHANGE	NO CHANGE	UP
ENSMUSG00000061175	Fnip2	8.55472e-05	0.0422756	6.5147	6.25906	-0.255634	0.0446461	0.487947	0.308709	-0.179238	0.310652	10.1684	8.6688	-1.49955	0.411625	24	NO CHANGE	NO CHANGE	DOWN
ENSMUSG00000030615	Tmem126a	8.58359e-05	0.00910857	8.80055	8.79029	-0.0102573	0.844415	0.276067	0.133334	-0.142734	0.0587404	18.2591	19.2662	1.00705	0.545556	24	NO CHANGE	NO CHANGE	NO CHANGE
ENSMUSG00000036707	Cab39	8.58745e-05	0.0293298	8.51508	8.34544	-0.169636	0.000344868	0.226293	0.0939049	-0.132388	0.0373515	10.3737	6.89316	-3.48058	0.0766324	24	DOWN	NO CHANGE	DOWN
ENSMUSG00000057054	Inca1	8.59086e-05	0.0383145	6.86232	7.25782	0.395504	0.000196223	0.472718	0.212878	-0.25984	0.0648679	4.15746	5.02413	0.866664	0.65185	24	NO CHANGE	NO CHANGE	UP
ENSMUSG00000027495	Fam210b	8.59285e-05	0.000798405	9.36043	9.7206	0.36017	0.000160621	0.417308	0.34305	-0.0742584	0.548802	21.4711	19.6601	-1.81095	0.155526	24	NO CHANGE	NO CHANGE	UP
ENSMUSG00000106291	1110003F10Rik	8.5959e-05	0.0744051	4.25828	4.22046	-0.0378116	0.6407	0.358751	0.162175	-0.196576	0.0912938	8.90328	13.0749	4.17161	0.0512559	24	NO CHANGE	NO CHANGE	NO CHANGE
ENSMUSG00000049971	Glt1d1	8.607e-05	0.060719	6.77243	6.48959	-0.282841	0.0139662	0.591755	0.192231	-0.399525	0.0140718	9.35104	8.15239	-1.19865	0.605539	24	DOWN	NO CHANGE	DOWN
ENSMUSG00000033781	Asb13	8.60757e-05	0.000202153	8.64179	8.57596	-0.0658249	0.209107	0.300047	0.173473	-0.126574	0.0901776	22.7169	20.28	-2.43692	0.070374	24	NO CHANGE	NO CHANGE	NO CHANGE
ENSMUSG00000053205	Styx	8.62644e-05	0.0872184	5.58383	5.6001	0.0162745	0.877983	0.503001	0.19179	-0.311212	0.0428396	8.34413	7.91755	-0.426579	0.850263	24	DOWN	NO CHANGE	NO CHANGE
ENSMUSG00000015597	Zfp318	8.65793e-05	0.173951	6.38989	6.23173	-0.158151	0.0314962	0.283879	0.114934	-0.168946	0.100221	7.35676	8.23193	0.875169	0.732989	24	NO CHANGE	NO CHANGE	DOWN
ENSMUSG00000034342	Cbl	8.66289e-05	0.0120953	5.79286	5.82592	0.0330616	0.70004	0.44996	0.21097	-0.23899	0.0539576	7.75317	9.19079	1.43762	0.403717	24	NO CHANGE	NO CHANGE	NO CHANGE
ENSMUSG00000046794	Ppp1r3b	8.76081e-05	0.00486097	9.59971	9.64476	0.0450548	0.747681	0.646825	0.454519	-0.192306	0.334002	19.0175	15.2475	-3.77	0.0116446	24	NO CHANGE	ADVANCE	NO CHANGE
ENSMUSG00000020884	Asgr1	8.76095e-05	0.192643	12.0203	12.2946	0.274311	9.18033e-05	0.299965	0.0872452	-0.21272	0.0223525	19.7413	19.3359	-0.405397	0.889167	24	DOWN	NO CHANGE	UP
ENSMUSG00000026034	Clk1	8.87798e-05	0.000342817	7.68116	7.73008	0.0489237	0.492452	0.345363	0.29807	-0.0472936	0.638425	8.77052	7.45775	-1.31276	0.278601	24	NO CHANGE	NO CHANGE	NO CHANGE
ENSMUSG00000020463	Ppp4r3b	8.88033e-05	0.00168829	7.48347	7.43648	-0.0469911	0.381972	0.250757	0.196002	-0.0547544	0.470667	5.3454	6.42907	1.08367	0.414735	24	NO CHANGE	NO CHANGE	NO CHANGE
ENSMUSG00000109881	Gm45507	8.88323e-05	0.395443	4.67483	4.53946	-0.13537	0.11608	0.406935	0.0733462	-0.333588	0.0077701	9.80044	7.55221	-2.24823	0.617175	24	DOWN	NO CHANGE	NO CHANGE
ENSMUSG00000024155	Meiob	8.89784e-05	0.0291333	5.74398	5.69246	-0.0515173	0.609671	0.431365	0.257527	-0.173838	0.226518	4.24239	5.61524	1.37285	0.431928	24	NO CHANGE	NO CHANGE	NO CHANGE
ENSMUSG00000037355	Uvssa	8.99697e-05	0.0353643	5.81597	5.75966	-0.056312	0.556118	0.431347	0.225269	-0.206078	0.13217	9.7474	7.9087	-1.8387	0.316943	24	NO CHANGE	NO CHANGE	NO CHANGE
ENSMUSG00000015023	Ddx19a	9.02747e-05	0.310752	6.62364	6.6016	-0.0220363	0.680851	0.271111	0.0520076	-0.219104	0.00572899	9.25186	11.5548	2.30293	0.565827	24	DOWN	NO CHANGE	NO CHANGE
ENSMUSG00000078588	Ccdc24	9.07299e-05	0.386553	4.75065	4.65246	-0.0981918	0.442878	0.541805	0.123558	-0.418247	0.024499	11.5927	11.1427	-0.450044	0.911376	24	DOWN	NO CHANGE	NO CHANGE
ENSMUSG00000049555	Tmie	9.09547e-05	0.0486848	6.85105	7.3406	0.489553	4.51245e-05	0.526965	0.221603	-0.305362	0.0511971	20.861	16.2397	-4.62132	0.0266482	24	NO CHANGE	ADVANCE	UP
ENSMUSG00000032204	Aqp9	9.13501e-05	0.000297563	10.3067	10.3555	0.0488782	0.347364	0.227111	0.239803	0.0126918	0.862315	9.62835	7.43602	-2.19233	0.0728157	24	NO CHANGE	NO CHANGE	NO CHANGE
ENSMUSG00000025503	Taldo1	9.15807e-05	0.0113635	9.97458	10.0081	0.0335502	0.46613	0.214637	0.129522	-0.0851148	0.19419	19.7416	20.6204	0.878822	0.578913	24	NO CHANGE	NO CHANGE	NO CHANGE
ENSMUSG00000020386	Sar1b	9.18561e-05	0.0584634	10.8357	10.6343	-0.201433	0.0713447	0.55256	0.205689	-0.346871	0.0295578	19.7375	21.3093	1.57189	0.470294	24	DOWN	NO CHANGE	NO CHANGE
ENSMUSG00000023944	Hsp90ab1	9.2102e-05	0.000182335	11.5628	11.5847	0.0218883	0.723246	0.287865	0.285532	-0.00233308	0.978691	18.6768	19.3729	0.696121	0.550583	24	NO CHANGE	NO CHANGE	NO CHANGE
ENSMUSG00000030630	Fah	9.21598e-05	0.00404268	11.7652	11.92	0.154789	0.0116311	0.265373	0.200222	-0.0651505	0.436702	8.88013	8.47461	-0.405514	0.773822	24	NO CHANGE	NO CHANGE	UP
ENSMUSG00000006315	Tmem147	9.22388e-05	0.00168015	9.52335	9.73603	0.212673	0.0426203	0.510467	0.350308	-0.160159	0.271849	21.3977	20.2834	-1.11425	0.412128	24	NO CHANGE	NO CHANGE	UP
ENSMUSG00000085498	Gm14023	9.22523e-05	0.0534694	4.89061	4.82139	-0.0692239	0.477758	0.462189	0.19917	-0.263019	0.0610811	21.3068	22.6151	1.3084	0.520302	24	NO CHANGE	NO CHANGE	NO CHANGE
ENSMUSG00000040105	Plpp6	9.25617e-05	0.189484	7.31844	7.38831	0.0698753	0.262074	0.295889	0.083402	-0.212487	0.018788	1.03857	0.334723	-0.703844	0.811002	24	DOWN	NO CHANGE	NO CHANGE
ENSMUSG00000022108	Itm2b	9.2789e-05	0.0176612	13.5539	13.7551	0.201139	0.00394428	0.316702	0.17017	-0.146532	0.12355	19.6522	19.5122	-0.139976	0.933993	24	NO CHANGE	NO CHANGE	UP
ENSMUSG00000031770	Herpud1	9.33233e-05	0.00446754	11.39	10.751	-0.638965	0.000713744	0.724589	0.624977	-0.0996119	0.689235	11.4439	10.8305	-0.613387	0.666178	24	NO CHANGE	NO CHANGE	DOWN
ENSMUSG00000033880	Lgals3bp	9.36816e-05	0.000261979	8.55753	8.78376	0.226223	0.00564604	0.347899	0.361096	0.0131971	0.904784	21.145	20.2766	-0.868442	0.466671	24	NO CHANGE	NO CHANGE	UP
ENSMUSG00000030815	Phkg2	9.38075e-05	0.117508	7.17246	7.15999	-0.012467	0.866589	0.317126	0.131962	-0.185163	0.0831252	10.1676	9.76591	-0.401693	0.862929	24	NO CHANGE	NO CHANGE	NO CHANGE
ENSMUSG00000021820	Camk2g	9.39111e-05	0.000575662	6.12997	6.22619	0.0962128	0.263768	0.413554	0.339843	-0.0737111	0.542777	3.41913	4.72817	1.30905	0.295498	24	NO CHANGE	NO CHANGE	NO CHANGE
ENSMUSG00000015890	Amdhd1	9.42351e-05	0.0148797	10.1641	10.6643	0.500233	1.3361e-06	0.485119	0.198428	-0.286691	0.0275634	3.87083	3.26672	-0.604119	0.745213	24	DOWN	NO CHANGE	UP
ENSMUSG00000085334	Gm12940	9.4826e-05	0.100806	5.2829	5.27595	-0.00695587	0.949915	0.506497	0.196668	-0.309829	0.0531015	9.31705	6.78495	-2.53209	0.275863	24	NO CHANGE	NO CHANGE	NO CHANGE
ENSMUSG00000021127	Zfp36l1	9.52238e-05	0.0135275	9.98971	10.1279	0.138209	0.196412	0.497542	0.288443	-0.209099	0.167574	21.9675	21.51	-0.457519	0.77789	24	NO CHANGE	NO CHANGE	NO CHANGE
ENSMUSG00000020123	Avpr1a	9.53031e-05	0.0233798	7.59925	8.01936	0.420102	0.00930099	0.87747	0.290607	-0.586863	0.0101273	23.1398	19.4233	-3.71654	0.0888295	24	DOWN	NO CHANGE	UP
ENSMUSG00000010453	Kansl3	9.54049e-05	0.00305536	7.30072	7.31281	0.0120959	0.868137	0.380343	0.217364	-0.162978	0.118995	8.77033	8.96006	0.18973	0.897616	24	NO CHANGE	NO CHANGE	NO CHANGE
ENSMUSG00000042460	C1galt1	9.58552e-05	0.00914765	8.32792	8.18172	-0.146193	0.0117977	0.250834	0.16832	-0.0825138	0.299368	9.07837	10.912	1.8336	0.233683	24	NO CHANGE	NO CHANGE	DOWN
ENSMUSG00000026866	Kynu	9.61386e-05	0.00779591	9.6677	10.1981	0.530444	2.16394e-07	0.41493	0.250415	-0.164515	0.182336	0.00962393	22.1074	-1.90218	0.220183	24	NO CHANGE	NO CHANGE	UP
ENSMUSG00000028792	Ak2	9.65379e-05	0.000510647	10.163	9.80562	-0.357399	8.95913e-05	0.425442	0.310784	-0.114658	0.331213	10.5321	8.26554	-2.26657	0.0781512	24	NO CHANGE	NO CHANGE	DOWN
ENSMUSG00000046034	Otulin	9.72455e-05	0.20395	8.35365	8.25874	-0.0949091	0.229068	0.280302	0.122137	-0.158166	0.157765	21.7989	23.1559	1.35699	0.611646	24	NO CHANGE	NO CHANGE	NO CHANGE
ENSMUSG00000040945	Rcc2	9.78388e-05	0.0760615	7.54405	7.44177	-0.102274	0.329858	0.433115	0.215688	-0.217427	0.145811	10.8444	10.2907	-0.553672	0.788663	24	NO CHANGE	NO CHANGE	NO CHANGE
ENSMUSG00000028194	Ddah1	9.8243e-05	0.211691	10.3943	10.5928	0.198481	0.00237209	0.251957	0.0889001	-0.163057	0.0671483	7.23189	8.38928	1.1574	0.680943	24	NO CHANGE	NO CHANGE	UP
ENSMUSG00000021650	Ptcd2	9.83018e-05	0.00171161	7.96446	7.99426	0.0298005	0.623434	0.292045	0.213895	-0.0781504	0.364258	19.1714	20.573	1.40158	0.299278	24	NO CHANGE	NO CHANGE	NO CHANGE
ENSMUSG00000027422	Rrbp1	9.9746e-05	0.305993	10.157	10.1384	-0.0186126	0.77503	0.323034	0.0648152	-0.258219	0.00726394	6.59579	10.1309	3.5351	0.368568	24	DOWN	NO CHANGE	NO CHANGE
ENSMUSG00000053907	Mat2a	9.98647e-05	0.0131389	8.55725	8.42071	-0.136536	0.0349438	0.282929	0.17871	-0.104219	0.246053	19.4638	18.8071	-0.656771	0.680457	24	NO CHANGE	NO CHANGE	DOWN
ENSMUSG00000026977	Marchf7	0.000100082	0.000684851	6.83538	6.76978	-0.0656012	0.438979	0.362513	0.363608	0.00109501	0.992685	6.68287	5.52701	-1.15586	0.360109	24	NO CHANGE	NO CHANGE	NO CHANGE
ENSMUSG00000026202	Tuba4a	0.000100616	0.00777898	10.6622	10.6335	-0.0287888	0.696221	0.275841	0.253073	-0.0227684	0.827057	22.9664	18.5872	-4.37921	0.00561636	24	NO CHANGE	ADVANCE	NO CHANGE
ENSMUSG00000019471	Cdc37	0.000101023	0.0109291	8.63995	8.75768	0.117736	0.0868284	0.289632	0.204114	-0.0855173	0.37296	20.8777	19.9084	-0.969271	0.531772	24	NO CHANGE	NO CHANGE	NO CHANGE
ENSMUSG00000029649	Pomp	0.000101291	0.0354909	9.73954	9.92094	0.181399	0.000227311	0.204437	0.10578	-0.0986571	0.128395	21.5429	21.9331	0.3902	0.832062	24	NO CHANGE	NO CHANGE	UP
ENSMUSG00000000753	Serpinf1	0.000101322	0.293456	11.8402	12.0829	0.242658	3.12208e-06	0.18925	0.0539521	-0.135298	0.0400157	21.191	14.9694	-6.22159	0.068164	24	DOWN	NO CHANGE	UP
ENSMUSG00000024194	Cuta	0.000101895	0.0823689	8.66645	8.76494	0.0984887	0.0655955	0.226057	0.102995	-0.123062	0.102283	20.0557	19.7624	-0.293276	0.890793	24	NO CHANGE	NO CHANGE	NO CHANGE
ENSMUSG00000037331	Larp1	0.000102334	0.103804	9.54206	9.68109	0.139027	0.0312762	0.281488	0.111633	-0.169855	0.0610244	3.46367	0.575195	-2.88848	0.215456	24	NO CHANGE	NO CHANGE	UP
ENSMUSG00000070934	Rraga	0.000102361	0.00310401	7.62531	7.83387	0.208565	0.0192015	0.370721	0.310444	-0.0602767	0.621297	21.9688	19.1013	-2.86743	0.0430568	24	NO CHANGE	ADVANCE	UP
ENSMUSG00000026870	Cutal	0.000102393	0.00502943	8.20015	8.34799	0.147837	0.0143361	0.314254	0.152295	-0.16196	0.0543806	21.9522	23.0216	1.06945	0.510881	24	NO CHANGE	NO CHANGE	UP
ENSMUSG00000032554	Trf	0.00010298	0.0165403	16.3493	16.2618	-0.0874652	0.314754	0.409841	0.2241	-0.185742	0.134046	21.0298	21.9855	0.955656	0.570194	24	NO CHANGE	NO CHANGE	NO CHANGE
ENSMUSG00000018293	Pfn1	0.000103052	0.0185288	11.0466	11.0809	0.0343822	0.476942	0.20353	0.134379	-0.0691515	0.313272	18.4651	16.7895	-1.67558	0.310395	24	NO CHANGE	NO CHANGE	NO CHANGE
ENSMUSG00000067722	BC003965	0.000103086	0.00208075	7.95578	8.02042	0.0646432	0.0918338	0.159368	0.144399	-0.0149685	0.77896	22.3444	19.2151	-3.12923	0.0241309	24	NO CHANGE	ADVANCE	NO CHANGE
ENSMUSG00000021116	Eif2s1	0.000103995	0.0186457	8.12483	8.39259	0.267757	0.00102846	0.362165	0.193333	-0.168832	0.123215	19.8417	19.6654	-0.176261	0.9179	24	NO CHANGE	NO CHANGE	UP
ENSMUSG00000019470	Xab2	0.000104342	0.246895	6.64854	6.66135	0.0128066	0.878808	0.373771	0.105108	-0.268663	0.0280262	8.36685	11.9833	3.61644	0.257634	24	DOWN	NO CHANGE	NO CHANGE
ENSMUSG00000033732	Sf3b3	0.000104541	0.448373	7.08872	7.15637	0.0676476	0.300273	0.300033	0.0509925	-0.249041	0.0092108	6.56421	5.43933	-1.12488	0.819574	24	DOWN	NO CHANGE	NO CHANGE
ENSMUSG00000033295	Ptprf	0.000104809	0.00241265	9.35438	9.52703	0.172647	0.00103351	0.217691	0.179336	-0.0383552	0.582539	5.35964	8.10089	2.74125	0.0488306	24	NO CHANGE	DELAY	UP
ENSMUSG00000015668	Pdzd11	0.000105462	0.000279954	7.65737	7.77784	0.120471	0.0769894	0.322601	0.283417	-0.0391839	0.678829	20.1669	19.3271	-0.839801	0.485026	24	NO CHANGE	NO CHANGE	NO CHANGE
ENSMUSG00000001065	Zfp276	0.000106064	0.0512351	6.61558	6.40154	-0.214042	0.0212265	0.399077	0.195706	-0.203371	0.115288	11.2139	8.22658	-2.98727	0.131848	24	NO CHANGE	NO CHANGE	DOWN
ENSMUSG00000024990	Rbp4	0.000106459	0.366016	15.6511	15.4551	-0.196037	0.000396587	0.223985	0.0503435	-0.173642	0.0203464	19.2582	16.5723	-2.68587	0.501314	24	DOWN	NO CHANGE	DOWN
ENSMUSG00000022365	Derl1	0.000106954	0.0352447	10.0255	10.031	0.00550159	0.924859	0.262782	0.136358	-0.126424	0.130631	20.4597	19.2698	-1.18989	0.519065	24	NO CHANGE	NO CHANGE	NO CHANGE
ENSMUSG00000022551	Cyc1	0.000107076	0.205847	10.8877	10.9244	0.0367546	0.592687	0.320763	0.0899482	-0.230815	0.021221	19.8864	21.4049	1.51851	0.616214	24	DOWN	NO CHANGE	NO CHANGE
ENSMUSG00000067274	Rplp0	0.000107568	0.0103123	12.1198	12.287	0.167155	0.0278625	0.348333	0.206975	-0.141358	0.180348	20.7636	19.3773	-1.38634	0.383761	24	NO CHANGE	NO CHANGE	UP
ENSMUSG00000015575	Atp6v0e	0.000107911	0.00437628	8.6767	8.65241	-0.0242952	0.720297	0.326175	0.211135	-0.11504	0.234204	20.7295	20.0236	-0.705943	0.629471	24	NO CHANGE	NO CHANGE	NO CHANGE
ENSMUSG00000011382	Dhdh	0.000108033	0.000874788	9.31212	9.26491	-0.0472098	0.422691	0.309041	0.196423	-0.112619	0.179285	8.66427	6.97741	-1.68686	0.216216	24	NO CHANGE	NO CHANGE	NO CHANGE
ENSMUSG00000030170	Wnt5b	0.000108292	2.9451e-05	5.78946	5.6246	-0.16486	0.146601	0.618984	0.470424	-0.14856	0.351373	18.355	19.6453	1.29026	0.262817	24	NO CHANGE	NO CHANGE	NO CHANGE
ENSMUSG00000039682	Lap3	0.000108636	0.000732197	11.1476	11.294	0.146373	0.0176204	0.273154	0.240601	-0.0325527	0.699564	21.7211	22.2021	0.480977	0.703083	24	NO CHANGE	NO CHANGE	UP
ENSMUSG00000026643	Nmt2	0.000108799	0.0219552	7.16273	7.14269	-0.0200329	0.754609	0.24109	0.184023	-0.0570666	0.52969	7.81383	7.98984	0.176007	0.916199	24	NO CHANGE	NO CHANGE	NO CHANGE
ENSMUSG00000070972	Dnajc25	0.000109691	0.000575695	8.19581	8.03749	-0.158319	0.0119673	0.320683	0.210294	-0.110389	0.202291	19.6447	20.8773	1.23266	0.351719	24	NO CHANGE	NO CHANGE	DOWN
ENSMUSG00000072082	Ccnf	0.000109968	0.000180244	6.52991	6.77228	0.242376	0.0654601	0.562246	0.621854	0.0596079	0.743836	19.5856	17.5698	-2.01582	0.0932229	24	NO CHANGE	NO CHANGE	NO CHANGE
ENSMUSG00000019951	Uhrf1bp1l	0.000110115	0.000581956	7.92061	7.81259	-0.108012	0.185414	0.354852	0.345123	-0.00972885	0.932073	8.22943	6.0471	-2.18234	0.0853593	24	NO CHANGE	NO CHANGE	NO CHANGE
ENSMUSG00000021973	Micu2	0.000110238	0.00475183	7.79892	7.83748	0.0385535	0.648495	0.409948	0.257077	-0.152871	0.205019	7.30292	5.33688	-1.96604	0.189048	24	NO CHANGE	NO CHANGE	NO CHANGE
ENSMUSG00000042118	Bhmt2	0.000110886	0.000151204	10.0409	10.3697	0.328766	7.7963e-05	0.34092	0.36028	0.0193597	0.856236	21.1355	20.628	-0.507484	0.663569	24	NO CHANGE	NO CHANGE	UP
ENSMUSG00000041483	Zfp281	0.000110916	0.856255	7.65014	7.6426	-0.00753617	0.916388	0.338025	0.0130944	-0.324931	0.00247455	10.6923	10.6705	-0.0218236	0.999169	24	DOWN	NO CHANGE	NO CHANGE
ENSMUSG00000074170	Plekhf1	0.000111593	0.00352583	6.48946	6.15027	-0.339187	0.000864783	0.421626	0.327881	-0.0937453	0.487098	8.68094	7.27326	-1.40768	0.318811	24	NO CHANGE	NO CHANGE	DOWN
ENSMUSG00000096768	Gm47283	0.00011175	0.0243432	6.52745	6.28833	-0.239119	0.0643148	0.554607	0.325262	-0.229345	0.204598	6.87213	7.76263	0.890506	0.605976	24	NO CHANGE	NO CHANGE	NO CHANGE
ENSMUSG00000020358	Hnrnpab	0.000112638	0.00857016	9.95513	9.92541	-0.0297165	0.614487	0.263561	0.177773	-0.0857884	0.306177	9.88884	8.61363	-1.27521	0.405543	24	NO CHANGE	NO CHANGE	NO CHANGE
ENSMUSG00000045551	Fpr1	0.000113202	0.00425852	5.70298	5.63999	-0.0629956	0.550016	0.491831	0.3369	-0.154932	0.300652	18.2293	19.1962	0.966878	0.504632	24	NO CHANGE	NO CHANGE	NO CHANGE
ENSMUSG00000014791	Elmo3	0.000113358	0.000169059	6.92612	6.99764	0.0715176	0.264912	0.328941	0.25725	-0.0716917	0.427677	8.52743	8.726	0.198567	0.868613	24	NO CHANGE	NO CHANGE	NO CHANGE
ENSMUSG00000042249	Grk3	0.000113399	0.00658117	5.13557	5.16394	0.0283768	0.750092	0.452064	0.243813	-0.208251	0.103604	8.91199	3.15719	-5.75481	0.000713627	24	NO CHANGE	ADVANCE	NO CHANGE
ENSMUSG00000028849	Map7d1	0.000113901	0.00940789	7.86699	7.84077	-0.02622	0.639974	0.22845	0.177606	-0.0508438	0.52178	18.6646	19.0694	0.404805	0.790763	24	NO CHANGE	NO CHANGE	NO CHANGE
ENSMUSG00000021838	Samd4	0.000114527	0.027596	5.49901	5.27684	-0.222166	0.00105823	0.317451	0.139342	-0.178109	0.0526201	8.06881	2.22895	-5.83985	0.00355253	24	NO CHANGE	ADVANCE	DOWN
ENSMUSG00000045087	S1pr5	0.000114542	0.379645	5.76705	5.13616	-0.630887	1.5959e-06	0.511432	0.105674	-0.405758	0.014969	18.3487	16.5711	-1.77761	0.672338	24	DOWN	NO CHANGE	DOWN
ENSMUSG00000059714	Flot1	0.000114817	5.47927e-05	7.27595	7.25598	-0.0199654	0.780896	0.371309	0.318613	-0.0526965	0.604092	9.67241	9.52212	-0.150286	0.894521	24	NO CHANGE	NO CHANGE	NO CHANGE
ENSMUSG00000036391	Sec24a	0.000114883	0.00122973	9.34262	9.16667	-0.17595	0.0082307	0.314759	0.224275	-0.0904841	0.318915	9.58046	6.61534	-2.96512	0.0307767	24	NO CHANGE	ADVANCE	DOWN
ENSMUSG00000020677	Ddx52	0.000114924	0.0437518	6.73279	6.75553	0.0227338	0.738919	0.320106	0.145428	-0.174678	0.0754554	4.02446	5.4648	1.44034	0.465335	24	NO CHANGE	NO CHANGE	NO CHANGE
ENSMUSG00000026283	Ing5	0.00011545	0.0845182	5.85888	5.70134	-0.157542	0.0253962	0.233099	0.149353	-0.0837453	0.388563	7.74314	0.546582	-7.19656	0.00116217	24	NO CHANGE	NO CHANGE	DOWN
ENSMUSG00000091438	Gm17088	0.00011607	0.465762	4.25255	4.53738	0.284824	0.00191216	0.345748	0.0721407	-0.273607	0.0297735	1.98101	15.7601	-10.2209	0.0335704	24	DOWN	NO CHANGE	UP
ENSMUSG00000010307	Tmem86a	0.000116368	0.293579	6.39919	6.22734	-0.171855	0.0502148	0.386214	0.0953678	-0.290846	0.0202802	6.99367	8.48321	1.48954	0.674043	24	DOWN	NO CHANGE	NO CHANGE
ENSMUSG00000029657	Hsph1	0.00011667	0.000966827	7.91581	7.77767	-0.138144	0.352386	0.684286	0.570282	-0.114004	0.586068	16.8952	18.0891	1.19394	0.356572	24	NO CHANGE	NO CHANGE	NO CHANGE
ENSMUSG00000028893	Sesn2	0.000117032	0.23757	5.47169	5.6653	0.193616	0.0346147	0.391525	0.114268	-0.277257	0.0325166	11.535	7.59961	-3.9354	0.20943	24	DOWN	NO CHANGE	UP
ENSMUSG00000018868	Pnpla5	0.000117532	0.427069	4.33757	4.11914	-0.218433	0.0211091	0.49003	0.0618176	-0.428213	0.00186181	21.6104	11.4027	-10.2077	0.0793997	24	DOWN	NO CHANGE	DOWN
ENSMUSG00000030847	Bag3	0.000117533	0.00654187	7.83585	7.66863	-0.167219	0.256685	0.645883	0.463053	-0.18283	0.379056	18.1971	17.3518	-0.845263	0.569918	24	NO CHANGE	NO CHANGE	NO CHANGE
ENSMUSG00000026563	Tada1	0.000117646	0.0198909	6.46718	6.54653	0.0793525	0.403539	0.430997	0.243457	-0.18754	0.165846	22.0563	22.8588	0.802463	0.638262	24	NO CHANGE	NO CHANGE	NO CHANGE
ENSMUSG00000021037	Ahsa1	0.000117988	0.000179954	8.82681	8.73396	-0.0928511	0.152324	0.31381	0.275315	-0.0384944	0.671294	18.8496	19.098	0.24843	0.833648	24	NO CHANGE	NO CHANGE	NO CHANGE
ENSMUSG00000045095	Magi1	0.000118772	0.129054	6.64662	6.65027	0.00365003	0.955253	0.315824	0.0982766	-0.217547	0.0219821	6.2911	8.32989	2.03878	0.442921	24	DOWN	NO CHANGE	NO CHANGE
ENSMUSG00000090306	Adh6-ps1	0.000119076	0.0189183	7.11916	7.07832	-0.0408322	0.836047	0.797175	0.558679	-0.238496	0.394636	22.4326	21.7739	-0.658723	0.689444	24	NO CHANGE	NO CHANGE	NO CHANGE
ENSMUSG00000019738	Polr2i	0.000119155	0.00961869	8.41944	8.25491	-0.164529	0.00384592	0.235915	0.162966	-0.0729491	0.342847	18.8237	17.5047	-1.31897	0.394044	24	NO CHANGE	NO CHANGE	DOWN
ENSMUSG00000048911	Rnf24	0.000119413	0.174405	6.15176	5.91091	-0.240851	0.0590633	0.569586	0.178845	-0.390741	0.0314387	8.67255	5.6298	-3.04275	0.279731	24	DOWN	NO CHANGE	NO CHANGE
ENSMUSG00000003809	Gcdh	0.00011952	0.115536	11.3322	11.2809	-0.0513702	0.172772	0.142088	0.0702918	-0.0717959	0.177756	19.7519	8.02037	-11.7315	5.12215e-06	24	NO CHANGE	NO CHANGE	NO CHANGE
ENSMUSG00000100512	Ovol3	0.000119552	0.00295622	4.86885	4.88521	0.0163608	0.872969	0.52767	0.30304	-0.22463	0.125848	19.2665	18.2771	-0.989444	0.50696	24	NO CHANGE	NO CHANGE	NO CHANGE
ENSMUSG00000021279	Cdc42bpb	0.000119628	0.237418	7.72776	7.60925	-0.118509	0.0359777	0.180512	0.0817032	-0.0988084	0.208473	19.2576	18.6134	-0.644186	0.819587	24	NO CHANGE	NO CHANGE	DOWN
ENSMUSG00000030091	Nup210	0.000119652	0.607573	6.01586	6.25799	0.242134	0.000145399	0.280982	0.029287	-0.251695	0.00373279	4.18105	14.2714	10.0904	0.191412	24	DOWN	NO CHANGE	UP
ENSMUSG00000031502	Col4a1	0.000120505	0.00656439	7.16716	7.09769	-0.0694647	0.288034	0.261772	0.218369	-0.0434027	0.636947	4.46553	2.32197	-2.14356	0.152351	24	NO CHANGE	NO CHANGE	NO CHANGE
ENSMUSG00000052751	Repin1	0.000120947	0.0624344	8.08712	8.20021	0.113087	0.208748	0.434535	0.166512	-0.268023	0.0382531	22.7016	20.3213	-2.38026	0.280278	24	DOWN	NO CHANGE	NO CHANGE
ENSMUSG00000002129	Sf3a1	0.000121669	0.000713584	7.1322	7.14658	0.0143805	0.745895	0.1893	0.188532	-0.000767332	0.990239	15.7238	17.5099	1.78607	0.163903	24	NO CHANGE	NO CHANGE	NO CHANGE
ENSMUSG00000020527	Myo19	0.000121671	0.261537	5.85153	5.54593	-0.305607	0.000131167	0.297341	0.0932528	-0.204088	0.0532795	11.2064	11.5355	0.329113	0.916364	24	NO CHANGE	NO CHANGE	DOWN
ENSMUSG00000022812	Gsk3b	0.000121754	0.0638275	7.20535	7.09319	-0.112156	0.28415	0.483041	0.203484	-0.279557	0.0626909	8.79458	7.11304	-1.68154	0.42904	24	NO CHANGE	NO CHANGE	NO CHANGE
ENSMUSG00000040557	Mettl27	0.000122258	0.00326432	6.95417	7.15095	0.196781	0.0193699	0.406175	0.248916	-0.157259	0.176679	7.40886	5.75323	-1.65563	0.262065	24	NO CHANGE	NO CHANGE	UP
ENSMUSG00000021112	Mpp5	0.000122485	0.38697	6.15581	6.1516	-0.00420786	0.950854	0.262529	0.0689435	-0.193585	0.050115	10.3107	2.63531	-7.6754	0.0549363	24	NO CHANGE	NO CHANGE	NO CHANGE
ENSMUSG00000053964	Lgals4	0.000123106	0.107435	6.37091	6.12305	-0.247863	0.0958885	0.586292	0.275123	-0.311169	0.137998	10.0835	9.03586	-1.04763	0.641181	24	NO CHANGE	NO CHANGE	NO CHANGE
ENSMUSG00000027680	Fxr1	0.000123202	0.0495759	7.39979	7.43621	0.0364186	0.633732	0.376583	0.148576	-0.228007	0.0395241	9.22433	8.36672	-0.857614	0.684637	24	DOWN	NO CHANGE	NO CHANGE
ENSMUSG00000022956	Atp5o	0.00012321	0.350999	11.3877	11.3433	-0.0443844	0.186424	0.168547	0.0285472	-0.139999	0.00457739	20.5192	18.4225	-2.09674	0.642511	24	DOWN	NO CHANGE	NO CHANGE
ENSMUSG00000034659	Tmem109	0.000123547	0.0261653	7.88703	7.8438	-0.0432324	0.521052	0.316237	0.158489	-0.157748	0.102408	19.629	21.1769	1.54795	0.394921	24	NO CHANGE	NO CHANGE	NO CHANGE
ENSMUSG00000032349	Elovl5	0.000123989	0.000821117	10.4366	10.8485	0.411913	0.00013816	0.504132	0.343482	-0.16065	0.253895	4.03227	4.1051	0.0728349	0.956305	24	NO CHANGE	NO CHANGE	UP
ENSMUSG00000019878	Hsf2	0.000124246	0.000107973	6.22564	6.22244	-0.00319086	0.961913	0.304149	0.323067	0.0189182	0.84136	8.98399	7.53667	-1.44733	0.213454	24	NO CHANGE	NO CHANGE	NO CHANGE
ENSMUSG00000022248	Rad1	0.000124259	0.00990251	6.06658	6.00132	-0.0652507	0.441451	0.403435	0.23227	-0.171166	0.156875	19.9984	21.7075	1.7091	0.289552	24	NO CHANGE	NO CHANGE	NO CHANGE
ENSMUSG00000104020	Gm37215	0.00012427	0.0933497	4.25212	4.16884	-0.0832852	0.345876	0.359189	0.170471	-0.188717	0.13414	8.68297	9.11161	0.428641	0.844137	24	NO CHANGE	NO CHANGE	NO CHANGE
ENSMUSG00000030313	Dennd5b	0.000124359	0.0162437	8.15777	8.00151	-0.156252	0.174023	0.502738	0.309793	-0.192945	0.234019	8.73938	7.14431	-1.59507	0.335288	24	NO CHANGE	NO CHANGE	NO CHANGE
ENSMUSG00000071177	Serpina1d	0.000124861	0.534445	15.124	15.131	0.00697194	0.923307	0.33933	0.0452464	-0.294084	0.00609363	20.9858	21.5502	0.564421	0.927089	24	DOWN	NO CHANGE	NO CHANGE
ENSMUSG00000024395	Lims2	0.000124929	0.0113443	8.37965	8.1886	-0.191048	0.0270074	0.377464	0.239103	-0.13836	0.247189	14.2678	12.3353	-1.93247	0.22711	24	NO CHANGE	NO CHANGE	DOWN
ENSMUSG00000000751	Rpa1	0.000125828	0.231458	7.17468	7.65321	0.478538	7.40774e-09	0.317005	0.0803188	-0.236686	0.0156282	22.6356	19.7269	-2.90865	0.377118	24	DOWN	NO CHANGE	UP
ENSMUSG00000078566	Bnip3	0.000125841	0.311723	10.3481	10.0073	-0.340756	0.000165409	0.386007	0.0854167	-0.30059	0.013462	15.1305	9.57491	-5.55555	0.148348	24	DOWN	NO CHANGE	DOWN
ENSMUSG00000021591	Glrx	0.000126226	0.0319011	7.86584	7.50789	-0.357948	2.34849e-06	0.29881	0.154581	-0.144229	0.127153	16.8051	12.8903	-3.91474	0.0375956	24	NO CHANGE	ADVANCE	DOWN
ENSMUSG00000014226	Cacybp	0.000126402	0.00266689	8.37308	8.3543	-0.0187754	0.818354	0.40116	0.260864	-0.140296	0.22886	18.1612	19.4834	1.32218	0.356776	24	NO CHANGE	NO CHANGE	NO CHANGE
ENSMUSG00000085028	Slc2a4rg-ps	0.00012655	0.108074	5.31208	5.16412	-0.147963	0.157416	0.450952	0.182828	-0.268124	0.0721672	7.64481	9.7552	2.11039	0.367632	24	NO CHANGE	NO CHANGE	NO CHANGE
ENSMUSG00000027801	Tm4sf4	0.00012684	0.132359	8.98564	8.8001	-0.18554	0.0252164	0.347125	0.133673	-0.213452	0.0659393	7.596	5.59333	-2.00267	0.417898	24	NO CHANGE	NO CHANGE	DOWN
ENSMUSG00000003072	Atp5d	0.000127142	0.0311928	11.9228	12.0039	0.0810914	0.201543	0.274996	0.152543	-0.122454	0.173232	20.7694	18.2373	-2.53217	0.164466	24	NO CHANGE	NO CHANGE	NO CHANGE
ENSMUSG00000035877	Zhx3	0.000127272	0.00765974	8.18445	8.09074	-0.0937134	0.223258	0.321958	0.24259	-0.0793682	0.46323	8.62451	7.38014	-1.24437	0.40978	24	NO CHANGE	NO CHANGE	NO CHANGE
ENSMUSG00000041625	Ggact	0.000128239	0.0458806	7.76242	7.83837	0.075953	0.259344	0.287814	0.150688	-0.137127	0.151812	23.7941	21.2312	-2.56289	0.184746	24	NO CHANGE	NO CHANGE	NO CHANGE
ENSMUSG00000057561	Eif1a	0.000128561	0.00304271	8.73292	9.00311	0.270186	0.0144936	0.490823	0.358137	-0.132686	0.380847	21.1416	18.915	-2.22657	0.118903	24	NO CHANGE	NO CHANGE	UP
ENSMUSG00000031563	Wwc2	0.000129194	0.00289951	6.49569	6.45383	-0.0418551	0.577817	0.374114	0.231828	-0.142285	0.18476	6.97081	7.47232	0.501515	0.730508	24	NO CHANGE	NO CHANGE	NO CHANGE
ENSMUSG00000030002	Dusp11	0.000129224	0.00125527	7.9016	7.91575	0.014156	0.732684	0.206578	0.141225	-0.0653532	0.268049	9.94919	8.50722	-1.44197	0.291173	24	NO CHANGE	NO CHANGE	NO CHANGE
ENSMUSG00000024953	Prdx5	0.000129349	0.0856278	11.064	11.1777	0.11367	0.162336	0.333642	0.158112	-0.175529	0.127932	20.0028	17.7807	-2.22215	0.304279	24	NO CHANGE	NO CHANGE	NO CHANGE
ENSMUSG00000034480	Diaph2	0.000129523	0.191681	6.17814	6.37905	0.200909	0.011512	0.386963	0.0925786	-0.294385	0.00902793	8.99346	8.01189	-0.981571	0.762379	24	DOWN	NO CHANGE	UP
ENSMUSG00000047126	Cltc	0.000129556	0.111068	9.72091	9.72745	0.00653976	0.865883	0.181638	0.0634023	-0.118235	0.0355201	4.63451	3.03928	-1.59523	0.519496	24	DOWN	NO CHANGE	NO CHANGE
ENSMUSG00000016637	Ift27	0.00013037	0.0237816	7.02438	7.07511	0.050724	0.268593	0.192183	0.119448	-0.0727352	0.26207	20.9626	17.0852	-3.87738	0.0279968	24	NO CHANGE	ADVANCE	NO CHANGE
ENSMUSG00000030942	Thumpd1	0.000130585	0.0768282	6.66172	6.68971	0.0279947	0.711798	0.339152	0.144846	-0.194306	0.0750411	21.7657	21.3442	-0.421508	0.846097	24	NO CHANGE	NO CHANGE	NO CHANGE
ENSMUSG00000027993	Trim2	0.000130663	0.0693501	7.36042	7.95291	0.592487	1.98203e-05	0.495005	0.264826	-0.230178	0.193739	0.224881	19.8222	-4.4027	0.0345946	24	NO CHANGE	NO CHANGE	UP
ENSMUSG00000037416	Dmxl1	0.000131702	0.0241458	6.49368	6.51055	0.0168707	0.779129	0.296722	0.1354	-0.161321	0.0631745	9.89701	10.4256	0.528619	0.77688	24	NO CHANGE	NO CHANGE	NO CHANGE
ENSMUSG00000031447	Lamp1	0.000132025	0.0346118	11.4043	11.5283	0.124011	0.11038	0.379314	0.159086	-0.220228	0.046844	19.9965	19.0668	-0.929667	0.641076	24	DOWN	NO CHANGE	NO CHANGE
ENSMUSG00000032253	Phip	0.000132274	0.16243	6.40696	6.35527	-0.0516902	0.539719	0.340597	0.13466	-0.205937	0.0888571	8.18914	6.67845	-1.51068	0.556744	24	NO CHANGE	NO CHANGE	NO CHANGE
ENSMUSG00000038628	Polr3k	0.000132316	3.14282e-05	7.21382	7.29961	0.0857842	0.281192	0.404498	0.366749	-0.0377498	0.735777	20.3674	20.7729	0.405526	0.715398	24	NO CHANGE	NO CHANGE	NO CHANGE
ENSMUSG00000037465	Klf10	0.000132436	0.0281598	6.81237	6.2461	-0.566275	0.00260586	0.758868	0.448092	-0.310776	0.220983	9.93412	11.051	1.11691	0.527023	24	NO CHANGE	NO CHANGE	DOWN
ENSMUSG00000051065	Mb21d2	0.000133063	0.00419402	6.64442	6.71665	0.0722353	0.351483	0.425425	0.188191	-0.237235	0.0342826	20.0461	22.928	2.88187	0.0977373	24	DOWN	NO CHANGE	NO CHANGE
ENSMUSG00000063787	Chchd1	0.000133068	0.00844504	9.30077	9.37713	0.076356	0.375373	0.432367	0.223806	-0.208561	0.0908843	21.1801	20.3684	-0.811644	0.622777	24	NO CHANGE	NO CHANGE	NO CHANGE
ENSMUSG00000005871	Apc	0.000134029	0.162492	6.82919	6.67764	-0.151551	0.0858443	0.326694	0.144261	-0.182433	0.141785	8.28687	5.94481	-2.34206	0.352992	24	NO CHANGE	NO CHANGE	NO CHANGE
ENSMUSG00000031838	Ifi30	0.000134854	0.000738394	8.40789	8.344	-0.0638945	0.480748	0.337769	0.411528	0.0737597	0.564525	20.6446	20.9672	0.322658	0.807214	24	NO CHANGE	NO CHANGE	NO CHANGE
ENSMUSG00000001729	Akt1	0.000134864	0.189745	8.4668	8.31626	-0.150546	0.0475397	0.296069	0.112071	-0.183999	0.0849828	18.0659	16.9934	-1.07248	0.691894	24	NO CHANGE	NO CHANGE	DOWN
ENSMUSG00000030849	Fgfr2	0.000135136	0.00439031	7.06916	6.90735	-0.161815	0.0568219	0.353329	0.28358	-0.0697486	0.553737	5.7728	6.34558	0.572781	0.690154	24	NO CHANGE	NO CHANGE	NO CHANGE
ENSMUSG00000039218	Srrm2	0.000135209	0.0262814	8.25026	8.03176	-0.218495	0.0272778	0.461898	0.219236	-0.242662	0.0796414	6.79816	7.98022	1.18206	0.524589	24	NO CHANGE	NO CHANGE	DOWN
ENSMUSG00000035413	Tmem98	0.000135216	0.114074	7.499	7.07095	-0.428049	0.0138865	0.505852	0.344995	-0.160857	0.498793	21.7589	0.353175	2.59429	0.252112	24	NO CHANGE	NO CHANGE	DOWN
ENSMUSG00000035093	Secisbp2l	0.000135434	0.0698298	8.3293	8.15488	-0.174413	0.0375028	0.373534	0.156924	-0.21661	0.0661399	9.53092	7.27927	-2.25165	0.299512	24	NO CHANGE	NO CHANGE	DOWN
ENSMUSG00000014980	Tsen15	0.000135994	0.00876054	6.42785	6.37605	-0.0517948	0.50088	0.345713	0.226124	-0.11959	0.273944	19.7257	19.5209	-0.204806	0.89482	24	NO CHANGE	NO CHANGE	NO CHANGE
ENSMUSG00000024238	Zeb1	0.000136247	0.0275345	6.06096	5.96724	-0.0937168	0.203979	0.31265	0.184009	-0.128641	0.217333	9.70611	9.37858	-0.327538	0.852379	24	NO CHANGE	NO CHANGE	NO CHANGE
ENSMUSG00000030225	Dera	0.000136638	0.330046	8.70749	8.81134	0.103849	0.0212892	0.186829	0.0463002	-0.140529	0.0271611	19.2037	2.41148	7.20774	0.0574268	24	DOWN	NO CHANGE	UP
ENSMUSG00000112388	AI463170	0.00013679	0.0153398	5.10661	5.23858	0.131974	0.126926	0.335378	0.2527	-0.0826783	0.494104	21.3962	19.3199	-2.07633	0.202576	24	NO CHANGE	NO CHANGE	NO CHANGE
ENSMUSG00000070319	Eif3g	0.000138812	0.00280813	9.60222	9.72195	0.11973	0.0541782	0.269802	0.212194	-0.0576075	0.504044	19.7456	17.783	-1.96258	0.163622	24	NO CHANGE	NO CHANGE	NO CHANGE
ENSMUSG00000002416	Ndufb2	0.000139077	0.00944895	9.71999	9.7401	0.0201169	0.5748	0.169346	0.0990637	-0.0702826	0.169807	21.695	18.0706	-3.62436	0.0277233	24	NO CHANGE	ADVANCE	NO CHANGE
ENSMUSG00000017707	Serinc3	0.000139635	0.000273454	10.2509	10.1849	-0.0660534	0.446159	0.444364	0.326294	-0.11807	0.336588	19.2234	18.4822	-0.741201	0.555563	24	NO CHANGE	NO CHANGE	NO CHANGE
ENSMUSG00000022809	Nr1i2	0.000140049	0.00699145	7.63736	7.41602	-0.221346	0.0183892	0.400552	0.280995	-0.119556	0.354126	9.4069	9.21548	-0.191421	0.898942	24	NO CHANGE	NO CHANGE	DOWN
ENSMUSG00000025816	Sec61a2	0.000140748	0.00112516	5.58935	5.39361	-0.195743	0.0187223	0.403691	0.272911	-0.130781	0.254415	9.45091	6.62647	-2.82444	0.0428091	24	NO CHANGE	ADVANCE	DOWN
ENSMUSG00000040661	Rad54l2	0.000141305	0.000410116	6.53805	6.24382	-0.294236	0.00220798	0.379237	0.410778	0.0315406	0.805987	10.4177	11.4698	1.05211	0.399835	24	NO CHANGE	NO CHANGE	DOWN
ENSMUSG00000020485	Supt4a	0.000141712	0.00597268	7.33812	7.27223	-0.0658836	0.450247	0.358096	0.289843	-0.0682534	0.579614	8.85017	9.74716	0.896983	0.543842	24	NO CHANGE	NO CHANGE	NO CHANGE
ENSMUSG00000029338	Antxr2	0.000141872	0.01047	7.06452	7.03443	-0.0300934	0.569279	0.24006	0.149378	-0.090682	0.228424	19.8507	23.1636	3.3129	0.0420747	24	NO CHANGE	DELAY	NO CHANGE
ENSMUSG00000025283	Sat1	0.000142256	1.83695e-05	8.3864	8.48956	0.103167	0.100334	0.285403	0.337106	0.051703	0.554752	6.15195	5.42913	-0.722819	0.505692	24	NO CHANGE	NO CHANGE	NO CHANGE
ENSMUSG00000042797	Aqp11	0.000142398	0.517854	9.39154	8.96032	-0.431214	3.71199e-05	0.481884	0.0537402	-0.428144	0.00235358	17.0038	14.3612	-2.64266	0.694689	24	DOWN	NO CHANGE	DOWN
ENSMUSG00000030827	Fgf21	0.000142584	0.622923	5.51924	5.73132	0.212081	0.185155	0.719959	0.0795964	-0.640363	0.00629678	6.41045	7.84831	1.43785	0.850871	24	DOWN	NO CHANGE	NO CHANGE
ENSMUSG00000033318	Gstt2	0.000142627	0.0866039	9.66082	9.04696	-0.613859	0.000110573	0.493095	0.311842	-0.181253	0.378149	11.1889	7.27816	-3.91073	0.0677103	24	NO CHANGE	NO CHANGE	DOWN
ENSMUSG00000028001	Fga	0.000142645	0.0243363	13.9202	14.3025	0.382293	0.0166139	0.725382	0.363635	-0.361747	0.102478	22.7126	20.8252	-1.88739	0.300499	24	NO CHANGE	NO CHANGE	UP
ENSMUSG00000034928	Rnf44	0.000143987	0.0450778	7.85211	7.75466	-0.0974507	0.0837159	0.23116	0.127134	-0.104026	0.188342	7.8653	6.51984	-1.34546	0.479578	24	NO CHANGE	NO CHANGE	NO CHANGE
ENSMUSG00000031833	Mast3	0.000144374	0.000985532	6.46463	6.30989	-0.154744	0.0985648	0.480739	0.296262	-0.184477	0.161813	11.1806	10.3426	-0.837991	0.549051	24	NO CHANGE	NO CHANGE	NO CHANGE
ENSMUSG00000066150	Slc31a1	0.000144935	0.0348032	10.2566	10.1438	-0.112871	0.0919241	0.315349	0.141333	-0.174016	0.0670181	19.0825	20.8538	1.77128	0.365987	24	NO CHANGE	NO CHANGE	NO CHANGE
ENSMUSG00000026475	Rgs16	0.000146067	0.143327	5.44093	4.70987	-0.731059	0.0109137	1.24532	0.424997	-0.820321	0.040541	9.56839	8.60216	-0.966234	0.712711	24	DOWN	NO CHANGE	DOWN
ENSMUSG00000026356	Dars	0.000146982	0.00112308	8.6299	8.65178	0.02188	0.718341	0.296643	0.21137	-0.0852732	0.322715	7.94148	5.8469	-2.09458	0.124724	24	NO CHANGE	NO CHANGE	NO CHANGE
ENSMUSG00000030105	Arl8b	0.000147314	0.000829183	9.1305	9.30263	0.172131	0.0226814	0.349709	0.271739	-0.0779705	0.452819	20.336	20.101	-0.235056	0.85686	24	NO CHANGE	NO CHANGE	UP
ENSMUSG00000023067	Cdkn1a	0.000147756	0.00206018	5.82861	6.84089	1.01228	1.32787e-06	0.681848	0.726733	0.0448843	0.860611	22.8709	15.9259	-6.94496	9.56789e-06	24	NO CHANGE	ADVANCE	UP
ENSMUSG00000031482	Slc25a15	0.000148236	0.0137613	10.2478	10.7167	0.468883	3.41582e-05	0.473024	0.268155	-0.204869	0.159267	21.5062	20.809	-0.697165	0.67578	24	NO CHANGE	NO CHANGE	UP
ENSMUSG00000054793	Cadm4	0.000148868	0.0130402	5.10321	5.16203	0.0588241	0.628071	0.522394	0.345827	-0.176567	0.306217	19.0249	16.7222	-2.30272	0.15665	24	NO CHANGE	NO CHANGE	NO CHANGE
ENSMUSG00000022096	Hr	0.000149021	0.00141506	4.30486	4.58243	0.277567	0.0097281	0.440512	0.400582	-0.0399308	0.784239	20.7316	20.5557	-0.175842	0.894711	24	NO CHANGE	NO CHANGE	UP
ENSMUSG00000038859	Baiap2l1	0.000149429	0.0401639	7.58214	7.35193	-0.230214	0.000933204	0.235955	0.165766	-0.0701887	0.4469	12.0572	14.9259	2.86873	0.122543	24	NO CHANGE	NO CHANGE	DOWN
ENSMUSG00000047675	Rps8	0.000149539	0.00747711	12.6615	12.8837	0.222143	9.67752e-05	0.241397	0.150324	-0.0910732	0.218536	20.3013	19.1109	-1.19037	0.444821	24	NO CHANGE	NO CHANGE	UP
ENSMUSG00000020037	Rfx4	0.000149656	0.174712	5.24845	5.56092	0.312466	0.0476156	0.785281	0.188133	-0.597148	0.00858602	0.181579	23.3832	-0.798386	0.804014	24	DOWN	NO CHANGE	UP
ENSMUSG00000070462	Tlnrd1	0.000149911	0.400418	6.30669	6.03687	-0.269825	0.00248774	0.307496	0.0841744	-0.223322	0.0665843	13.5334	18.2878	4.75434	0.234858	24	NO CHANGE	NO CHANGE	DOWN
ENSMUSG00000030056	Isy1	0.000149932	0.0231438	7.27595	7.24192	-0.0340347	0.586489	0.275311	0.157814	-0.117497	0.18806	20.7849	20.7708	-0.0140934	0.993547	24	NO CHANGE	NO CHANGE	NO CHANGE
ENSMUSG00000029621	Arpc1a	0.000150279	0.000360734	9.09686	9.23664	0.139784	0.0393327	0.329235	0.252742	-0.0764924	0.415131	17.9044	19.3479	1.44345	0.255498	24	NO CHANGE	NO CHANGE	UP
ENSMUSG00000024962	Vegfb	0.000150316	0.0260748	7.89148	7.76518	-0.126301	0.171632	0.345789	0.249664	-0.0961253	0.458362	17.1791	18.4497	1.2706	0.462566	24	NO CHANGE	NO CHANGE	NO CHANGE
ENSMUSG00000061904	Slc25a3	0.000150453	0.0096997	11.731	11.8542	0.123225	0.228364	0.453327	0.29376	-0.159567	0.269369	20.4535	20.7289	0.27543	0.860871	24	NO CHANGE	NO CHANGE	NO CHANGE
ENSMUSG00000062014	Gmfb	0.000150554	0.425582	7.42917	7.36259	-0.0665839	0.261015	0.234678	0.0529188	-0.181759	0.033421	8.97696	7.59626	-1.3807	0.751085	24	DOWN	NO CHANGE	NO CHANGE
ENSMUSG00000036639	Nudt1	0.000150556	0.0178991	7.32726	7.39786	0.0705953	0.427563	0.404168	0.227588	-0.17658	0.163872	0.96107	0.26959	-0.69148	0.685784	24	NO CHANGE	NO CHANGE	NO CHANGE
ENSMUSG00000028080	Lrba	0.000151327	0.000660257	7.192	7.16834	-0.0236613	0.704504	0.303467	0.230982	-0.0724843	0.412836	6.16758	5.14007	-1.02751	0.429424	24	NO CHANGE	NO CHANGE	NO CHANGE
ENSMUSG00000031844	Hsd17b2	0.00015134	0.162285	10.6091	10.9671	0.358059	6.16977e-05	0.379394	0.113702	-0.265692	0.0243411	23.1486	19.1965	-3.95215	0.168504	24	DOWN	NO CHANGE	UP
ENSMUSG00000026277	Stk25	0.000151387	0.000812686	8.10522	8.12415	0.0189322	0.7211	0.241798	0.206638	-0.0351598	0.639398	7.99865	8.28561	0.286959	0.823818	24	NO CHANGE	NO CHANGE	NO CHANGE
ENSMUSG00000034120	Srsf2	0.000151431	0.00549024	9.42783	9.33552	-0.0923055	0.128542	0.245597	0.201749	-0.043848	0.605251	7.78151	8.35035	0.568838	0.698542	24	NO CHANGE	NO CHANGE	NO CHANGE
ENSMUSG00000024012	Mtch1	0.000151581	0.0203361	8.724	8.95915	0.235149	0.0285846	0.49482	0.250851	-0.243969	0.103698	20.571	19.9216	-0.649412	0.715636	24	NO CHANGE	NO CHANGE	UP
ENSMUSG00000043091	Tuba1c	0.00015159	1.21963e-05	9.18666	9.07972	-0.106938	0.290508	0.407278	0.626372	0.219094	0.128441	21.0657	19.0121	-2.05367	0.0731864	24	NO CHANGE	NO CHANGE	NO CHANGE
ENSMUSG00000028248	Pnisr	0.000152354	0.0034505	6.68065	6.60223	-0.078416	0.435789	0.454402	0.331706	-0.122697	0.388937	6.7813	5.80533	-0.97597	0.495924	24	NO CHANGE	NO CHANGE	NO CHANGE
ENSMUSG00000011114	Tbrg1	0.000153303	0.000410888	8.33458	8.50734	0.172767	0.125616	0.501563	0.470092	-0.0314711	0.841442	20.4397	19.0712	-1.36852	0.272649	24	NO CHANGE	NO CHANGE	NO CHANGE
ENSMUSG00000027763	Mbnl1	0.000154171	0.00614153	8.71657	8.58182	-0.134751	0.0530197	0.308109	0.208351	-0.0997583	0.30327	9.86638	8.97714	-0.889248	0.555918	24	NO CHANGE	NO CHANGE	NO CHANGE
ENSMUSG00000018401	Mtmr4	0.000154596	0.0110991	7.36066	7.36048	-0.000172888	0.998104	0.313204	0.212734	-0.100471	0.331764	18.7425	18.3585	-0.383976	0.808032	24	NO CHANGE	NO CHANGE	NO CHANGE
ENSMUSG00000042380	Smim12	0.000154683	0.02852	8.04669	8.12161	0.0749241	0.241848	0.285746	0.150751	-0.134994	0.137912	19.3936	18.2454	-1.14827	0.528822	24	NO CHANGE	NO CHANGE	NO CHANGE
ENSMUSG00000022383	Ppara	0.000154887	0.0110616	7.17515	6.74828	-0.426863	0.000904241	0.500013	0.360539	-0.139474	0.413842	10.6406	10.3981	-0.242553	0.877245	24	NO CHANGE	NO CHANGE	DOWN
ENSMUSG00000041355	Ssr2	0.000154901	0.00667324	9.04597	9.09694	0.0509611	0.403544	0.260239	0.192566	-0.0676732	0.432607	19.6056	17.922	-1.68358	0.264997	24	NO CHANGE	NO CHANGE	NO CHANGE
ENSMUSG00000025757	Hspa4l	0.000155189	0.00298243	7.32847	7.11262	-0.215858	0.0304334	0.387106	0.359818	-0.0272879	0.842258	18.4415	19.5492	1.10775	0.432132	24	NO CHANGE	NO CHANGE	DOWN
ENSMUSG00000079003	Samd1	0.000155564	0.00117368	6.41791	6.29078	-0.127135	0.200488	0.410389	0.396098	-0.014291	0.918156	18.1517	13.8628	-4.28892	0.00212918	24	NO CHANGE	ADVANCE	NO CHANGE
ENSMUSG00000041827	Oasl1	0.00015588	6.85467e-05	6.20041	6.40976	0.209344	0.0642607	0.525913	0.522758	-0.00315488	0.983939	21.4575	20.8775	-0.579997	0.611992	24	NO CHANGE	NO CHANGE	NO CHANGE
ENSMUSG00000033102	Cdc14b	0.000156272	0.000129926	7.57546	7.47552	-0.0999399	0.314365	0.455971	0.45369	-0.00228087	0.986967	7.26729	4.78154	-2.48575	0.038854	24	NO CHANGE	ADVANCE	NO CHANGE
ENSMUSG00000034903	Cobll1	0.00015641	0.00191732	7.33797	7.19218	-0.145793	0.0791238	0.40215	0.262219	-0.139931	0.228788	8.95493	8.14174	-0.813188	0.5669	24	NO CHANGE	NO CHANGE	NO CHANGE
ENSMUSG00000087679	Tmem250-ps	0.000156633	0.00178764	8.04621	8.22034	0.17413	0.0139581	0.337529	0.220868	-0.11666	0.230989	23.1377	21.171	-1.96666	0.168252	24	NO CHANGE	NO CHANGE	UP
ENSMUSG00000022353	Mtss1	0.000156795	0.015518	9.27084	8.75515	-0.515685	4.33258e-05	0.487094	0.314978	-0.172116	0.28762	12.4887	13.0859	0.597193	0.716242	24	NO CHANGE	NO CHANGE	DOWN
ENSMUSG00000075415	Fnbp1	0.000156903	0.160253	6.55389	6.53952	-0.0143726	0.833825	0.30665	0.101023	-0.205627	0.038582	7.8114	2.3495	-5.4619	0.0503085	24	DOWN	NO CHANGE	NO CHANGE
ENSMUSG00000055436	Srsf11	0.00015692	0.00893636	8.04251	7.93663	-0.105886	0.134013	0.347614	0.179475	-0.168139	0.0935908	8.51247	6.66982	-1.84265	0.27325	24	NO CHANGE	NO CHANGE	NO CHANGE
ENSMUSG00000041236	Vps41	0.00015711	4.99051e-05	7.63943	7.71052	0.0710839	0.230061	0.270749	0.293447	0.0226978	0.784676	7.04461	7.9827	0.938088	0.407163	24	NO CHANGE	NO CHANGE	NO CHANGE
ENSMUSG00000023393	Slc17a9	0.00015828	0.000972114	5.45024	5.43159	-0.018657	0.853243	0.442019	0.39862	-0.043398	0.761013	19.2416	18.5228	-0.718787	0.58135	24	NO CHANGE	NO CHANGE	NO CHANGE
ENSMUSG00000021583	Erap1	0.000158388	0.0677411	8.32512	8.30071	-0.0244075	0.695561	0.27823	0.121831	-0.156399	0.0814343	10.8961	8.60298	-2.29311	0.285617	24	NO CHANGE	NO CHANGE	NO CHANGE
ENSMUSG00000020774	Aspa	0.000158435	0.297076	6.97783	6.92349	-0.0543379	0.517029	0.374025	0.090677	-0.283348	0.0204394	20.6528	2.32072	5.66792	0.123335	24	DOWN	NO CHANGE	NO CHANGE
ENSMUSG00000020186	Csrp2	0.00015987	0.0231043	8.33647	7.89668	-0.439786	3.8127e-06	0.415203	0.181765	-0.233438	0.0525874	19.1463	0.255926	5.10967	0.0101636	24	NO CHANGE	DELAY	DOWN
ENSMUSG00000029430	Ran	0.000160239	0.00139628	10.0491	10.3348	0.285644	0.0325437	0.637173	0.436526	-0.200646	0.278403	21.3422	21.238	-0.104194	0.939755	24	NO CHANGE	NO CHANGE	UP
ENSMUSG00000049791	Fzd4	0.000160423	0.00802235	7.05449	6.82891	-0.225582	0.0046616	0.369623	0.204875	-0.164748	0.130187	14.0121	10.8521	-3.15999	0.0561408	24	NO CHANGE	NO CHANGE	DOWN
ENSMUSG00000025326	Ube3a	0.000160591	0.00298674	8.75609	8.72663	-0.0294615	0.670792	0.305853	0.23791	-0.0679436	0.488993	7.78053	7.56893	-0.211599	0.880583	24	NO CHANGE	NO CHANGE	NO CHANGE
ENSMUSG00000022861	Dgkg	0.000162053	0.101129	4.06219	4.11332	0.051129	0.424244	0.242121	0.124071	-0.118049	0.194838	9.38235	4.82843	-4.55392	0.0438931	24	NO CHANGE	NO CHANGE	NO CHANGE
ENSMUSG00000020649	Rrm2	0.000162563	0.247914	6.45203	5.96069	-0.49134	7.91122e-05	0.512736	0.134	-0.378736	0.021742	18.722	15.5454	-3.17654	0.342748	24	DOWN	NO CHANGE	DOWN
ENSMUSG00000022994	Adcy6	0.000163768	5.18531e-05	6.03062	5.82197	-0.208652	0.0182101	0.444732	0.357064	-0.0876675	0.469406	9.22552	7.81778	-1.40775	0.233618	24	NO CHANGE	NO CHANGE	DOWN
ENSMUSG00000023460	Rab12	0.000164074	0.0439453	7.01579	7.0552	0.0394088	0.668114	0.435525	0.186883	-0.248642	0.0608532	21.2109	20.5735	-0.637357	0.755099	24	NO CHANGE	NO CHANGE	NO CHANGE
ENSMUSG00000079018	Ly6c1	0.000164397	0.121708	4.67324	4.89833	0.225084	0.0800726	0.558375	0.207795	-0.350579	0.0548144	18.9769	16.1702	-2.80672	0.260611	24	NO CHANGE	NO CHANGE	NO CHANGE
ENSMUSG00000032633	Flcn	0.000164585	0.000281875	6.79895	6.66937	-0.129579	0.265565	0.563094	0.460749	-0.102345	0.531983	8.08774	6.77209	-1.31565	0.290935	24	NO CHANGE	NO CHANGE	NO CHANGE
ENSMUSG00000075511	1700001L05Rik	0.000164861	0.0275605	5.61155	5.32103	-0.29052	0.00394583	0.377466	0.252021	-0.125445	0.356943	9.35272	8.6591	-0.693627	0.691425	24	NO CHANGE	NO CHANGE	DOWN
ENSMUSG00000043998	Mgat2	0.000164863	0.000403643	8.56112	8.3941	-0.167015	0.0412496	0.35235	0.342359	-0.00999057	0.929452	16.5422	15.8222	-0.720021	0.562644	24	NO CHANGE	NO CHANGE	DOWN
ENSMUSG00000022174	Dad1	0.000165276	0.00222175	9.39305	9.45108	0.0580255	0.399656	0.327056	0.225303	-0.101753	0.29742	21.1703	19.5805	-1.58977	0.263896	24	NO CHANGE	NO CHANGE	NO CHANGE
ENSMUSG00000019731	Slc35e1	0.000166528	2.14179e-05	7.44127	7.47116	0.0298882	0.664362	0.353373	0.316035	-0.0373378	0.701438	19.623	19.7318	0.108833	0.922294	24	NO CHANGE	NO CHANGE	NO CHANGE
ENSMUSG00000021413	Prpf4b	0.000166596	0.042875	7.37512	7.2735	-0.101624	0.262535	0.427774	0.183548	-0.244226	0.0603945	7.49088	9.03051	1.53963	0.451626	24	NO CHANGE	NO CHANGE	NO CHANGE
ENSMUSG00000039145	Camk1d	0.000166793	0.000270276	8.0591	8.52418	0.465081	0.000100436	0.605214	0.334934	-0.27028	0.0847025	2.65092	3.83054	1.17962	0.407796	24	NO CHANGE	NO CHANGE	UP
ENSMUSG00000025651	Uqcrc1	0.000167479	0.0152031	10.8784	10.8501	-0.0282589	0.487568	0.153411	0.121928	-0.0314828	0.584062	18.2609	15.779	-2.48192	0.131766	24	NO CHANGE	NO CHANGE	NO CHANGE
ENSMUSG00000022890	Atp5j	0.000167707	0.231347	12.0184	11.9835	-0.0348461	0.231796	0.128861	0.0360088	-0.0928526	0.0273592	21.261	16.1999	-5.06105	0.117107	24	DOWN	NO CHANGE	NO CHANGE
ENSMUSG00000033955	Tnks1bp1	0.000167886	0.305952	7.46562	7.08205	-0.38357	0.000437509	0.462986	0.104475	-0.358511	0.0155142	12.1347	9.95621	-2.17847	0.566058	24	DOWN	NO CHANGE	DOWN
ENSMUSG00000026749	Nek6	0.000168404	0.118694	8.62297	8.75746	0.134488	0.127893	0.283259	0.171746	-0.111514	0.367689	21.6487	19.1133	-2.53541	0.266658	24	NO CHANGE	NO CHANGE	NO CHANGE
ENSMUSG00000055128	Cgrrf1	0.000168756	0.0355818	8.55893	8.50732	-0.051609	0.408216	0.312023	0.122181	-0.189843	0.035474	18.3535	19.7577	1.40413	0.502132	24	DOWN	NO CHANGE	NO CHANGE
ENSMUSG00000103432	6720464F23Rik	0.000168851	0.0994298	4.93018	4.91274	-0.0174434	0.867455	0.455764	0.185741	-0.270024	0.0731404	7.91965	6.90079	-1.01886	0.661002	24	NO CHANGE	NO CHANGE	NO CHANGE
ENSMUSG00000022884	Eif4a2	0.000169284	0.0105518	9.20377	9.37701	0.173236	0.159244	0.504261	0.366184	-0.138078	0.423833	8.9826	9.37743	0.394829	0.801228	24	NO CHANGE	NO CHANGE	NO CHANGE
ENSMUSG00000056091	St3gal5	0.00016968	0.00269888	9.84987	8.95101	-0.898861	7.66273e-07	0.694673	0.535632	-0.159041	0.471962	13.8573	13.2653	-0.59207	0.673465	24	NO CHANGE	NO CHANGE	DOWN
ENSMUSG00000018548	Trim37	0.000169833	0.124433	5.86386	6.19686	0.332998	7.56161e-05	0.307704	0.133618	-0.174086	0.112309	20.8174	1.6076	4.79021	0.049242	24	NO CHANGE	NO CHANGE	UP
ENSMUSG00000049339	Retreg2	0.000170843	0.0378681	9.24581	9.24728	0.00147426	0.98872	0.452358	0.239121	-0.213236	0.153207	20.5933	20.2384	-0.354877	0.85063	24	NO CHANGE	NO CHANGE	NO CHANGE
ENSMUSG00000029131	Dnajb6	0.000170904	0.00835078	7.81092	7.71594	-0.0949826	0.29734	0.519218	0.165484	-0.353734	0.00812219	17.1248	19.7944	2.66966	0.227664	24	DOWN	NO CHANGE	NO CHANGE
ENSMUSG00000021999	Cpb2	0.000171059	0.0477545	11.4395	11.5542	0.114782	0.147902	0.370681	0.156103	-0.214578	0.0580402	20.628	22.6513	2.02337	0.333315	24	NO CHANGE	NO CHANGE	NO CHANGE
ENSMUSG00000020859	Spag9	0.000171089	0.0218705	7.30789	7.24954	-0.0583544	0.346609	0.26957	0.156988	-0.112582	0.201183	8.68506	7.91722	-0.767832	0.658729	24	NO CHANGE	NO CHANGE	NO CHANGE
ENSMUSG00000024331	Dsc2	0.000171329	0.00122697	7.0882	6.98069	-0.107514	0.354374	0.475607	0.464361	-0.0112465	0.945104	8.19903	6.3867	-1.81233	0.17699	24	NO CHANGE	NO CHANGE	NO CHANGE
ENSMUSG00000031467	Agpat5	0.000171682	0.0139729	7.15388	7.40849	0.254611	0.000932425	0.29043	0.210421	-0.0800086	0.433144	21.8424	19.9591	-1.8833	0.246503	24	NO CHANGE	NO CHANGE	UP
ENSMUSG00000024772	Ehd1	0.000171798	0.00483325	8.00477	7.89495	-0.109815	0.151927	0.318723	0.252643	-0.0660804	0.538007	19.8291	18.0528	-1.77631	0.227964	24	NO CHANGE	NO CHANGE	NO CHANGE
ENSMUSG00000034807	Colgalt1	0.000173767	0.00491575	8.14681	8.23725	0.0904478	0.191689	0.281716	0.232239	-0.0494775	0.610445	20.5144	20.5448	0.0304366	0.983386	24	NO CHANGE	NO CHANGE	NO CHANGE
ENSMUSG00000029686	Cul1	0.000174064	3.04015e-07	8.30077	8.4383	0.137531	0.00243334	0.231174	0.239076	0.00790151	0.896354	4.52464	4.81895	0.29431	0.765382	24	NO CHANGE	NO CHANGE	UP
ENSMUSG00000027810	Eif2a	0.000174936	0.0195861	7.68335	7.86272	0.179371	0.000304068	0.217925	0.108845	-0.10908	0.0978096	9.4611	9.5929	0.131803	0.941549	24	NO CHANGE	NO CHANGE	UP
ENSMUSG00000046985	Tapt1	0.000175193	0.000170885	7.78781	7.66265	-0.125153	0.104884	0.334254	0.353206	0.0189516	0.859991	9.55059	8.26133	-1.28926	0.284019	24	NO CHANGE	NO CHANGE	NO CHANGE
ENSMUSG00000040584	Abcb1a	0.000175226	0.195444	5.45195	5.09643	-0.355519	0.0229892	0.50376	0.243345	-0.260415	0.228361	11.1858	7.55863	-3.62718	0.174487	24	NO CHANGE	NO CHANGE	DOWN
ENSMUSG00000031842	Pde4c	0.000175478	0.0379072	5.67525	5.58151	-0.0937372	0.230735	0.336679	0.177265	-0.159414	0.151071	5.90735	8.18311	2.27576	0.232135	24	NO CHANGE	NO CHANGE	NO CHANGE
ENSMUSG00000001416	Cct3	0.000175914	0.000263655	9.29132	9.34115	0.0498264	0.380366	0.26384	0.237739	-0.0261012	0.744247	21.2904	18.895	-2.3954	0.0553716	24	NO CHANGE	NO CHANGE	NO CHANGE
ENSMUSG00000027194	Ttc17	0.000176213	0.0250347	6.80607	6.69829	-0.107775	0.0840442	0.209336	0.17564	-0.0336953	0.697608	9.47388	8.9579	-0.51598	0.766834	24	NO CHANGE	NO CHANGE	NO CHANGE
ENSMUSG00000026820	Ptges2	0.000176623	0.0195152	7.36588	7.57643	0.210551	0.02861	0.395285	0.248948	-0.146337	0.271594	20.2542	20.8705	0.616319	0.716249	24	NO CHANGE	NO CHANGE	UP
ENSMUSG00000078619	Smarcd2	0.000176689	0.000392896	7.90199	7.8011	-0.100894	0.0995641	0.307696	0.214437	-0.0932589	0.277262	17.6314	16.4333	-1.19802	0.362272	24	NO CHANGE	NO CHANGE	NO CHANGE
ENSMUSG00000000088	Cox5a	0.000176915	0.00721725	12.3703	12.4313	0.0609922	0.553189	0.483208	0.290196	-0.193011	0.188209	20.8542	20.3927	-0.461506	0.769749	24	NO CHANGE	NO CHANGE	NO CHANGE
ENSMUSG00000042747	Krtcap2	0.000177785	0.000189514	9.30367	9.39587	0.0922001	0.112637	0.264215	0.251072	-0.013143	0.871043	19.5727	19.6276	0.0548961	0.963552	24	NO CHANGE	NO CHANGE	NO CHANGE
ENSMUSG00000028165	Cisd2	0.000177918	0.00316414	8.96294	9.02608	0.0631419	0.446141	0.407951	0.245144	-0.162807	0.168193	19.6826	18.8084	-0.874232	0.56116	24	NO CHANGE	NO CHANGE	NO CHANGE
ENSMUSG00000113326	Gm47586	0.000178475	0.090453	5.09627	5.10636	0.0100907	0.936123	0.533834	0.234801	-0.299033	0.0985392	7.78698	6.82421	-0.962772	0.667339	24	NO CHANGE	NO CHANGE	NO CHANGE
ENSMUSG00000049957	Ccdc137	0.000178631	0.267015	5.99934	5.90535	-0.0939884	0.281034	0.37368	0.102246	-0.271434	0.0311431	12.1783	18.9937	6.81544	0.0471983	24	DOWN	NO CHANGE	NO CHANGE
ENSMUSG00000062300	Nectin2	0.000178939	0.129189	8.14797	7.99145	-0.156517	0.114773	0.3837	0.171164	-0.212535	0.129508	19.6897	19.3937	-0.296019	0.901394	24	NO CHANGE	NO CHANGE	NO CHANGE
ENSMUSG00000038181	Chpf2	0.000178974	0.00779327	6.91925	6.82221	-0.0970392	0.296586	0.342949	0.310632	-0.0323165	0.804659	6.62682	7.57911	0.952295	0.53524	24	NO CHANGE	NO CHANGE	NO CHANGE
ENSMUSG00000020380	Rad50	0.000179318	0.00625315	5.69076	5.84929	0.158536	0.0698333	0.405573	0.245638	-0.159935	0.19163	7.85359	3.89157	-3.96201	0.014243	24	NO CHANGE	ADVANCE	NO CHANGE
ENSMUSG00000029066	Mrpl20	0.000180074	0.025692	9.38954	9.40462	0.0150806	0.843136	0.326367	0.190543	-0.135824	0.211759	19.9087	19.5806	-0.328061	0.852875	24	NO CHANGE	NO CHANGE	NO CHANGE
ENSMUSG00000023175	Bsg	0.00018031	0.0890234	11.5868	11.8589	0.272128	0.0129231	0.48418	0.183373	-0.300807	0.0487713	20.428	19.2779	-1.15008	0.624817	24	DOWN	NO CHANGE	UP
ENSMUSG00000054889	Dsp	0.000180383	0.00151632	7.77231	7.83	0.057689	0.520236	0.422164	0.308547	-0.113617	0.371665	3.25621	1.34642	-1.90979	0.168876	24	NO CHANGE	NO CHANGE	NO CHANGE
ENSMUSG00000040511	Pvr	0.000180654	0.233201	5.91133	5.73974	-0.17159	0.0475535	0.341311	0.112981	-0.22833	0.0615938	8.78099	7.04624	-1.73476	0.565382	24	NO CHANGE	NO CHANGE	DOWN
ENSMUSG00000028399	Ptprd	0.000180811	2.15106e-05	9.49605	9.34298	-0.153065	0.0238416	0.281917	0.371113	0.0891964	0.33949	8.28334	7.27462	-1.00872	0.368981	24	NO CHANGE	NO CHANGE	DOWN
ENSMUSG00000069729	Arid1b	0.000180882	0.0177109	6.534	6.58541	0.0514177	0.42822	0.287665	0.167547	-0.120118	0.193492	5.96353	5.8078	-0.155726	0.927266	24	NO CHANGE	NO CHANGE	NO CHANGE
ENSMUSG00000025980	Hspd1	0.000181018	0.084529	10.4095	10.4231	0.0135255	0.847337	0.299033	0.133079	-0.165953	0.100261	20.0255	22.0302	2.0047	0.365998	24	NO CHANGE	NO CHANGE	NO CHANGE
ENSMUSG00000047230	Cldn2	0.000184793	1.5032e-05	7.93077	8.2488	0.318032	0.000836162	0.425724	0.46009	0.034366	0.784668	0.103806	0.0489296	-0.0548765	0.959724	24	NO CHANGE	NO CHANGE	UP
ENSMUSG00000030232	Aebp2	0.000184929	0.000703968	7.17749	7.01236	-0.165133	0.0135828	0.294638	0.250121	-0.0445177	0.625865	9.33026	6.80029	-2.52997	0.0553838	24	NO CHANGE	NO CHANGE	DOWN
ENSMUSG00000052712	BC004004	0.000186054	0.123062	9.06839	9.47873	0.410334	4.83937e-07	0.320614	0.107998	-0.212617	0.0351909	0.02687	22.9353	-1.09155	0.674154	24	DOWN	NO CHANGE	UP
ENSMUSG00000025907	Rb1cc1	0.000186369	0.004524	7.2539	7.08221	-0.17169	0.0266287	0.34562	0.231973	-0.113647	0.288315	7.92142	8.48216	0.560736	0.707037	24	NO CHANGE	NO CHANGE	DOWN
ENSMUSG00000031987	Egln1	0.000186734	0.021308	8.02353	7.92939	-0.0941427	0.187605	0.381488	0.130739	-0.250749	0.0155163	18.4054	18.8386	0.433204	0.842773	24	DOWN	NO CHANGE	NO CHANGE
ENSMUSG00000031590	Frg1	0.000186809	0.256278	7.05037	7.09102	0.0406436	0.516102	0.266567	0.0758773	-0.19069	0.0354964	22.6351	21.954	-0.681048	0.834943	24	DOWN	NO CHANGE	NO CHANGE
ENSMUSG00000045107	Saysd1	0.000186819	0.017662	7.85422	8.01351	0.15929	0.0370084	0.315292	0.20065	-0.114642	0.279198	22.048	20.5871	-1.46083	0.386271	24	NO CHANGE	NO CHANGE	UP
ENSMUSG00000040482	Dxo	0.000187038	0.0064331	6.94378	6.93551	-0.00827257	0.902892	0.274142	0.222484	-0.0516582	0.590683	16.3	15.6151	-0.684896	0.648165	24	NO CHANGE	NO CHANGE	NO CHANGE
ENSMUSG00000026615	Eprs	0.000187047	0.195075	9.05358	9.11867	0.0650931	0.279839	0.246352	0.0857073	-0.160645	0.0629072	8.36983	6.24071	-2.12912	0.452156	24	NO CHANGE	NO CHANGE	NO CHANGE
ENSMUSG00000020107	Anapc16	0.000187225	0.021871	7.48704	7.57751	0.0904678	0.101482	0.231847	0.140251	-0.091596	0.237345	22.0783	22.1918	0.113577	0.947658	24	NO CHANGE	NO CHANGE	NO CHANGE
ENSMUSG00000024601	Isoc1	0.000188806	0.115797	9.21513	9.17276	-0.0423642	0.380657	0.220619	0.0767174	-0.143901	0.0392419	20.6825	20.6193	-0.0632088	0.980111	24	DOWN	NO CHANGE	NO CHANGE
ENSMUSG00000050064	Zfp697	0.000189329	0.00167509	4.70287	4.77416	0.0712877	0.366697	0.27552	0.331773	0.0562529	0.613297	20.6424	17.0508	-3.5916	0.0144663	24	NO CHANGE	ADVANCE	NO CHANGE
ENSMUSG00000024588	Fech	0.000189641	0.0479944	10.6128	10.4574	-0.155401	0.000905121	0.204629	0.0873849	-0.117244	0.0635676	12.1289	9.14636	-2.9825	0.156633	24	NO CHANGE	NO CHANGE	DOWN
ENSMUSG00000093577	Gm20632	0.000189721	0.231166	4.42236	4.45532	0.0329634	0.772281	0.365851	0.170196	-0.195655	0.228348	0.861036	2.56736	1.70633	0.545729	24	NO CHANGE	NO CHANGE	NO CHANGE
ENSMUSG00000005417	Mprip	0.000189946	0.0143356	8.58273	8.64533	0.0626004	0.212951	0.230366	0.127937	-0.102429	0.150842	6.05502	6.20327	0.148246	0.930535	24	NO CHANGE	NO CHANGE	NO CHANGE
ENSMUSG00000099681	1700052K11Rik	0.000190066	0.00139065	5.56859	5.42395	-0.144637	0.0934735	0.353153	0.330917	-0.0222359	0.852891	19.7908	15.7085	-4.08229	0.00382257	24	NO CHANGE	ADVANCE	NO CHANGE
ENSMUSG00000081051	Gm15427	0.000190705	0.0156955	5.91609	5.90274	-0.0133465	0.9145	0.514809	0.347974	-0.166835	0.345181	8.67052	9.0282	0.357688	0.828113	24	NO CHANGE	NO CHANGE	NO CHANGE
ENSMUSG00000070000	Fcho1	0.000190706	0.17456	4.14936	4.22502	0.0756554	0.350643	0.262402	0.136746	-0.125657	0.273955	0.713348	3.06115	2.3478	0.357736	24	NO CHANGE	NO CHANGE	NO CHANGE
ENSMUSG00000009907	Vps4b	0.000191487	0.0231029	8.01308	8.02404	0.0109612	0.82867	0.245986	0.112146	-0.13384	0.0670351	7.68774	5.54576	-2.14198	0.262067	24	NO CHANGE	NO CHANGE	NO CHANGE
ENSMUSG00000029048	Rer1	0.000192788	0.0143934	9.7334	9.841	0.107594	0.132291	0.316289	0.186852	-0.129437	0.198751	19.661	20.2743	0.613309	0.714344	24	NO CHANGE	NO CHANGE	NO CHANGE
ENSMUSG00000010057	Nprl2	0.000193667	0.246319	6.79084	6.74408	-0.046757	0.375628	0.22064	0.0659216	-0.154719	0.0422146	20.8397	5.14689	8.30721	0.0118572	24	DOWN	NO CHANGE	NO CHANGE
ENSMUSG00000027381	Bcl2l11	0.000193678	0.0420156	5.49882	5.3281	-0.170729	0.0270787	0.320597	0.168434	-0.152163	0.156296	9.94868	10.8177	0.869026	0.651365	24	NO CHANGE	NO CHANGE	DOWN
ENSMUSG00000044783	Hjurp	0.000194098	0.00183787	7.99597	7.76307	-0.232901	0.00976809	0.370604	0.319385	-0.0512189	0.675908	9.83194	8.30675	-1.52519	0.267843	24	NO CHANGE	NO CHANGE	DOWN
ENSMUSG00000031950	Gabarapl2	0.00019557	0.0201248	8.18464	8.19043	0.00579246	0.944876	0.385448	0.203375	-0.182073	0.129607	19.5325	17.2395	-2.29292	0.201851	24	NO CHANGE	NO CHANGE	NO CHANGE
ENSMUSG00000039886	Tmem120a	0.000196461	0.0132222	8.66747	8.44746	-0.220015	0.0136184	0.444533	0.188237	-0.256297	0.0398223	21.1991	21.7027	0.503564	0.79039	24	DOWN	NO CHANGE	DOWN
ENSMUSG00000001942	Siae	0.000196626	0.0191264	7.73564	7.97098	0.23534	3.9843e-06	0.172546	0.126184	-0.0463614	0.46435	7.54005	5.7567	-1.78335	0.290209	24	NO CHANGE	NO CHANGE	UP
ENSMUSG00000029771	Irf5	0.000197062	0.331396	7.0484	7.15793	0.109534	0.192883	0.379146	0.0807794	-0.298367	0.0145488	1.36921	10.3688	8.99959	0.0298217	24	DOWN	NO CHANGE	NO CHANGE
ENSMUSG00000041961	Znrf3	0.000197269	0.0238955	5.76092	5.74194	-0.0189809	0.8557	0.458263	0.25707	-0.201193	0.17753	8.74934	6.66433	-2.08501	0.244743	24	NO CHANGE	NO CHANGE	NO CHANGE
ENSMUSG00000031438	Rnf128	0.000197317	0.154059	8.89674	8.87928	-0.017455	0.780334	0.222423	0.107553	-0.114871	0.19862	8.3175	8.69424	0.376742	0.878687	24	NO CHANGE	NO CHANGE	NO CHANGE
ENSMUSG00000029053	Prkcz	0.000197482	0.133487	6.6158	6.59939	-0.0164026	0.847722	0.329862	0.148378	-0.181484	0.138112	19.8989	19.4781	-0.420867	0.861429	24	NO CHANGE	NO CHANGE	NO CHANGE
ENSMUSG00000040652	Oaz2	0.000197575	0.362621	7.00916	6.97249	-0.0366642	0.663404	0.378165	0.0774464	-0.300719	0.0147968	19.7556	20.4902	0.7346	0.862359	24	DOWN	NO CHANGE	NO CHANGE
ENSMUSG00000021460	Auh	0.00019787	0.136695	8.21843	8.12805	-0.0903801	0.15204	0.302258	0.0869757	-0.215283	0.0182153	11.5339	9.92848	-1.6054	0.573701	24	DOWN	NO CHANGE	NO CHANGE
ENSMUSG00000001156	Mxd1	0.000197906	0.00956954	5.45039	5.27844	-0.17195	0.0176573	0.294201	0.209753	-0.0844484	0.395889	5.47265	6.38215	0.909497	0.562242	24	NO CHANGE	NO CHANGE	DOWN
ENSMUSG00000009376	Met	0.000199458	0.000122773	7.87639	7.66875	-0.20764	0.00383942	0.303682	0.31992	0.0162388	0.866405	6.716	5.78227	-0.93373	0.431864	24	NO CHANGE	NO CHANGE	DOWN
ENSMUSG00000000631	Myo18a	0.000199557	0.0193129	7.79202	7.58778	-0.204238	0.00236528	0.31901	0.137065	-0.181945	0.0478192	9.66096	11.0003	1.33933	0.487987	24	DOWN	NO CHANGE	DOWN
ENSMUSG00000046404	Yod1	0.000199585	0.0128745	6.94726	6.83059	-0.116677	0.260725	0.345566	0.333315	-0.0122508	0.932948	9.60265	10.4575	0.85488	0.602602	24	NO CHANGE	NO CHANGE	NO CHANGE
ENSMUSG00000030494	Rhpn2	0.000199681	0.00783722	6.79386	6.70948	-0.0843745	0.348848	0.316396	0.306921	-0.00947542	0.940386	6.55074	2.97715	-3.57359	0.0256148	24	NO CHANGE	ADVANCE	NO CHANGE
ENSMUSG00000033767	Tmem131l	0.000200365	0.0275328	6.48208	6.17602	-0.306066	0.0038957	0.415261	0.254244	-0.161017	0.262148	9.11238	6.76903	-2.34335	0.191367	24	NO CHANGE	NO CHANGE	DOWN
ENSMUSG00000013858	Tmem259	0.000201727	0.000610408	8.68192	8.64331	-0.0386088	0.634199	0.418406	0.263699	-0.154706	0.181684	7.8944	9.00666	1.11226	0.424512	24	NO CHANGE	NO CHANGE	NO CHANGE
ENSMUSG00000021585	Cast	0.000201864	0.0858733	8.35346	8.15749	-0.195968	0.001056	0.245354	0.102192	-0.143161	0.0762335	9.41548	5.00988	-4.4056	0.0574022	24	NO CHANGE	NO CHANGE	DOWN
ENSMUSG00000035878	Hykk	0.000202909	0.00814264	8.51894	8.36354	-0.155402	0.117028	0.443162	0.278835	-0.164328	0.238182	6.94602	5.34536	-1.60066	0.314299	24	NO CHANGE	NO CHANGE	NO CHANGE
ENSMUSG00000027162	Lin7c	0.00020344	0.405894	7.93116	7.74772	-0.183438	0.00155483	0.214308	0.0508356	-0.163472	0.0388271	13.8361	2.89579	-10.9403	0.0123704	24	DOWN	NO CHANGE	DOWN
ENSMUSG00000030042	Pole4	0.000205054	0.018946	8.44444	8.33193	-0.112502	0.234118	0.47977	0.195531	-0.284239	0.036804	20.3605	18.9915	-1.36898	0.490046	24	DOWN	NO CHANGE	NO CHANGE
ENSMUSG00000008305	Tle1	0.000205354	1.27574e-05	8.33801	8.33889	0.000883912	0.990617	0.367701	0.377092	0.00939054	0.929607	7.96523	7.31023	-0.654993	0.548963	24	NO CHANGE	NO CHANGE	NO CHANGE
ENSMUSG00000032563	Mrpl3	0.000205878	0.00474221	7.3469	7.28829	-0.0586068	0.446181	0.340058	0.241669	-0.0983893	0.366503	22.026	23.0445	1.01852	0.494458	24	NO CHANGE	NO CHANGE	NO CHANGE
ENSMUSG00000025964	Adam23	0.000205957	5.11835e-05	6.55626	6.4515	-0.104761	0.143134	0.298149	0.373389	0.0752407	0.452805	20.5406	19.7636	-0.776971	0.503362	24	NO CHANGE	NO CHANGE	NO CHANGE
ENSMUSG00000003062	Stard3nl	0.00020629	0.000190365	7.40138	7.58493	0.183551	0.0608971	0.488879	0.357024	-0.131854	0.333532	21.6919	20.2822	-1.40972	0.270543	24	NO CHANGE	NO CHANGE	NO CHANGE
ENSMUSG00000021540	Smad5	0.000206934	0.0146747	6.88636	6.85424	-0.0321258	0.609457	0.300404	0.152585	-0.147819	0.101439	6.93496	8.37045	1.4355	0.41734	24	NO CHANGE	NO CHANGE	NO CHANGE
ENSMUSG00000025813	Homer2	0.000206987	0.0402924	7.9836	7.35107	-0.632532	1.40704e-06	0.494906	0.250615	-0.244291	0.1325	14.6959	11.2004	-3.49546	0.0763429	24	NO CHANGE	NO CHANGE	DOWN
ENSMUSG00000041852	Tcf20	0.000207365	0.0231745	6.74774	6.64472	-0.10302	0.319534	0.463288	0.247518	-0.215771	0.143201	8.84782	8.51007	-0.337744	0.851195	24	NO CHANGE	NO CHANGE	NO CHANGE
ENSMUSG00000026275	Ppp1r7	0.000207676	0.00964511	6.86162	6.85395	-0.00767013	0.893828	0.228117	0.178506	-0.0496116	0.54245	6.42238	5.82947	-0.592909	0.704386	24	NO CHANGE	NO CHANGE	NO CHANGE
ENSMUSG00000038047	Haus6	0.000207787	0.00898915	5.13613	5.26832	0.13219	0.197609	0.48888	0.264882	-0.223998	0.124245	9.49595	5.40326	-4.09268	0.0176027	24	NO CHANGE	ADVANCE	NO CHANGE
ENSMUSG00000085438	Oip5os1	0.000208434	0.0956327	8.07539	8.02464	-0.0507567	0.420162	0.259836	0.11578	-0.144055	0.109763	7.72273	5.08328	-2.63946	0.247735	24	NO CHANGE	NO CHANGE	NO CHANGE
ENSMUSG00000029655	N4bp2l2	0.000208658	0.0354458	7.45778	7.56975	0.111972	0.0493204	0.24372	0.126223	-0.117497	0.140554	0.0368707	1.50893	1.47206	0.439214	24	NO CHANGE	NO CHANGE	UP
ENSMUSG00000034235	Usp54	0.000208724	0.103342	4.99006	5.03026	0.0402049	0.610676	0.344353	0.135865	-0.208488	0.0669343	1.69747	23.5387	-2.15882	0.36733	24	NO CHANGE	NO CHANGE	NO CHANGE
ENSMUSG00000001418	Glmp	0.000209195	0.0100034	8.45059	8.58954	0.138947	0.0638817	0.326554	0.206748	-0.119806	0.252445	9.12661	9.5838	0.457189	0.775992	24	NO CHANGE	NO CHANGE	NO CHANGE
ENSMUSG00000093394	Gm20621	0.000209508	0.02385	4.38546	4.15249	-0.232973	0.024767	0.48692	0.220195	-0.266725	0.0663447	18.7992	18.3859	-0.413268	0.829284	24	NO CHANGE	NO CHANGE	DOWN
ENSMUSG00000030983	Bccip	0.000210544	0.00226784	8.75651	8.75894	0.00243679	0.945505	0.153652	0.126723	-0.0269286	0.593876	11.2717	10.0658	-1.20593	0.388719	24	NO CHANGE	NO CHANGE	NO CHANGE
ENSMUSG00000030557	Mef2a	0.000210891	1.64316e-05	7.06059	6.95713	-0.103463	0.152249	0.305846	0.407698	0.101852	0.315926	9.30946	6.52559	-2.78387	0.0158992	24	NO CHANGE	ADVANCE	NO CHANGE
ENSMUSG00000071072	Ptges3	0.000211896	0.0060798	10.4833	10.4255	-0.0577609	0.44928	0.33795	0.230685	-0.107265	0.321645	19.5691	21.9335	2.36441	0.126392	24	NO CHANGE	NO CHANGE	NO CHANGE
ENSMUSG00000091192	Sardhos	0.00021232	0.0255274	4.51378	4.47535	-0.0384345	0.714509	0.417295	0.274719	-0.142576	0.339552	8.47626	9.60109	1.12483	0.520845	24	NO CHANGE	NO CHANGE	NO CHANGE
ENSMUSG00000041775	Mapk1ip1	0.00021257	0.0093813	6.00431	5.90946	-0.0948474	0.272497	0.40233	0.229519	-0.172811	0.159394	8.00535	5.36442	-2.64093	0.113606	24	NO CHANGE	NO CHANGE	NO CHANGE
ENSMUSG00000051234	Rnf7	0.000212702	0.0153659	9.01924	9.02782	0.00858123	0.929978	0.497831	0.211499	-0.286331	0.0431156	20.8573	19.9181	-0.939115	0.624562	24	DOWN	NO CHANGE	NO CHANGE
ENSMUSG00000063428	Ddo	0.000213924	0.00624416	6.73975	6.55673	-0.183023	0.0113075	0.308208	0.210014	-0.0981941	0.32055	17.1744	21.8695	4.69513	0.00355998	24	NO CHANGE	DELAY	DOWN
ENSMUSG00000092341	Malat1	0.000214014	0.0473229	7.63701	7.71355	0.0765412	0.700588	1.00397	0.350002	-0.653969	0.0241628	7.04543	7.59744	0.552011	0.810272	24	DOWN	NO CHANGE	NO CHANGE
ENSMUSG00000046814	Gchfr	0.000214081	0.495488	11.3295	11.2077	-0.121762	0.110366	0.352628	0.0485954	-0.304032	0.00623958	21.5731	22.7655	1.19242	0.841434	24	DOWN	NO CHANGE	NO CHANGE
ENSMUSG00000021241	Isca2	0.000214216	0.0862953	7.71682	7.68307	-0.033757	0.468391	0.213138	0.0800169	-0.133122	0.0476247	21.1149	3.30484	6.18998	0.0118386	24	DOWN	NO CHANGE	NO CHANGE
ENSMUSG00000030888	Rrp8	0.000215165	0.0209896	6.44207	6.36132	-0.0807502	0.471913	0.461442	0.29582	-0.165622	0.298448	18.6752	17.0948	-1.58037	0.359594	24	NO CHANGE	NO CHANGE	NO CHANGE
ENSMUSG00000018965	Ywhah	0.000215202	0.0118839	8.44041	8.26012	-0.180289	0.00195916	0.213751	0.166701	-0.0470509	0.545429	17.7403	19.6734	1.93305	0.229704	24	NO CHANGE	NO CHANGE	DOWN
ENSMUSG00000108231	Gm4045	0.000215467	0.153614	5.55219	5.71285	0.160661	0.0336871	0.241972	0.130463	-0.111509	0.287356	20.2566	19.9383	-0.318251	0.896588	24	NO CHANGE	NO CHANGE	UP
ENSMUSG00000032415	Ube2cbp	0.000215805	0.436162	5.3714	5.46748	0.0960819	0.243339	0.334273	0.0690748	-0.265198	0.0259043	23.5543	22.2057	-1.34857	0.770107	24	DOWN	NO CHANGE	NO CHANGE
ENSMUSG00000030161	Gabarapl1	0.000216227	0.00410175	10.3723	10.4531	0.0808054	0.320466	0.344752	0.268396	-0.076356	0.505406	6.57696	7.40874	0.831782	0.56916	24	NO CHANGE	NO CHANGE	NO CHANGE
ENSMUSG00000073838	Tufm	0.000217418	0.0566116	8.3715	8.55585	0.184349	0.104176	0.476972	0.2317	-0.245272	0.125655	20.3938	19.7108	-0.682969	0.738739	24	NO CHANGE	NO CHANGE	NO CHANGE
ENSMUSG00000046111	Cep295	0.000218187	0.03599	5.26617	5.24388	-0.0222886	0.791264	0.347914	0.199265	-0.148649	0.21601	10.6405	6.9513	-3.68921	0.0524669	24	NO CHANGE	NO CHANGE	NO CHANGE
ENSMUSG00000020315	Sptbn1	0.00021901	0.00685879	8.24406	8.25783	0.013767	0.823483	0.271822	0.18479	-0.087032	0.321411	9.35782	6.80181	-2.55602	0.102886	24	NO CHANGE	NO CHANGE	NO CHANGE
ENSMUSG00000031556	Tm2d2	0.000220807	0.00111747	9.01852	9.10951	0.0909912	0.167196	0.334202	0.197639	-0.136563	0.143251	21.1112	18.5855	-2.52564	0.0896072	24	NO CHANGE	NO CHANGE	NO CHANGE
ENSMUSG00000021754	Map3k1	0.000221021	0.037126	5.87258	5.89384	0.0212589	0.782274	0.390513	0.140527	-0.249986	0.0257111	6.21121	4.78612	-1.42509	0.522166	24	DOWN	NO CHANGE	NO CHANGE
ENSMUSG00000021486	Prelid1	0.000221801	0.00660113	9.66626	9.67024	0.00397494	0.925	0.16174	0.14145	-0.0202895	0.73419	10.748	8.30801	-2.43996	0.112614	24	NO CHANGE	NO CHANGE	NO CHANGE
ENSMUSG00000001151	Pcnt	0.000222159	0.0553393	5.92918	5.84843	-0.0807495	0.350172	0.346586	0.1875	-0.159087	0.195256	8.84995	6.17437	-2.67558	0.183749	24	NO CHANGE	NO CHANGE	NO CHANGE
ENSMUSG00000022404	Slc25a17	0.000222692	0.0590822	8.88385	9.06352	0.179672	0.0587245	0.438105	0.171666	-0.266439	0.0479302	20.058	20.3477	0.289682	0.896328	24	DOWN	NO CHANGE	NO CHANGE
ENSMUSG00000027879	Sec22b	0.000224398	0.00324941	8.3998	8.52358	0.123778	0.131756	0.312736	0.297328	-0.0154073	0.893024	20.6334	18.784	-1.84936	0.202179	24	NO CHANGE	NO CHANGE	NO CHANGE
ENSMUSG00000090266	Mettl23	0.000226268	0.00236276	8.34294	8.51464	0.171697	0.00925663	0.328066	0.171589	-0.156477	0.0860076	21.4669	20.7954	-0.67156	0.673173	24	NO CHANGE	NO CHANGE	UP
ENSMUSG00000015653	Steap2	0.000226632	0.0392425	6.09106	5.62977	-0.461292	0.00100006	0.382754	0.35843	-0.0243241	0.895687	7.64107	7.69666	0.0555852	0.976845	24	NO CHANGE	NO CHANGE	DOWN
ENSMUSG00000003402	Prkcsh	0.000226696	0.0145178	9.46319	9.60687	0.143677	0.000543487	0.169401	0.102793	-0.0666087	0.22644	21.0714	17.8588	-3.21259	0.0608403	24	NO CHANGE	NO CHANGE	UP
ENSMUSG00000052305	Hbb-bs	0.000226934	0.077474	12.4056	12.4183	0.0126263	0.934274	0.635292	0.298476	-0.336815	0.125104	20.5082	17.8493	-2.65892	0.223461	24	NO CHANGE	NO CHANGE	NO CHANGE
ENSMUSG00000057134	Ado	0.000227123	0.0139917	7.11802	7.13264	0.0146262	0.828669	0.338926	0.151519	-0.187407	0.0551028	21.6639	18.5672	-3.0967	0.102429	24	NO CHANGE	NO CHANGE	NO CHANGE
ENSMUSG00000030007	Cct7	0.000227404	0.000108069	9.57113	9.64168	0.0705487	0.0599172	0.184664	0.145035	-0.0396289	0.446763	18.9002	19.3373	0.437167	0.722286	24	NO CHANGE	NO CHANGE	NO CHANGE
ENSMUSG00000051184	Zfp524	0.000227761	0.150492	7.10949	7.23916	0.129678	0.0960444	0.317111	0.120297	-0.196814	0.0747889	23.0718	12.7028	-10.369	0.000245031	24	NO CHANGE	NO CHANGE	NO CHANGE
ENSMUSG00000025935	Tram1	0.000228167	0.000461786	10.143	10.0566	-0.0863512	0.071131	0.225817	0.173836	-0.0519817	0.435044	18.729	19.0324	0.303432	0.815638	24	NO CHANGE	NO CHANGE	NO CHANGE
ENSMUSG00000032350	Gclc	0.000228276	0.000660454	10.6225	10.6314	0.00895674	0.919994	0.374985	0.369726	-0.00525921	0.966734	6.3719	8.03134	1.65944	0.203983	24	NO CHANGE	NO CHANGE	NO CHANGE
ENSMUSG00000027198	Ext2	0.0002285	0.451405	7.06303	7.30829	0.245262	0.000124649	0.246531	0.0463213	-0.20021	0.0189733	22.8824	11.3961	-11.4863	0.0230074	24	DOWN	NO CHANGE	UP
ENSMUSG00000031168	Ebp	0.000229799	0.0256576	11.3744	11.5453	0.170953	0.000796667	0.207992	0.114471	-0.0935206	0.169286	23.1098	0.0570656	0.947276	0.601664	24	NO CHANGE	NO CHANGE	UP
ENSMUSG00000045180	Shroom2	0.000230897	0.546534	6.55327	6.528	-0.0252687	0.769294	0.294355	0.0620327	-0.232322	0.061775	2.91575	3.98757	1.07181	0.843239	24	NO CHANGE	NO CHANGE	NO CHANGE
ENSMUSG00000104508	Gm37735	0.000232326	0.00173004	4.30474	4.34872	0.0439798	0.618238	0.430792	0.275412	-0.15538	0.216676	5.99424	7.08073	1.08648	0.45536	24	NO CHANGE	NO CHANGE	NO CHANGE
ENSMUSG00000049295	Zfp219	0.000233813	0.12745	6.66222	6.67765	0.0154259	0.856462	0.378763	0.133252	-0.245511	0.0468282	11.4424	9.27054	-2.1719	0.403866	24	DOWN	NO CHANGE	NO CHANGE
ENSMUSG00000029994	Anxa4	0.000233956	0.271304	8.61739	8.55015	-0.0672411	0.237567	0.199451	0.0738196	-0.125632	0.120933	11.6823	9.25492	-2.42738	0.437471	24	NO CHANGE	NO CHANGE	NO CHANGE
ENSMUSG00000040599	Mis12	0.000234357	0.0392602	6.62376	6.57381	-0.0499546	0.571042	0.369668	0.200694	-0.168974	0.179292	12.2759	16.1979	3.92206	0.0446308	24	NO CHANGE	DELAY	NO CHANGE
ENSMUSG00000032403	2300009A05Rik	0.000235234	0.038024	8.93683	9.10228	0.165451	0.00741453	0.251857	0.134208	-0.117649	0.164472	22.0042	22.5083	0.504112	0.79165	24	NO CHANGE	NO CHANGE	UP
ENSMUSG00000030744	Rps3	0.000235433	0.0124584	12.1769	12.2935	0.116617	0.198028	0.344698	0.271002	-0.0736962	0.562054	21.2766	21.2454	-0.0312091	0.984517	24	NO CHANGE	NO CHANGE	NO CHANGE
ENSMUSG00000015671	Psma2	0.000236562	0.00121188	9.2379	9.21049	-0.0274133	0.727678	0.421314	0.210003	-0.211311	0.0628822	8.18743	8.16134	-0.0260875	0.986982	24	NO CHANGE	NO CHANGE	NO CHANGE
ENSMUSG00000021171	Esyt2	0.000236841	0.413609	7.08335	7.14513	0.0617831	0.420601	0.323609	0.0655966	-0.258013	0.020816	8.65958	10.1339	1.47436	0.745533	24	DOWN	NO CHANGE	NO CHANGE
ENSMUSG00000037373	Ctbp1	0.000238852	0.464182	8.48925	8.41981	-0.0694387	0.302576	0.168937	0.0640962	-0.104841	0.271482	21.6556	20.6759	-0.979699	0.818408	24	NO CHANGE	NO CHANGE	NO CHANGE
ENSMUSG00000027573	Gid8	0.000238878	0.0122261	8.40267	8.3855	-0.0171723	0.76485	0.227739	0.170114	-0.0576244	0.478951	20.8079	18.306	-2.5019	0.125072	24	NO CHANGE	NO CHANGE	NO CHANGE
ENSMUSG00000050310	Rictor	0.000239079	0.000757037	6.07649	6.02033	-0.0561642	0.533072	0.376775	0.367083	-0.00969165	0.939235	6.93072	6.11302	-0.817701	0.532192	24	NO CHANGE	NO CHANGE	NO CHANGE
ENSMUSG00000021400	Wrnip1	0.000239689	0.0798834	8.24647	8.08602	-0.160446	0.0627105	0.406827	0.137727	-0.2691	0.028561	23.2999	23.8659	0.565982	0.818936	24	DOWN	NO CHANGE	NO CHANGE
ENSMUSG00000054079	Utp18	0.0002405	0.0827275	6.87624	7.00161	0.125368	0.0517618	0.228341	0.130985	-0.0973567	0.277868	18.3116	16.4844	-1.82717	0.39036	24	NO CHANGE	NO CHANGE	NO CHANGE
ENSMUSG00000059142	Zfp945	0.000240744	0.00225241	6.44636	6.37695	-0.069419	0.357868	0.302757	0.279226	-0.0235309	0.824753	6.68137	5.12228	-1.55909	0.268251	24	NO CHANGE	NO CHANGE	NO CHANGE
ENSMUSG00000027177	Hipk3	0.000242523	0.00656187	8.10295	7.95687	-0.146089	0.0160406	0.288601	0.15086	-0.137741	0.101769	8.43693	6.61844	-1.81849	0.280501	24	NO CHANGE	NO CHANGE	DOWN
ENSMUSG00000030929	Eri2	0.000242869	0.00015709	6.01249	5.90778	-0.104708	0.370653	0.536249	0.503254	-0.0329954	0.841169	9.0413	7.5426	-1.4987	0.220258	24	NO CHANGE	NO CHANGE	NO CHANGE
ENSMUSG00000060636	Rpl35a	0.000243078	0.00942916	11.6196	11.7429	0.123323	0.00872401	0.187592	0.134327	-0.0532654	0.405513	15.0498	17.4191	2.36934	0.138186	24	NO CHANGE	NO CHANGE	UP
ENSMUSG00000021759	Plpp1	0.000243228	0.0107826	7.27162	7.41885	0.147233	0.239164	0.512507	0.363811	-0.148696	0.398661	20.4469	21.1432	0.696319	0.663209	24	NO CHANGE	NO CHANGE	NO CHANGE
ENSMUSG00000055302	Mrfap1	0.000243858	0.00628289	9.14221	9.24111	0.0988979	0.217642	0.370516	0.223676	-0.146841	0.195964	21.5949	20.3396	-1.25532	0.430266	24	NO CHANGE	NO CHANGE	NO CHANGE
ENSMUSG00000032526	Ss18l2	0.000244032	0.00024552	9.41758	9.39162	-0.0259649	0.620232	0.223853	0.234578	0.0107243	0.884778	16.4978	18.4426	1.94487	0.120383	24	NO CHANGE	NO CHANGE	NO CHANGE
ENSMUSG00000057411	Fam173a	0.000245181	0.0337641	5.95385	6.11543	0.161574	0.00358261	0.215122	0.126465	-0.0886576	0.237863	20.8345	17.2196	-3.61487	0.0553763	24	NO CHANGE	NO CHANGE	UP
ENSMUSG00000030304	Ergic2	0.000245561	0.00154631	8.01209	7.89274	-0.119353	0.0489396	0.275978	0.199341	-0.0766376	0.36243	10.6644	9.58496	-1.07946	0.442134	24	NO CHANGE	NO CHANGE	DOWN
ENSMUSG00000027466	Rbck1	0.000247325	0.323063	8.0973	8.08718	-0.0101234	0.848627	0.199782	0.0598623	-0.13992	0.0674791	18.8242	13.9294	-4.8948	0.170632	24	NO CHANGE	NO CHANGE	NO CHANGE
ENSMUSG00000022951	Rcan1	0.00024767	0.0243381	7.99506	7.64627	-0.348782	0.0166231	0.559727	0.367457	-0.19227	0.336394	16.2931	17.5164	1.22331	0.485526	24	NO CHANGE	NO CHANGE	DOWN
ENSMUSG00000057236	Rbbp4	0.000248863	0.0118217	8.82865	8.81989	-0.00876316	0.920376	0.330512	0.269367	-0.0611451	0.622368	10.6966	10.8369	0.140325	0.930273	24	NO CHANGE	NO CHANGE	NO CHANGE
ENSMUSG00000026558	Uck2	0.000249172	0.0608891	6.24043	6.29845	0.0580193	0.391247	0.264616	0.14494	-0.119676	0.213363	16.8898	14.2568	-2.63305	0.197855	24	NO CHANGE	NO CHANGE	NO CHANGE
ENSMUSG00000060152	Pop5	0.000249695	0.0115063	8.89152	8.96866	0.0771427	0.224941	0.277791	0.172027	-0.105765	0.239173	20.1061	19.4441	-0.662065	0.687733	24	NO CHANGE	NO CHANGE	NO CHANGE
ENSMUSG00000024914	Drap1	0.000251332	0.048956	8.36086	8.45776	0.0969025	0.144132	0.313114	0.122008	-0.191106	0.0440992	20.1288	16.8678	-3.26101	0.143521	24	DOWN	NO CHANGE	NO CHANGE
ENSMUSG00000025261	Huwe1	0.000251516	0.0104496	7.7232	7.71832	-0.0048822	0.946995	0.309747	0.212195	-0.097551	0.350102	9.29573	6.92761	-2.36812	0.144556	24	NO CHANGE	NO CHANGE	NO CHANGE
ENSMUSG00000026248	Mrpl44	0.00025187	0.00765681	7.15522	7.39962	0.244397	0.0227268	0.489705	0.279037	-0.210668	0.15686	21.2748	22.0257	0.750853	0.647057	24	NO CHANGE	NO CHANGE	UP
ENSMUSG00000020152	Actr2	0.000252085	0.0349528	8.1943	8.12445	-0.0698485	0.197318	0.22564	0.124549	-0.10109	0.187249	10.3508	8.55467	-1.79614	0.34174	24	NO CHANGE	NO CHANGE	NO CHANGE
ENSMUSG00000032612	Usp4	0.000254362	0.00144427	8.54974	8.5117	-0.0380423	0.393228	0.207073	0.149615	-0.0574583	0.362149	6.58642	6.72295	0.136526	0.922168	24	NO CHANGE	NO CHANGE	NO CHANGE
ENSMUSG00000032580	Rbm5	0.000255261	0.0117363	7.50212	7.36085	-0.141271	0.0451039	0.286504	0.197098	-0.0894059	0.360649	7.41924	7.32834	-0.0908944	0.955219	24	NO CHANGE	NO CHANGE	DOWN
ENSMUSG00000033060	Lmo7	0.000255503	0.114663	6.43485	6.24344	-0.191416	0.0362665	0.365932	0.153639	-0.212292	0.0972068	11.3493	6.592	-4.75725	0.0526919	24	NO CHANGE	NO CHANGE	DOWN
ENSMUSG00000026313	Hdac4	0.000255521	0.0055751	6.48878	6.38155	-0.10723	0.159602	0.360882	0.206247	-0.154636	0.151724	11.991	7.87198	-4.11906	0.013523	24	NO CHANGE	ADVANCE	NO CHANGE
ENSMUSG00000025393	Atp5b	0.000255528	0.0170836	12.9633	13.0117	0.0483725	0.711976	0.564193	0.341213	-0.22298	0.232438	20.504	20.471	-0.0329823	0.984635	24	NO CHANGE	NO CHANGE	NO CHANGE
ENSMUSG00000006715	Gmnn	0.000256951	0.102573	6.2384	6.19336	-0.0450405	0.566188	0.349527	0.129879	-0.219648	0.0526749	11.5376	4.3597	-7.17789	0.00535717	24	NO CHANGE	NO CHANGE	NO CHANGE
ENSMUSG00000026187	Xrcc5	0.000257644	0.558087	6.62094	6.59395	-0.0269937	0.677828	0.257775	0.041552	-0.216223	0.0224835	7.97133	0.702804	-7.26852	0.233129	24	DOWN	NO CHANGE	NO CHANGE
ENSMUSG00000074909	Ranbp6	0.000258451	0.0320228	6.00112	6.08653	0.0854114	0.181672	0.262084	0.151279	-0.110804	0.219723	16.8386	20.1749	3.33626	0.0759431	24	NO CHANGE	NO CHANGE	NO CHANGE
ENSMUSG00000021000	Mia2	0.000259223	0.000310018	8.94993	8.83295	-0.116975	0.0467748	0.255365	0.241009	-0.0143564	0.85974	10.7469	9.74362	-1.00332	0.424599	24	NO CHANGE	NO CHANGE	DOWN
ENSMUSG00000038526	Car14	0.000261268	0.304965	8.27707	8.33856	0.0614933	0.589024	0.435501	0.131477	-0.304024	0.0638698	22.4142	9.77824	11.364	0.00189347	24	NO CHANGE	NO CHANGE	NO CHANGE
ENSMUSG00000018501	Ncor1	0.000261953	0.000375928	8.36353	8.31094	-0.0525869	0.422852	0.3093	0.248587	-0.0607128	0.512372	5.89178	6.467	0.575224	0.655658	24	NO CHANGE	NO CHANGE	NO CHANGE
ENSMUSG00000027255	Arfgap2	0.000262295	0.0132158	8.98685	9.0879	0.101044	0.024325	0.17921	0.123043	-0.0561666	0.363722	23.4695	19.6286	-3.8409	0.0230892	24	NO CHANGE	ADVANCE	UP
ENSMUSG00000025364	Pa2g4	0.000263058	0.132094	8.89067	8.87853	-0.0121402	0.7892	0.160261	0.0818952	-0.0783658	0.226247	16.4305	16.6068	0.176311	0.940886	24	NO CHANGE	NO CHANGE	NO CHANGE
ENSMUSG00000037020	Wdr62	0.000264296	0.246195	4.90892	5.00328	0.0943572	0.29377	0.368299	0.111078	-0.257221	0.0467022	11.4566	8.92627	-2.53036	0.431773	24	DOWN	NO CHANGE	NO CHANGE
ENSMUSG00000059689	Zfp637	0.000264546	0.00348049	7.44787	7.45561	0.00774386	0.902779	0.310153	0.177777	-0.132376	0.144896	20.8873	20.6902	-0.197121	0.900087	24	NO CHANGE	NO CHANGE	NO CHANGE
ENSMUSG00000018446	C1qbp	0.000265034	0.0266328	10.3451	10.4886	0.143453	0.0424492	0.297151	0.164904	-0.132246	0.179768	19.7623	21.0923	1.33002	0.467969	24	NO CHANGE	NO CHANGE	UP
ENSMUSG00000038991	Txndc5	0.000265436	0.037533	10.0222	9.775	-0.24719	0.000235028	0.231942	0.1529	-0.0790416	0.368303	16.1277	15.4543	-0.6734	0.716048	24	NO CHANGE	NO CHANGE	DOWN
ENSMUSG00000020642	Rnf144a	0.000265589	0.0395502	5.48777	6.26183	0.774055	2.18834e-06	0.664921	0.284021	-0.3809	0.0632373	0.842528	22.6787	-2.16387	0.300535	24	NO CHANGE	NO CHANGE	UP
ENSMUSG00000024906	Mus81	0.000266126	0.377946	5.90633	5.88938	-0.0169466	0.82083	0.279579	0.0752091	-0.204369	0.0586892	21.6769	19.8255	-1.85142	0.638374	24	NO CHANGE	NO CHANGE	NO CHANGE
ENSMUSG00000068798	Rap1a	0.000266388	0.280013	8.65225	8.71752	0.0652735	0.267862	0.195717	0.0764653	-0.119252	0.154317	19.4431	3.53026	8.08712	0.0130037	24	NO CHANGE	NO CHANGE	NO CHANGE
ENSMUSG00000039031	Arhgap18	0.000266791	0.0018864	6.49882	6.78591	0.287091	0.00167674	0.403128	0.277777	-0.12535	0.305762	6.97976	5.09303	-1.88674	0.193461	24	NO CHANGE	NO CHANGE	UP
ENSMUSG00000035992	Fnip1	0.000266912	0.00017992	6.88195	6.76103	-0.12092	0.292257	0.518484	0.489575	-0.0289084	0.857782	8.09748	8.48115	0.383671	0.75404	24	NO CHANGE	NO CHANGE	NO CHANGE
ENSMUSG00000047797	Gjb1	0.000267172	0.611425	10.9673	11.2925	0.325228	4.63031e-05	0.277676	0.0406653	-0.237011	0.0240627	1.27963	14.5701	-10.7096	0.122598	24	DOWN	NO CHANGE	UP
ENSMUSG00000097286	Gm26684	0.000267891	0.10696	5.30269	5.16066	-0.142032	0.0787038	0.330134	0.13803	-0.192104	0.0921433	5.59111	5.35802	-0.233092	0.921923	24	NO CHANGE	NO CHANGE	NO CHANGE
ENSMUSG00000029684	Wasl	0.000268481	0.120107	8.60381	8.4263	-0.177508	0.00176621	0.187967	0.0998629	-0.088104	0.247732	7.19736	5.97329	-1.22408	0.597701	24	NO CHANGE	NO CHANGE	DOWN
ENSMUSG00000031520	Vegfc	0.000269934	0.0324668	5.68886	5.75334	0.0644831	0.339188	0.310713	0.141838	-0.168875	0.0806118	2.25173	5.30103	3.0493	0.130011	24	NO CHANGE	NO CHANGE	NO CHANGE
ENSMUSG00000039367	Sec24c	0.000271054	1.35024e-06	8.21946	8.23735	0.0178842	0.737264	0.233472	0.349385	0.115913	0.129191	21.6955	19.6451	-2.05039	0.0557339	24	NO CHANGE	NO CHANGE	NO CHANGE
ENSMUSG00000102752	Gm7694	0.000271853	0.00083376	5.42995	5.41058	-0.019371	0.830272	0.339474	0.391131	0.0516579	0.686275	20.7265	0.315233	3.58869	0.0104173	24	NO CHANGE	DELAY	NO CHANGE
ENSMUSG00000030869	Ndufab1	0.000272123	0.0346007	10.5471	10.6013	0.0542235	0.345546	0.261793	0.120893	-0.1409	0.0869191	19.7759	20.6703	0.894457	0.653466	24	NO CHANGE	NO CHANGE	NO CHANGE
ENSMUSG00000022464	Slc38a4	0.000273182	0.00393152	11.6908	11.7842	0.0934141	0.0338069	0.192983	0.132282	-0.0607017	0.319134	10.1669	6.10966	-4.05724	0.00940121	24	NO CHANGE	ADVANCE	UP
ENSMUSG00000068391	Chrac1	0.00027452	0.000276121	7.10904	7.08637	-0.0226774	0.719773	0.251071	0.294556	0.0434853	0.626869	6.29208	4.83411	-1.45798	0.25195	24	NO CHANGE	NO CHANGE	NO CHANGE
ENSMUSG00000036430	Tbcc	0.000274529	0.0906624	6.87194	6.89014	0.0182007	0.810752	0.331194	0.133189	-0.198005	0.0708168	19.3081	18.0404	-1.26778	0.589997	24	NO CHANGE	NO CHANGE	NO CHANGE
ENSMUSG00000025481	Urah	0.000275631	0.00342169	12.14	12.1145	-0.025443	0.743386	0.385703	0.210985	-0.174718	0.117062	21.7661	22.4354	0.669389	0.676525	24	NO CHANGE	NO CHANGE	NO CHANGE
ENSMUSG00000062203	Gspt1	0.000275813	0.001488	8.31937	8.41102	0.0916504	0.307818	0.370838	0.337173	-0.0336649	0.789908	19.8811	19.796	-0.085058	0.950402	24	NO CHANGE	NO CHANGE	NO CHANGE
ENSMUSG00000019944	Rhobtb1	0.000276195	0.133805	8.37558	8.34954	-0.0260325	0.753222	0.378116	0.120858	-0.257259	0.0325091	12.8928	13.1403	0.247543	0.928168	24	DOWN	NO CHANGE	NO CHANGE
ENSMUSG00000017802	Retreg3	0.000276478	0.281063	7.24648	7.24902	0.00253589	0.975246	0.360694	0.0881508	-0.272544	0.0223408	20.8356	5.50738	8.67175	0.0212624	24	DOWN	NO CHANGE	NO CHANGE
ENSMUSG00000075040	Zfp408	0.000276638	0.232923	4.92151	4.92772	0.0062106	0.940436	0.39357	0.0910355	-0.302534	0.0131613	8.87894	12.7644	3.88551	0.281058	24	DOWN	NO CHANGE	NO CHANGE
ENSMUSG00000074211	Sdhaf1	0.000276694	1.74732e-05	7.32701	7.25068	-0.0763272	0.240495	0.293128	0.335884	0.0427557	0.639659	17.4056	16.1635	-1.24207	0.268984	24	NO CHANGE	NO CHANGE	NO CHANGE
ENSMUSG00000021027	Ralgapa1	0.000277032	0.0188534	5.68065	5.64865	-0.0319996	0.725596	0.342613	0.257242	-0.0853704	0.508689	6.8637	6.24232	-0.621379	0.713594	24	NO CHANGE	NO CHANGE	NO CHANGE
ENSMUSG00000030909	Anks4b	0.00027848	0.13897	8.72979	8.48665	-0.243138	0.0169312	0.353658	0.172063	-0.181595	0.196125	10.248	10.0892	-0.158805	0.947847	24	NO CHANGE	NO CHANGE	DOWN
ENSMUSG00000049760	Micos13	0.000278568	0.00794271	9.17193	9.34715	0.175212	0.0713296	0.426875	0.267624	-0.159251	0.241077	20.3379	20.9446	0.606619	0.705669	24	NO CHANGE	NO CHANGE	NO CHANGE
ENSMUSG00000054708	Ankrd24	0.000278578	0.287211	5.31681	5.30045	-0.0163519	0.840249	0.313779	0.0964789	-0.2173	0.0635206	18.478	17.9817	-0.496255	0.882573	24	NO CHANGE	NO CHANGE	NO CHANGE
ENSMUSG00000032301	Psma4	0.000279225	0.00688397	9.60386	9.59134	-0.012522	0.760407	0.17119	0.126482	-0.0447085	0.442731	9.93169	4.56636	-5.36533	0.00110767	24	NO CHANGE	ADVANCE	NO CHANGE
ENSMUSG00000003949	Hlf	0.000279835	1.55802e-05	7.47166	7.32742	-0.14424	0.0477072	0.362008	0.309662	-0.0523466	0.603438	14.1489	12.9318	-1.21718	0.29505	24	NO CHANGE	NO CHANGE	DOWN
ENSMUSG00000035772	Mrps2	0.000279854	0.00238167	7.82991	8.01748	0.187572	0.0315184	0.366329	0.291593	-0.0747367	0.53416	19.481	20.7949	1.31388	0.357269	24	NO CHANGE	NO CHANGE	UP
ENSMUSG00000036686	Cc2d1a	0.000279945	0.0637818	6.12024	6.16709	0.0468414	0.530407	0.335202	0.138825	-0.196376	0.0677023	2.37302	4.58195	2.20893	0.322201	24	NO CHANGE	NO CHANGE	NO CHANGE
ENSMUSG00000022408	Fam83f	0.000280172	0.459194	4.68633	4.80838	0.122042	0.285408	0.481617	0.086615	-0.395002	0.0173846	23.5577	0.721006	1.16328	0.819069	24	DOWN	NO CHANGE	NO CHANGE
ENSMUSG00000109168	Gm44709	0.000280369	0.184204	4.35951	4.35296	-0.00655075	0.946258	0.317292	0.158641	-0.158651	0.252091	7.18288	6.46112	-0.721761	0.782725	24	NO CHANGE	NO CHANGE	NO CHANGE
ENSMUSG00000028156	Eif4e	0.000280615	0.000826948	8.07175	8.08776	0.0160148	0.831898	0.316177	0.301085	-0.0150912	0.887506	20.2361	20.0365	-0.199638	0.879924	24	NO CHANGE	NO CHANGE	NO CHANGE
ENSMUSG00000074925	Ptar1	0.000282551	0.00238713	6.06601	6.05151	-0.0145003	0.844743	0.340981	0.236187	-0.104794	0.319721	8.176	8.12357	-0.0524274	0.971284	24	NO CHANGE	NO CHANGE	NO CHANGE
ENSMUSG00000026526	Fh1	0.000283932	0.000658807	10.6567	10.8405	0.183834	0.0188843	0.331823	0.296289	-0.0355341	0.740184	17.171	22.5412	5.3702	0.000169838	24	NO CHANGE	DELAY	UP
ENSMUSG00000029250	Polr2b	0.000284186	0.00457576	7.68165	7.5464	-0.135253	0.0945684	0.384703	0.216871	-0.167831	0.140898	18.6984	21.4512	2.75283	0.0924662	24	NO CHANGE	NO CHANGE	NO CHANGE
ENSMUSG00000037095	Lrg1	0.00028469	0.203889	11.3595	11.49	0.130485	0.516869	0.632267	0.317217	-0.31505	0.270747	20.2919	20.977	0.68511	0.800143	24	NO CHANGE	NO CHANGE	NO CHANGE
ENSMUSG00000018999	Slc35b4	0.000286086	0.00156459	6.96527	6.70157	-0.263696	0.00131264	0.255671	0.330018	0.0743468	0.496138	19.9013	17.4597	-2.44156	0.0989849	24	NO CHANGE	NO CHANGE	DOWN
ENSMUSG00000042851	Zc3h6	0.000286569	0.120202	4.66245	4.68159	0.0191374	0.848575	0.453465	0.153151	-0.300315	0.038916	3.33224	5.6327	2.30046	0.38533	24	DOWN	NO CHANGE	NO CHANGE
ENSMUSG00000003429	Rps11	0.000288335	0.00313297	11.6632	11.8915	0.228348	8.99552e-07	0.174036	0.131036	-0.0430002	0.447933	21.5798	19.8731	-1.70665	0.245282	24	NO CHANGE	NO CHANGE	UP
ENSMUSG00000074623	Gm826	0.000288902	0.00673851	5.2286	4.82052	-0.408074	0.000106938	0.422408	0.280802	-0.141606	0.299974	16.2539	14.2695	-1.98441	0.209921	24	NO CHANGE	NO CHANGE	DOWN
ENSMUSG00000015112	Slc25a13	0.000289029	0.0698097	10.013	9.87714	-0.135887	0.00281005	0.147095	0.0958265	-0.0512689	0.401868	15.4154	10.7597	-4.65576	0.0273546	24	NO CHANGE	NO CHANGE	DOWN
ENSMUSG00000031824	6430548M08Rik	0.000290218	0.000525482	5.95844	5.74614	-0.2123	0.00936795	0.317817	0.336726	0.0189088	0.864631	18.6604	17.7976	-0.862846	0.506654	24	NO CHANGE	NO CHANGE	DOWN
ENSMUSG00000030109	Slc6a12	0.000290228	0.0133901	8.39441	8.48552	0.0911178	0.22475	0.292058	0.216097	-0.0759606	0.471668	5.99052	6.78481	0.794288	0.627755	24	NO CHANGE	NO CHANGE	NO CHANGE
ENSMUSG00000037822	Smim14	0.000291573	0.000537644	9.26496	9.34163	0.0766638	0.42953	0.461427	0.344765	-0.116662	0.395571	19.0051	18.7914	-0.213705	0.873037	24	NO CHANGE	NO CHANGE	NO CHANGE
ENSMUSG00000003559	As3mt	0.000292196	0.0495754	8.48492	7.49928	-0.985636	4.85577e-09	0.472782	0.324327	-0.148454	0.439124	20.5971	23.8475	3.25042	0.0977735	24	NO CHANGE	NO CHANGE	DOWN
ENSMUSG00000031568	Rwdd4a	0.000292314	0.0334772	7.29872	7.26766	-0.0310593	0.654696	0.232356	0.185335	-0.0470209	0.632159	17.8326	17.4637	-0.368913	0.840153	24	NO CHANGE	NO CHANGE	NO CHANGE
ENSMUSG00000074884	Serf2	0.000292508	0.00967136	9.79554	9.99221	0.196672	1.04771e-05	0.191811	0.0956505	-0.0961602	0.0909101	20.1024	17.5837	-2.51868	0.158311	24	NO CHANGE	NO CHANGE	UP
ENSMUSG00000053012	Krcc1	0.000292656	0.0614913	8.66905	8.82235	0.153298	0.116279	0.401749	0.19438	-0.20737	0.132542	20.8687	21.8162	0.947459	0.652144	24	NO CHANGE	NO CHANGE	NO CHANGE
ENSMUSG00000050627	Gpd1l	0.000292665	0.0861406	6.94988	6.73422	-0.215652	0.00718583	0.30067	0.148841	-0.151829	0.166823	13.3621	8.93126	-4.43089	0.0489673	24	NO CHANGE	NO CHANGE	DOWN
ENSMUSG00000031245	Hmgn5	0.000293272	0.0266686	7.89463	7.84918	-0.0454526	0.562747	0.344836	0.181607	-0.163229	0.145951	20.5267	23.607	3.08027	0.103722	24	NO CHANGE	NO CHANGE	NO CHANGE
ENSMUSG00000038095	Sbno1	0.000294195	0.00727151	7.89762	7.72214	-0.175476	0.0216225	0.318646	0.218522	-0.100125	0.34124	8.64271	8.80337	0.16066	0.918403	24	NO CHANGE	NO CHANGE	DOWN
ENSMUSG00000034258	Flvcr2	0.000294627	0.266182	5.24112	5.09114	-0.149976	0.285954	0.53385	0.174425	-0.359425	0.0741194	6.17417	10.9623	4.78817	0.141673	24	NO CHANGE	NO CHANGE	NO CHANGE
ENSMUSG00000114247	Gm32063	0.000294848	0.00774492	4.8914	5.09792	0.206522	0.049283	0.333367	0.359175	0.025808	0.858867	5.74638	4.04803	-1.69835	0.292912	24	NO CHANGE	NO CHANGE	UP
ENSMUSG00000033860	Fgg	0.000294919	0.214612	14.228	14.5376	0.309557	0.00985931	0.465734	0.1549	-0.310835	0.0617139	23.5997	23.7177	0.117966	0.968563	24	NO CHANGE	NO CHANGE	UP
ENSMUSG00000021891	Mettl6	0.00029574	0.0178319	6.40875	6.52854	0.119793	0.104923	0.305827	0.189928	-0.115899	0.263329	9.40664	10.9904	1.58373	0.360009	24	NO CHANGE	NO CHANGE	NO CHANGE
ENSMUSG00000026670	Uap1	0.000297008	0.00641739	7.99407	8.0166	0.022531	0.855855	0.479373	0.407432	-0.0719411	0.681951	19.471	19.3752	-0.0958288	0.949922	24	NO CHANGE	NO CHANGE	NO CHANGE
ENSMUSG00000038375	Trp53inp2	0.000297292	0.000115437	9.65533	9.61749	-0.0378426	0.698652	0.388761	0.49036	0.101599	0.46341	18.4252	15.8172	-2.60801	0.0379932	24	NO CHANGE	ADVANCE	NO CHANGE
ENSMUSG00000027808	Serp1	0.000297837	0.00864272	10.9046	10.6605	-0.244083	0.00289109	0.311676	0.237249	-0.0744266	0.498848	16.0041	16.8676	0.863513	0.583044	24	NO CHANGE	NO CHANGE	DOWN
ENSMUSG00000037405	Icam1	0.000298726	0.0536731	6.95489	6.84637	-0.108521	0.246451	0.398537	0.189097	-0.20944	0.116195	16.5654	17.2635	0.698076	0.736916	24	NO CHANGE	NO CHANGE	NO CHANGE
ENSMUSG00000058076	Sdhc	0.000299156	0.301345	10.6679	10.7612	0.0932817	0.0819867	0.243611	0.0508961	-0.192715	0.0127112	20.3934	19.7433	-0.650142	0.872092	24	DOWN	NO CHANGE	NO CHANGE
ENSMUSG00000028495	Rps6	0.000299188	0.0107574	9.93105	10.1598	0.228773	0.0341254	0.431182	0.305082	-0.1261	0.398174	20.0253	20.6642	0.638911	0.692071	24	NO CHANGE	NO CHANGE	UP
ENSMUSG00000025991	Cps1	0.000300269	0.00341313	13.2418	13.4072	0.165319	0.0555839	0.388907	0.255714	-0.133193	0.268369	21.6186	23.9269	2.30835	0.131592	24	NO CHANGE	NO CHANGE	NO CHANGE
ENSMUSG00000013701	Timm23	0.000301788	0.00540306	6.48734	6.59319	0.105841	0.362555	0.579714	0.284908	-0.294805	0.0769783	20.5305	20.8133	0.282873	0.869977	24	NO CHANGE	NO CHANGE	NO CHANGE
ENSMUSG00000052512	Nav2	0.000301948	0.289303	6.8484	6.70399	-0.144405	0.102947	0.400161	0.0871661	-0.312995	0.0143316	4.24902	3.44733	-0.801693	0.837507	24	DOWN	NO CHANGE	NO CHANGE
ENSMUSG00000023951	Vegfa	0.000302173	0.0497544	8.30387	7.97949	-0.324387	0.00228325	0.39215	0.225202	-0.166948	0.243732	9.18577	7.04321	-2.14256	0.278847	24	NO CHANGE	NO CHANGE	DOWN
ENSMUSG00000033713	Foxn3	0.000302373	0.0331438	9.14368	9.22027	0.0765905	0.440435	0.378258	0.246367	-0.131891	0.348366	8.39963	9.00634	0.606715	0.740456	24	NO CHANGE	NO CHANGE	NO CHANGE
ENSMUSG00000051169	Rpusd3	0.000303726	0.0330163	7.40499	7.60489	0.199892	0.0286393	0.283746	0.241941	-0.0418051	0.73917	20.0919	16.5581	-3.53384	0.0602324	24	NO CHANGE	NO CHANGE	UP
ENSMUSG00000019368	Sec14l4	0.000304601	0.000761579	9.84752	9.83675	-0.0107685	0.909892	0.411845	0.368735	-0.04311	0.748816	20.3742	19.3716	-1.00259	0.450077	24	NO CHANGE	NO CHANGE	NO CHANGE
ENSMUSG00000058056	Palld	0.00030538	0.00145861	8.59956	8.65385	0.0542876	0.574041	0.39718	0.364113	-0.0330664	0.808413	19.9644	18.7263	-1.23818	0.369085	24	NO CHANGE	NO CHANGE	NO CHANGE
ENSMUSG00000063480	Snu13	0.000305469	0.00294839	7.70213	7.91177	0.209641	0.0173133	0.366408	0.283408	-0.0830002	0.491659	20.1698	20.4335	0.263698	0.855728	24	NO CHANGE	NO CHANGE	UP
ENSMUSG00000060802	B2m	0.000305649	0.43572	15.044	15.1016	0.05757	0.126888	0.148785	0.0312269	-0.117558	0.0298367	16.9577	18.985	2.0273	0.663069	24	DOWN	NO CHANGE	NO CHANGE
ENSMUSG00000040785	Ttc3	0.000305731	0.0971824	6.84879	6.71405	-0.134747	0.0918297	0.34202	0.13356	-0.20846	0.0660387	8.50521	7.37151	-1.13369	0.638816	24	NO CHANGE	NO CHANGE	NO CHANGE
ENSMUSG00000026317	Cln8	0.000305843	0.0245834	7.07314	6.93877	-0.134373	0.107228	0.349815	0.199067	-0.150748	0.19875	13.8804	11.5055	-2.37491	0.194748	24	NO CHANGE	NO CHANGE	NO CHANGE
ENSMUSG00000063882	Uqcrh	0.000306152	0.053257	11.7082	11.6622	-0.0459884	0.374114	0.25658	0.0845657	-0.172014	0.022137	21.0233	20.8628	-0.160492	0.947753	24	DOWN	NO CHANGE	NO CHANGE
ENSMUSG00000060708	Bloc1s4	0.000306511	0.0167338	7.30478	7.21783	-0.0869493	0.367297	0.450935	0.221779	-0.229156	0.096823	20.9113	20.6271	-0.284222	0.877394	24	NO CHANGE	NO CHANGE	NO CHANGE
ENSMUSG00000028797	Tmem234	0.000308123	0.00191229	9.13728	9.16565	0.0283662	0.452352	0.170136	0.124869	-0.0452666	0.39688	9.34582	10.4748	1.12898	0.430705	24	NO CHANGE	NO CHANGE	NO CHANGE
ENSMUSG00000074918	Inafm2	0.000308702	0.123566	7.03903	6.83489	-0.20414	0.0177285	0.308109	0.148543	-0.159566	0.179747	8.88834	8.69347	-0.19487	0.93461	24	NO CHANGE	NO CHANGE	DOWN
ENSMUSG00000038646	Ramac	0.000308863	0.216052	6.83337	6.78561	-0.0477638	0.575471	0.299566	0.124284	-0.175283	0.150469	14.0458	21.3267	7.28082	0.0132778	24	NO CHANGE	NO CHANGE	NO CHANGE
ENSMUSG00000011752	Pgam1	0.000309134	0.00575695	6.17954	6.51249	0.332941	0.0033379	0.469072	0.323166	-0.145906	0.340405	19.9887	20.6529	0.664201	0.667571	24	NO CHANGE	NO CHANGE	UP
ENSMUSG00000029458	Brap	0.000309138	0.00556767	9.21721	9.06315	-0.154063	0.060202	0.313422	0.266391	-0.0470306	0.678871	9.90196	7.65105	-2.25091	0.14122	24	NO CHANGE	NO CHANGE	NO CHANGE
ENSMUSG00000038482	Tfdp1	0.000309298	0.00765513	6.9499	6.89161	-0.05829	0.360781	0.269851	0.187482	-0.0823682	0.361163	17.1298	20.9544	3.8246	0.0188185	24	NO CHANGE	DELAY	NO CHANGE
ENSMUSG00000020300	Cpeb4	0.000309883	0.0135691	7.45244	7.38305	-0.0693925	0.392356	0.352276	0.21238	-0.139896	0.224793	2.43225	6.38272	3.95047	0.0239503	24	NO CHANGE	DELAY	NO CHANGE
ENSMUSG00000062101	Zfp119b	0.000310123	0.0803731	5.6083	5.69373	0.0854306	0.329937	0.365448	0.162594	-0.202855	0.105385	10.1416	9.13918	-1.0024	0.655172	24	NO CHANGE	NO CHANGE	NO CHANGE
ENSMUSG00000040451	Sgms1	0.000311147	0.00466185	6.56941	6.43986	-0.129548	0.205421	0.440156	0.314172	-0.125984	0.381486	7.68719	6.41807	-1.26912	0.40371	24	NO CHANGE	NO CHANGE	NO CHANGE
ENSMUSG00000041716	Gm20604	0.000311163	0.00860394	5.48893	5.62131	0.132383	0.0930704	0.345414	0.213734	-0.13168	0.233536	17.8697	15.1843	-2.68546	0.104614	24	NO CHANGE	NO CHANGE	NO CHANGE
ENSMUSG00000029390	Tmed2	0.000313735	0.0421592	8.95948	8.88451	-0.0749699	0.33856	0.343162	0.162491	-0.180671	0.10648	19.9194	19.4334	-0.485968	0.810526	24	NO CHANGE	NO CHANGE	NO CHANGE
ENSMUSG00000047215	Rpl9	0.000314046	0.0108652	11.8572	12.0606	0.203395	0.0572785	0.471855	0.274257	-0.197598	0.186521	20.4804	20.3652	-0.115196	0.945532	24	NO CHANGE	NO CHANGE	NO CHANGE
ENSMUSG00000108633	Gm44694	0.000314261	0.121819	4.89156	4.76302	-0.128545	0.22978	0.466645	0.165185	-0.301459	0.0496994	9.47847	9.39726	-0.0812047	0.975112	24	DOWN	NO CHANGE	NO CHANGE
ENSMUSG00000037563	Rps16	0.000314585	0.0159443	12.2648	12.4689	0.204136	0.00165822	0.263606	0.157747	-0.10586	0.224494	19.8783	19.6219	-0.256353	0.88178	24	NO CHANGE	NO CHANGE	UP
ENSMUSG00000028455	Stoml2	0.000315533	0.0982155	9.28141	9.37765	0.0962353	0.0147012	0.133133	0.0754835	-0.05765	0.287222	21.668	21.3929	-0.275063	0.901095	24	NO CHANGE	NO CHANGE	UP
ENSMUSG00000021597	Slf1	0.000315715	0.00765234	4.59795	4.6023	0.00434319	0.9524	0.324162	0.204008	-0.120154	0.246729	9.19565	7.36053	-1.83512	0.257906	24	NO CHANGE	NO CHANGE	NO CHANGE
ENSMUSG00000005034	Prkacb	0.000316159	0.00896016	7.8868	7.77202	-0.114788	0.00916756	0.148046	0.139495	-0.00855095	0.886261	9.95831	7.87417	-2.08413	0.194501	24	NO CHANGE	NO CHANGE	DOWN
ENSMUSG00000038582	Pptc7	0.000317195	0.314501	6.7858	6.57741	-0.208392	0.0171415	0.305323	0.0980598	-0.207263	0.088185	10.2723	12.3678	2.09545	0.545112	24	NO CHANGE	NO CHANGE	DOWN
ENSMUSG00000086868	Gm15883	0.000317756	0.26548	5.02817	5.10163	0.0734604	0.490055	0.457214	0.119706	-0.337508	0.0289184	4.54447	1.79918	-2.74529	0.434582	24	DOWN	NO CHANGE	NO CHANGE
ENSMUSG00000007415	Gatad1	0.000318251	0.0560891	9.03284	9.08631	0.053468	0.425776	0.302094	0.126285	-0.175809	0.0684721	19.6268	17.8216	-1.80525	0.412184	24	NO CHANGE	NO CHANGE	NO CHANGE
ENSMUSG00000037740	Mrps26	0.000319334	0.0347345	8.37879	8.44085	0.0620626	0.310709	0.228329	0.151334	-0.0769955	0.373169	21.0809	20.0287	-1.05217	0.568698	24	NO CHANGE	NO CHANGE	NO CHANGE
ENSMUSG00000038784	Cnot4	0.00031974	0.135282	6.25855	6.26265	0.00410249	0.957975	0.307899	0.128497	-0.179401	0.108648	7.08363	7.91374	0.830113	0.740789	24	NO CHANGE	NO CHANGE	NO CHANGE
ENSMUSG00000001052	Sec24b	0.000320489	0.410883	7.04847	6.99182	-0.056654	0.374534	0.217846	0.061637	-0.156209	0.0874295	6.57111	8.55797	1.98687	0.627558	24	NO CHANGE	NO CHANGE	NO CHANGE
ENSMUSG00000019814	Ltv1	0.000320811	0.0350087	6.78285	6.75718	-0.0256754	0.721849	0.313484	0.158388	-0.155096	0.133315	21.9041	20.522	-1.38212	0.479175	24	NO CHANGE	NO CHANGE	NO CHANGE
ENSMUSG00000048930	Tada3	0.000321303	9.72565e-05	6.19312	6.26813	0.0750172	0.271504	0.330117	0.269422	-0.0606954	0.527272	22.5341	19.3545	-3.17961	0.0134417	24	NO CHANGE	ADVANCE	NO CHANGE
ENSMUSG00000020707	Rnf135	0.000321469	0.0131281	6.37385	6.4145	0.040647	0.618447	0.329279	0.230628	-0.0986513	0.394058	21.1771	19.3559	-1.82121	0.27253	24	NO CHANGE	NO CHANGE	NO CHANGE
ENSMUSG00000027227	Sord	0.000321481	0.000215686	13.3718	13.0084	-0.363408	5.3658e-06	0.313829	0.295551	-0.0182776	0.853888	13.5583	9.99954	-3.55876	0.00633389	24	NO CHANGE	ADVANCE	DOWN
ENSMUSG00000030935	Acsm3	0.000321707	0.00593857	8.75722	8.58522	-0.172	0.019852	0.294102	0.224879	-0.0692225	0.494533	11.3715	10.0003	-1.37113	0.371774	24	NO CHANGE	NO CHANGE	DOWN
ENSMUSG00000024378	Stard4	0.000323181	0.0872711	8.55663	8.50922	-0.0474096	0.650324	0.452786	0.183229	-0.269557	0.0734971	9.77575	6.90664	-2.86911	0.226039	24	NO CHANGE	NO CHANGE	NO CHANGE
ENSMUSG00000015806	Qdpr	0.000326	0.026548	12.1458	12.3801	0.234299	0.00253765	0.311872	0.174649	-0.137223	0.190762	23.1641	0.809994	1.64586	0.373329	24	NO CHANGE	NO CHANGE	UP
ENSMUSG00000037493	Cib2	0.000326466	0.0503868	6.27846	7.01764	0.739182	1.7648e-08	0.401819	0.24473	-0.157089	0.302891	20.4436	20.1035	-0.340116	0.862106	24	NO CHANGE	NO CHANGE	UP
ENSMUSG00000037523	Mavs	0.000327265	0.0575067	8.49379	8.36345	-0.130338	0.0904779	0.246693	0.179787	-0.0669053	0.532792	19.2131	18.5715	-0.641627	0.747196	24	NO CHANGE	NO CHANGE	NO CHANGE
ENSMUSG00000027605	Acss2	0.000328557	2.90954e-05	9.86785	10.291	0.423185	0.00118756	0.540991	0.6204	0.0794089	0.64679	0.948538	1.38145	0.432914	0.705969	24	NO CHANGE	NO CHANGE	UP
ENSMUSG00000020929	Eftud2	0.000329272	0.183144	6.96748	7.01937	0.0518899	0.350838	0.236147	0.0755433	-0.160604	0.0451487	5.42164	7.65412	2.23248	0.44878	24	DOWN	NO CHANGE	NO CHANGE
ENSMUSG00000080848	Gm9385	0.000329765	0.0280373	5.30354	5.21512	-0.0884233	0.477475	0.574977	0.262985	-0.311992	0.0809369	8.3499	8.77631	0.42641	0.829707	24	NO CHANGE	NO CHANGE	NO CHANGE
ENSMUSG00000073555	Gm4951	0.000329901	0.140919	9.18141	9.2513	0.0698895	0.305169	0.293989	0.100972	-0.193017	0.0490167	21.5182	20.3497	-1.16859	0.666544	24	DOWN	NO CHANGE	NO CHANGE
ENSMUSG00000022235	Cmbl	0.000330807	0.246932	10.8209	10.6692	-0.15162	0.0556244	0.325849	0.0928245	-0.233025	0.038263	21.6432	2.82805	5.18487	0.123143	24	DOWN	NO CHANGE	NO CHANGE
ENSMUSG00000024039	Cbs	0.000331523	0.0412265	11.0413	11.7367	0.695407	7.23818e-10	0.467174	0.128883	-0.33829	0.0093495	3.72537	22.0788	-5.64659	0.0425446	24	DOWN	ADVANCE	UP
ENSMUSG00000112774	Gm36041	0.000331608	0.10285	5.59818	7.12732	1.52914	1.12023e-11	0.789297	0.245797	-0.5435	0.0251192	3.60159	8.63276	5.03116	0.0687327	24	DOWN	NO CHANGE	UP
ENSMUSG00000020067	Mypn	0.000332305	0.875877	4.28741	4.22626	-0.0611471	0.567967	0.455453	0.0167726	-0.438681	0.00560918	19.8343	19.2414	-0.592814	0.980581	24	DOWN	NO CHANGE	NO CHANGE
ENSMUSG00000074890	Lcmt2	0.000332409	0.823356	6.10069	6.41085	0.310159	0.00192252	0.469414	0.0168153	-0.452599	0.00142416	22.0937	15.0638	-7.02992	0.743001	24	DOWN	NO CHANGE	UP
ENSMUSG00000004099	Dnmt1	0.000333013	0.0021357	6.11309	6.15962	0.0465368	0.487566	0.269366	0.244169	-0.0251971	0.789905	4.59946	1.92805	-2.6714	0.0637642	24	NO CHANGE	NO CHANGE	NO CHANGE
ENSMUSG00000041957	Pkp2	0.000333244	7.10436e-05	7.5822	7.47391	-0.108284	0.0589591	0.223407	0.291443	0.0680365	0.393331	4.45471	7.35227	2.89756	0.0203508	24	NO CHANGE	DELAY	NO CHANGE
ENSMUSG00000020225	Tmbim4	0.000333771	0.0683583	9.42079	9.67623	0.255438	0.00630065	0.418143	0.151605	-0.266538	0.0397776	20.4915	19.897	-0.594489	0.803995	24	DOWN	NO CHANGE	UP
ENSMUSG00000035469	Rcbtb1	0.000335092	0.0151709	8.9332	8.86742	-0.0657883	0.37701	0.312863	0.196215	-0.116649	0.269304	9.39799	9.32883	-0.0691604	0.967611	24	NO CHANGE	NO CHANGE	NO CHANGE
ENSMUSG00000022708	Zbtb20	0.000335474	0.135056	10.0131	9.90182	-0.111327	0.441986	0.584893	0.232815	-0.352077	0.089937	8.57985	6.96383	-1.61602	0.526902	24	NO CHANGE	NO CHANGE	NO CHANGE
ENSMUSG00000040025	Ythdf2	0.000335685	0.0740985	8.54078	8.49996	-0.040819	0.466688	0.227695	0.108641	-0.119054	0.137278	20.5514	17.2365	-3.31481	0.133202	24	NO CHANGE	NO CHANGE	NO CHANGE
ENSMUSG00000032411	Tfdp2	0.000335819	0.00011954	6.65064	6.69344	0.042804	0.488722	0.275395	0.273061	-0.00233409	0.978641	10.0396	8.22533	-1.81424	0.140356	24	NO CHANGE	NO CHANGE	NO CHANGE
ENSMUSG00000027282	Mtch2	0.000336979	0.0150856	10.8528	11.2032	0.350375	0.00433674	0.511777	0.297805	-0.213973	0.199902	20.8609	20.0773	-0.783569	0.651815	24	NO CHANGE	NO CHANGE	UP
ENSMUSG00000028630	Dyrk2	0.000337262	0.0124696	8.38644	8.18028	-0.206162	0.00112033	0.246363	0.164473	-0.0818904	0.331399	6.05381	5.2382	-0.815607	0.622709	24	NO CHANGE	NO CHANGE	DOWN
ENSMUSG00000078572	Ndufaf8	0.000337806	0.0334071	8.71639	8.74193	0.0255384	0.731445	0.316998	0.167677	-0.149321	0.160565	22.0149	21.3679	-0.64693	0.735842	24	NO CHANGE	NO CHANGE	NO CHANGE
ENSMUSG00000025405	Inhbc	0.000338134	0.00254899	9.27418	9.13837	-0.135807	0.113688	0.32496	0.312909	-0.0120506	0.919745	14.4846	14.1719	-0.312674	0.827336	24	NO CHANGE	NO CHANGE	NO CHANGE
ENSMUSG00000027312	Atrn	0.000338725	0.017032	7.99905	7.93642	-0.062632	0.447745	0.300884	0.237492	-0.0633928	0.586263	9.38417	5.55566	-3.82851	0.027348	24	NO CHANGE	ADVANCE	NO CHANGE
ENSMUSG00000044751	Atp5pb-ps	0.000339346	0.0667585	4.81218	4.85973	0.047548	0.481137	0.280933	0.131486	-0.149447	0.121669	18.1887	21.2293	3.04054	0.163827	24	NO CHANGE	NO CHANGE	NO CHANGE
ENSMUSG00000068290	Ddrgk1	0.000339883	0.149457	9.98103	10.1258	0.14478	0.0382264	0.267775	0.108159	-0.159615	0.102736	21.671	19.3387	-2.33229	0.370614	24	NO CHANGE	NO CHANGE	UP
ENSMUSG00000039852	Rere	0.000340992	0.0709541	6.71943	6.50516	-0.214268	0.0145879	0.363141	0.158134	-0.205008	0.0921129	10.088	8.04351	-2.04448	0.36141	24	NO CHANGE	NO CHANGE	DOWN
ENSMUSG00000060657	Marf1	0.00034127	0.551069	6.85811	6.79587	-0.0622371	0.57997	0.393952	0.077564	-0.316388	0.0514428	9.64171	12.9917	3.34997	0.552953	24	NO CHANGE	NO CHANGE	NO CHANGE
ENSMUSG00000060548	Tnfrsf19	0.000342239	0.111522	5.57094	5.14016	-0.430786	0.000271031	0.425857	0.193217	-0.23264	0.136475	10.3071	5.54246	-4.76467	0.0491987	24	NO CHANGE	NO CHANGE	DOWN
ENSMUSG00000041415	Dicer1	0.000342471	0.0225426	6.91448	6.88089	-0.0335858	0.615122	0.271012	0.16987	-0.101142	0.286902	7.91796	4.18596	-3.732	0.0398706	24	NO CHANGE	ADVANCE	NO CHANGE
ENSMUSG00000043923	Ccdc84	0.000344209	0.00362519	7.146	6.91254	-0.233459	0.00360667	0.373812	0.201384	-0.172427	0.11479	9.86227	7.64862	-2.21365	0.181983	24	NO CHANGE	NO CHANGE	DOWN
ENSMUSG00000037965	Zc3h7a	0.000345354	0.0995168	7.28708	7.13163	-0.155449	0.135031	0.385095	0.193877	-0.191218	0.192172	11.3221	8.08688	-3.23521	0.157893	24	NO CHANGE	NO CHANGE	NO CHANGE
ENSMUSG00000037361	Sf3b6	0.000346574	0.00171718	8.80765	8.90154	0.0938923	0.488068	0.631415	0.426328	-0.205087	0.286104	20.4846	20.8474	0.362822	0.803767	24	NO CHANGE	NO CHANGE	NO CHANGE
ENSMUSG00000004268	Emg1	0.00034786	0.00788687	9.17105	9.24959	0.0785418	0.171616	0.263349	0.148542	-0.114807	0.15798	21.6147	23.0547	1.44003	0.392657	24	NO CHANGE	NO CHANGE	NO CHANGE
ENSMUSG00000024099	Ndufv2	0.000348355	0.0929371	11.2027	11.2329	0.030203	0.567642	0.251927	0.0787473	-0.173179	0.0243593	19.0473	21.8235	2.77622	0.303402	24	DOWN	NO CHANGE	NO CHANGE
ENSMUSG00000029246	Ppat	0.000348875	0.12643	6.57244	6.87281	0.300369	0.000246543	0.244818	0.141799	-0.103019	0.336771	11.2942	14.7067	3.41257	0.151111	24	NO CHANGE	NO CHANGE	UP
ENSMUSG00000032096	Arcn1	0.0003495	0.260583	9.13527	9.07637	-0.0589041	0.222157	0.182445	0.0599036	-0.122541	0.0754454	7.57469	16.513	8.93835	0.0076535	24	NO CHANGE	NO CHANGE	NO CHANGE
ENSMUSG00000037805	Rpl10a	0.000349732	0.0260658	10.9183	11.2264	0.308109	0.001739	0.380571	0.226892	-0.153679	0.244688	21.6486	20.4073	-1.24126	0.495473	24	NO CHANGE	NO CHANGE	UP
ENSMUSG00000076441	Ass1	0.00034995	0.616924	13.7257	14.0837	0.358054	0.000287478	0.378378	0.0467793	-0.331599	0.0131108	21.9401	0.855262	2.91511	0.697416	24	DOWN	NO CHANGE	UP
ENSMUSG00000040225	Prrc2c	0.00035083	0.171494	5.98153	5.9908	0.00927148	0.9299	0.434319	0.152124	-0.282195	0.0636811	7.20794	6.78829	-0.419657	0.881039	24	NO CHANGE	NO CHANGE	NO CHANGE
ENSMUSG00000031059	Ndufb11	0.000350977	0.0588808	11.6022	11.6223	0.0200823	0.709982	0.228008	0.10731	-0.120698	0.119068	20.9487	21.4281	0.479419	0.821369	24	NO CHANGE	NO CHANGE	NO CHANGE
ENSMUSG00000030124	Lag3	0.000350983	0.00754627	5.09575	4.9666	-0.129153	0.259174	0.462164	0.346156	-0.116007	0.471573	20.3358	19.0717	-1.26406	0.421362	24	NO CHANGE	NO CHANGE	NO CHANGE
ENSMUSG00000043013	Onecut1	0.00035227	0.163644	5.56364	5.3752	-0.188436	0.231945	0.593525	0.245073	-0.348452	0.120252	20.1429	20.8403	0.697364	0.791392	24	NO CHANGE	NO CHANGE	NO CHANGE
ENSMUSG00000020716	Nf1	0.000352344	0.0227814	6.29308	6.38952	0.0964396	0.161633	0.260185	0.181018	-0.0791663	0.412925	9.77381	10.1499	0.376072	0.829936	24	NO CHANGE	NO CHANGE	NO CHANGE
ENSMUSG00000093930	Hmgcs1	0.000353147	2.30231e-05	11.1736	12.1856	1.01209	7.64706e-09	0.754681	0.487042	-0.267639	0.185695	4.47636	1.20532	-3.27104	0.0167573	24	NO CHANGE	ADVANCE	UP
ENSMUSG00000023939	Mrpl14	0.00035459	0.000174114	9.89396	10.0114	0.117454	0.0661507	0.284091	0.261083	-0.0230082	0.795128	9.06904	7.75729	-1.31175	0.295054	24	NO CHANGE	NO CHANGE	NO CHANGE
ENSMUSG00000034544	Rsrc1	0.000355567	0.00982187	6.90411	7.04108	0.136977	0.0205157	0.262796	0.146236	-0.11656	0.154806	6.87961	4.95969	-1.91993	0.265282	24	NO CHANGE	NO CHANGE	UP
ENSMUSG00000020097	Sgpl1	0.000356079	0.0502431	8.59097	8.74958	0.158613	0.0149519	0.246584	0.13854	-0.108044	0.228368	2.98312	6.5754	3.59228	0.0762823	24	NO CHANGE	NO CHANGE	UP
ENSMUSG00000006932	Ctnnb1	0.000357242	0.0112673	9.44474	9.39186	-0.0528784	0.427505	0.261567	0.194937	-0.0666302	0.479238	21.1361	20.7362	-0.399963	0.805348	24	NO CHANGE	NO CHANGE	NO CHANGE
ENSMUSG00000030884	Uqcrc2	0.000359209	0.0760243	10.7595	10.6997	-0.0597577	0.0738012	0.106356	0.0722173	-0.0341391	0.462982	10.1724	9.62322	-0.549224	0.793378	24	NO CHANGE	NO CHANGE	NO CHANGE
ENSMUSG00000108866	Gm35082	0.000360614	0.100612	5.42743	5.23385	-0.193587	0.0847685	0.388542	0.215031	-0.173511	0.269558	9.96718	11.2456	1.27841	0.568878	24	NO CHANGE	NO CHANGE	NO CHANGE
ENSMUSG00000019782	Rwdd1	0.000361062	0.00480739	7.82639	7.95106	0.124676	0.301596	0.550184	0.33991	-0.210274	0.219198	21.4281	19.5953	-1.83274	0.251021	24	NO CHANGE	NO CHANGE	NO CHANGE
ENSMUSG00000025226	Fbxl15	0.000361529	5.67357e-06	6.38586	6.43951	0.0536449	0.346574	0.277665	0.274021	-0.00364364	0.963751	20.2979	18.0754	-2.22251	0.0504685	24	NO CHANGE	NO CHANGE	NO CHANGE
ENSMUSG00000022257	Laptm4b	0.000364137	0.0341585	7.6384	7.73022	0.0918284	0.339345	0.357852	0.236983	-0.120869	0.373509	20.6538	19.2569	-1.3969	0.451206	24	NO CHANGE	NO CHANGE	NO CHANGE
ENSMUSG00000071644	Eef1g	0.000367221	7.12696e-05	9.90459	10.07	0.165422	0.00107365	0.211314	0.217473	0.00615849	0.926751	19.9557	19.6654	-0.290292	0.807943	24	NO CHANGE	NO CHANGE	UP
ENSMUSG00000027465	Tbc1d20	0.00036834	0.00981139	7.64481	7.36623	-0.27858	0.00524062	0.410763	0.26173	-0.149033	0.271531	9.38954	9.36605	-0.0234921	0.988616	24	NO CHANGE	NO CHANGE	DOWN
ENSMUSG00000072704	Smim10l1	0.00036854	0.124527	9.49204	9.57372	0.0816832	0.179327	0.276539	0.0861024	-0.190437	0.0296575	18.9737	17.3083	-1.66534	0.55224	24	DOWN	NO CHANGE	NO CHANGE
ENSMUSG00000027556	Car1	0.000369596	0.000173866	6.33964	6.65592	0.316285	0.00344597	0.430628	0.465948	0.0353198	0.807795	12.7931	9.3011	-3.49198	0.00703651	24	NO CHANGE	ADVANCE	UP
ENSMUSG00000020321	Mdh1	0.000370297	0.0752942	12.6167	12.7174	0.100674	0.181927	0.315851	0.138033	-0.177818	0.0974362	20.9217	22.4272	1.50555	0.505176	24	NO CHANGE	NO CHANGE	NO CHANGE
ENSMUSG00000039910	Cited2	0.000371749	0.127808	7.38962	7.3226	-0.0670252	0.552641	0.469173	0.17931	-0.289863	0.0742631	21.2059	15.4247	-5.78114	0.0287927	24	NO CHANGE	NO CHANGE	NO CHANGE
ENSMUSG00000066151	Fkbp15	0.000373222	0.0413363	7.01948	7.08166	0.0621783	0.42675	0.33999	0.161919	-0.178072	0.111595	7.19954	7.83774	0.6382	0.754125	24	NO CHANGE	NO CHANGE	NO CHANGE
ENSMUSG00000025950	Idh1	0.000373453	0.000488739	11.3013	11.154	-0.147284	0.0157512	0.253759	0.234956	-0.0188035	0.821374	8.59412	7.11027	-1.48385	0.258933	24	NO CHANGE	NO CHANGE	DOWN
ENSMUSG00000029076	Sdf4	0.000373768	0.0739892	9.44528	9.54414	0.0988628	0.0458895	0.197436	0.0929004	-0.104535	0.131479	21.7891	20.9446	-0.844507	0.700881	24	NO CHANGE	NO CHANGE	UP
ENSMUSG00000020994	Pnn	0.000374735	0.129779	6.80278	6.77221	-0.0305772	0.658374	0.297279	0.105667	-0.191612	0.0550701	8.07597	6.60863	-1.46733	0.580464	24	NO CHANGE	NO CHANGE	NO CHANGE
ENSMUSG00000021868	Ppif	0.0003751	0.178371	8.42819	8.46845	0.0402594	0.460475	0.217722	0.0786725	-0.139049	0.0760091	15.8732	15.8489	-0.0242309	0.993112	24	NO CHANGE	NO CHANGE	NO CHANGE
ENSMUSG00000032902	Slc16a1	0.000376502	0.620273	8.38136	8.70677	0.325406	0.000299283	0.315725	0.045109	-0.270616	0.0253523	3.04189	4.17664	1.13475	0.873063	24	DOWN	NO CHANGE	UP
ENSMUSG00000037139	Myom3	0.000376543	0.347028	4.23934	4.22521	-0.0141213	0.890878	0.40902	0.103493	-0.305527	0.0407049	19.6464	1.55836	5.91199	0.136542	24	DOWN	NO CHANGE	NO CHANGE
ENSMUSG00000007891	Ctsd	0.000376884	0.0460051	10.9499	11.1335	0.183627	0.00100324	0.221822	0.108949	-0.112874	0.131745	22.8798	18.6666	-4.21323	0.0439112	24	NO CHANGE	ADVANCE	UP
ENSMUSG00000049672	Zbtb14	0.000377789	0.740547	5.76748	5.68417	-0.0833091	0.314444	0.411944	0.0209335	-0.39101	0.0015803	15.789	19.6594	3.87048	0.796979	24	DOWN	NO CHANGE	NO CHANGE
ENSMUSG00000014606	Slc25a11	0.000380319	0.171879	9.25268	9.22901	-0.0236671	0.596556	0.160903	0.0705271	-0.0903757	0.15719	15.0024	14.1774	-0.824953	0.754756	24	NO CHANGE	NO CHANGE	NO CHANGE
ENSMUSG00000046598	Bdh1	0.000386226	0.000992845	10.3049	10.2041	-0.100799	0.270892	0.359221	0.364023	0.00480181	0.970199	8.64735	8.82674	0.179395	0.894893	24	NO CHANGE	NO CHANGE	NO CHANGE
ENSMUSG00000078908	Mon1b	0.000387497	0.00160013	5.82968	5.78351	-0.046171	0.525908	0.312874	0.253897	-0.0589766	0.566552	21.1747	21.9313	0.756593	0.591395	24	NO CHANGE	NO CHANGE	NO CHANGE
ENSMUSG00000021751	Acox2	0.000389161	0.561139	9.90788	10.163	0.255137	0.00256062	0.323237	0.0485864	-0.27465	0.0189091	0.859377	20.2138	-4.64559	0.466608	24	DOWN	NO CHANGE	UP
ENSMUSG00000004748	Mtfp1	0.000389249	0.00802878	7.58245	7.62394	0.0414869	0.65351	0.382321	0.271735	-0.110586	0.398953	21.0706	18.8053	-2.26527	0.159693	24	NO CHANGE	NO CHANGE	NO CHANGE
ENSMUSG00000054191	Klf1	0.000389785	0.0217808	5.26377	5.45137	0.1876	0.0486925	0.360468	0.244795	-0.115673	0.381091	10.3541	8.19312	-2.16094	0.221898	24	NO CHANGE	NO CHANGE	UP
ENSMUSG00000060147	Serpinb6a	0.000391563	0.00256638	7.16311	7.25436	0.0912572	0.483605	0.56282	0.425747	-0.137073	0.45703	20.7369	19.8758	-0.861061	0.556486	24	NO CHANGE	NO CHANGE	NO CHANGE
ENSMUSG00000021124	Vti1b	0.000392478	0.0327396	8.59165	8.69812	0.10647	0.321775	0.475259	0.226471	-0.248788	0.105041	20.7869	20.3841	-0.402846	0.840076	24	NO CHANGE	NO CHANGE	NO CHANGE
ENSMUSG00000003345	Csnk1g2	0.00039275	6.19033e-05	8.82439	8.74529	-0.0791	0.0548835	0.163687	0.205429	0.0417417	0.465277	9.28872	7.30544	-1.98328	0.104465	24	NO CHANGE	NO CHANGE	NO CHANGE
ENSMUSG00000023963	Cyp39a1	0.000392999	0.387402	7.62396	7.05818	-0.565786	0.000353673	0.555814	0.139363	-0.416451	0.049412	17.9297	16.7976	-1.13217	0.784415	24	DOWN	NO CHANGE	DOWN
ENSMUSG00000020630	Rnaseh1	0.000394172	0.223035	5.72053	5.64963	-0.0708972	0.34256	0.265974	0.104418	-0.161556	0.129408	0.59275	17.4181	-7.17466	0.0175708	24	NO CHANGE	NO CHANGE	NO CHANGE
ENSMUSG00000025533	Asl	0.000394834	0.671932	11.5474	10.9921	-0.555305	1.84017e-06	0.379849	0.0470036	-0.332845	0.0237474	18.2563	0.657658	6.40131	0.440127	24	DOWN	NO CHANGE	DOWN
ENSMUSG00000022206	Npr3	0.000395226	0.494696	4.61223	4.5744	-0.0378292	0.715397	0.332965	0.0850534	-0.247911	0.0963223	15.4125	2.24075	10.8282	0.0286059	24	NO CHANGE	NO CHANGE	NO CHANGE
ENSMUSG00000105201	Gm43362	0.000395653	0.028849	5.50902	5.31046	-0.19856	0.0361684	0.350918	0.233179	-0.117739	0.369318	8.12286	7.49828	-0.624575	0.730954	24	NO CHANGE	NO CHANGE	DOWN
ENSMUSG00000051615	Rap2a	0.000395836	0.105851	6.9989	6.64895	-0.349952	0.00054333	0.433019	0.14009	-0.29293	0.0321258	18.5945	14.2303	-4.36425	0.110654	24	DOWN	NO CHANGE	DOWN
ENSMUSG00000032621	Srek1	0.000396158	0.0025606	6.90998	6.91213	0.00215205	0.981223	0.397913	0.297918	-0.0999946	0.441002	6.57888	7.0632	0.484314	0.741044	24	NO CHANGE	NO CHANGE	NO CHANGE
ENSMUSG00000007613	Tgfbr1	0.000398305	0.405271	7.08387	6.90273	-0.181131	0.0278591	0.304567	0.0730353	-0.231532	0.0457026	8.59328	5.11091	-3.48237	0.419992	24	DOWN	NO CHANGE	DOWN
ENSMUSG00000064368	mt-Nd6	0.000398892	0.0160382	6.75789	6.46799	-0.289895	0.088069	0.678828	0.446309	-0.232519	0.327638	8.39178	8.30238	-0.0893997	0.958317	24	NO CHANGE	NO CHANGE	NO CHANGE
ENSMUSG00000021737	Psmd6	0.000399042	0.0789259	9.43221	9.52069	0.088479	0.164492	0.254085	0.119236	-0.134849	0.134821	20.8697	20.2683	-0.6014	0.787138	24	NO CHANGE	NO CHANGE	NO CHANGE
ENSMUSG00000045098	Kmt5b	0.000399302	0.000405586	6.86806	6.82205	-0.0460098	0.529258	0.299221	0.309924	0.0107027	0.917388	6.2999	5.81364	-0.486259	0.707441	24	NO CHANGE	NO CHANGE	NO CHANGE
ENSMUSG00000036880	Acaa2	0.000399377	0.275789	12.6694	12.4452	-0.224124	0.0325316	0.417222	0.11574	-0.301482	0.0414913	20.1137	20.4813	0.367624	0.916172	24	DOWN	NO CHANGE	DOWN
ENSMUSG00000045374	Wdr81	0.00039972	0.0106621	7.30431	7.21267	-0.091641	0.222885	0.342563	0.184447	-0.158117	0.138676	5.06429	7.21657	2.15228	0.223545	24	NO CHANGE	NO CHANGE	NO CHANGE
ENSMUSG00000021028	Mbip	0.000400319	0.00173893	5.44362	5.54778	0.104162	0.178716	0.305975	0.284686	-0.0212896	0.844272	9.36033	6.58498	-2.77535	0.0533233	24	NO CHANGE	NO CHANGE	NO CHANGE
ENSMUSG00000032690	Oas2	0.000402672	0.0589721	4.98948	5.08021	0.0907228	0.251621	0.353786	0.142418	-0.211368	0.0623145	9.75788	6.01211	-3.74577	0.104358	24	NO CHANGE	NO CHANGE	NO CHANGE
ENSMUSG00000089810	Gm16536	0.000403733	0.00511956	6.32486	6.27144	-0.0534243	0.607887	0.458939	0.303182	-0.155757	0.292618	8.80392	8.2149	-0.589017	0.707721	24	NO CHANGE	NO CHANGE	NO CHANGE
ENSMUSG00000051146	Camk2n2	0.000404794	0.00378643	5.67823	5.61622	-0.0620058	0.601033	0.531446	0.351638	-0.179808	0.286119	20.4944	21.0763	0.581878	0.706142	24	NO CHANGE	NO CHANGE	NO CHANGE
ENSMUSG00000025583	Rptor	0.000405289	0.0151805	7.56132	7.61821	0.0568891	0.403205	0.316687	0.153813	-0.162873	0.0947322	8.24857	8.97876	0.730192	0.696601	24	NO CHANGE	NO CHANGE	NO CHANGE
ENSMUSG00000071711	Mpst	0.000410314	0.330974	7.21505	7.16248	-0.0525771	0.556291	0.391187	0.0833199	-0.307867	0.0182789	19.6254	16.4159	-3.2095	0.444189	24	DOWN	NO CHANGE	NO CHANGE
ENSMUSG00000029190	D5Ertd579e	0.000412001	0.121868	7.43247	7.41573	-0.016735	0.764541	0.222989	0.0930462	-0.129943	0.10533	17.3931	15.1899	-2.20318	0.377345	24	NO CHANGE	NO CHANGE	NO CHANGE
ENSMUSG00000105304	Gm43696	0.000412179	0.0747101	4.1745	4.25008	0.0755801	0.373336	0.331078	0.166341	-0.164737	0.172801	10.4816	13.6829	3.2013	0.145509	24	NO CHANGE	NO CHANGE	NO CHANGE
ENSMUSG00000044139	Prss53	0.000414344	0.00687298	5.45057	5.32095	-0.129615	0.139669	0.393686	0.231885	-0.161801	0.191044	12.2581	18.6562	6.3981	0.000354198	24	NO CHANGE	DELAY	NO CHANGE
ENSMUSG00000074768	Bhmt	0.000414634	0.0627316	13.2602	14.3311	1.07095	3.39316e-07	0.726407	0.35505	-0.371357	0.145591	1.05813	23.327	-1.7311	0.418912	24	NO CHANGE	NO CHANGE	UP
ENSMUSG00000050445	Cyp8b1	0.000415889	0.0297458	10.4329	10.8249	0.391991	0.0306499	0.737073	0.406677	-0.330396	0.189635	22.5265	19.4719	-3.05459	0.111643	24	NO CHANGE	NO CHANGE	UP
ENSMUSG00000022391	Rangap1	0.00041654	0.114354	8.23101	8.19423	-0.036788	0.607516	0.290465	0.119839	-0.170626	0.0970511	11.6242	14.7865	3.16225	0.204057	24	NO CHANGE	NO CHANGE	NO CHANGE
ENSMUSG00000027010	Slc25a12	0.000416875	0.216241	6.74291	6.8315	0.0885946	0.26933	0.35739	0.0922655	-0.265124	0.0225254	18.1541	20.2285	2.07441	0.543173	24	DOWN	NO CHANGE	NO CHANGE
ENSMUSG00000021281	Tnfaip2	0.000417714	0.238706	7.05308	6.9802	-0.0728749	0.47868	0.414259	0.127119	-0.287141	0.052949	1.89432	5.39473	3.50041	0.280897	24	NO CHANGE	NO CHANGE	NO CHANGE
ENSMUSG00000026437	Cdk18	0.000418541	0.0200407	7.58811	7.3509	-0.237212	0.00211682	0.312189	0.176527	-0.135663	0.192426	15.4907	15.745	0.254274	0.88834	24	NO CHANGE	NO CHANGE	DOWN
ENSMUSG00000038301	Snx10	0.000419615	0.00145572	7.39987	7.23314	-0.166731	0.0257396	0.294904	0.26977	-0.0251345	0.806519	16.1134	20.1325	4.01908	0.00584371	24	NO CHANGE	DELAY	DOWN
ENSMUSG00000019055	Plod1	0.000419918	4.3547e-05	7.73076	7.6763	-0.0544595	0.326935	0.273943	0.214185	-0.0597577	0.445844	19.1943	19.1696	-0.0246387	0.984278	24	NO CHANGE	NO CHANGE	NO CHANGE
ENSMUSG00000063952	Brpf3	0.000420103	0.0220788	6.89375	6.69803	-0.195719	0.0255601	0.358619	0.205932	-0.152687	0.208566	9.5997	8.17082	-1.42888	0.433828	24	NO CHANGE	NO CHANGE	DOWN
ENSMUSG00000056973	Ces1d	0.000420874	0.114923	12.7315	11.5033	-1.22813	1.69846e-08	0.54115	0.351422	-0.189729	0.451795	18.0766	9.92003	-8.15653	0.000929232	24	NO CHANGE	NO CHANGE	DOWN
ENSMUSG00000030753	Thap12	0.000421163	0.0548128	7.51518	7.53349	0.0183126	0.788309	0.281029	0.138941	-0.142088	0.145649	20.7874	21.9339	1.1465	0.584109	24	NO CHANGE	NO CHANGE	NO CHANGE
ENSMUSG00000046826	Fam187b	0.00042126	0.000881862	6.01094	6.07374	0.0628006	0.517581	0.404777	0.370383	-0.0343936	0.80172	18.5659	18.8109	0.245077	0.856316	24	NO CHANGE	NO CHANGE	NO CHANGE
ENSMUSG00000010362	Rdm1	0.000422503	0.321771	6.29071	6.34537	0.0546688	0.582861	0.410967	0.100686	-0.310281	0.0317743	20.0595	20.6675	0.607999	0.875528	24	DOWN	NO CHANGE	NO CHANGE
ENSMUSG00000028573	Fggy	0.000422749	0.0936856	8.96524	9.1843	0.219059	0.00416236	0.307264	0.124687	-0.182577	0.0812686	21.5743	22.6506	1.07629	0.654706	24	NO CHANGE	NO CHANGE	UP
ENSMUSG00000028607	Cpt2	0.000422827	0.0321479	10.3696	10.1955	-0.174026	0.000170921	0.202105	0.0801557	-0.12195	0.0472146	22.4152	19.6601	-2.7551	0.209615	24	DOWN	NO CHANGE	DOWN
ENSMUSG00000060639	H4c9	0.00042633	0.000700298	5.7839	5.83095	0.0470415	0.703317	0.546718	0.45183	-0.0948884	0.587322	20.6665	20.1251	-0.541471	0.689396	24	NO CHANGE	NO CHANGE	NO CHANGE
ENSMUSG00000097383	1500026H17Rik	0.000426692	0.0297048	5.71756	5.58937	-0.128187	0.100036	0.300106	0.187394	-0.112712	0.301715	19.6502	20.921	1.27083	0.491621	24	NO CHANGE	NO CHANGE	NO CHANGE
ENSMUSG00000047617	Paxx	0.000431141	0.314101	8.1432	8.69527	0.552073	1.8295e-05	0.522629	0.105201	-0.417428	0.0133417	0.486846	18.8409	-5.64595	0.189256	24	DOWN	NO CHANGE	UP
ENSMUSG00000078180	Gm20900	0.00043262	0.041862	4.28749	4.31097	0.0234854	0.743043	0.255349	0.173109	-0.0822399	0.418477	17.8761	3.46803	9.59194	8.87904e-06	24	NO CHANGE	DELAY	NO CHANGE
ENSMUSG00000095041	AC149090.1	0.000433056	0.00383994	8.64306	8.40351	-0.239552	0.0174325	0.430038	0.292334	-0.137704	0.320116	6.48448	5.60666	-0.877819	0.568967	24	NO CHANGE	NO CHANGE	DOWN
ENSMUSG00000005982	Naa60	0.000433235	0.0328578	8.9064	8.88715	-0.0192462	0.678393	0.215858	0.0904765	-0.125382	0.0612089	17.103	13.6734	-3.4296	0.111542	24	NO CHANGE	NO CHANGE	NO CHANGE
ENSMUSG00000033335	Dnm2	0.000434408	0.0958063	7.84337	7.78516	-0.0582145	0.192999	0.169286	0.0822228	-0.0870634	0.169129	10.1225	9.8784	-0.244093	0.914975	24	NO CHANGE	NO CHANGE	NO CHANGE
ENSMUSG00000026659	Dusp12	0.000435868	0.228793	7.1399	7.30324	0.163338	0.0679273	0.331421	0.116756	-0.214664	0.0889485	23.9182	20.6188	-3.29939	0.281397	24	NO CHANGE	NO CHANGE	NO CHANGE
ENSMUSG00000020105	Lrig3	0.000437623	0.117385	5.75437	5.6457	-0.108671	0.235022	0.347575	0.157544	-0.190032	0.143759	10.1628	9.47956	-0.683287	0.777364	24	NO CHANGE	NO CHANGE	NO CHANGE
ENSMUSG00000026914	Psmd14	0.000438775	0.00848189	8.72391	8.80636	0.082443	0.251095	0.290712	0.208698	-0.0820147	0.417625	21.7379	22.5573	0.819436	0.610368	24	NO CHANGE	NO CHANGE	NO CHANGE
ENSMUSG00000033159	Cnppd1	0.000439736	0.0137318	8.03356	8.09812	0.0645558	0.431941	0.337971	0.219255	-0.118716	0.308054	8.4015	8.24384	-0.157657	0.926093	24	NO CHANGE	NO CHANGE	NO CHANGE
ENSMUSG00000059852	Kcng2	0.000440583	0.0796572	4.43359	4.39542	-0.0381639	0.63263	0.255013	0.172872	-0.0821413	0.467706	1.00963	1.74584	0.736212	0.729584	24	NO CHANGE	NO CHANGE	NO CHANGE
ENSMUSG00000042041	2010003K11Rik	0.00044125	0.135403	6.62593	6.48359	-0.142334	0.226197	0.425306	0.198955	-0.226351	0.174538	7.26649	21.5854	-9.68113	0.000300732	24	NO CHANGE	NO CHANGE	NO CHANGE
ENSMUSG00000027637	Rab5if	0.000441816	0.0115367	10.6146	10.8214	0.206807	0.303198	0.8491	0.532996	-0.316104	0.2663	20.8312	20.6997	-0.131489	0.93794	24	NO CHANGE	NO CHANGE	NO CHANGE
ENSMUSG00000033685	Ucp2	0.00044222	0.0383335	7.45914	7.27066	-0.188485	0.0372925	0.252043	0.238964	-0.0130795	0.916453	16.2035	18.5535	2.35001	0.230239	24	NO CHANGE	NO CHANGE	DOWN
ENSMUSG00000055850	Rnf181	0.000442313	0.00219348	9.06197	9.15774	0.0957732	0.126016	0.213329	0.244146	0.0308176	0.724228	19.3788	19.9981	0.619398	0.673299	24	NO CHANGE	NO CHANGE	NO CHANGE
ENSMUSG00000027131	Emc4	0.000442753	0.000392981	8.43634	8.43205	-0.00428936	0.937716	0.253518	0.199326	-0.054192	0.486375	17.485	17.9777	0.492728	0.712915	24	NO CHANGE	NO CHANGE	NO CHANGE
ENSMUSG00000002625	Akap8l	0.000442828	0.000302525	6.96963	6.77079	-0.198841	0.0380892	0.388218	0.399119	0.0109011	0.934236	8.44691	6.901	-1.54591	0.231936	24	NO CHANGE	NO CHANGE	DOWN
ENSMUSG00000002835	Chaf1a	0.000443625	0.00367608	5.26539	5.23915	-0.0262345	0.784165	0.396721	0.310337	-0.0863836	0.524484	7.84805	6.67868	-1.16937	0.436124	24	NO CHANGE	NO CHANGE	NO CHANGE
ENSMUSG00000040459	Arglu1	0.000444299	0.0803792	7.79793	7.71116	-0.0867663	0.255578	0.286358	0.149165	-0.137193	0.20455	21.5612	18.0609	-3.50023	0.114794	24	NO CHANGE	NO CHANGE	NO CHANGE
ENSMUSG00000022792	Yars2	0.000444385	0.00586346	7.60082	7.71639	0.115571	0.211685	0.421017	0.244501	-0.176516	0.17805	21.2534	21.7838	0.530437	0.748891	24	NO CHANGE	NO CHANGE	NO CHANGE
ENSMUSG00000002343	Armc6	0.000445975	0.0268775	5.88231	5.78302	-0.0992909	0.15458	0.34419	0.119662	-0.224527	0.0253928	21.3786	21.6251	0.246541	0.915684	24	DOWN	NO CHANGE	NO CHANGE
ENSMUSG00000025409	Mbd6	0.000447717	0.00117758	7.09957	7.02593	-0.0736382	0.387712	0.412347	0.248506	-0.163841	0.176972	7.90514	8.22236	0.317224	0.835056	24	NO CHANGE	NO CHANGE	NO CHANGE
ENSMUSG00000070891	Gm12689	0.000448011	0.0500609	4.54273	4.33793	-0.204799	0.0121331	0.254421	0.191179	-0.0632413	0.570063	8.38419	8.55404	0.169849	0.931085	24	NO CHANGE	NO CHANGE	DOWN
ENSMUSG00000024571	Gm16286	0.000450298	0.0106776	8.49823	8.39757	-0.100659	0.109522	0.23558	0.185099	-0.0504808	0.565148	18.2699	19.8794	1.60947	0.324889	24	NO CHANGE	NO CHANGE	NO CHANGE
ENSMUSG00000034602	Mon2	0.000450576	0.130464	7.51747	7.49056	-0.0269149	0.656255	0.237992	0.0986142	-0.139377	0.108168	8.61146	8.04245	-0.569004	0.822272	24	NO CHANGE	NO CHANGE	NO CHANGE
ENSMUSG00000024384	Iws1	0.000452045	0.00220792	6.3782	6.44336	0.0651625	0.337731	0.277897	0.235101	-0.0427965	0.654775	8.14204	3.9651	-4.17694	0.0055944	24	NO CHANGE	ADVANCE	NO CHANGE
ENSMUSG00000020111	Micu1	0.000452712	0.200809	6.84719	7.02803	0.180836	0.0145573	0.281253	0.0977521	-0.1835	0.074546	2.84646	23.7279	-3.11857	0.294095	24	NO CHANGE	NO CHANGE	UP
ENSMUSG00000039981	Zc3h12d	0.000453791	0.172983	4.68045	4.99543	0.314984	0.0069748	0.458934	0.157206	-0.301728	0.0614229	0.519784	23.3218	-1.19797	0.676508	24	NO CHANGE	NO CHANGE	UP
ENSMUSG00000028261	Ndufaf4	0.000454192	0.00519862	8.23274	8.07133	-0.161401	0.0333828	0.341572	0.197026	-0.144546	0.170949	16.7487	16.0411	-0.707665	0.66872	24	NO CHANGE	NO CHANGE	DOWN
ENSMUSG00000012848	Rps5	0.000455166	0.354921	10.8494	10.9406	0.091232	0.128502	0.258286	0.0522248	-0.206061	0.017381	8.10717	11.9973	3.89017	0.380629	24	DOWN	NO CHANGE	NO CHANGE
ENSMUSG00000021870	Slmap	0.000455284	0.13935	8.14276	7.95806	-0.184703	0.00212928	0.234052	0.0866972	-0.147355	0.0718325	10.6705	5.12116	-5.5493	0.0423883	24	NO CHANGE	NO CHANGE	DOWN
ENSMUSG00000032560	Dnajc13	0.000455837	0.00900143	6.61675	6.498	-0.118753	0.161008	0.362117	0.227215	-0.134902	0.258216	8.74013	4.85493	-3.88521	0.0234251	24	NO CHANGE	ADVANCE	NO CHANGE
ENSMUSG00000016619	Nup50	0.000456438	0.278132	7.37479	7.33244	-0.0423536	0.456524	0.22438	0.0651634	-0.159217	0.0522531	9.44447	9.32586	-0.118607	0.972659	24	NO CHANGE	NO CHANGE	NO CHANGE
ENSMUSG00000028013	Ppa2	0.000457637	0.0101124	9.42699	9.4425	0.01551	0.862413	0.39195	0.234597	-0.157353	0.217901	20.7568	21.2538	0.496935	0.769893	24	NO CHANGE	NO CHANGE	NO CHANGE
ENSMUSG00000024781	Lipa	0.00045777	0.163282	9.73885	9.96047	0.221612	0.0424475	0.439672	0.152785	-0.286888	0.0622263	22.1885	0.442377	2.25389	0.425815	24	NO CHANGE	NO CHANGE	UP
ENSMUSG00000006676	Usp19	0.000457834	0.0327729	7.50325	7.39717	-0.106083	0.0906581	0.249227	0.142595	-0.106632	0.225222	6.47034	10.0383	3.56798	0.0660431	24	NO CHANGE	NO CHANGE	NO CHANGE
ENSMUSG00000084399	Gm15666	0.00045823	0.0938319	4.49641	4.42757	-0.0688403	0.566847	0.506731	0.203958	-0.302773	0.079809	7.685	5.10299	-2.58201	0.289627	24	NO CHANGE	NO CHANGE	NO CHANGE
ENSMUSG00000039307	Hexdc	0.000458303	0.0154857	5.81343	5.84043	0.0270055	0.75249	0.351623	0.224859	-0.126764	0.298088	7.74086	4.81932	-2.92154	0.095941	24	NO CHANGE	NO CHANGE	NO CHANGE
ENSMUSG00000030126	Tmcc1	0.00045938	0.00685221	7.49644	7.45894	-0.0374957	0.613527	0.352914	0.180157	-0.172757	0.104818	11.5119	5.7826	-5.72933	0.002175	24	NO CHANGE	ADVANCE	NO CHANGE
ENSMUSG00000001964	Emd	0.000459637	0.0133455	6.50212	6.64387	0.141755	0.00667108	0.231949	0.114682	-0.117267	0.102429	18.6513	17.3961	-1.25522	0.500091	24	NO CHANGE	NO CHANGE	UP
ENSMUSG00000073424	Cyp4f15	0.000459686	0.000157316	9.41044	9.54165	0.131213	0.0131547	0.226538	0.212891	-0.0136473	0.84988	6.47911	6.91222	0.433114	0.730213	24	NO CHANGE	NO CHANGE	UP
ENSMUSG00000028920	Fbxo42	0.000459696	0.0492848	6.08482	6.06024	-0.0245855	0.759977	0.300652	0.180991	-0.11966	0.295965	15.8488	13.3327	-2.51607	0.208431	24	NO CHANGE	NO CHANGE	NO CHANGE
ENSMUSG00000006281	Tep1	0.000459711	0.000411486	6.32915	6.44361	0.114457	0.0460947	0.282741	0.164915	-0.117825	0.142094	6.73015	4.37404	-2.35611	0.122084	24	NO CHANGE	NO CHANGE	UP
ENSMUSG00000040667	Nup88	0.000459813	0.257776	7.05391	6.95038	-0.103532	0.117523	0.274519	0.0736363	-0.200882	0.0339313	9.9227	11.1679	1.24523	0.722219	24	DOWN	NO CHANGE	NO CHANGE
ENSMUSG00000035958	Tdp2	0.000462974	0.0203123	7.39781	7.27492	-0.122886	0.161139	0.32534	0.233807	-0.0915332	0.456668	7.68046	3.66522	-4.01524	0.0254709	24	NO CHANGE	ADVANCE	NO CHANGE
ENSMUSG00000001995	Sipa1l2	0.00046407	0.0031401	5.38611	5.16982	-0.216284	0.0163209	0.346129	0.297478	-0.0486514	0.692646	10.9741	9.09296	-1.8811	0.205701	24	NO CHANGE	NO CHANGE	DOWN
ENSMUSG00000037847	Nmrk1	0.000465146	0.200441	7.90139	7.27181	-0.629577	5.58182e-05	0.591514	0.182283	-0.409231	0.0455486	12.331	8.83468	-3.49635	0.262574	24	DOWN	NO CHANGE	DOWN
ENSMUSG00000090625	Gm20721	0.000466233	0.498326	7.06225	6.96767	-0.0945784	0.442803	0.484379	0.0874467	-0.396932	0.0265291	8.49842	10.3821	1.88368	0.729837	24	DOWN	NO CHANGE	NO CHANGE
ENSMUSG00000026811	St6galnac6	0.000466776	0.0402426	7.34284	7.32624	-0.0166062	0.826656	0.292851	0.174234	-0.118617	0.272032	20.4247	18.238	-2.18668	0.261779	24	NO CHANGE	NO CHANGE	NO CHANGE
ENSMUSG00000058325	Dock1	0.000467703	0.00523802	6.35094	6.20434	-0.146596	0.108936	0.340533	0.299588	-0.0409451	0.74795	19.3121	20.009	0.696884	0.648974	24	NO CHANGE	NO CHANGE	NO CHANGE
ENSMUSG00000038370	Pcp4l1	0.000468137	0.154991	7.03846	6.33865	-0.699808	0.00196443	1.00245	0.260172	-0.742278	0.017367	17.6436	16.2069	-1.43675	0.657181	24	DOWN	NO CHANGE	DOWN
ENSMUSG00000029614	Rpl6	0.000469931	0.017273	12.3078	12.5482	0.240338	0.000187688	0.249008	0.147638	-0.10137	0.228722	19.4668	19.6396	0.172779	0.922486	24	NO CHANGE	NO CHANGE	UP
ENSMUSG00000032290	Ptpn9	0.00047049	0.413738	6.69601	6.92125	0.225238	0.00942994	0.339857	0.0695122	-0.270344	0.0259117	0.393433	22.8238	-1.56968	0.736981	24	DOWN	NO CHANGE	UP
ENSMUSG00000038084	Opa1	0.000471574	0.0135825	8.40074	8.29316	-0.107584	0.0110803	0.127809	0.129812	0.00200308	0.972255	10.6676	5.83251	-4.83507	0.00678421	24	NO CHANGE	ADVANCE	DOWN
ENSMUSG00000046352	Gjb2	0.000471759	0.000681948	10.8539	10.5761	-0.277818	0.000942899	0.340846	0.292344	-0.0485013	0.66276	18.9451	22.5643	3.6192	0.0101392	24	NO CHANGE	DELAY	DOWN
ENSMUSG00000026249	Serpine2	0.000471902	0.108671	6.5271	5.20651	-1.32058	1.41897e-09	0.76913	0.259716	-0.509414	0.0414495	19.7498	15.5826	-4.16714	0.124466	24	DOWN	NO CHANGE	DOWN
ENSMUSG00000030035	Wbp1	0.000472415	0.24171	8.13521	8.23676	0.101548	0.140519	0.262826	0.0859977	-0.176828	0.0713998	17.7802	17.4799	-0.300281	0.924726	24	NO CHANGE	NO CHANGE	NO CHANGE
ENSMUSG00000002345	Borcs8	0.000473339	0.0166647	7.27352	7.38275	0.109234	0.123915	0.262153	0.195661	-0.0664922	0.502888	19.7357	20.1008	0.365117	0.830477	24	NO CHANGE	NO CHANGE	NO CHANGE
ENSMUSG00000032806	Slc10a3	0.000473543	0.0145428	5.68559	5.82003	0.134436	0.0784341	0.323795	0.187745	-0.136049	0.203833	19.8034	20.5658	0.762355	0.665827	24	NO CHANGE	NO CHANGE	NO CHANGE
ENSMUSG00000021936	Mapk8	0.000473609	0.000421171	6.41652	6.24725	-0.169265	0.00227847	0.215856	0.217174	0.00131792	0.985811	7.83748	4.90727	-2.9302	0.0294237	24	NO CHANGE	ADVANCE	DOWN
ENSMUSG00000050628	Ubald2	0.000474193	0.0809239	6.3553	6.21043	-0.144874	0.197732	0.458818	0.202329	-0.256489	0.108806	8.15028	7.45316	-0.697117	0.761704	24	NO CHANGE	NO CHANGE	NO CHANGE
ENSMUSG00000038619	Ensa	0.000474878	0.476124	6.91751	6.88195	-0.0355625	0.565433	0.196892	0.0526414	-0.144251	0.104008	9.7767	13.2156	3.43888	0.459877	24	NO CHANGE	NO CHANGE	NO CHANGE
ENSMUSG00000022094	Slc39a14	0.000475364	0.219607	8.92198	8.7532	-0.16878	0.093249	0.35954	0.137088	-0.222452	0.116942	10.5945	11.8192	1.2247	0.678126	24	NO CHANGE	NO CHANGE	NO CHANGE
ENSMUSG00000032271	Nnmt	0.000475684	0.119333	9.48928	9.65732	0.168038	0.350681	0.597956	0.334539	-0.263417	0.30148	19.7658	19.4898	-0.275972	0.90626	24	NO CHANGE	NO CHANGE	NO CHANGE
ENSMUSG00000074238	Ap1ar	0.000477609	0.00847405	7.27036	7.24621	-0.0241477	0.743711	0.295299	0.218372	-0.0769272	0.462605	21.0892	22.7297	1.64051	0.309958	24	NO CHANGE	NO CHANGE	NO CHANGE
ENSMUSG00000034575	Tent4a	0.000477808	0.0585236	6.97111	6.74633	-0.22478	0.00499467	0.310631	0.152975	-0.157656	0.149101	13.8271	17.8889	4.06179	0.0611634	24	NO CHANGE	NO CHANGE	DOWN
ENSMUSG00000040249	Lrp1	0.000477838	0.00415361	10.5677	10.5647	-0.00290607	0.961885	0.238728	0.202452	-0.0362768	0.673478	5.63353	6.49841	0.864878	0.566115	24	NO CHANGE	NO CHANGE	NO CHANGE
ENSMUSG00000056268	Dennd1b	0.000479141	0.00539507	7.0113	6.82367	-0.187621	0.031033	0.380162	0.23325	-0.146912	0.223472	7.08513	6.93487	-0.150264	0.926326	24	NO CHANGE	NO CHANGE	DOWN
ENSMUSG00000034774	Dsg1c	0.000480175	0.0259519	5.34198	5.04439	-0.297593	0.033823	0.513894	0.349633	-0.164261	0.396691	8.25737	7.34996	-0.907406	0.615313	24	NO CHANGE	NO CHANGE	DOWN
ENSMUSG00000063235	Ptpmt1	0.000481992	0.0392338	9.80409	9.7384	-0.0656871	0.430816	0.388227	0.152019	-0.236208	0.0495068	19.2678	21.0852	1.81741	0.419322	24	DOWN	NO CHANGE	NO CHANGE
ENSMUSG00000020424	Castor1	0.000483809	0.0655611	5.26772	5.02925	-0.238475	0.00721827	0.338175	0.16863	-0.169544	0.163045	18.3499	16.6873	-1.66265	0.440965	24	NO CHANGE	NO CHANGE	DOWN
ENSMUSG00000041958	Pigs	0.000483816	0.00866696	6.95053	7.07805	0.127525	0.071812	0.309422	0.180868	-0.128555	0.195142	22.4032	20.4186	-1.98458	0.246627	24	NO CHANGE	NO CHANGE	NO CHANGE
ENSMUSG00000061981	Flot2	0.000484559	0.172394	7.68679	7.6844	-0.00239086	0.981341	0.402151	0.149099	-0.253052	0.0855511	20.5373	19.7242	-0.813067	0.771092	24	NO CHANGE	NO CHANGE	NO CHANGE
ENSMUSG00000029505	Ep400	0.000484939	0.00310004	7.36602	7.37226	0.00624183	0.922614	0.278335	0.200444	-0.0778908	0.3934	7.19183	6.71002	-0.481804	0.749631	24	NO CHANGE	NO CHANGE	NO CHANGE
ENSMUSG00000000811	Txnrd3	0.000484982	0.0311367	6.07932	6.13265	0.0533378	0.477138	0.293533	0.178748	-0.114785	0.281238	9.16737	7.57476	-1.59261	0.396809	24	NO CHANGE	NO CHANGE	NO CHANGE
ENSMUSG00000069792	Wfdc17	0.000485315	0.000766612	9.61634	9.57248	-0.043862	0.787113	0.651201	0.647434	-0.00376698	0.986909	19.9064	19.7474	-0.158957	0.906319	24	NO CHANGE	NO CHANGE	NO CHANGE
ENSMUSG00000026864	Hspa5	0.000485367	0.000111098	11.2793	11.3033	0.0240126	0.865009	0.616217	0.619197	0.00298064	0.988092	19.4789	19.2798	-0.199165	0.871906	24	NO CHANGE	NO CHANGE	NO CHANGE
ENSMUSG00000020262	Adarb1	0.000486194	0.544529	6.00274	5.59989	-0.402851	5.49442e-05	0.293513	0.0647127	-0.2288	0.0786196	11.6922	20.3451	8.65288	0.118191	24	NO CHANGE	NO CHANGE	DOWN
ENSMUSG00000021496	Pcbd2	0.000488126	0.0143708	8.60453	8.69113	0.0865967	0.0697067	0.19113	0.124503	-0.0666275	0.317025	20.9456	23.6448	2.69927	0.120567	24	NO CHANGE	NO CHANGE	NO CHANGE
ENSMUSG00000035498	Cdcp1	0.000488227	0.000581814	5.39023	6.0793	0.689074	1.68296e-07	0.499012	0.395753	-0.103259	0.51081	22.1982	19.0006	-3.19766	0.0231135	24	NO CHANGE	ADVANCE	UP
ENSMUSG00000022477	Aco2	0.00048865	0.049337	9.80553	9.53975	-0.265777	0.0042144	0.383627	0.171413	-0.212213	0.0948844	11.4572	9.29162	-2.16554	0.31812	24	NO CHANGE	NO CHANGE	DOWN
ENSMUSG00000026798	Coq4	0.000488982	0.0149209	6.48507	6.61449	0.129423	0.0759457	0.30378	0.181367	-0.122414	0.2304	20.6889	19.9821	-0.706835	0.687422	24	NO CHANGE	NO CHANGE	NO CHANGE
ENSMUSG00000019872	Smpdl3a	0.000489374	0.0502543	8.77472	8.75721	-0.0175016	0.844556	0.362857	0.185523	-0.177335	0.164879	21.1499	20.0376	-1.11234	0.590519	24	NO CHANGE	NO CHANGE	NO CHANGE
ENSMUSG00000021495	Fam193b	0.000490167	0.0124325	7.06879	6.85106	-0.217728	0.0677623	0.502639	0.300379	-0.202261	0.224945	8.1943	8.72808	0.533787	0.757872	24	NO CHANGE	NO CHANGE	NO CHANGE
ENSMUSG00000071226	Cecr2	0.000490795	0.0478119	6.15734	5.95834	-0.199002	0.0404999	0.334371	0.221728	-0.112642	0.402292	7.05209	5.61245	-1.43964	0.463513	24	NO CHANGE	NO CHANGE	DOWN
ENSMUSG00000020917	Acly	0.000490912	0.000478785	10.6137	10.7694	0.155606	0.147881	0.385049	0.480242	0.0951933	0.527123	21.3366	23.8958	2.55917	0.0633956	24	NO CHANGE	NO CHANGE	NO CHANGE
ENSMUSG00000054855	Rnd1	0.000492042	0.278926	6.22651	6.7168	0.490296	0.000210481	0.537853	0.122359	-0.415494	0.0193677	21.4214	19.7052	-1.71619	0.659535	24	DOWN	NO CHANGE	UP
ENSMUSG00000029713	Gnb2	0.000494024	0.0174148	9.90741	9.90268	-0.00472963	0.940137	0.262933	0.158173	-0.104759	0.243362	6.92711	10.152	3.22487	0.0746793	24	NO CHANGE	NO CHANGE	NO CHANGE
ENSMUSG00000021238	Aldh6a1	0.000494354	0.00687584	10.8709	10.7707	-0.100194	0.0457836	0.156355	0.171986	0.0156315	0.821461	9.30773	8.01278	-1.29495	0.424899	24	NO CHANGE	NO CHANGE	DOWN
ENSMUSG00000037214	Thap1	0.000495779	0.00548382	6.00688	5.95431	-0.0525693	0.470496	0.30383	0.218089	-0.0857407	0.405722	20.2831	20.9448	0.661704	0.672872	24	NO CHANGE	NO CHANGE	NO CHANGE
ENSMUSG00000026502	Desi2	0.000497059	0.379631	7.78606	8.16225	0.376197	0.000114215	0.372886	0.0772309	-0.295655	0.022723	22.671	2.34186	3.6709	0.415604	24	DOWN	NO CHANGE	UP
ENSMUSG00000038462	Uqcrfs1	0.000497106	0.0641143	11.609	11.6232	0.0142606	0.812728	0.260637	0.109486	-0.151151	0.0811944	19.7677	20.3274	0.559676	0.805914	24	NO CHANGE	NO CHANGE	NO CHANGE
ENSMUSG00000115275	9630050E16Rik	0.000497211	0.0521056	4.65118	4.56298	-0.0882043	0.440327	0.440507	0.245035	-0.195472	0.228979	8.1395	5.87475	-2.26476	0.268504	24	NO CHANGE	NO CHANGE	NO CHANGE
ENSMUSG00000057691	Zfp746	0.000497913	6.62375e-06	6.89273	6.77962	-0.113112	0.0398443	0.226864	0.30581	0.0789461	0.301138	19.3293	19.4403	0.110989	0.921384	24	NO CHANGE	NO CHANGE	DOWN
ENSMUSG00000006304	Arpc2	0.000501783	0.00348051	9.55923	9.51634	-0.0428887	0.37591	0.2208	0.135874	-0.0849255	0.217104	18.6332	17.448	-1.18526	0.457863	24	NO CHANGE	NO CHANGE	NO CHANGE
ENSMUSG00000028851	Nudc	0.000502113	0.10835	8.47734	8.45517	-0.0221715	0.552995	0.144304	0.065265	-0.0790391	0.139135	17.6946	19.4704	1.77575	0.45998	24	NO CHANGE	NO CHANGE	NO CHANGE
ENSMUSG00000026510	Trp53bp2	0.000505449	0.481169	6.74467	6.61966	-0.125016	0.165387	0.288448	0.0743457	-0.214102	0.094713	9.89174	5.65745	-4.23429	0.372606	24	NO CHANGE	NO CHANGE	NO CHANGE
ENSMUSG00000019087	Atp6ap1	0.00050546	0.000744274	8.6744	8.79396	0.119558	0.0502635	0.251836	0.225583	-0.0262526	0.755857	20.552	19.8841	-0.667849	0.622971	24	NO CHANGE	NO CHANGE	NO CHANGE
ENSMUSG00000019189	Rnf145	0.000506015	0.181838	7.21195	6.90927	-0.302677	0.00628944	0.363313	0.165168	-0.198145	0.190166	11.4633	12.3689	0.905628	0.736437	24	NO CHANGE	NO CHANGE	DOWN
ENSMUSG00000031378	Abcd1	0.000506773	0.00697456	6.76766	6.84817	0.0805072	0.255191	0.249568	0.232452	-0.0171166	0.863148	19.9126	21.8137	1.90117	0.231861	24	NO CHANGE	NO CHANGE	NO CHANGE
ENSMUSG00000109877	Gm45609	0.000507735	0.458072	4.84094	4.5837	-0.257242	0.0274915	0.417351	0.0926617	-0.324689	0.047829	21.0074	18.0535	-2.95394	0.537875	24	DOWN	NO CHANGE	DOWN
ENSMUSG00000006732	Mettl1	0.000508593	0.000193794	6.83602	6.78261	-0.0534135	0.544611	0.332489	0.4209	0.0884112	0.478617	20.7532	19.994	-0.759177	0.556361	24	NO CHANGE	NO CHANGE	NO CHANGE
ENSMUSG00000026349	Ccnt2	0.000510057	0.0179948	6.87928	6.77692	-0.102362	0.269823	0.332371	0.259063	-0.0733077	0.574218	9.0358	10.4364	1.40057	0.417715	24	NO CHANGE	NO CHANGE	NO CHANGE
ENSMUSG00000028669	Pithd1	0.000511629	0.0216702	7.20954	7.44763	0.238087	0.00412957	0.353578	0.173271	-0.180307	0.111713	22.4028	19.5018	-2.90095	0.139603	24	NO CHANGE	NO CHANGE	UP
ENSMUSG00000064037	Gpn1	0.000512192	0.2372	6.72537	6.90527	0.179896	0.00100827	0.241953	0.0501155	-0.191837	0.0108642	21.7421	0.875737	3.1336	0.433343	24	DOWN	NO CHANGE	UP
ENSMUSG00000026436	Elk4	0.000512732	0.0033094	7.77026	7.5854	-0.184856	0.0371661	0.3765	0.263294	-0.113207	0.356649	7.46208	7.27625	-0.185824	0.903311	24	NO CHANGE	NO CHANGE	DOWN
ENSMUSG00000021610	Clptm1l	0.000513212	0.00919438	9.29494	9.44783	0.152888	0.0215157	0.280506	0.170056	-0.11045	0.229327	21.1422	20.7585	-0.38374	0.82061	24	NO CHANGE	NO CHANGE	UP
ENSMUSG00000031090	Nadsyn1	0.00051635	0.12916	6.64196	6.65922	0.0172561	0.839779	0.363435	0.127522	-0.235913	0.0558607	10.1201	8.06401	-2.05608	0.449379	24	NO CHANGE	NO CHANGE	NO CHANGE
ENSMUSG00000071253	Slc25a16	0.000517586	0.00582826	7.99452	8.07273	0.0782119	0.148747	0.228705	0.154504	-0.0742008	0.32939	13.532	12.0288	-1.50319	0.348756	24	NO CHANGE	NO CHANGE	NO CHANGE
ENSMUSG00000044562	Rasip1	0.00051813	0.000781334	5.98468	5.92351	-0.0611687	0.286698	0.241298	0.213188	-0.0281101	0.727598	10.4692	10.6094	0.140189	0.918104	24	NO CHANGE	NO CHANGE	NO CHANGE
ENSMUSG00000049300	Prmt6	0.000518176	0.215962	5.93466	5.80014	-0.134516	0.0601854	0.24588	0.0995965	-0.146283	0.144942	20.3166	14.9929	-5.32371	0.0717416	24	NO CHANGE	NO CHANGE	NO CHANGE
ENSMUSG00000026768	Itga8	0.000518361	0.000320189	5.37399	5.37596	0.00197513	0.97955	0.366365	0.262309	-0.104056	0.342259	7.17883	4.15389	-3.02495	0.0329798	24	NO CHANGE	ADVANCE	NO CHANGE
ENSMUSG00000038495	Otud7b	0.000518645	0.287108	6.88174	6.78523	-0.0965071	0.174967	0.293049	0.0745735	-0.218475	0.0327093	6.56475	5.07376	-1.49099	0.688763	24	DOWN	NO CHANGE	NO CHANGE
ENSMUSG00000024160	Spsb3	0.000519215	0.000457962	6.64702	6.92381	0.276784	0.00215815	0.370427	0.325187	-0.0452397	0.707478	22.3497	20.2609	-2.0888	0.121995	24	NO CHANGE	NO CHANGE	UP
ENSMUSG00000040028	Elavl1	0.000519537	0.0063591	8.86539	8.94156	0.0761765	0.379589	0.370836	0.244543	-0.126293	0.303815	21.5743	21.5946	0.0202842	0.989977	24	NO CHANGE	NO CHANGE	NO CHANGE
ENSMUSG00000027803	Wwtr1	0.000521087	0.229856	6.3813	6.56126	0.179955	0.0107203	0.296985	0.0763708	-0.220614	0.0255602	8.73046	3.71885	-5.01161	0.157211	24	DOWN	NO CHANGE	UP
ENSMUSG00000020718	Polg2	0.000523107	0.365065	6.16536	6.10757	-0.0577915	0.405728	0.25022	0.0700665	-0.180154	0.0711614	15.8308	23.0317	7.2009	0.0715717	24	NO CHANGE	NO CHANGE	NO CHANGE
ENSMUSG00000022119	Rbm26	0.000523668	0.015207	5.67933	5.54832	-0.131006	0.126482	0.327782	0.23192	-0.0958612	0.424393	7.19146	7.12956	-0.0619072	0.971043	24	NO CHANGE	NO CHANGE	NO CHANGE
ENSMUSG00000057229	Dmac2	0.000523962	0.0112094	7.25312	7.19164	-0.0614776	0.414827	0.31514	0.200641	-0.114499	0.284277	10.4327	6.28937	-4.14333	0.0181154	24	NO CHANGE	ADVANCE	NO CHANGE
ENSMUSG00000028382	Ptbp3	0.000524796	0.0063431	8.35952	8.18343	-0.176091	0.0221664	0.269246	0.247329	-0.0219165	0.835412	8.37974	5.19619	-3.18356	0.0468548	24	NO CHANGE	ADVANCE	DOWN
ENSMUSG00000023973	Cnpy3	0.000530564	0.00645009	7.59499	7.55011	-0.044878	0.346823	0.182436	0.149856	-0.0325805	0.627794	18.8667	18.4867	-0.380033	0.808223	24	NO CHANGE	NO CHANGE	NO CHANGE
ENSMUSG00000002985	Apoe	0.000530679	0.253116	17.6651	17.694	0.0288765	0.630134	0.225333	0.0747251	-0.150608	0.0808276	20.177	16.8476	-3.32945	0.304953	24	NO CHANGE	NO CHANGE	NO CHANGE
ENSMUSG00000032216	Nedd4	0.00053071	0.0268106	9.94426	9.89982	-0.0444458	0.332244	0.175174	0.11336	-0.0618138	0.340232	10.9094	8.26683	-2.64259	0.153615	24	NO CHANGE	NO CHANGE	NO CHANGE
ENSMUSG00000030579	Tyrobp	0.000530731	0.000276109	7.88966	7.87426	-0.0153915	0.872302	0.35562	0.447323	0.0917033	0.49941	19.8601	19.4938	-0.366296	0.780485	24	NO CHANGE	NO CHANGE	NO CHANGE
ENSMUSG00000000861	Bcl11a	0.000532063	0.0114626	4.17904	4.2537	0.074658	0.365574	0.313208	0.238987	-0.0742217	0.523715	8.57193	2.1496	-6.42232	0.000326974	24	NO CHANGE	ADVANCE	NO CHANGE
ENSMUSG00000052446	Zfp961	0.000535756	0.00197589	5.87001	5.99202	0.122013	0.128922	0.345248	0.256022	-0.0892256	0.427698	19.0582	21.3285	2.27028	0.128266	24	NO CHANGE	NO CHANGE	NO CHANGE
ENSMUSG00000028798	Eif3i	0.00053671	0.02078	9.94455	10.1358	0.191287	0.051545	0.39166	0.237257	-0.154403	0.259176	20.7762	20.2169	-0.559315	0.757111	24	NO CHANGE	NO CHANGE	NO CHANGE
ENSMUSG00000093904	Tomm20	0.000536914	0.0203975	8.66314	9.04083	0.377695	0.00381594	0.505496	0.307832	-0.197664	0.263439	20.0509	20.116	0.0650552	0.971204	24	NO CHANGE	NO CHANGE	UP
ENSMUSG00000054469	Lclat1	0.000537992	0.00378968	8.0937	8.12803	0.0343265	0.570938	0.214388	0.217396	0.00300851	0.971931	9.16174	8.81925	-0.342484	0.820959	24	NO CHANGE	NO CHANGE	NO CHANGE
ENSMUSG00000000131	Xpo6	0.00053929	0.275895	7.33667	7.4471	0.110435	0.0989338	0.251044	0.077316	-0.173728	0.0674691	5.28522	7.99581	2.7106	0.427519	24	NO CHANGE	NO CHANGE	NO CHANGE
ENSMUSG00000027341	Tmem230	0.00054023	0.00494595	7.61041	7.60961	-0.000796012	0.990948	0.279463	0.222733	-0.0567302	0.56828	20.6818	19.7727	-0.909014	0.555509	24	NO CHANGE	NO CHANGE	NO CHANGE
ENSMUSG00000116858	Gm49797	0.000541422	0.0159615	5.81839	5.72835	-0.0900397	0.471867	0.480057	0.340674	-0.139383	0.431264	8.18624	4.90178	-3.28447	0.0608622	24	NO CHANGE	NO CHANGE	NO CHANGE
ENSMUSG00000026348	Acmsd	0.00054396	4.36919e-05	7.83984	7.76901	-0.0708344	0.629609	0.633554	0.695197	0.0616429	0.766445	21.6135	22.2136	0.600163	0.616451	24	NO CHANGE	NO CHANGE	NO CHANGE
ENSMUSG00000005823	Gpr108	0.000544103	0.00512466	7.81331	7.69577	-0.117546	0.107617	0.270375	0.238348	-0.0320261	0.753003	19.8475	20.8098	0.962247	0.532114	24	NO CHANGE	NO CHANGE	NO CHANGE
ENSMUSG00000022707	Gbe1	0.000544319	0.191666	9.15992	8.88572	-0.274203	0.0167702	0.462368	0.143739	-0.318628	0.04696	19.12	21.0488	1.92879	0.532315	24	DOWN	NO CHANGE	DOWN
ENSMUSG00000015488	Cacfd1	0.000544625	2.31196e-05	7.77341	7.89344	0.120039	0.0377118	0.221271	0.310964	0.0896929	0.263331	17.6677	17.1539	-0.513812	0.666854	24	NO CHANGE	NO CHANGE	UP
ENSMUSG00000042293	Gm5617	0.000545284	0.0212292	6.73128	7.03396	0.302677	0.000851775	0.343187	0.209772	-0.133415	0.269173	8.21152	9.43749	1.22597	0.499064	24	NO CHANGE	NO CHANGE	UP
ENSMUSG00000060371	Caln1	0.000545859	0.0369796	5.61235	4.98137	-0.630984	1.7877e-07	0.428662	0.215588	-0.213074	0.143644	17.7713	16.5807	-1.19067	0.555821	24	NO CHANGE	NO CHANGE	DOWN
ENSMUSG00000007038	Neu1	0.000547014	0.00142916	7.93117	7.89581	-0.035362	0.644222	0.335589	0.253315	-0.0822734	0.448397	8.78503	8.25834	-0.526688	0.715674	24	NO CHANGE	NO CHANGE	NO CHANGE
ENSMUSG00000031858	Mau2	0.000548027	0.0205261	6.8576	6.80092	-0.0566791	0.491364	0.315331	0.214556	-0.100776	0.387732	7.71009	8.46366	0.753563	0.670378	24	NO CHANGE	NO CHANGE	NO CHANGE
ENSMUSG00000024065	Ehd3	0.00054825	0.00911917	8.32907	8.2304	-0.0986742	0.23754	0.336634	0.235546	-0.101088	0.39032	20.4742	19.781	-0.693218	0.67277	24	NO CHANGE	NO CHANGE	NO CHANGE
ENSMUSG00000069520	Tmem19	0.000548536	0.242053	8.7126	8.93436	0.221763	0.0936873	0.429376	0.179807	-0.249569	0.179562	20.3655	19.7175	-0.648018	0.828782	24	NO CHANGE	NO CHANGE	NO CHANGE
ENSMUSG00000038538	Ubn2	0.000551353	0.0717425	6.62557	6.52105	-0.104519	0.230555	0.421524	0.120367	-0.301158	0.0172866	8.35321	9.50035	1.14714	0.687832	24	DOWN	NO CHANGE	NO CHANGE
ENSMUSG00000015749	Anp32e	0.000553483	0.00552915	6.70205	6.70558	0.00352967	0.963729	0.328018	0.227217	-0.100801	0.360871	18.7877	18.6789	-0.108745	0.945381	24	NO CHANGE	NO CHANGE	NO CHANGE
ENSMUSG00000028007	Snx7	0.000554051	0.0614815	6.98005	7.04149	0.0614409	0.572744	0.448303	0.209183	-0.23912	0.125227	19.8515	22.9741	3.12263	0.159031	24	NO CHANGE	NO CHANGE	NO CHANGE
ENSMUSG00000031839	Hsbp1	0.000554383	0.0421354	9.61194	9.73622	0.124273	0.00263981	0.158048	0.0841387	-0.0739089	0.186037	20.9429	22.4113	1.46846	0.466728	24	NO CHANGE	NO CHANGE	UP
ENSMUSG00000014504	Srp19	0.000554553	0.000848712	8.56923	8.54491	-0.024324	0.792247	0.391947	0.337828	-0.054119	0.678777	20.3959	19.8018	-0.59412	0.66669	24	NO CHANGE	NO CHANGE	NO CHANGE
ENSMUSG00000022270	Retreg1	0.000554825	0.0134225	8.37912	8.40586	0.0267404	0.84693	0.575466	0.360944	-0.214522	0.276814	7.31291	6.65624	-0.656668	0.704513	24	NO CHANGE	NO CHANGE	NO CHANGE
ENSMUSG00000041685	Fcho2	0.000554978	0.0108683	6.41791	6.29782	-0.120099	0.0985375	0.262345	0.215416	-0.0469288	0.643048	8.65575	6.85019	-1.80556	0.274574	24	NO CHANGE	NO CHANGE	NO CHANGE
ENSMUSG00000018567	Gabarap	0.00056082	0.0798435	11.0209	11.1608	0.139946	0.0316328	0.25041	0.118194	-0.132216	0.144943	21.2599	18.6251	-2.6348	0.248077	24	NO CHANGE	NO CHANGE	UP
ENSMUSG00000024304	Cdh2	0.000564144	0.000465237	7.18535	7.23255	0.0471965	0.57102	0.369313	0.303762	-0.0655514	0.577904	6.83012	8.57556	1.74543	0.201698	24	NO CHANGE	NO CHANGE	NO CHANGE
ENSMUSG00000067813	Xkr9	0.000565327	0.203219	7.30608	7.24392	-0.0621674	0.467732	0.369269	0.10269	-0.266579	0.0317224	7.14357	7.09608	-0.0474913	0.988499	24	DOWN	NO CHANGE	NO CHANGE
ENSMUSG00000026495	Efcab2	0.00056564	0.260468	5.3257	5.22089	-0.104814	0.230508	0.317398	0.108022	-0.209376	0.0930474	4.53277	4.01484	-0.517926	0.872897	24	NO CHANGE	NO CHANGE	NO CHANGE
ENSMUSG00000053470	Kdm3a	0.00056682	0.00134826	6.11229	6.0775	-0.034793	0.663976	0.348321	0.268317	-0.0800043	0.480779	6.48392	7.56713	1.08321	0.452679	24	NO CHANGE	NO CHANGE	NO CHANGE
ENSMUSG00000022387	Brd1	0.000567624	0.0884377	6.78898	6.58436	-0.204622	0.00969699	0.287141	0.142832	-0.144309	0.183775	8.99676	7.65585	-1.34091	0.555305	24	NO CHANGE	NO CHANGE	DOWN
ENSMUSG00000027612	Mmp24	0.000568268	0.332008	4.57749	4.61162	0.0341294	0.724277	0.384774	0.0966526	-0.288122	0.0399691	9.45253	0.0324693	-9.42006	0.0206351	24	DOWN	NO CHANGE	NO CHANGE
ENSMUSG00000031628	Casp3	0.00056957	0.00388875	7.33626	7.28386	-0.0523922	0.323855	0.22572	0.159244	-0.0664761	0.375541	3.62674	4.86916	1.24242	0.424528	24	NO CHANGE	NO CHANGE	NO CHANGE
ENSMUSG00000019373	Cops3	0.000569609	0.022865	8.58523	8.64537	0.0601466	0.37389	0.286926	0.154327	-0.132598	0.168531	19.8977	19.9201	0.0224085	0.99055	24	NO CHANGE	NO CHANGE	NO CHANGE
ENSMUSG00000021962	Dcp1a	0.000569672	0.16125	5.6244	5.57965	-0.0447516	0.482714	0.270061	0.0865182	-0.183543	0.0462395	9.8743	21.877	-11.9973	0.000187686	24	DOWN	NO CHANGE	NO CHANGE
ENSMUSG00000040021	Lats1	0.000570176	0.00325271	7.17936	7.09338	-0.0859807	0.112089	0.250972	0.140167	-0.110805	0.146625	6.31537	6.44512	0.129745	0.937834	24	NO CHANGE	NO CHANGE	NO CHANGE
ENSMUSG00000032727	Mier3	0.000570819	0.00286463	6.07077	6.0832	0.0124292	0.895905	0.426855	0.277166	-0.149689	0.268673	9.68621	6.7027	-2.98351	0.061289	24	NO CHANGE	NO CHANGE	NO CHANGE
ENSMUSG00000042487	Leo1	0.000570955	0.0545861	6.79266	7.13112	0.338463	0.00201512	0.387779	0.22278	-0.164999	0.262715	0.646484	21.5216	-3.12487	0.131633	24	NO CHANGE	NO CHANGE	UP
ENSMUSG00000027249	F2	0.000571121	0.0804267	13.2305	13.4478	0.217335	7.75272e-05	0.196389	0.0932726	-0.103116	0.1492	20.8948	16.711	-4.18388	0.0699466	24	NO CHANGE	NO CHANGE	UP
ENSMUSG00000027346	Gpcpd1	0.000571225	0.0980488	8.36131	7.66685	-0.694456	0.000665031	0.672727	0.3624	-0.310327	0.251885	10.2491	7.38373	-2.86537	0.212083	24	NO CHANGE	NO CHANGE	DOWN
ENSMUSG00000047635	2810006K23Rik	0.000571254	0.000268096	6.48676	6.61364	0.126885	0.0778384	0.226249	0.358786	0.132537	0.189041	20.9329	21.4552	0.522211	0.711227	24	NO CHANGE	NO CHANGE	NO CHANGE
ENSMUSG00000028134	Ptbp2	0.000571409	0.0102102	5.88302	5.77649	-0.106531	0.170843	0.291118	0.22812	-0.0629978	0.563256	7.8539	6.96098	-0.892921	0.585912	24	NO CHANGE	NO CHANGE	NO CHANGE
ENSMUSG00000003518	Dusp3	0.000573307	0.243479	7.95216	7.61314	-0.339025	1.79801e-06	0.216464	0.0816379	-0.134826	0.126548	12.6894	17.5361	4.84668	0.120528	24	NO CHANGE	NO CHANGE	DOWN
ENSMUSG00000102375	A930036K24Rik	0.000573385	0.00759616	5.1961	4.94005	-0.256056	0.0186328	0.429997	0.304374	-0.125622	0.400597	9.27395	7.74714	-1.52681	0.347892	24	NO CHANGE	NO CHANGE	DOWN
ENSMUSG00000049439	Cyp20a1	0.00057357	0.561542	6.97005	7.09761	0.127561	0.121378	0.300875	0.0511099	-0.249765	0.0342111	23.4926	21.9794	-1.51324	0.805795	24	DOWN	NO CHANGE	NO CHANGE
ENSMUSG00000110899	Gm48840	0.000574514	0.0340709	4.50696	4.49857	-0.00839009	0.934951	0.361312	0.257781	-0.103531	0.477692	7.31778	14.3999	7.0821	0.000450379	24	NO CHANGE	DELAY	NO CHANGE
ENSMUSG00000024212	Mllt1	0.000574609	0.00174411	6.85493	6.77076	-0.0841694	0.169689	0.253516	0.207267	-0.0462486	0.590093	11.0954	11.8492	0.75376	0.601905	24	NO CHANGE	NO CHANGE	NO CHANGE
ENSMUSG00000039428	Tmem135	0.000574704	0.0405047	8.74821	8.83797	0.0897653	0.258044	0.323977	0.167185	-0.156792	0.164108	21.0733	21.9865	0.913248	0.652369	24	NO CHANGE	NO CHANGE	NO CHANGE
ENSMUSG00000025612	Bach1	0.000574816	0.00593814	6.91903	6.62616	-0.292879	0.0174874	0.51321	0.335018	-0.178193	0.293257	9.96748	6.95423	-3.01325	0.0685534	24	NO CHANGE	NO CHANGE	DOWN
ENSMUSG00000032383	Ppib	0.000576728	0.418629	11.0871	11.192	0.104876	0.064116	0.205715	0.0488372	-0.156878	0.0507485	20.1821	19.5735	-0.608618	0.891474	24	NO CHANGE	NO CHANGE	NO CHANGE
ENSMUSG00000054452	Tle5	0.000577423	0.0107361	12.3795	12.5218	0.142271	0.00217089	0.149216	0.138165	-0.0110507	0.858466	19.093	13.6911	-5.40193	0.0020217	24	NO CHANGE	ADVANCE	UP
ENSMUSG00000101856	1700096K18Rik	0.00057923	0.239234	5.72789	5.83437	0.106483	0.214497	0.256485	0.122704	-0.133781	0.269213	1.44041	2.75332	1.3129	0.654797	24	NO CHANGE	NO CHANGE	NO CHANGE
ENSMUSG00000029761	Cald1	0.000580454	0.00100144	10.007	10.1292	0.122147	0.0640769	0.326017	0.160275	-0.165742	0.0751663	2.75516	23.5277	-3.22742	0.0653769	24	NO CHANGE	NO CHANGE	NO CHANGE
ENSMUSG00000031147	Magix	0.000581369	0.0933804	6.69673	7.02962	0.332886	0.000429077	0.360204	0.149492	-0.210712	0.0943724	22.2297	20.998	-1.2317	0.611737	24	NO CHANGE	NO CHANGE	UP
ENSMUSG00000075703	Selenoi	0.000584045	0.00248425	6.8673	7.10996	0.242653	0.000540432	0.269145	0.216197	-0.0529475	0.5663	1.04492	2.82204	1.77712	0.232741	24	NO CHANGE	NO CHANGE	UP
ENSMUSG00000057177	Gsk3a	0.000585301	0.00134439	7.60813	7.56994	-0.0381914	0.620655	0.327264	0.266025	-0.061239	0.574851	9.64136	10.4448	0.80345	0.573813	24	NO CHANGE	NO CHANGE	NO CHANGE
ENSMUSG00000115276	9930017N22Rik	0.000585397	0.0526958	4.84094	4.85899	0.0180558	0.877565	0.432772	0.257172	-0.1756	0.292556	9.54693	7.049	-2.49793	0.22145	24	NO CHANGE	NO CHANGE	NO CHANGE
ENSMUSG00000027878	Notch2	0.000585822	0.333763	6.06772	6.04225	-0.0254676	0.722162	0.286688	0.0706252	-0.216063	0.0375771	7.02584	10.7173	3.6915	0.356911	24	DOWN	NO CHANGE	NO CHANGE
ENSMUSG00000025078	Nhlrc2	0.000586033	0.0172453	7.29717	7.01479	-0.282387	0.000977881	0.341372	0.19279	-0.148582	0.194286	11.6986	7.85432	-3.84431	0.0398493	24	NO CHANGE	ADVANCE	DOWN
ENSMUSG00000035545	Leng8	0.000588034	0.00546466	6.70573	6.62203	-0.0837031	0.437175	0.487552	0.280745	-0.206806	0.177815	6.84526	6.79405	-0.0512043	0.975761	24	NO CHANGE	NO CHANGE	NO CHANGE
ENSMUSG00000022234	Cct5	0.000588239	0.00620676	9.58152	9.63391	0.0523978	0.316466	0.186698	0.172264	-0.0144339	0.844405	20.4217	20.4993	0.0776406	0.960524	24	NO CHANGE	NO CHANGE	NO CHANGE
ENSMUSG00000021576	Pdcd6	0.000588568	0.0446648	9.48935	9.62234	0.132987	0.045856	0.299768	0.114032	-0.185736	0.0484912	19.9941	21.1915	1.19742	0.60788	24	DOWN	NO CHANGE	UP
ENSMUSG00000024073	Birc6	0.000588912	0.023357	6.4338	6.42248	-0.0113253	0.915422	0.413418	0.267973	-0.145445	0.337481	8.18421	8.28528	0.101068	0.955504	24	NO CHANGE	NO CHANGE	NO CHANGE
ENSMUSG00000028081	Rps3a1	0.000589505	0.00464449	12.3037	12.5152	0.211482	0.045849	0.413311	0.327004	-0.0863065	0.55581	20.3796	20.5341	0.154482	0.920094	24	NO CHANGE	NO CHANGE	UP
ENSMUSG00000022263	Trio	0.00059007	0.0087991	6.02747	5.92256	-0.104902	0.232485	0.323767	0.267427	-0.0563397	0.647834	6.73094	6.40876	-0.322182	0.841789	24	NO CHANGE	NO CHANGE	NO CHANGE
ENSMUSG00000029715	Pop7	0.000591202	0.0010215	6.49964	6.57293	0.073289	0.347617	0.289685	0.313374	0.0236888	0.829186	22.2602	20.2065	-2.05372	0.145722	24	NO CHANGE	NO CHANGE	NO CHANGE
ENSMUSG00000038056	Kmt2c	0.00059128	0.0543316	6.43316	6.43125	-0.00191312	0.984633	0.384485	0.208225	-0.17626	0.213803	6.52536	7.91932	1.39396	0.502276	24	NO CHANGE	NO CHANGE	NO CHANGE
ENSMUSG00000036503	Rnf13	0.000593276	0.0111016	9.6328	9.72742	0.0946214	0.0295322	0.159646	0.123417	-0.0362289	0.545141	10.6647	8.75997	-1.90477	0.252827	24	NO CHANGE	NO CHANGE	UP
ENSMUSG00000036985	Zdhhc9	0.000593487	0.0185872	8.15232	8.11358	-0.038735	0.593489	0.27816	0.191371	-0.0867888	0.398935	8.48369	7.97395	-0.509742	0.771593	24	NO CHANGE	NO CHANGE	NO CHANGE
ENSMUSG00000034457	Eda2r	0.000593862	0.137757	4.43764	4.5886	0.150961	0.149461	0.401908	0.163529	-0.238379	0.108575	8.62445	7.66365	-0.960793	0.712807	24	NO CHANGE	NO CHANGE	NO CHANGE
ENSMUSG00000058267	Mrps14	0.000593907	0.10293	8.67118	8.79364	0.122455	0.0549002	0.22413	0.115762	-0.108368	0.223438	19.4378	22.9652	3.52741	0.133101	24	NO CHANGE	NO CHANGE	NO CHANGE
ENSMUSG00000073792	Alg6	0.000593968	0.00188858	6.39723	6.34797	-0.0492632	0.432314	0.295507	0.172686	-0.122821	0.169525	11.4659	6.50067	-4.96521	0.00327182	24	NO CHANGE	ADVANCE	NO CHANGE
ENSMUSG00000039219	Arid4b	0.000594308	0.0621843	6.33784	6.41337	0.0755311	0.322547	0.330395	0.134895	-0.1955	0.0740318	8.16457	8.53943	0.374866	0.871742	24	NO CHANGE	NO CHANGE	NO CHANGE
ENSMUSG00000020590	Snx13	0.000594915	0.0442561	6.99974	6.92171	-0.0780217	0.233745	0.297709	0.115285	-0.182423	0.052282	8.64302	6.72033	-1.92269	0.406801	24	NO CHANGE	NO CHANGE	NO CHANGE
ENSMUSG00000029364	Wsb2	0.000601471	0.0269117	8.08879	8.20545	0.116662	0.0383217	0.207853	0.136553	-0.0712998	0.360638	19.165	18.0063	-1.1587	0.529091	24	NO CHANGE	NO CHANGE	UP
ENSMUSG00000037926	Ssh2	0.000602328	0.0190117	7.30641	7.0224	-0.284009	0.00800446	0.432669	0.244899	-0.187771	0.200088	8.9095	7.65138	-1.25813	0.495072	24	NO CHANGE	NO CHANGE	DOWN
ENSMUSG00000021814	Anxa7	0.000602483	0.00414737	9.53238	9.44863	-0.0837548	0.229121	0.341914	0.151774	-0.19014	0.056765	10.8597	6.47432	-4.38539	0.0252334	24	NO CHANGE	ADVANCE	NO CHANGE
ENSMUSG00000037296	Lsm1	0.00060381	0.0299062	8.21486	8.21484	-2.25464e-05	0.999758	0.298407	0.171205	-0.127203	0.229532	19.1289	18.2895	-0.83941	0.66048	24	NO CHANGE	NO CHANGE	NO CHANGE
ENSMUSG00000001095	Slc13a2	0.000605326	0.172362	5.16199	4.56116	-0.600828	3.80292e-05	0.556894	0.172772	-0.384122	0.0435172	21.275	11.3288	-9.9462	0.00201744	24	DOWN	NO CHANGE	DOWN
ENSMUSG00000042510	AA986860	0.000605705	0.000220007	4.96238	4.99857	0.0361911	0.742924	0.413808	0.517105	0.103298	0.508841	14.5888	14.319	-0.269822	0.836076	24	NO CHANGE	NO CHANGE	NO CHANGE
ENSMUSG00000033022	Cdo1	0.000605937	0.000380426	12.9427	13.2392	0.296531	0.00605159	0.455648	0.383622	-0.0720263	0.622069	7.00207	9.25149	2.24942	0.0993966	24	NO CHANGE	NO CHANGE	UP
ENSMUSG00000028862	Map3k6	0.000606877	0.00018356	4.73516	4.45031	-0.284855	0.000550377	0.368055	0.258253	-0.109802	0.313786	10.4698	8.82197	-1.64783	0.237803	24	NO CHANGE	NO CHANGE	DOWN
ENSMUSG00000029064	Gnb1	0.000609381	0.0389081	9.1564	9.15124	-0.00515125	0.885768	0.137474	0.0816778	-0.0557965	0.274572	17.0097	14.9001	-2.10961	0.282719	24	NO CHANGE	NO CHANGE	NO CHANGE
ENSMUSG00000024067	Dpy30	0.000610082	0.0131447	7.57117	7.73518	0.164004	0.150976	0.49626	0.270222	-0.226038	0.161384	21.4411	21.792	0.350872	0.846774	24	NO CHANGE	NO CHANGE	NO CHANGE
ENSMUSG00000041538	H2-Ob	0.000610154	0.0026166	4.68097	4.73804	0.0570662	0.573297	0.447227	0.302882	-0.144345	0.315787	4.27259	2.62903	-1.64356	0.289233	24	NO CHANGE	NO CHANGE	NO CHANGE
ENSMUSG00000039238	Zfp750	0.000610465	0.0113113	6.38806	5.92383	-0.464231	0.000273903	0.424282	0.353521	-0.070761	0.670751	8.39882	9.01675	0.61793	0.708853	24	NO CHANGE	NO CHANGE	DOWN
ENSMUSG00000012428	Steap4	0.000610836	0.0241561	8.70415	8.71609	0.0119387	0.937057	0.596037	0.370494	-0.225543	0.29464	19.7616	20.1663	0.404692	0.825515	24	NO CHANGE	NO CHANGE	NO CHANGE
ENSMUSG00000073422	H2-Ke6	0.000613565	0.079186	8.38615	8.4732	0.0870427	0.368462	0.422401	0.157787	-0.264614	0.0573412	19.6831	19.0568	-0.626305	0.801394	24	NO CHANGE	NO CHANGE	NO CHANGE
ENSMUSG00000033863	Klf9	0.000617831	0.0125879	9.01105	8.77274	-0.23831	0.058413	0.497006	0.331127	-0.165879	0.343736	6.64469	8.11795	1.47325	0.390465	24	NO CHANGE	NO CHANGE	NO CHANGE
ENSMUSG00000021102	Glrx5	0.000618323	0.0837386	9.84882	9.71229	-0.136526	0.0454663	0.307234	0.0983072	-0.208927	0.0310856	18.9191	17.8697	-1.04933	0.699672	24	DOWN	NO CHANGE	DOWN
ENSMUSG00000026792	Lrsam1	0.000619835	0.322996	6.21583	6.33349	0.117658	0.123496	0.23231	0.089769	-0.142541	0.185366	21.4559	15.1982	-6.25767	0.073958	24	NO CHANGE	NO CHANGE	NO CHANGE
ENSMUSG00000024002	Brd4	0.000620205	0.000572247	7.44077	7.35924	-0.081532	0.273291	0.341401	0.242346	-0.0990554	0.345729	7.99679	7.37799	-0.618803	0.665159	24	NO CHANGE	NO CHANGE	NO CHANGE
ENSMUSG00000023977	Ubr2	0.000620607	0.0109532	8.1382	7.98093	-0.157276	0.0420829	0.319497	0.196038	-0.12346	0.251069	10.8988	11.4483	0.549524	0.750204	24	NO CHANGE	NO CHANGE	DOWN
ENSMUSG00000024085	Man2a1	0.000620864	0.108559	9.67865	9.42553	-0.253123	0.0255007	0.398922	0.198551	-0.20037	0.201897	10.7322	9.5249	-1.20731	0.609881	24	NO CHANGE	NO CHANGE	DOWN
ENSMUSG00000020829	Slc46a1	0.000621029	0.0531492	7.73289	7.988	0.255113	1.73737e-05	0.170194	0.125371	-0.044823	0.550155	20.7415	18.5126	-2.22888	0.269304	24	NO CHANGE	NO CHANGE	UP
ENSMUSG00000030946	Lhpp	0.000621832	0.0102214	8.00685	8.52747	0.520619	3.47702e-05	0.481464	0.294637	-0.186826	0.246413	8.56142	6.91517	-1.64625	0.340669	24	NO CHANGE	NO CHANGE	UP
ENSMUSG00000021981	Cab39l	0.00062256	0.0112696	8.23994	8.28672	0.0467766	0.268234	0.136553	0.133841	-0.00271285	0.963518	10.9355	9.23813	-1.69739	0.314116	24	NO CHANGE	NO CHANGE	NO CHANGE
ENSMUSG00000079037	Prnp	0.000624826	0.173518	7.88911	7.65733	-0.231787	0.0037706	0.323945	0.0987669	-0.225178	0.0411199	18.8813	23.3491	4.46784	0.151085	24	DOWN	NO CHANGE	DOWN
ENSMUSG00000027384	Ndufaf5	0.000624908	0.0202674	6.21242	6.30021	0.0877807	0.292926	0.339384	0.201621	-0.137763	0.243876	22.0253	23.6253	1.59994	0.383358	24	NO CHANGE	NO CHANGE	NO CHANGE
ENSMUSG00000086782	E130102H24Rik	0.000629653	0.0123681	5.2716	4.95177	-0.319835	0.0127005	0.452859	0.361468	-0.0913912	0.601626	9.83101	7.49897	-2.33204	0.16767	24	NO CHANGE	NO CHANGE	DOWN
ENSMUSG00000032536	Trak1	0.000630926	0.387643	8.18753	7.93838	-0.249154	0.000165983	0.269681	0.0461992	-0.223482	0.0120984	12.5112	7.56128	-4.94993	0.332981	24	DOWN	NO CHANGE	DOWN
ENSMUSG00000049858	Suox	0.000631383	0.00751887	9.30206	9.4458	0.143731	0.0258145	0.24841	0.184753	-0.0636568	0.473249	23.0109	1.29939	2.28845	0.160679	24	NO CHANGE	NO CHANGE	UP
ENSMUSG00000044308	Ubr3	0.000633336	0.000378691	8.40179	8.42587	0.0240843	0.712021	0.304233	0.217325	-0.086908	0.3484	9.00158	8.29266	-0.708926	0.615175	24	NO CHANGE	NO CHANGE	NO CHANGE
ENSMUSG00000051730	Mettl5	0.000634919	0.0780719	7.73362	7.91231	0.178697	0.0312938	0.289266	0.162146	-0.12712	0.268781	20.4911	21.205	0.713945	0.743332	24	NO CHANGE	NO CHANGE	UP
ENSMUSG00000024150	Mcfd2	0.000635523	0.0222727	11.0376	11.0994	0.0617112	0.245688	0.180058	0.145533	-0.0345255	0.643793	18.9691	21.0639	2.09475	0.24299	24	NO CHANGE	NO CHANGE	NO CHANGE
ENSMUSG00000006095	Tbcb	0.000635593	0.00188019	8.81183	8.89852	0.0866906	0.117548	0.203968	0.20406	9.24527e-05	0.999044	20.3726	21.0563	0.683675	0.636578	24	NO CHANGE	NO CHANGE	NO CHANGE
ENSMUSG00000058207	Serpina3k	0.000636374	0.436809	16.1047	15.895	-0.209724	0.333508	0.59348	0.209715	-0.383765	0.212534	19.8507	19.1608	-0.689905	0.868483	24	NO CHANGE	NO CHANGE	NO CHANGE
ENSMUSG00000079508	Apoo	0.000637404	0.0039068	8.26832	8.29915	0.0308337	0.737842	0.397538	0.269476	-0.128062	0.328069	20.2036	20.4883	0.284645	0.856738	24	NO CHANGE	NO CHANGE	NO CHANGE
ENSMUSG00000036751	Cox6b1	0.000637976	0.0192216	11.1682	11.2132	0.0449274	0.256999	0.165095	0.093522	-0.0715734	0.202568	20.9891	16.7663	-4.22286	0.0264232	24	NO CHANGE	ADVANCE	NO CHANGE
ENSMUSG00000051748	Wfdc21	0.000638012	0.513861	11.0173	10.2372	-0.780016	0.000218912	0.671249	0.142894	-0.528355	0.0594101	21.5637	19.5259	-2.03779	0.700927	24	NO CHANGE	NO CHANGE	DOWN
ENSMUSG00000020775	Mrpl38	0.000638022	0.148388	8.95249	8.94609	-0.00639126	0.854421	0.101373	0.0628964	-0.0384764	0.43635	15.3015	18.2364	2.93484	0.242233	24	NO CHANGE	NO CHANGE	NO CHANGE
ENSMUSG00000029188	Slc34a2	0.000639013	0.000593496	5.32887	6.86527	1.5364	4.00754e-08	1.03081	0.7997	-0.231109	0.480493	22.3409	18.4588	-3.88208	0.00774445	24	NO CHANGE	ADVANCE	UP
ENSMUSG00000025486	Sirt3	0.000639916	0.00285315	8.85437	8.81936	-0.0350179	0.616163	0.272518	0.238444	-0.034074	0.729952	10.7216	9.04648	-1.67515	0.262796	24	NO CHANGE	NO CHANGE	NO CHANGE
ENSMUSG00000086417	Gm12996	0.000639979	0.0407808	4.16208	4.05551	-0.10657	0.138489	0.282934	0.153723	-0.129211	0.20249	6.89367	1.29339	-5.60028	0.00756378	24	NO CHANGE	ADVANCE	NO CHANGE
ENSMUSG00000116903	Gm19522	0.000641355	0.25917	5.41402	4.56788	-0.846144	2.97268e-08	0.506305	0.142719	-0.363586	0.0455345	17.0326	16.8998	-0.132723	0.96966	24	DOWN	NO CHANGE	DOWN
ENSMUSG00000053754	Chd8	0.00064182	0.0219865	6.82147	6.72786	-0.0936105	0.301034	0.364852	0.216873	-0.147978	0.248417	8.48473	8.76964	0.284911	0.877138	24	NO CHANGE	NO CHANGE	NO CHANGE
ENSMUSG00000026730	Pter	0.000642266	0.0539372	9.32285	9.48339	0.16054	0.122795	0.368903	0.226427	-0.142477	0.32867	5.30243	3.15202	-2.15041	0.292631	24	NO CHANGE	NO CHANGE	NO CHANGE
ENSMUSG00000029826	Zc3hav1	0.000642648	0.00560897	7.53108	7.54287	0.0117891	0.881224	0.33584	0.22391	-0.111931	0.318634	7.77175	3.77064	-4.00111	0.0168809	24	NO CHANGE	ADVANCE	NO CHANGE
ENSMUSG00000019487	Trip10	0.000645238	0.00288986	5.38931	5.29447	-0.0948424	0.256422	0.353024	0.256974	-0.0960496	0.414638	14.6678	13.7583	-0.909492	0.551653	24	NO CHANGE	NO CHANGE	NO CHANGE
ENSMUSG00000061360	Phf5a	0.000647021	0.000362248	8.53413	8.68735	0.153223	0.0138757	0.235099	0.257075	0.0219759	0.795799	18.5047	17.8036	-0.701103	0.596361	24	NO CHANGE	NO CHANGE	UP
ENSMUSG00000008855	Hdac5	0.000648843	0.189301	7.32793	7.30528	-0.022649	0.711872	0.223914	0.0888255	-0.135089	0.124316	0.882697	5.02733	4.14463	0.148773	24	NO CHANGE	NO CHANGE	NO CHANGE
ENSMUSG00000073563	Csnk1g3	0.000649394	0.0598321	7.72189	7.43406	-0.287833	6.99748e-06	0.197703	0.12354	-0.074163	0.35541	13.7001	11.3991	-2.30096	0.26715	24	NO CHANGE	NO CHANGE	DOWN
ENSMUSG00000041453	Rpl21	0.000650084	0.00297792	11.2031	11.238	0.0348902	0.673433	0.336882	0.269106	-0.0677756	0.563035	8.4553	7.93281	-0.522491	0.728199	24	NO CHANGE	NO CHANGE	NO CHANGE
ENSMUSG00000087006	Gm13889	0.00065125	0.00032168	5.55039	5.42788	-0.122508	0.150306	0.31141	0.382077	0.070667	0.553288	23.4028	22.8787	-0.524072	0.694029	24	NO CHANGE	NO CHANGE	NO CHANGE
ENSMUSG00000028412	Slc44a1	0.000655139	0.13413	8.32975	8.67668	0.346935	1.46532e-06	0.208253	0.10959	-0.0986621	0.266075	0.0779186	23.9058	-0.172111	0.94405	24	NO CHANGE	NO CHANGE	UP
ENSMUSG00000006777	Krt23	0.000655925	0.258369	5.01938	4.86252	-0.156863	0.170791	0.393121	0.145399	-0.247722	0.127182	8.10771	2.36595	-5.74177	0.0757229	24	NO CHANGE	NO CHANGE	NO CHANGE
ENSMUSG00000029038	Ssu72	0.000656362	0.0133842	9.04595	9.28836	0.242405	0.0220357	0.403428	0.277927	-0.125502	0.388945	21.4779	20.5922	-0.885693	0.605376	24	NO CHANGE	NO CHANGE	UP
ENSMUSG00000020611	Gna13	0.000656518	0.398624	7.8221	7.80743	-0.0146724	0.776972	0.205884	0.0442898	-0.161594	0.0318534	21.453	16.625	-4.82802	0.293664	24	DOWN	NO CHANGE	NO CHANGE
ENSMUSG00000027804	Ppid	0.00065658	0.00417519	7.66493	7.82015	0.155223	0.0774195	0.346995	0.271943	-0.075052	0.539321	18.4443	21.0479	2.60355	0.0962582	24	NO CHANGE	NO CHANGE	NO CHANGE
ENSMUSG00000032046	Abhd12	0.00065732	0.112058	7.23289	7.47797	0.245087	5.85001e-05	0.217986	0.0914244	-0.126562	0.110202	20.3489	19.9458	-0.403025	0.871926	24	NO CHANGE	NO CHANGE	UP
ENSMUSG00000027536	Chmp4c	0.000657428	0.353733	5.09838	4.83876	-0.259618	0.0014147	0.253788	0.0821597	-0.171628	0.117628	10.383	8.75933	-1.62367	0.664062	24	NO CHANGE	NO CHANGE	DOWN
ENSMUSG00000005732	Ranbp1	0.000657487	0.0270035	8.67736	8.78668	0.109317	0.0732831	0.220388	0.1511	-0.0692885	0.414962	21.714	20.3605	-1.35355	0.462144	24	NO CHANGE	NO CHANGE	NO CHANGE
ENSMUSG00000032725	Folr2	0.000658117	0.0598936	6.77862	6.72012	-0.0585023	0.501076	0.301206	0.190526	-0.11068	0.369116	18.5045	19.3652	0.860648	0.675998	24	NO CHANGE	NO CHANGE	NO CHANGE
ENSMUSG00000106838	1810017P11Rik	0.00065903	0.0157357	5.50196	5.37361	-0.128353	0.214699	0.382551	0.282836	-0.0997148	0.492713	6.63982	5.0035	-1.63632	0.344416	24	NO CHANGE	NO CHANGE	NO CHANGE
ENSMUSG00000036572	Upf3b	0.000659307	0.360824	6.55669	6.50299	-0.0536958	0.445458	0.249134	0.0713192	-0.177815	0.0784645	8.91784	7.20254	-1.7153	0.660987	24	NO CHANGE	NO CHANGE	NO CHANGE
ENSMUSG00000063870	Chd4	0.000659991	0.0258159	8.98705	9.01684	0.0297866	0.707684	0.27463	0.210778	-0.0638521	0.570204	7.17721	9.75822	2.58101	0.159547	24	NO CHANGE	NO CHANGE	NO CHANGE
ENSMUSG00000058407	Txndc9	0.000660165	0.000668683	8.47884	8.56494	0.0861015	0.143615	0.255233	0.202978	-0.0522549	0.525935	22.0852	21.2905	-0.794744	0.570286	24	NO CHANGE	NO CHANGE	NO CHANGE
ENSMUSG00000042506	Usp22	0.000660837	0.00642177	7.77586	7.6164	-0.159463	0.0262088	0.249609	0.227857	-0.0217523	0.825171	9.86243	5.97022	-3.89222	0.0173108	24	NO CHANGE	ADVANCE	DOWN
ENSMUSG00000022336	Eif3e	0.000660982	0.0112539	9.36609	9.60277	0.236684	0.0156895	0.343489	0.281539	-0.0619505	0.64356	19.5658	20.4705	0.904673	0.586108	24	NO CHANGE	NO CHANGE	UP
ENSMUSG00000078676	Casc3	0.000661243	0.0260249	6.70986	6.52626	-0.183598	0.019594	0.306844	0.178246	-0.128599	0.236078	8.67657	12.174	3.49738	0.0691082	24	NO CHANGE	NO CHANGE	DOWN
ENSMUSG00000029446	Psph	0.0006615	0.00170712	6.5772	6.49972	-0.0774796	0.433972	0.42695	0.31747	-0.109479	0.43436	18.9338	19.5768	0.643017	0.664151	24	NO CHANGE	NO CHANGE	NO CHANGE
ENSMUSG00000036585	Fgf1	0.000661828	0.22515	8.49547	7.66649	-0.828976	9.36107e-09	0.479621	0.140134	-0.339488	0.0450519	17.6654	16.8859	-0.779457	0.814419	24	DOWN	NO CHANGE	DOWN
ENSMUSG00000029385	Ccng2	0.000666546	0.107379	6.3671	6.78424	0.417134	0.0013175	0.430045	0.224063	-0.205982	0.236093	22.7785	0.47343	1.69494	0.470854	24	NO CHANGE	NO CHANGE	UP
ENSMUSG00000015092	Edf1	0.000667745	0.20656	11.2704	11.2153	-0.0551596	0.159376	0.16086	0.0476835	-0.113177	0.0438132	16.7097	16.9	0.190319	0.953104	24	DOWN	NO CHANGE	NO CHANGE
ENSMUSG00000002014	Ssr4	0.000669814	0.0143199	10.6977	10.8512	0.153517	0.0157548	0.247132	0.160235	-0.0868975	0.319564	19.4558	20.0348	0.579062	0.739948	24	NO CHANGE	NO CHANGE	UP
ENSMUSG00000045319	Proser2	0.00067004	0.0279888	6.90985	7.2425	0.332644	0.000565586	0.314728	0.232068	-0.0826599	0.515631	22.5324	15.4491	-7.08328	0.000356463	24	NO CHANGE	ADVANCE	UP
ENSMUSG00000029195	Klb	0.000671102	0.02608	6.78477	6.35556	-0.429208	0.0011104	0.357154	0.355254	-0.0018999	0.991307	8.24027	4.0697	-4.17057	0.0301862	24	NO CHANGE	ADVANCE	DOWN
ENSMUSG00000028329	Xpa	0.000674391	0.0128317	7.61975	7.65743	0.0376863	0.467854	0.219133	0.12951	-0.089623	0.224808	2.91115	7.93793	5.02678	0.00670516	24	NO CHANGE	DELAY	NO CHANGE
ENSMUSG00000097327	E030030I06Rik	0.000675646	0.000384399	5.77878	6.13084	0.352059	6.25702e-05	0.328447	0.319512	-0.00893459	0.936766	20.2342	19.8381	-0.396104	0.765634	24	NO CHANGE	NO CHANGE	UP
ENSMUSG00000024981	Acsl5	0.000675987	0.0232535	10.3705	10.4622	0.0916908	0.208159	0.239569	0.199947	-0.0396215	0.698071	1.52416	5.42023	3.89607	0.0346836	24	NO CHANGE	DELAY	NO CHANGE
ENSMUSG00000073940	Hbb-bt	0.00067629	0.0820389	9.50652	9.53626	0.0297396	0.846225	0.576905	0.291521	-0.285384	0.192629	20.7138	17.4745	-3.23927	0.155093	24	NO CHANGE	NO CHANGE	NO CHANGE
ENSMUSG00000070576	Mn1	0.000677202	0.487747	6.0366	5.81004	-0.226563	0.032655	0.368432	0.0788851	-0.289547	0.0523797	7.61191	11.2475	3.63561	0.477978	24	NO CHANGE	NO CHANGE	DOWN
ENSMUSG00000002769	Gnmt	0.00068133	0.0970711	12.8903	13.2387	0.348437	0.0404162	0.676815	0.276651	-0.400163	0.0932648	22.0602	22.5146	0.454311	0.854222	24	NO CHANGE	NO CHANGE	UP
ENSMUSG00000025498	Irf7	0.000683137	0.0321595	7.76342	7.90214	0.138714	0.0952228	0.308855	0.194483	-0.114372	0.325356	10.1864	8.21073	-1.9757	0.300874	24	NO CHANGE	NO CHANGE	NO CHANGE
ENSMUSG00000029402	Snrnp35	0.000684086	0.0249095	5.13999	5.10643	-0.0335523	0.634916	0.278408	0.169855	-0.108553	0.280092	23.5369	23.5045	-0.0323859	0.9861	24	NO CHANGE	NO CHANGE	NO CHANGE
ENSMUSG00000042340	Ctf1	0.000684173	0.214071	6.21634	6.45812	0.241787	0.00564801	0.275347	0.121201	-0.154146	0.195605	23.4132	20.5349	-2.87826	0.31897	24	NO CHANGE	NO CHANGE	UP
ENSMUSG00000056204	Pgpep1	0.000686591	0.179333	8.75514	8.7176	-0.0375421	0.555583	0.246126	0.0895368	-0.156589	0.0869977	19.1649	18.5888	-0.576116	0.84178	24	NO CHANGE	NO CHANGE	NO CHANGE
ENSMUSG00000020744	Slc25a19	0.000686892	0.116843	6.41797	6.2991	-0.118871	0.0902935	0.299527	0.0998638	-0.199663	0.0457095	13.9667	11.0625	-2.90417	0.299459	24	DOWN	NO CHANGE	NO CHANGE
ENSMUSG00000029999	Tgfa	0.000687695	0.0341067	7.10827	7.22545	0.117186	0.169857	0.346131	0.182764	-0.163367	0.175878	8.15197	8.13231	-0.0196588	0.992137	24	NO CHANGE	NO CHANGE	NO CHANGE
ENSMUSG00000001211	Agpat3	0.000687858	0.0910245	10.1531	10.2983	0.145135	0.00352043	0.152636	0.0959024	-0.0567338	0.397509	20.7793	15.5682	-5.21117	0.0229635	24	NO CHANGE	NO CHANGE	UP
ENSMUSG00000001569	Nom1	0.000687914	0.141477	6.66548	6.55941	-0.106069	0.136912	0.255198	0.115005	-0.140193	0.163798	8.05095	8.03105	-0.0199019	0.993805	24	NO CHANGE	NO CHANGE	NO CHANGE
ENSMUSG00000028179	Cth	0.000688052	0.000427413	11.6149	11.9813	0.366427	0.00268148	0.441889	0.49431	0.0524212	0.748433	0.0472715	0.832419	0.785148	0.558516	24	NO CHANGE	NO CHANGE	UP
ENSMUSG00000002661	Alkbh7	0.000689375	0.0461919	7.76199	7.98742	0.225433	0.00146766	0.245974	0.148904	-0.0970707	0.305808	1.15832	5.40633	4.24801	0.0382395	24	NO CHANGE	DELAY	UP
ENSMUSG00000000884	Gnb1l	0.000691782	0.720643	5.14908	5.25224	0.10316	0.244155	0.374088	0.0289749	-0.345113	0.00780438	3.27903	4.78859	1.50956	0.896615	24	DOWN	NO CHANGE	NO CHANGE
ENSMUSG00000066441	Rdh11	0.00069227	2.28158e-05	8.58027	9.20641	0.626133	1.44475e-08	0.407748	0.399998	-0.0077501	0.951425	2.68657	23.882	-2.80456	0.0238564	24	NO CHANGE	ADVANCE	UP
ENSMUSG00000062647	Rpl7a	0.000692531	0.0434697	12.377	12.5501	0.173063	6.72003e-06	0.151966	0.0609018	-0.0910646	0.0625872	18.1888	16.2464	-1.94244	0.397932	24	NO CHANGE	NO CHANGE	UP
ENSMUSG00000031387	Renbp	0.000692921	0.315936	5.74478	5.55808	-0.186701	0.0767296	0.451854	0.093243	-0.358611	0.0178901	9.78931	22.4254	-11.3639	0.0115712	24	DOWN	NO CHANGE	NO CHANGE
ENSMUSG00000027957	Slc35a3	0.000696339	0.0320963	7.91914	7.85961	-0.0595268	0.315756	0.246409	0.126234	-0.120175	0.154641	10.4993	9.11881	-1.38052	0.492372	24	NO CHANGE	NO CHANGE	NO CHANGE
ENSMUSG00000025235	Bbs4	0.000696817	0.0004348	5.00463	4.9775	-0.0271249	0.701616	0.240678	0.328562	0.087884	0.381837	21.5585	20.6507	-0.907801	0.515236	24	NO CHANGE	NO CHANGE	NO CHANGE
ENSMUSG00000024391	Apom	0.000698827	0.047391	11.8938	11.5646	-0.329229	0.0687485	0.709833	0.365704	-0.344129	0.174686	20.9039	20.3528	-0.551054	0.79146	24	NO CHANGE	NO CHANGE	NO CHANGE
ENSMUSG00000101514	Gm5524	0.000699186	0.00116852	7.14445	7.33336	0.188919	0.0369878	0.381612	0.294028	-0.0875848	0.483916	6.97713	3.98926	-2.98788	0.0438871	24	NO CHANGE	ADVANCE	UP
ENSMUSG00000000538	Tom1l2	0.000699421	0.264483	6.99182	6.67365	-0.318173	1.78307e-06	0.236803	0.0630447	-0.173758	0.0380764	11.6085	15.917	4.30857	0.237719	24	DOWN	NO CHANGE	DOWN
ENSMUSG00000024387	Csnk2b	0.000704067	0.0152234	9.74446	9.84892	0.104452	0.163876	0.272112	0.207432	-0.0646795	0.538332	18.6962	17.8743	-0.821987	0.632607	24	NO CHANGE	NO CHANGE	NO CHANGE
ENSMUSG00000059070	Rpl18	0.000704735	0.00882659	10.6988	10.8207	0.121951	0.0176672	0.165343	0.161711	-0.00363164	0.958771	21.0012	18.2168	-2.7844	0.0952573	24	NO CHANGE	NO CHANGE	UP
ENSMUSG00000022724	Riox2	0.000705507	0.000731685	6.54395	6.68236	0.138411	0.0563318	0.250871	0.304567	0.0536963	0.593144	22.0621	20.8592	-1.20287	0.392127	24	NO CHANGE	NO CHANGE	NO CHANGE
ENSMUSG00000081431	Gm15483	0.000705598	0.0344688	4.42463	4.40333	-0.0213002	0.814044	0.375541	0.192257	-0.183284	0.15723	5.04711	7.89045	2.84334	0.164266	24	NO CHANGE	NO CHANGE	NO CHANGE
ENSMUSG00000031286	Glt28d2	0.000707123	0.0546735	5.66765	5.81969	0.152039	0.0145375	0.214234	0.131788	-0.0824461	0.333928	0.833587	9.60793	8.77434	9.24845e-05	24	NO CHANGE	NO CHANGE	UP
ENSMUSG00000037938	Chchd5	0.000707151	0.145567	7.67651	7.85302	0.176514	0.00336173	0.172833	0.101898	-0.0709345	0.381967	0.579155	21.5886	-2.99051	0.232828	24	NO CHANGE	NO CHANGE	UP
ENSMUSG00000035011	Zbtb7a	0.000707568	0.00829845	8.64547	8.4175	-0.227968	0.00860731	0.295557	0.26259	-0.0329666	0.779431	11.4778	11.643	0.165169	0.918739	24	NO CHANGE	NO CHANGE	DOWN
ENSMUSG00000028514	Usp24	0.000708283	0.0376543	8.0898	8.05926	-0.0305409	0.634723	0.25392	0.141054	-0.112866	0.218004	8.0794	8.82112	0.741721	0.7094	24	NO CHANGE	NO CHANGE	NO CHANGE
ENSMUSG00000002733	Plekha3	0.000710985	0.0945714	7.31422	7.29442	-0.0198068	0.770599	0.284102	0.110294	-0.173808	0.075728	13.3599	9.22483	-4.13508	0.106557	24	NO CHANGE	NO CHANGE	NO CHANGE
ENSMUSG00000024845	Tmem134	0.000711299	0.0397184	9.19402	9.07948	-0.11454	0.0821123	0.233737	0.151767	-0.0819708	0.372533	18.194	15.6792	-2.51478	0.199602	24	NO CHANGE	NO CHANGE	NO CHANGE
ENSMUSG00000035824	Tk2	0.000713066	0.18851	6.85996	6.90884	0.0488879	0.463276	0.204389	0.105816	-0.098573	0.297283	6.38688	11.7329	5.34598	0.0529724	24	NO CHANGE	NO CHANGE	NO CHANGE
ENSMUSG00000025545	Clybl	0.000714358	0.014706	7.23732	7.10984	-0.127483	0.207063	0.393732	0.264619	-0.129113	0.36401	9.87394	8.01477	-1.85916	0.288715	24	NO CHANGE	NO CHANGE	NO CHANGE
ENSMUSG00000094530	Gm21399	0.000714362	0.0148561	5.50992	5.79154	0.281619	0.00249667	0.400414	0.189613	-0.210801	0.096022	21.7315	20.7602	-0.971255	0.621259	24	NO CHANGE	NO CHANGE	UP
ENSMUSG00000066477	Gm16551	0.000714471	0.0239634	6.34267	6.08556	-0.257111	0.0334586	0.471809	0.279127	-0.192682	0.250539	19.6383	18.1988	-1.43947	0.443146	24	NO CHANGE	NO CHANGE	DOWN
ENSMUSG00000029428	Stx2	0.000716288	0.0234495	6.65832	6.52156	-0.13676	0.0664456	0.316329	0.157441	-0.158888	0.12911	19.4443	21.2087	1.7644	0.374782	24	NO CHANGE	NO CHANGE	NO CHANGE
ENSMUSG00000075700	Selenot	0.000716816	0.139737	9.83011	9.80568	-0.0244268	0.715917	0.242976	0.109858	-0.133118	0.165356	9.73507	8.94584	-0.789225	0.757921	24	NO CHANGE	NO CHANGE	NO CHANGE
ENSMUSG00000031171	Ftsj1	0.000717279	0.000388234	7.59583	7.60219	0.00635936	0.910159	0.216323	0.241792	0.025469	0.749439	21.1345	17.7829	-3.35161	0.0154255	24	NO CHANGE	ADVANCE	NO CHANGE
ENSMUSG00000035401	Emsy	0.000718539	0.189411	6.3845	6.33272	-0.0517863	0.543127	0.302585	0.124492	-0.178093	0.143471	8.95114	8.63952	-0.311623	0.911991	24	NO CHANGE	NO CHANGE	NO CHANGE
ENSMUSG00000028093	Acp6	0.000722774	0.0321038	7.86378	7.90314	0.0393575	0.492848	0.249084	0.114935	-0.134149	0.102869	9.71258	7.1883	-2.52428	0.232166	24	NO CHANGE	NO CHANGE	NO CHANGE
ENSMUSG00000088185	Scarna2	0.000727475	0.0135612	4.73528	4.88726	0.151979	0.0807738	0.303427	0.248976	-0.0544507	0.652658	1.12059	5.06569	3.9451	0.0240829	24	NO CHANGE	DELAY	NO CHANGE
ENSMUSG00000026918	Brd3	0.000727797	0.0685319	7.56898	7.59686	0.0278817	0.704886	0.228055	0.164765	-0.0632899	0.5438	6.70101	8.64565	1.94464	0.357732	24	NO CHANGE	NO CHANGE	NO CHANGE
ENSMUSG00000072772	Grcc10	0.000729975	0.0483173	7.63243	7.79476	0.162328	0.145841	0.379638	0.254789	-0.124849	0.424836	20.9939	21.314	0.320063	0.872218	24	NO CHANGE	NO CHANGE	NO CHANGE
ENSMUSG00000042138	Msantd2	0.000732662	0.000325791	5.47108	5.39796	-0.0731211	0.326937	0.328159	0.270091	-0.0580671	0.580504	9.48778	4.76447	-4.72331	0.00112229	24	NO CHANGE	ADVANCE	NO CHANGE
ENSMUSG00000028385	Snx30	0.000732759	0.139008	5.86182	5.76444	-0.0973801	0.288463	0.319214	0.152835	-0.166379	0.201073	6.51574	7.09735	0.581609	0.817871	24	NO CHANGE	NO CHANGE	NO CHANGE
ENSMUSG00000006333	Rps9	0.000732778	0.0107026	11.7482	11.9651	0.216953	0.0175201	0.337238	0.252096	-0.0851419	0.496287	21.617	19.9484	-1.66863	0.320402	24	NO CHANGE	NO CHANGE	UP
ENSMUSG00000074264	Amy1	0.000733027	0.0757885	10.518	11.0581	0.540049	7.30362e-08	0.341213	0.148205	-0.193008	0.107343	21.2317	18.9048	-2.32681	0.323823	24	NO CHANGE	NO CHANGE	UP
ENSMUSG00000042903	Foxo4	0.000733186	0.018058	5.99872	6.00414	0.00541641	0.940071	0.258818	0.19804	-0.0607784	0.551658	7.84117	12.3946	4.55346	0.0122454	24	NO CHANGE	DELAY	NO CHANGE
ENSMUSG00000091864	Gm17102	0.000735359	0.11848	4.6354	4.8075	0.172101	0.0705125	0.33642	0.162289	-0.174131	0.191447	18.8993	21.9186	3.01932	0.219712	24	NO CHANGE	NO CHANGE	NO CHANGE
ENSMUSG00000020149	Rab1a	0.000735366	7.04224e-05	9.27979	9.25245	-0.0273336	0.553478	0.188123	0.215939	0.0278164	0.6695	20.0385	19.749	-0.289501	0.815393	24	NO CHANGE	NO CHANGE	NO CHANGE
ENSMUSG00000028307	Aldob	0.000736322	0.14863	14.7127	14.4553	-0.257375	3.04201e-06	0.154222	0.0827463	-0.0714752	0.296491	16.5838	2.53152	9.94768	0.000274121	24	NO CHANGE	NO CHANGE	DOWN
ENSMUSG00000033478	Fam160b1	0.00073726	0.00496674	7.74324	7.61322	-0.130018	0.0571511	0.240312	0.224785	-0.0155266	0.869611	9.09811	9.18554	0.0874389	0.955187	24	NO CHANGE	NO CHANGE	NO CHANGE
ENSMUSG00000025508	Rplp2	0.000737344	0.00551558	12.4429	12.586	0.143078	0.0597862	0.284603	0.234296	-0.0503073	0.63301	21.0935	20.2825	-0.811001	0.606269	24	NO CHANGE	NO CHANGE	NO CHANGE
ENSMUSG00000039062	Anpep	0.000737496	0.347441	8.6537	8.59048	-0.0632192	0.308335	0.236731	0.0601673	-0.176564	0.0480324	16.7131	15.2805	-1.43258	0.723066	24	DOWN	NO CHANGE	NO CHANGE
ENSMUSG00000050973	Gdpgp1	0.000738923	0.104434	5.14385	5.1709	0.0270463	0.729253	0.283745	0.140776	-0.142968	0.199882	19.0367	17.5324	-1.50428	0.525767	24	NO CHANGE	NO CHANGE	NO CHANGE
ENSMUSG00000016257	Prelid3b	0.000739317	0.0214789	8.35662	8.41968	0.0630604	0.471391	0.385823	0.184204	-0.201618	0.10783	18.6193	19.1303	0.511071	0.798943	24	NO CHANGE	NO CHANGE	NO CHANGE
ENSMUSG00000029319	Coq2	0.000739355	0.0259597	8.71133	8.82407	0.112742	0.183768	0.329246	0.199838	-0.129408	0.278924	20.4264	21.9131	1.48672	0.429889	24	NO CHANGE	NO CHANGE	NO CHANGE
ENSMUSG00000109644	0610005C13Rik	0.000742046	0.0325283	10.0076	9.70746	-0.300174	0.0178461	0.506389	0.262622	-0.243767	0.164197	9.70573	6.34018	-3.36555	0.0989666	24	NO CHANGE	NO CHANGE	DOWN
ENSMUSG00000063904	Dpp3	0.000742575	0.0036848	8.1203	8.21499	0.0946904	0.158425	0.252528	0.2215	-0.0310279	0.741007	23.6131	22.1455	-1.46763	0.337478	24	NO CHANGE	NO CHANGE	NO CHANGE
ENSMUSG00000071866	Ppia	0.000743104	0.0102175	12.9019	12.9992	0.0973564	0.318181	0.431515	0.229302	-0.202213	0.14536	20.7329	21.5193	0.786409	0.667536	24	NO CHANGE	NO CHANGE	NO CHANGE
ENSMUSG00000015341	Golga7	0.000746592	0.00394794	7.95571	8.06595	0.110238	0.123098	0.273636	0.228832	-0.0448036	0.653442	21.1264	21.4091	0.282734	0.853755	24	NO CHANGE	NO CHANGE	NO CHANGE
ENSMUSG00000056612	Ppp1r14b	0.000748845	0.0041651	8.65407	8.55496	-0.099108	0.195589	0.314646	0.226854	-0.087792	0.414717	18.3864	17.3161	-1.07031	0.497589	24	NO CHANGE	NO CHANGE	NO CHANGE
ENSMUSG00000035885	Cox8a	0.000748873	0.0700333	11.0465	11.0568	0.0103335	0.842509	0.214253	0.0932644	-0.120989	0.105347	20.3961	19.5995	-0.796552	0.73181	24	NO CHANGE	NO CHANGE	NO CHANGE
ENSMUSG00000030691	Fchsd2	0.000748967	0.00343822	6.28293	6.26327	-0.01966	0.811319	0.287474	0.296176	0.00870214	0.940421	8.4995	7.6888	-0.8107	0.595484	24	NO CHANGE	NO CHANGE	NO CHANGE
ENSMUSG00000036452	Arhgap26	0.000750758	0.792472	6.54094	6.33721	-0.203732	0.14306	0.573214	0.0338099	-0.539404	0.0078095	21.8794	19.2357	-2.64373	0.864948	24	DOWN	NO CHANGE	NO CHANGE
ENSMUSG00000021188	Trip11	0.000752045	0.831892	6.60938	6.62118	0.0117999	0.877137	0.272685	0.0176156	-0.25507	0.0220601	8.88663	16.0567	7.17003	0.665812	24	DOWN	NO CHANGE	NO CHANGE
ENSMUSG00000036315	Znrd1	0.000753774	0.000744383	8.01905	7.99735	-0.0217018	0.82068	0.443152	0.290824	-0.152328	0.264016	20.6506	19.8542	-0.796359	0.596988	24	NO CHANGE	NO CHANGE	NO CHANGE
ENSMUSG00000029455	Aldh2	0.000755824	0.0142595	12.959	12.8703	-0.0886359	0.163178	0.230747	0.17653	-0.0542166	0.542594	16.993	10.8007	-6.19228	0.00074194	24	NO CHANGE	ADVANCE	NO CHANGE
ENSMUSG00000049115	Agtr1a	0.000757527	0.0806998	8.50377	8.90343	0.399656	9.76016e-05	0.381745	0.162272	-0.219473	0.101934	4.07823	3.16941	-0.908813	0.703766	24	NO CHANGE	NO CHANGE	UP
ENSMUSG00000000171	Sdhd	0.000757899	0.0418315	8.97801	8.88667	-0.0913386	0.393454	0.445364	0.212784	-0.23258	0.128047	20.5334	20.9259	0.392475	0.853163	24	NO CHANGE	NO CHANGE	NO CHANGE
ENSMUSG00000048351	Coa7	0.000763239	0.451938	7.2824	7.06723	-0.215178	0.002134	0.287071	0.0441355	-0.242935	0.0124066	7.6585	8.1626	0.504106	0.930636	24	DOWN	NO CHANGE	DOWN
ENSMUSG00000026238	Ptma	0.000763509	0.322107	10.08	10.0334	-0.0466172	0.295603	0.159904	0.0477915	-0.112113	0.0788726	17.5838	14.7984	-2.78537	0.452323	24	NO CHANGE	NO CHANGE	NO CHANGE
ENSMUSG00000021709	Erbin	0.000764815	0.000717019	7.57978	7.40922	-0.170555	0.0260466	0.347548	0.220976	-0.126572	0.232784	9.56935	5.59263	-3.97671	0.0119979	24	NO CHANGE	ADVANCE	DOWN
ENSMUSG00000030688	Stard10	0.000768847	0.026863	13.0909	13.0457	-0.0452461	0.47763	0.218479	0.166325	-0.0521536	0.562336	19.7243	14.3564	-5.36799	0.00524254	24	NO CHANGE	ADVANCE	NO CHANGE
ENSMUSG00000019659	Ccdc12	0.000770221	0.000579835	7.06797	7.07797	0.0100043	0.862941	0.264086	0.18622	-0.0778661	0.344577	2.28992	4.66887	2.37895	0.107307	24	NO CHANGE	NO CHANGE	NO CHANGE
ENSMUSG00000027488	Snta1	0.000771794	0.32066	7.64001	7.46354	-0.176462	0.00078457	0.167191	0.0551405	-0.112051	0.111496	14.5543	15.659	1.10472	0.757528	24	NO CHANGE	NO CHANGE	DOWN
ENSMUSG00000009549	Srp14	0.000772686	0.000758184	8.98664	9.10449	0.117847	0.0555588	0.232494	0.238047	0.00555335	0.947997	20.0139	19.0963	-0.917582	0.508024	24	NO CHANGE	NO CHANGE	NO CHANGE
ENSMUSG00000021943	Gdf10	0.000773312	0.000389885	5.86883	5.76065	-0.108174	0.207916	0.382167	0.29302	-0.0891467	0.46023	18.0821	19.9032	1.82114	0.197031	24	NO CHANGE	NO CHANGE	NO CHANGE
ENSMUSG00000028015	Ctso	0.000773645	0.172835	8.36788	8.41553	0.0476515	0.523511	0.256149	0.115666	-0.140483	0.187095	20.4381	22.6586	2.22051	0.412717	24	NO CHANGE	NO CHANGE	NO CHANGE
ENSMUSG00000024955	Esrra	0.000773825	0.00113721	7.38915	7.29381	-0.0953312	0.270942	0.351336	0.305883	-0.0454527	0.70873	14.7597	14.5444	-0.215309	0.879777	24	NO CHANGE	NO CHANGE	NO CHANGE
ENSMUSG00000042680	Garem1	0.000774367	0.00943194	6.77686	6.62085	-0.156013	0.0506789	0.285134	0.234817	-0.0503172	0.648733	7.02183	6.20026	-0.821567	0.617764	24	NO CHANGE	NO CHANGE	NO CHANGE
ENSMUSG00000017639	Rab11fip4	0.000774622	0.26317	5.22884	5.38969	0.160856	0.108555	0.377185	0.115095	-0.26209	0.0658035	3.03181	19.911	-7.12084	0.042536	24	NO CHANGE	NO CHANGE	NO CHANGE
ENSMUSG00000038024	Dennd4c	0.000775008	0.0878998	6.1503	6.08065	-0.06965	0.442581	0.292094	0.184383	-0.107711	0.401433	8.01876	3.71577	-4.30298	0.0572803	24	NO CHANGE	NO CHANGE	NO CHANGE
ENSMUSG00000022906	Parp9	0.000776845	0.000295885	8.04468	8.18334	0.138664	0.0379729	0.248583	0.285998	0.0374146	0.684747	20.4351	21.834	1.39889	0.294402	24	NO CHANGE	NO CHANGE	UP
ENSMUSG00000020803	Txndc17	0.000777002	0.00999438	10.2218	10.2056	-0.0162183	0.709361	0.194664	0.101159	-0.0935051	0.133561	18.5835	20.2869	1.70342	0.359637	24	NO CHANGE	NO CHANGE	NO CHANGE
ENSMUSG00000028945	Rheb	0.000778513	0.0363261	8.11099	8.08778	-0.0232169	0.613508	0.145919	0.117914	-0.028005	0.666487	14.6643	19.8923	5.22795	0.00872433	24	NO CHANGE	DELAY	NO CHANGE
ENSMUSG00000022507	1810013L24Rik	0.000778619	0.0511338	7.04578	7.03522	-0.0105609	0.89788	0.373331	0.1361	-0.237232	0.0465496	7.77977	4.86902	-2.91075	0.240225	24	DOWN	NO CHANGE	NO CHANGE
ENSMUSG00000006010	Odr4	0.000779243	0.0181313	7.89553	7.90549	0.00995569	0.889374	0.293324	0.172563	-0.120761	0.236744	7.93964	8.92825	0.988613	0.591288	24	NO CHANGE	NO CHANGE	NO CHANGE
ENSMUSG00000022889	Mrpl39	0.000779344	0.000562373	8.26393	8.24779	-0.0161333	0.757941	0.238728	0.167825	-0.0709031	0.340569	19.4607	20.5438	1.08314	0.458292	24	NO CHANGE	NO CHANGE	NO CHANGE
ENSMUSG00000031201	Brcc3	0.000779733	0.0627599	6.95147	6.87752	-0.0739428	0.276642	0.228024	0.147367	-0.0806573	0.400057	11.3426	10.261	-1.08157	0.604134	24	NO CHANGE	NO CHANGE	NO CHANGE
ENSMUSG00000062929	Cfl2	0.000782571	0.156891	9.04661	9.25777	0.211158	0.0130708	0.339222	0.111738	-0.227485	0.0549202	19.1176	18.6359	-0.481723	0.870287	24	NO CHANGE	NO CHANGE	UP
ENSMUSG00000042660	Wdr55	0.000783906	0.449588	7.0112	7.06107	0.0498609	0.372332	0.236582	0.0383307	-0.198251	0.0150472	20.091	19.4974	-0.593666	0.915807	24	DOWN	NO CHANGE	NO CHANGE
ENSMUSG00000020402	Vdac1	0.000784709	0.409102	9.68418	9.68434	0.000158802	0.997421	0.160381	0.0468802	-0.113501	0.107797	18.4126	7.39987	-11.0127	0.0111211	24	NO CHANGE	NO CHANGE	NO CHANGE
ENSMUSG00000055782	Abcd2	0.000785401	0.0440543	7.679	7.05062	-0.628386	0.071259	1.05825	0.850766	-0.207485	0.667887	7.39989	7.08628	-0.313614	0.873388	24	NO CHANGE	NO CHANGE	NO CHANGE
ENSMUSG00000028691	Prdx1	0.000786005	0.0217772	14.6381	14.8657	0.227639	0.0118754	0.352042	0.206103	-0.145939	0.239812	20.5879	20.3692	-0.218677	0.906902	24	NO CHANGE	NO CHANGE	UP
ENSMUSG00000037339	Fam53a	0.000786051	0.0468343	7.85011	7.87423	0.0241157	0.666766	0.201947	0.125514	-0.0764325	0.336692	15.9443	15.9303	-0.0140345	0.994414	24	NO CHANGE	NO CHANGE	NO CHANGE
ENSMUSG00000008140	Emc10	0.000786194	0.0051875	9.0601	9.34578	0.285687	0.0321477	0.557574	0.355702	-0.201872	0.274444	21.5121	20.0952	-1.41691	0.393075	24	NO CHANGE	NO CHANGE	UP
ENSMUSG00000005886	Ncoa2	0.00078784	0.0917745	6.99528	6.84302	-0.15226	0.0255984	0.228407	0.128132	-0.100275	0.287252	6.88501	3.92375	-2.96125	0.194997	24	NO CHANGE	NO CHANGE	DOWN
ENSMUSG00000032381	Ciao2a	0.000788271	0.000748481	8.80489	8.97772	0.172828	0.000688194	0.226572	0.130976	-0.0955954	0.159113	21.6178	22.4841	0.866319	0.588364	24	NO CHANGE	NO CHANGE	UP
ENSMUSG00000036698	Ago2	0.000788776	0.429901	7.0417	6.88344	-0.158264	0.036316	0.298418	0.0564147	-0.242004	0.0242086	10.2779	9.12979	-1.14813	0.821003	24	DOWN	NO CHANGE	DOWN
ENSMUSG00000022476	Polr3h	0.00079247	0.281006	6.84952	6.77635	-0.0731654	0.317207	0.305606	0.0730713	-0.232534	0.0280804	12.3891	9.02768	-3.36137	0.391809	24	DOWN	NO CHANGE	NO CHANGE
ENSMUSG00000039167	Adgrl4	0.000793105	0.189675	6.32674	6.31171	-0.0150349	0.886666	0.387761	0.149621	-0.23814	0.11577	18.9816	20.4795	1.49783	0.604382	24	NO CHANGE	NO CHANGE	NO CHANGE
ENSMUSG00000035505	Cox18	0.000794564	0.0348271	7.00518	7.11629	0.111115	0.284024	0.393201	0.235414	-0.157788	0.282071	20.3582	20.8311	0.472918	0.808241	24	NO CHANGE	NO CHANGE	NO CHANGE
ENSMUSG00000046032	Snx12	0.00079483	0.00986711	6.56017	6.58113	0.0209557	0.861979	0.442534	0.358108	-0.0844255	0.620859	21.0806	20.8606	-0.21992	0.894209	24	NO CHANGE	NO CHANGE	NO CHANGE
ENSMUSG00000035530	Eif1	0.00079513	0.00603959	12.59	12.5526	-0.0373886	0.628609	0.268582	0.256729	-0.0118524	0.913547	20.087	19.1366	-0.95043	0.550545	24	NO CHANGE	NO CHANGE	NO CHANGE
ENSMUSG00000015474	Ppt2	0.000797161	0.000429127	7.41117	7.56632	0.155156	0.0166248	0.21977	0.282567	0.0627973	0.479199	20.0679	16.8573	-3.21057	0.0238576	24	NO CHANGE	ADVANCE	UP
ENSMUSG00000046691	Chtf8	0.000797746	0.357722	4.17378	4.24772	0.0739383	0.348867	0.284864	0.078029	-0.206835	0.0679033	8.71099	23.0742	-9.63676	0.0193239	24	NO CHANGE	NO CHANGE	NO CHANGE
ENSMUSG00000031271	Serpina7	0.000798796	0.00632956	7.80909	8.47735	0.66825	0.000845079	0.697592	0.585851	-0.111741	0.672925	8.31857	1.3169	-7.00167	6.73004e-05	24	NO CHANGE	ADVANCE	UP
ENSMUSG00000068551	Zfp467	0.000799635	0.272863	7.58554	7.532	-0.0535362	0.408062	0.204695	0.0832919	-0.121403	0.187445	9.11831	12.1968	3.07854	0.337303	24	NO CHANGE	NO CHANGE	NO CHANGE
ENSMUSG00000027331	Knstrn	0.000799986	0.218821	4.65004	4.53679	-0.113244	0.33141	0.446442	0.147525	-0.298917	0.0737353	7.26846	8.46608	1.19762	0.705057	24	NO CHANGE	NO CHANGE	NO CHANGE
ENSMUSG00000002068	Ccne1	0.000800687	0.109297	5.09037	4.93429	-0.156078	0.261246	0.536408	0.229128	-0.30728	0.120393	12.3652	10.0873	-2.27786	0.364475	24	NO CHANGE	NO CHANGE	NO CHANGE
ENSMUSG00000030655	Smg1	0.000800783	0.0139018	6.95914	6.77644	-0.182702	0.0456537	0.374746	0.217386	-0.15736	0.216614	8.84442	8.04819	-0.796237	0.660823	24	NO CHANGE	NO CHANGE	DOWN
ENSMUSG00000021182	Ccdc88c	0.000801015	0.338245	4.98896	5.03726	0.0483036	0.652678	0.432203	0.100457	-0.331746	0.0332616	10.1207	1.71683	-8.40384	0.0497718	24	DOWN	NO CHANGE	NO CHANGE
ENSMUSG00000040888	Gfer	0.000802021	0.0194667	9.58977	10.048	0.458234	4.77618e-05	0.393104	0.257283	-0.135821	0.347535	22.2802	19.4096	-2.87067	0.117005	24	NO CHANGE	NO CHANGE	UP
ENSMUSG00000035125	Gcfc2	0.000803062	0.414567	5.38909	5.51952	0.130428	0.163847	0.338428	0.0809445	-0.257483	0.0545035	8.47298	0.634891	-7.83809	0.0865377	24	NO CHANGE	NO CHANGE	NO CHANGE
ENSMUSG00000042772	Smg7	0.000803161	0.00565722	7.50798	7.43526	-0.0727211	0.297547	0.284527	0.200051	-0.0844764	0.391181	10.1861	9.24086	-0.945227	0.560085	24	NO CHANGE	NO CHANGE	NO CHANGE
ENSMUSG00000062944	9130023H24Rik	0.000803513	0.614697	5.15867	5.06014	-0.0985319	0.296712	0.285437	0.056125	-0.229312	0.0893849	1.4513	16.1007	-9.35057	0.155682	24	NO CHANGE	NO CHANGE	NO CHANGE
ENSMUSG00000040548	Tex2	0.000804106	0.0335197	9.363	9.4202	0.0572077	0.23396	0.185494	0.107632	-0.0778626	0.251716	0.497064	21.8061	-2.69096	0.173542	24	NO CHANGE	NO CHANGE	NO CHANGE
ENSMUSG00000039182	AW209491	0.000805359	0.137772	6.99628	6.98976	-0.00651384	0.948557	0.311355	0.181275	-0.130081	0.364621	20.2945	18.6068	-1.68779	0.494149	24	NO CHANGE	NO CHANGE	NO CHANGE
ENSMUSG00000040350	Trim7	0.000806445	0.0590072	6.06214	6.05626	-0.00588434	0.953047	0.407971	0.187794	-0.220177	0.12457	17.7292	14.4345	-3.29468	0.146027	24	NO CHANGE	NO CHANGE	NO CHANGE
ENSMUSG00000021807	Rtraf	0.000808546	0.00527148	10.3307	10.6188	0.288119	0.0358386	0.542533	0.394172	-0.148361	0.434228	20.6474	20.4279	-0.219528	0.890951	24	NO CHANGE	NO CHANGE	UP
ENSMUSG00000033014	Trim33	0.000810119	0.000376442	6.47141	6.44599	-0.0254218	0.679538	0.232252	0.265296	0.0330444	0.704133	7.43434	6.06726	-1.36708	0.311973	24	NO CHANGE	NO CHANGE	NO CHANGE
ENSMUSG00000035559	Mpv17l2	0.000810735	0.0278703	7.444	7.49695	0.0529438	0.540313	0.355539	0.189426	-0.166114	0.178053	20.5692	20.2102	-0.358959	0.85552	24	NO CHANGE	NO CHANGE	NO CHANGE
ENSMUSG00000066440	Zfyve26	0.000811863	0.0351862	6.62349	6.40551	-0.217976	0.0322689	0.412213	0.204414	-0.2078	0.142954	6.5401	5.2461	-1.294	0.531907	24	NO CHANGE	NO CHANGE	DOWN
ENSMUSG00000039298	Cdk5rap2	0.000815513	4.59362e-06	5.44373	5.37853	-0.065197	0.386145	0.313503	0.416252	0.102749	0.334686	6.76621	6.73463	-0.0315771	0.977947	24	NO CHANGE	NO CHANGE	NO CHANGE
ENSMUSG00000028790	Khdrbs1	0.000818664	0.123398	7.02795	6.98389	-0.044067	0.472161	0.232301	0.0994194	-0.132882	0.129373	9.81841	13.9483	4.12985	0.111221	24	NO CHANGE	NO CHANGE	NO CHANGE
ENSMUSG00000027598	Itch	0.000819312	0.00770095	7.97077	7.73522	-0.235547	0.00016659	0.207126	0.178665	-0.0284615	0.725684	10.7443	9.2696	-1.47472	0.364508	24	NO CHANGE	NO CHANGE	DOWN
ENSMUSG00000019883	Echdc1	0.000821231	0.00634252	8.84975	8.94745	0.0976983	0.0842405	0.222536	0.161884	-0.060652	0.441903	20.6252	1.15288	4.52766	0.00751377	24	NO CHANGE	DELAY	NO CHANGE
ENSMUSG00000024818	Slc25a45	0.000821646	0.00485024	7.6577	7.52657	-0.131128	0.115157	0.283819	0.28152	-0.00229886	0.984183	19.8139	16.9611	-2.8528	0.0741342	24	NO CHANGE	NO CHANGE	NO CHANGE
ENSMUSG00000107470	Gm3375	0.000821843	0.0401022	4.76398	4.93124	0.167264	0.197048	0.562189	0.23773	-0.324459	0.0793755	9.31498	9.51584	0.200853	0.928535	24	NO CHANGE	NO CHANGE	NO CHANGE
ENSMUSG00000063229	Ldha	0.000823629	0.00693096	12.2522	12.476	0.223782	0.0389298	0.401363	0.320331	-0.0810327	0.588089	22.545	20.8127	-1.73233	0.285599	24	NO CHANGE	NO CHANGE	UP
ENSMUSG00000007617	Homer1	0.000824394	0.10328	6.40508	6.39643	-0.00864756	0.907117	0.290676	0.124003	-0.166673	0.117148	10.8441	7.08186	-3.76229	0.13477	24	NO CHANGE	NO CHANGE	NO CHANGE
ENSMUSG00000027829	Ccnl1	0.000824954	0.0411447	6.92754	6.93011	0.00256338	0.97413	0.322996	0.161201	-0.161796	0.152834	8.84276	3.86898	-4.97379	0.0214026	24	NO CHANGE	ADVANCE	NO CHANGE
ENSMUSG00000037075	Rnf139	0.000825106	0.0700009	8.15516	8.16903	0.0138679	0.822205	0.229187	0.121784	-0.107403	0.222477	21.2198	18.7077	-2.51214	0.255325	24	NO CHANGE	NO CHANGE	NO CHANGE
ENSMUSG00000006273	Atp6v1b2	0.000826419	0.398282	7.62776	7.68222	0.0544582	0.341679	0.235536	0.04533	-0.190206	0.0221783	23.7928	2.25687	2.46404	0.614729	24	DOWN	NO CHANGE	NO CHANGE
ENSMUSG00000015843	Rxrg	0.000826712	0.00539289	6.0608	6.22222	0.161421	0.0824655	0.360644	0.27592	-0.0847236	0.512684	0.589892	20.5939	-3.99603	0.0153691	24	NO CHANGE	ADVANCE	NO CHANGE
ENSMUSG00000046169	Adamts6	0.000827023	0.0364922	4.58272	4.65382	0.0710917	0.574384	0.514281	0.265741	-0.24854	0.169072	8.03443	5.05684	-2.97759	0.150286	24	NO CHANGE	NO CHANGE	NO CHANGE
ENSMUSG00000063450	Syne2	0.000827577	0.00138114	6.52252	6.34864	-0.173877	0.0533234	0.357899	0.305265	-0.0526343	0.672581	7.83151	8.63439	0.802875	0.579644	24	NO CHANGE	NO CHANGE	NO CHANGE
ENSMUSG00000044231	Nhlrc1	0.000827679	0.0468506	4.90056	5.2431	0.34254	0.000628366	0.374241	0.188475	-0.185767	0.16377	21.1727	19.2058	-1.96689	0.355007	24	NO CHANGE	NO CHANGE	UP
ENSMUSG00000032363	Adamts7	0.000833067	0.147234	5.4774	5.34903	-0.128366	0.183241	0.352092	0.149211	-0.20288	0.137955	10.1616	11.6453	1.48365	0.576751	24	NO CHANGE	NO CHANGE	NO CHANGE
ENSMUSG00000027882	Stxbp3	0.000834867	0.0362494	7.22642	7.19765	-0.0287656	0.692873	0.21353	0.193205	-0.0203252	0.843458	6.92863	5.81488	-1.11374	0.566674	24	NO CHANGE	NO CHANGE	NO CHANGE
ENSMUSG00000028757	Ddost	0.000835393	0.000196491	9.96671	10.0826	0.115907	0.0397271	0.241243	0.207551	-0.0336921	0.664866	20.4139	18.9724	-1.44151	0.283083	24	NO CHANGE	NO CHANGE	UP
ENSMUSG00000086844	B230206H07Rik	0.000836625	0.185509	4.85181	4.98021	0.128399	0.210195	0.418098	0.128667	-0.28943	0.048907	3.05594	13.4549	10.399	0.0018793	24	DOWN	NO CHANGE	NO CHANGE
ENSMUSG00000029247	Paics	0.000837805	0.0147289	10.6634	11.1302	0.466783	3.96678e-05	0.387581	0.275718	-0.111864	0.44092	20.4289	21.0956	0.666672	0.701673	24	NO CHANGE	NO CHANGE	UP
ENSMUSG00000027428	Rbbp9	0.000840597	0.14284	6.90478	6.87855	-0.0262373	0.639406	0.225942	0.0807173	-0.145224	0.0717783	19.6907	19.2085	-0.482236	0.863779	24	NO CHANGE	NO CHANGE	NO CHANGE
ENSMUSG00000024483	Ankhd1	0.000840685	0.016781	6.68243	6.46598	-0.216454	0.0365519	0.433782	0.227517	-0.206265	0.153032	7.12515	9.28655	2.1614	0.26175	24	NO CHANGE	NO CHANGE	DOWN
ENSMUSG00000040430	Pitpnc1	0.000842832	0.0339057	7.51632	7.27642	-0.239899	0.0210662	0.343494	0.251101	-0.0923932	0.517491	11.1027	6.85388	-4.24884	0.0295548	24	NO CHANGE	ADVANCE	DOWN
ENSMUSG00000017132	Cyth1	0.000843193	0.470102	7.2535	7.12674	-0.126768	0.205717	0.410726	0.067061	-0.343665	0.0179194	10.8261	7.88481	-2.94129	0.608048	24	DOWN	NO CHANGE	NO CHANGE
ENSMUSG00000025034	Trim8	0.00084618	3.06454e-05	7.58242	7.44468	-0.13774	0.0320873	0.244243	0.324786	0.0805427	0.364533	9.32921	10.7779	1.44869	0.240084	24	NO CHANGE	NO CHANGE	DOWN
ENSMUSG00000024269	Tpgs2	0.000846309	0.0251768	6.83986	6.76417	-0.0756887	0.210779	0.212568	0.154484	-0.0580841	0.494233	21.3479	22.1966	0.848736	0.64346	24	NO CHANGE	NO CHANGE	NO CHANGE
ENSMUSG00000109336	Samd4b	0.000851165	0.0340276	7.43972	7.28259	-0.157129	0.0384175	0.293626	0.161942	-0.131684	0.212233	9.68258	10.9535	1.27092	0.524452	24	NO CHANGE	NO CHANGE	DOWN
ENSMUSG00000037415	Ranbp10	0.000853126	0.00933357	8.04629	8.12589	0.079602	0.303758	0.230399	0.258773	0.0283746	0.794275	4.50526	3.64252	-0.862737	0.613866	24	NO CHANGE	NO CHANGE	NO CHANGE
ENSMUSG00000051335	Gfod1	0.000853276	0.00138722	5.07523	5.15023	0.074992	0.310066	0.310084	0.241023	-0.0690608	0.5071	22.399	17.9277	-4.47128	0.00393051	24	NO CHANGE	ADVANCE	NO CHANGE
ENSMUSG00000013593	Ndufs2	0.00085433	0.0543874	10.5961	10.6475	0.0514526	0.283347	0.169598	0.103453	-0.0661448	0.328871	19.8501	20.5095	0.659396	0.749032	24	NO CHANGE	NO CHANGE	NO CHANGE
ENSMUSG00000004098	Col5a3	0.000854824	0.108863	6.07045	6.74079	0.670338	0.000284907	0.68936	0.269221	-0.420139	0.0866142	5.70567	8.02734	2.32167	0.373119	24	NO CHANGE	NO CHANGE	UP
ENSMUSG00000004270	Lpcat3	0.000858358	0.0109479	9.4472	9.2778	-0.169399	0.142554	0.437353	0.318421	-0.118932	0.462288	8.14626	7.7175	-0.42876	0.800041	24	NO CHANGE	NO CHANGE	NO CHANGE
ENSMUSG00000001229	Dpp9	0.0008584	0.017291	7.13856	7.27929	0.140736	0.145931	0.352959	0.255681	-0.0972787	0.473012	22.363	18.1605	-4.20249	0.0209985	24	NO CHANGE	ADVANCE	NO CHANGE
ENSMUSG00000030560	Ctsc	0.000858507	0.0352483	9.77371	9.56706	-0.206646	0.271182	0.722705	0.415358	-0.307346	0.247545	20.8645	21.4353	0.570803	0.77296	24	NO CHANGE	NO CHANGE	NO CHANGE
ENSMUSG00000004952	Rasa4	0.000859519	0.067429	4.9921	4.94343	-0.0486658	0.613898	0.370775	0.18511	-0.185666	0.177577	9.96298	6.40717	-3.55582	0.114817	24	NO CHANGE	NO CHANGE	NO CHANGE
ENSMUSG00000061244	Exoc5	0.000861492	0.137707	7.20062	7.05332	-0.1473	0.0799012	0.260959	0.146024	-0.114935	0.327743	8.62723	10.9703	2.34307	0.346346	24	NO CHANGE	NO CHANGE	NO CHANGE
ENSMUSG00000039449	Prpf18	0.000861606	0.616623	7.06864	6.93998	-0.128666	0.057673	0.240841	0.0353668	-0.205475	0.0330721	8.4398	7.89758	-0.542215	0.940301	24	DOWN	NO CHANGE	NO CHANGE
ENSMUSG00000039630	Hnrnpu	0.000861693	0.00322708	9.56445	9.50793	-0.0565244	0.232023	0.163049	0.168841	0.00579141	0.930406	5.71161	5.53525	-0.176359	0.908064	24	NO CHANGE	NO CHANGE	NO CHANGE
ENSMUSG00000037300	Ttc13	0.000862905	0.00896533	7.31588	7.45039	0.134507	0.0703137	0.247563	0.230792	-0.0167711	0.870724	21.0954	19.2531	-1.84222	0.267345	24	NO CHANGE	NO CHANGE	NO CHANGE
ENSMUSG00000037251	Pomk	0.000863903	0.0481692	5.53608	5.64545	0.109374	0.227934	0.380786	0.167225	-0.213561	0.0985604	19.9935	19.4045	-0.588967	0.792987	24	NO CHANGE	NO CHANGE	NO CHANGE
ENSMUSG00000022338	Eny2	0.000865273	0.0236172	7.85517	7.81564	-0.0395252	0.483714	0.223412	0.132379	-0.0910324	0.256342	9.6712	7.38475	-2.28645	0.229747	24	NO CHANGE	NO CHANGE	NO CHANGE
ENSMUSG00000043664	Tmem221	0.000865832	0.129733	4.49097	4.2505	-0.240474	0.0189644	0.371283	0.159736	-0.211547	0.136474	21.1408	19.0446	-2.09622	0.418405	24	NO CHANGE	NO CHANGE	DOWN
ENSMUSG00000036199	Ndufa13	0.000866094	0.222177	11.4269	11.3927	-0.0341896	0.466534	0.184865	0.0570879	-0.127777	0.0588801	22.441	15.981	-6.46002	0.0539698	24	NO CHANGE	NO CHANGE	NO CHANGE
ENSMUSG00000015994	Fnta	0.000866847	0.211022	8.2598	8.17215	-0.0876457	0.378677	0.377523	0.128606	-0.248917	0.0811929	22.4313	23.5608	1.12948	0.71663	24	NO CHANGE	NO CHANGE	NO CHANGE
ENSMUSG00000025006	Sorbs1	0.000866955	0.000713486	7.23717	6.95072	-0.286453	0.00641181	0.414452	0.365546	-0.0489055	0.730772	8.76612	7.9901	-0.776021	0.579869	24	NO CHANGE	NO CHANGE	DOWN
ENSMUSG00000026571	Dcaf6	0.000869791	0.00239987	5.98099	5.92291	-0.0580864	0.560286	0.419758	0.305865	-0.113893	0.420249	8.71412	7.71642	-0.99769	0.517575	24	NO CHANGE	NO CHANGE	NO CHANGE
ENSMUSG00000038217	Tlcd2	0.000871412	0.057944	9.92185	9.70103	-0.220817	0.0300858	0.350835	0.211875	-0.138961	0.323502	23.0973	2.61524	3.51797	0.0968452	24	NO CHANGE	NO CHANGE	DOWN
ENSMUSG00000025134	Alyref	0.000871724	0.0327332	7.9256	8.06081	0.135206	0.244901	0.463376	0.250458	-0.212918	0.196237	21.5593	20.8112	-0.748147	0.708498	24	NO CHANGE	NO CHANGE	NO CHANGE
ENSMUSG00000029084	Cd38	0.000872332	0.00558112	7.27714	7.20654	-0.0706067	0.488647	0.371507	0.327412	-0.0440951	0.759223	19.3575	19.2745	-0.0830435	0.958111	24	NO CHANGE	NO CHANGE	NO CHANGE
ENSMUSG00000008575	Nfib	0.000875284	0.00857241	8.71197	8.63504	-0.0769397	0.280683	0.257776	0.214805	-0.0429709	0.668245	7.03028	5.12871	-1.90157	0.249833	24	NO CHANGE	NO CHANGE	NO CHANGE
ENSMUSG00000022035	Ccdc25	0.000875719	0.00320097	7.90397	7.94851	0.0445399	0.440148	0.248008	0.164211	-0.0837969	0.305765	23.1147	20.7842	-2.33046	0.151272	24	NO CHANGE	NO CHANGE	NO CHANGE
ENSMUSG00000005947	Itgae	0.000876708	0.00615961	4.57459	4.58906	0.0144703	0.880994	0.375185	0.290144	-0.0850411	0.534746	20.4346	19.745	-0.689516	0.66848	24	NO CHANGE	NO CHANGE	NO CHANGE
ENSMUSG00000039646	Vasn	0.000877391	0.721604	6.68832	6.42164	-0.26668	0.0254774	0.426785	0.0432901	-0.383495	0.0232383	10.1245	10.3698	0.245271	0.980948	24	DOWN	NO CHANGE	DOWN
ENSMUSG00000032353	Tmed3	0.00087852	0.000342363	8.19411	8.13946	-0.0546485	0.65847	0.508361	0.485005	-0.0233568	0.893615	20.1353	19.0721	-1.06322	0.43067	24	NO CHANGE	NO CHANGE	NO CHANGE
ENSMUSG00000038845	Phb	0.000879863	0.00337482	8.64034	8.65912	0.0187835	0.784541	0.262124	0.227479	-0.0346451	0.721488	8.91416	8.29527	-0.618888	0.685505	24	NO CHANGE	NO CHANGE	NO CHANGE
ENSMUSG00000015143	Actn1	0.000880667	0.0413092	6.59207	6.47349	-0.118582	0.157359	0.357446	0.154444	-0.203003	0.0886864	8.44	7.00216	-1.43784	0.520544	24	NO CHANGE	NO CHANGE	NO CHANGE
ENSMUSG00000054304	D130007C19Rik	0.000881525	0.0358463	4.21162	4.34835	0.136731	0.17661	0.344881	0.244238	-0.100643	0.478356	3.60697	1.60791	-1.99907	0.300382	24	NO CHANGE	NO CHANGE	NO CHANGE
ENSMUSG00000032475	Nck1	0.000883902	0.0346438	7.29356	7.30744	0.0138753	0.88334	0.378147	0.20361	-0.174537	0.196264	19.7918	16.5355	-3.25629	0.111408	24	NO CHANGE	NO CHANGE	NO CHANGE
ENSMUSG00000030339	Ltbr	0.000884537	0.00126371	9.14457	9.13893	-0.00564041	0.907819	0.175438	0.190988	0.0155498	0.821459	11.7396	11.5802	-0.159406	0.911861	24	NO CHANGE	NO CHANGE	NO CHANGE
ENSMUSG00000062981	Mrpl42	0.000885397	0.00328162	9.30501	9.33569	0.0306781	0.501191	0.172615	0.151972	-0.0206431	0.748429	19.746	1.27666	5.53071	0.000714123	24	NO CHANGE	DELAY	NO CHANGE
ENSMUSG00000029504	Ddx51	0.000887095	0.736698	6.12751	6.07414	-0.0533709	0.44533	0.234674	0.0262129	-0.208462	0.0392518	18.1213	1.43414	7.31288	0.475511	24	DOWN	NO CHANGE	NO CHANGE
ENSMUSG00000116908	Gm49599	0.000889729	0.0244181	4.40564	4.35523	-0.0504184	0.605906	0.359757	0.244472	-0.115285	0.405389	6.18161	9.31703	3.13542	0.0943988	24	NO CHANGE	NO CHANGE	NO CHANGE
ENSMUSG00000025130	P4hb	0.000890845	0.00547957	12.5423	12.5607	0.0184008	0.72125	0.199592	0.157405	-0.0421868	0.563471	20.5503	19.0527	-1.49755	0.349613	24	NO CHANGE	NO CHANGE	NO CHANGE
ENSMUSG00000050017	Pitpnb	0.000891861	0.00855419	8.79206	8.86022	0.0681553	0.339033	0.312134	0.169602	-0.142532	0.160084	7.73806	7.65406	-0.0839957	0.963132	24	NO CHANGE	NO CHANGE	NO CHANGE
ENSMUSG00000095098	Ccdc85b	0.000893255	0.0201119	6.98478	6.91796	-0.066818	0.456377	0.360576	0.211972	-0.148604	0.243753	13.2957	14.3634	1.06765	0.568582	24	NO CHANGE	NO CHANGE	NO CHANGE
ENSMUSG00000035325	Sec31a	0.00089353	0.0154956	9.13979	9.09058	-0.0492121	0.27082	0.177873	0.110952	-0.066921	0.289408	13.0815	17.3021	4.22059	0.0230725	24	NO CHANGE	DELAY	NO CHANGE
ENSMUSG00000071335	Mfsd4b3-ps	0.000896058	0.0440625	6.79264	6.96977	0.177132	0.0454011	0.348788	0.174181	-0.174607	0.157993	0.561486	20.047	-4.5145	0.0378424	24	NO CHANGE	ADVANCE	UP
ENSMUSG00000014301	Pam16	0.000897417	0.000840789	9.28167	9.35755	0.0758786	0.0411411	0.137935	0.141417	0.0034823	0.945814	17.3751	16.4122	-0.962918	0.493261	24	NO CHANGE	NO CHANGE	UP
ENSMUSG00000047843	Bri3	0.000898963	0.125089	9.71481	9.58983	-0.124987	0.0852899	0.275494	0.112693	-0.1628	0.112038	14.3475	11.5556	-2.79192	0.288525	24	NO CHANGE	NO CHANGE	NO CHANGE
ENSMUSG00000075705	Msrb1	0.000899074	0.120577	10.9942	10.9611	-0.033197	0.571248	0.237499	0.0884672	-0.149032	0.077199	21.7829	17.7991	-3.98373	0.144646	24	NO CHANGE	NO CHANGE	NO CHANGE
ENSMUSG00000003346	Abhd17a	0.000899087	0.00132468	9.22088	9.26374	0.0428588	0.396032	0.190959	0.187028	-0.00393146	0.955907	18.9052	16.3471	-2.55808	0.0806053	24	NO CHANGE	NO CHANGE	NO CHANGE
ENSMUSG00000110631	Gm42047	0.000899965	0.00145613	5.97651	6.26569	0.289178	0.0940103	0.622865	0.644394	0.0215292	0.928557	8.6817	9.35833	0.676623	0.640751	24	NO CHANGE	NO CHANGE	NO CHANGE
ENSMUSG00000037242	Clic4	0.000901117	0.000457024	7.8784	7.91476	0.036356	0.595463	0.315346	0.210299	-0.105047	0.280583	20.857	20.1933	-0.663672	0.656917	24	NO CHANGE	NO CHANGE	NO CHANGE
ENSMUSG00000037461	Ints7	0.000902406	0.0477775	6.56668	6.6167	0.0500163	0.509921	0.338204	0.12716	-0.211044	0.0539307	6.09596	4.70599	-1.38997	0.567992	24	NO CHANGE	NO CHANGE	NO CHANGE
ENSMUSG00000031371	Haus7	0.000903886	0.00383285	6.32874	6.40992	0.0811871	0.302009	0.332473	0.221844	-0.110629	0.319761	9.05188	6.32308	-2.7288	0.0971263	24	NO CHANGE	NO CHANGE	NO CHANGE
ENSMUSG00000022283	Pabpc1	0.00090495	0.000344746	10.3947	10.5127	0.118085	0.0148546	0.196131	0.177949	-0.018182	0.783446	9.40175	12.408	3.00628	0.0310397	24	NO CHANGE	DELAY	UP
ENSMUSG00000020412	Ascc2	0.000910659	0.544092	7.20498	7.10673	-0.0982546	0.115693	0.234592	0.0379449	-0.196647	0.0281851	7.34617	23.4758	-7.8704	0.213979	24	DOWN	NO CHANGE	NO CHANGE
ENSMUSG00000017418	Arl5b	0.000911965	0.00636291	6.91772	6.69415	-0.223573	0.0125778	0.302118	0.280579	-0.0215385	0.859878	8.86869	6.81501	-2.05368	0.204411	24	NO CHANGE	NO CHANGE	DOWN
ENSMUSG00000026335	Pam	0.000913235	0.306678	6.15854	6.2378	0.0792611	0.374278	0.321095	0.0974438	-0.223651	0.0803664	5.51862	3.72034	-1.79828	0.621513	24	NO CHANGE	NO CHANGE	NO CHANGE
ENSMUSG00000086825	Gm15675	0.000914964	0.107143	5.3328	5.20494	-0.127867	0.259226	0.392666	0.20361	-0.189056	0.238517	9.38589	6.69555	-2.69034	0.261273	24	NO CHANGE	NO CHANGE	NO CHANGE
ENSMUSG00000063888	Rpl7l1	0.000918944	0.0110294	8.4587	8.48885	0.03015	0.567136	0.170817	0.164932	-0.00588528	0.93692	18.2572	18.4137	0.156526	0.926329	24	NO CHANGE	NO CHANGE	NO CHANGE
ENSMUSG00000028771	Ptpn12	0.000919226	0.0352625	6.73887	6.6121	-0.126771	0.0626818	0.234846	0.160368	-0.0744774	0.431434	9.67135	8.06059	-1.61076	0.404322	24	NO CHANGE	NO CHANGE	NO CHANGE
ENSMUSG00000026634	Angel2	0.000922596	0.0381235	7.26473	6.98294	-0.281788	0.000198229	0.247694	0.162877	-0.0848164	0.390386	14.1499	18.7925	4.64261	0.0212268	24	NO CHANGE	DELAY	DOWN
ENSMUSG00000020865	Abcc3	0.000924967	0.0101142	10.0553	10.2174	0.162116	0.0165071	0.221988	0.20194	-0.0200481	0.828175	9.99555	9.73164	-0.263911	0.874427	24	NO CHANGE	NO CHANGE	UP
ENSMUSG00000018427	Ypel2	0.000926582	0.0666135	6.87335	7.19807	0.324725	0.0291909	0.60752	0.24832	-0.3592	0.0846156	0.450093	23.6982	-0.751873	0.754592	24	NO CHANGE	NO CHANGE	UP
ENSMUSG00000009112	Bcl2l13	0.000926605	0.00699426	7.5044	7.39514	-0.109259	0.0451974	0.206398	0.156188	-0.0502094	0.506019	8.33393	5.81086	-2.52306	0.127599	24	NO CHANGE	NO CHANGE	DOWN
ENSMUSG00000048120	Entpd1	0.000929265	0.0077621	5.51923	5.42554	-0.0936917	0.327541	0.346446	0.291272	-0.0551743	0.682066	19.0273	20.1226	1.09537	0.502754	24	NO CHANGE	NO CHANGE	NO CHANGE
ENSMUSG00000101609	Kcnq1ot1	0.000930037	0.114059	6.27283	6.18141	-0.0914256	0.524674	0.55316	0.233037	-0.320124	0.119711	8.09786	8.02307	-0.0747897	0.976601	24	NO CHANGE	NO CHANGE	NO CHANGE
ENSMUSG00000035239	Neu3	0.000931473	0.040316	5.48817	5.9272	0.439031	0.00570462	0.469323	0.381981	-0.0873424	0.683991	23.1598	21.6184	-1.54138	0.432023	24	NO CHANGE	NO CHANGE	UP
ENSMUSG00000039382	Wdr45	0.000931795	0.00407346	7.75201	7.66055	-0.0914643	0.147556	0.249852	0.189952	-0.0598998	0.498205	10.6031	7.88731	-2.71574	0.0902078	24	NO CHANGE	NO CHANGE	NO CHANGE
ENSMUSG00000031105	Slc25a14	0.00093404	0.659315	5.01813	5.14747	0.129333	0.149134	0.365352	0.0359863	-0.329365	0.0114043	23.4866	1.18485	1.69822	0.857303	24	DOWN	NO CHANGE	NO CHANGE
ENSMUSG00000027947	Il6ra	0.00093545	0.00179859	7.95587	7.38162	-0.574248	0.000331996	0.543147	0.544496	0.00134848	0.994852	10.7456	11.3546	0.608996	0.678572	24	NO CHANGE	NO CHANGE	DOWN
ENSMUSG00000016028	Celsr1	0.000935573	0.0190476	6.5858	6.55284	-0.0329671	0.734181	0.406291	0.21924	-0.187051	0.177519	20.4184	17.2429	-3.17545	0.103727	24	NO CHANGE	NO CHANGE	NO CHANGE
ENSMUSG00000041740	Rnf10	0.000936246	0.00502758	9.13046	9.18512	0.0546536	0.320278	0.196487	0.179877	-0.0166103	0.82992	11.0969	10.8593	-0.237606	0.880008	24	NO CHANGE	NO CHANGE	NO CHANGE
ENSMUSG00000109628	BC024386	0.000937416	0.000318557	8.986	8.58216	-0.403834	0.000227243	0.414741	0.394487	-0.0202538	0.886946	8.55347	7.82976	-0.723706	0.591447	24	NO CHANGE	NO CHANGE	DOWN
ENSMUSG00000078713	Tomm5	0.000937972	0.00386825	7.99738	8.17526	0.177879	0.0272391	0.307868	0.244658	-0.0632101	0.568422	20.1785	18.0661	-2.11241	0.180304	24	NO CHANGE	NO CHANGE	UP
ENSMUSG00000074781	Ube2n	0.000937987	1.1687e-06	7.04118	7.05156	0.0103803	0.867099	0.270387	0.347077	0.0766903	0.384081	19.6521	21.3594	1.70729	0.129506	24	NO CHANGE	NO CHANGE	NO CHANGE
ENSMUSG00000104852	Gm43201	0.000938598	0.000950311	4.79455	4.67103	-0.123515	0.252314	0.444643	0.369994	-0.0746487	0.622457	9.58433	5.76497	-3.81936	0.0106747	24	NO CHANGE	ADVANCE	NO CHANGE
ENSMUSG00000086158	Ccpg1os	0.000942193	0.027216	6.7168	6.77634	0.0595352	0.344932	0.223444	0.157301	-0.0661433	0.45719	22.9815	23.8646	0.883179	0.635716	24	NO CHANGE	NO CHANGE	NO CHANGE
ENSMUSG00000038241	Cep250	0.000943515	0.367829	5.0702	5.21303	0.142833	0.108103	0.316445	0.0841537	-0.232291	0.0659453	11.9301	12.3442	0.414045	0.919771	24	NO CHANGE	NO CHANGE	NO CHANGE
ENSMUSG00000100863	Gm12669	0.000945137	0.125979	4.83105	4.86477	0.0337242	0.630756	0.212017	0.130029	-0.0819878	0.409902	20.4836	18.3085	-2.17509	0.369979	24	NO CHANGE	NO CHANGE	NO CHANGE
ENSMUSG00000030257	Srgap3	0.000945433	0.0487096	5.11828	5.98019	0.861911	2.37676e-07	0.620931	0.23961	-0.381322	0.0609568	0.0178303	19.1844	-4.83341	0.0497932	24	NO CHANGE	ADVANCE	UP
ENSMUSG00000039834	Zfp335	0.000948734	0.0124086	6.40672	6.38304	-0.023677	0.769029	0.288537	0.231964	-0.0565727	0.620144	6.42388	7.36912	0.945243	0.579503	24	NO CHANGE	NO CHANGE	NO CHANGE
ENSMUSG00000057554	Lgals8	0.000949263	0.0207076	9.08086	9.11398	0.033119	0.585442	0.20085	0.168294	-0.0325564	0.704323	20.845	20.3965	-0.448481	0.802745	24	NO CHANGE	NO CHANGE	NO CHANGE
ENSMUSG00000092203	1110038B12Rik	0.000950523	0.00777245	6.31592	6.47829	0.162373	0.0243839	0.267421	0.204325	-0.0630957	0.524587	5.1609	6.46174	1.30083	0.430967	24	NO CHANGE	NO CHANGE	UP
ENSMUSG00000026621	Mtarc1	0.000951909	0.0149372	11.411	11.4325	0.0215343	0.608699	0.171642	0.102269	-0.0693729	0.246625	21.9481	0.0765209	2.12841	0.247565	24	NO CHANGE	NO CHANGE	NO CHANGE
ENSMUSG00000021638	Ocln	0.000951948	0.00411759	6.69471	6.5776	-0.117116	0.348905	0.343472	0.483589	0.140116	0.427415	7.23569	5.06223	-2.17346	0.204514	24	NO CHANGE	NO CHANGE	NO CHANGE
ENSMUSG00000049517	Rps23	0.000952177	0.00702285	12.7501	12.9409	0.190757	0.000814244	0.208635	0.153437	-0.0551975	0.464475	20.6766	20.6145	-0.0620159	0.969901	24	NO CHANGE	NO CHANGE	UP
ENSMUSG00000020577	Tspan13	0.000954025	0.902824	5.17072	5.16223	-0.00849114	0.929356	0.40073	0.0105093	-0.390221	0.00594072	20.6425	18.8251	-1.8174	0.958377	24	DOWN	NO CHANGE	NO CHANGE
ENSMUSG00000033377	Palmd	0.000956043	0.00113991	7.75546	7.65106	-0.104401	0.198799	0.222202	0.365677	0.143475	0.211528	8.17895	3.73669	-4.44226	0.00849123	24	NO CHANGE	ADVANCE	NO CHANGE
ENSMUSG00000031922	Cep57	0.000956766	0.00106033	6.16164	6.20158	0.0399419	0.605996	0.293065	0.293496	0.00043119	0.996854	7.52029	5.49575	-2.02454	0.160061	24	NO CHANGE	NO CHANGE	NO CHANGE
ENSMUSG00000019987	Arg1	0.000956887	0.232354	12.2842	12.2425	-0.0416809	0.605859	0.223876	0.119565	-0.104311	0.362811	13.6895	13.6485	-0.0409735	0.988807	24	NO CHANGE	NO CHANGE	NO CHANGE
ENSMUSG00000026896	Ifih1	0.000957389	0.00325069	7.3251	7.41179	0.086698	0.147645	0.214895	0.203963	-0.0109322	0.895989	7.45678	4.59291	-2.86388	0.0660621	24	NO CHANGE	NO CHANGE	NO CHANGE
ENSMUSG00000017868	Sgk2	0.000957777	0.290306	7.99233	7.71426	-0.278074	0.0455049	0.44995	0.163263	-0.286688	0.140406	3.1557	23.6209	-3.53485	0.298458	24	NO CHANGE	NO CHANGE	DOWN
ENSMUSG00000029864	Gstk1	0.000958031	0.19082	10.4714	10.8411	0.36969	2.22466e-05	0.269247	0.113747	-0.1555	0.163193	21.509	20.9825	-0.526549	0.852997	24	NO CHANGE	NO CHANGE	UP
ENSMUSG00000001270	Ckb	0.000958667	0.00608239	6.63683	6.58499	-0.0518473	0.521783	0.303067	0.248606	-0.0544608	0.633838	0.0927259	22.1925	-1.90019	0.240182	24	NO CHANGE	NO CHANGE	NO CHANGE
ENSMUSG00000023353	Agap3	0.000961279	2.87762e-05	6.9543	6.84758	-0.10672	0.0956567	0.251309	0.316382	0.065073	0.466449	9.80048	10.5158	0.715341	0.559257	24	NO CHANGE	NO CHANGE	NO CHANGE
ENSMUSG00000043556	Fbxl7	0.000961301	0.0304103	4.90332	4.80908	-0.0942387	0.235283	0.281199	0.192491	-0.0887083	0.427365	6.4743	6.35926	-0.115041	0.951549	24	NO CHANGE	NO CHANGE	NO CHANGE
ENSMUSG00000105607	Gm43513	0.000963067	0.440742	4.33025	4.40754	0.0772913	0.419578	0.333657	0.0801831	-0.253474	0.0656305	7.61115	11.6017	3.99054	0.395204	24	NO CHANGE	NO CHANGE	NO CHANGE
ENSMUSG00000070738	Dgkd	0.00096346	0.0268175	6.56695	6.41687	-0.150077	0.029333	0.251772	0.16042	-0.091352	0.337083	10.1845	8.35979	-1.82473	0.336827	24	NO CHANGE	NO CHANGE	DOWN
ENSMUSG00000038515	Grtp1	0.000968619	0.120975	7.78181	7.69351	-0.088306	0.16761	0.250802	0.0973403	-0.153461	0.0917822	19.0128	19.8581	0.84527	0.751065	24	NO CHANGE	NO CHANGE	NO CHANGE
ENSMUSG00000028580	Pum1	0.000972215	0.00254333	7.39729	7.31524	-0.0820507	0.333369	0.334724	0.274562	-0.0601622	0.614535	8.37733	5.83996	-2.53737	0.100011	24	NO CHANGE	NO CHANGE	NO CHANGE
ENSMUSG00000029426	Scarb2	0.000974847	0.0260973	9.55414	9.74739	0.193244	0.030835	0.337921	0.202757	-0.135164	0.275409	19.1488	18.1819	-0.966936	0.613492	24	NO CHANGE	NO CHANGE	UP
ENSMUSG00000079317	Trappc2	0.000975103	0.0635674	6.05406	6.08609	0.032026	0.696579	0.276175	0.17635	-0.0998254	0.391747	19.6447	21.2348	1.5901	0.452355	24	NO CHANGE	NO CHANGE	NO CHANGE
ENSMUSG00000017801	Mlx	0.000978556	0.00137635	7.0965	7.0434	-0.0531033	0.303431	0.206287	0.176427	-0.0298599	0.680796	19.3292	17.6804	-1.64883	0.262593	24	NO CHANGE	NO CHANGE	NO CHANGE
ENSMUSG00000021681	Aggf1	0.000978858	0.133395	7.27183	7.23148	-0.0403495	0.480827	0.247829	0.0739735	-0.173856	0.0359415	20.7597	23.0103	2.25059	0.465668	24	DOWN	NO CHANGE	NO CHANGE
ENSMUSG00000073616	Cops9	0.000978953	0.00174629	8.77835	8.83762	0.0592669	0.232234	0.176753	0.18451	0.00775659	0.91122	21.5227	21.8023	0.279632	0.849364	24	NO CHANGE	NO CHANGE	NO CHANGE
ENSMUSG00000036632	Alg5	0.000980493	0.0424362	8.32083	8.44178	0.120951	0.033658	0.239325	0.100341	-0.138984	0.0815812	18.5663	18.5139	-0.0524309	0.981708	24	NO CHANGE	NO CHANGE	UP
ENSMUSG00000020883	Fbxl20	0.00098104	0.000265647	6.51239	6.65513	0.142746	0.163172	0.37852	0.447085	0.0685656	0.632249	7.54802	7.72402	0.175998	0.895336	24	NO CHANGE	NO CHANGE	NO CHANGE
ENSMUSG00000037742	Eef1a1	0.000981422	0.0253516	15.0619	15.3535	0.291585	0.00548371	0.400994	0.226482	-0.174512	0.222117	20.5955	20.916	0.320503	0.868814	24	NO CHANGE	NO CHANGE	UP
ENSMUSG00000112249	Gm30262	0.000981434	0.204867	6.26488	6.10043	-0.164454	0.0616426	0.28285	0.125555	-0.157295	0.201144	20.0954	17.6004	-2.49499	0.386434	24	NO CHANGE	NO CHANGE	NO CHANGE
ENSMUSG00000024726	Carnmt1	0.000984152	0.450315	6.70481	6.67977	-0.0250368	0.542671	0.177811	0.0262891	-0.151521	0.0119851	23.5607	9.98517	10.4245	0.0891904	24	DOWN	NO CHANGE	NO CHANGE
ENSMUSG00000029004	Kmt2e	0.000985502	0.0462332	7.23868	7.25309	0.0144113	0.84954	0.30766	0.148776	-0.158884	0.144206	7.97318	8.80069	0.827509	0.702678	24	NO CHANGE	NO CHANGE	NO CHANGE
ENSMUSG00000032412	Atp1b3	0.000990145	0.00865642	8.14886	8.12506	-0.0238008	0.75428	0.287914	0.219426	-0.0684878	0.524973	19.8536	19.5046	-0.349018	0.833843	24	NO CHANGE	NO CHANGE	NO CHANGE
ENSMUSG00000096606	Tpbgl	0.000991108	0.100977	6.4291	6.40964	-0.0194584	0.834645	0.312219	0.17573	-0.136489	0.303451	21.1453	20.6335	-0.511773	0.825786	24	NO CHANGE	NO CHANGE	NO CHANGE
ENSMUSG00000018347	Zkscan6	0.000991263	0.244672	5.57441	5.53187	-0.042536	0.596326	0.319199	0.0906053	-0.228594	0.0489014	22.5802	1.08455	2.50439	0.47728	24	DOWN	NO CHANGE	NO CHANGE
ENSMUSG00000037475	Thoc2	0.000994474	0.0171999	6.90128	6.82125	-0.0800249	0.38594	0.31025	0.25992	-0.0503304	0.698773	7.58877	7.60361	0.0148448	0.993276	24	NO CHANGE	NO CHANGE	NO CHANGE
ENSMUSG00000002748	Baz1b	0.000994542	0.0439351	7.53136	7.44237	-0.0889852	0.202323	0.303757	0.11978	-0.183977	0.0651913	11.491	8.23919	-3.25183	0.174656	24	NO CHANGE	NO CHANGE	NO CHANGE
ENSMUSG00000108435	Gm45051	0.000995047	0.626012	6.7843	6.56519	-0.219108	0.0390013	0.322325	0.0585904	-0.263734	0.0768881	16.5855	8.07176	-8.51372	0.21839	24	NO CHANGE	NO CHANGE	DOWN
ENSMUSG00000073664	Nbeal1	0.00099615	0.0656397	6.53234	6.32405	-0.208289	0.00767302	0.283646	0.144693	-0.138953	0.193582	8.51847	8.86311	0.344636	0.876485	24	NO CHANGE	NO CHANGE	DOWN
ENSMUSG00000033308	Dpyd	0.000999422	0.00653806	10.8201	10.7233	-0.0967702	0.32471	0.298777	0.34073	0.0419522	0.761511	8.85363	7.3239	-1.52973	0.359509	24	NO CHANGE	NO CHANGE	NO CHANGE
ENSMUSG00000092274	Neat1	0.000999535	0.0571126	7.89107	7.85095	-0.0401124	0.838509	0.727227	0.403959	-0.323268	0.249153	7.70593	6.87929	-0.826641	0.697992	24	NO CHANGE	NO CHANGE	NO CHANGE
ENSMUSG00000017466	Timp2	0.0010005	0.0160011	6.82383	6.8433	0.0194697	0.848592	0.424531	0.237074	-0.187457	0.198047	19.8958	19.1052	-0.790594	0.674675	24	NO CHANGE	NO CHANGE	NO CHANGE
ENSMUSG00000036580	Spg20	0.0010008	0.433182	7.58862	7.58242	-0.00619765	0.919177	0.225648	0.0497792	-0.175868	0.0468119	4.08219	13.5657	9.4835	0.0533675	24	DOWN	NO CHANGE	NO CHANGE
ENSMUSG00000035297	Cops4	0.00100263	0.0837298	7.90951	8.02122	0.111708	0.213316	0.353611	0.152471	-0.201139	0.115128	21.6056	18.8125	-2.7931	0.253345	24	NO CHANGE	NO CHANGE	NO CHANGE
ENSMUSG00000074521	Gm14327	0.00100281	0.0690269	5.58454	5.67633	0.0917884	0.312538	0.322131	0.181886	-0.140246	0.27571	20.4017	20.6703	0.268612	0.901878	24	NO CHANGE	NO CHANGE	NO CHANGE
ENSMUSG00000106720	Gm43795	0.00100418	0.643973	4.303	4.22854	-0.0744575	0.476303	0.348697	0.0537143	-0.294982	0.0505139	10.8987	9.0598	-1.83885	0.806349	24	NO CHANGE	NO CHANGE	NO CHANGE
ENSMUSG00000105935	Gm43628	0.00100593	0.00769558	4.30008	4.16018	-0.139895	0.150576	0.375766	0.272731	-0.103035	0.449986	9.02009	10.3555	1.33541	0.42383	24	NO CHANGE	NO CHANGE	NO CHANGE
ENSMUSG00000020571	Pdia6	0.00100621	0.00402323	10.6755	10.8012	0.125677	0.0981283	0.293228	0.231426	-0.0618019	0.559542	20.4334	20.8512	0.41778	0.790439	24	NO CHANGE	NO CHANGE	NO CHANGE
[truncated: 5,947 more rows]

## Sheet: Sheet2
ID	Description	GeneRatio	BgRatio	pvalue	p.adjust	qvalue	geneID	Count	Status
GO:1901605	alpha-amino acid metabolic process	41/1081	169/13650	5.54529e-11	3.64104e-07	3.59218e-07	Fpgs/Dhfr/Mthfr/Amt/Haao/Gm4952/Gldc/Fah/Amdhd1/Kynu/Ddah1/Bhmt2/Fh1/Qdpr/Cbs/Ppat/Ass1/Bhmt/Cdo1/Gnmt/Cth/Ctps/Hgd/Ctps2/Gstz1/Hpd/Pcbd1/Agxt/Blmh/Aadat/Mccc2/Hibch/Hmgcl/Hoga1/Gcat/Slc39a8/Got1/Comt/Cad/Apip/Pcmt1	41	Mesor UP
GO:0006720	isoprenoid metabolic process	21/1081	68/13650	3.14424e-08	5.73094e-05	5.65404e-05	Dhrs3/Pecr/Dhrs9/Pmvk/Hmgcs1/Rdh11/Fdps/Pdss2/Adh5/Mvk/Ppard/Akr1b3/Rdh10/Cyp2c55/Hmgcr/Idi1/Fdft1/Dpm2/Lss/Dhdds/Mvd	21	Mesor UP
GO:1901615	organic hydroxy compound metabolic process	67/1081	425/13650	3.49129e-08	5.73094e-05	5.65404e-05	Dhfr/Apon/Pnkd/Insig2/Itpk1/Ddc/Chka/Abcb11/Dhrs3/Pecr/Dhcr7/Pmvk/Fah/Ebp/Qdpr/Mtch2/Hmgcs1/Cyp8b1/Lipa/Cyp4f15/Rdh11/Agtr1a/Ldha/Hdlbp/Fdps/Ctsl/Mogat1/Lmf1/Prkn/Pcbd1/Atp2b2/Ttc39b/Haghl/Adh5/Mvk/Nsdhl/Akr1b3/Appl1/Scarb1/Tm7sf2/Slc16a2/Asah2/Lrp5/Rdh10/Glo1/Pip4p1/Got1/Moxd1/Abca2/Hmgcr/Comt/Serpina12/Acpp/Ly6e/Akr1a1/Fdft1/Gk/Msmo1/Dpm2/Gipc1/Lss/Cyp51/Sqle/Erg28/Hsd17b7/Dhdds/Mvd	67	Mesor UP
GO:0044283	small molecule biosynthetic process	70/1081	460/13650	7.25548e-08	9.5279e-05	9.40005e-05	Dhfr/Elovl1/Insig2/Mthfr/G6pc/Gpt/Coq8a/Pnp/Haao/Pecr/Slc45a3/Cry1/Dhrs9/Dhcr7/Pmvk/Avpr1a/Kynu/Bhmt2/Sesn2/Elovl5/Ptges2/Ebp/Qdpr/Acss2/Cbs/Ass1/Hmgcs1/Bhmt/Cyp8b1/Gnmt/Cth/Ldha/Gstm7/Fdps/Pcbd1/Cyp4a31/Pdk4/Agxt/Gulo/Pdss2/Gstm4/Sirt5/Mvk/Nsdhl/Akr1b3/Hmgcl/Tm7sf2/Asah2/Rdh10/Hoga1/Got1/Fads6/Moxd1/Abca2/Hmgcr/Serpina12/Cad/Akr1a1/Spp1/Ceacam1/Apip/Fdft1/Msmo1/Lss/Mapk9/Cyp51/Scd2/Hsd17b7/Dhdds…	70	Mesor UP
GO:0016126	sterol biosynthetic process	18/1081	55/13650	1.11927e-07	0.000121097	0.000119473	Insig2/Dhcr7/Pmvk/Ebp/Hmgcs1/Fdps/Mvk/Nsdhl/Tm7sf2/Hmgcr/Fdft1/Msmo1/Lss/Cyp51/Sqle/Erg28/Hsd17b7/Mvd	18	Mesor UP
GO:0044282	small molecule catabolic process	49/1081	304/13650	1.27342e-06	0.000597234	0.00058922	Crot/Pnkd/Abcb11/Pnp/Amt/Galt/Acat3/Gldc/Fah/Amdhd1/Kynu/Ddah1/Sesn2/Dera/Qdpr/Cbs/Ppat/Acox2/Cyp4f15/Cdo1/Ldha/Hgd/Gstz1/Lonp2/Hpd/Agxt/Aldh1l1/Blmh/Haghl/Adh5/Mccc2/Hibch/Ppard/Scarb1/Bckdhb/Hmgcl/Echdc2/Lrp5/Glo1/Hoga1/Gcat/Etfdh/Acat2/Got1/Aig1/Akr1a1/Irs1/Irs2/Tuba8	49	Mesor UP
GO:0042255	ribosome assembly	17/1081	60/13650	2.46441e-06	0.00101133	0.000997762	Nop53/Mrps7/Rplp0/Eif2a/C1qbp/Mrps2/Rpl6/Rps25/Ngrn/Rpl5/Rps27/Rpl23a/Rps14/Rpl11/Rpl10/Rpl3/Prkdc	17	Mesor UP
GO:0042273	ribosomal large subunit biogenesis	18/1081	69/13650	4.61436e-06	0.00159463	0.00157323	Nop53/Rplp0/Rpl35a/Snu13/Rpl10a/Rpl6/Rpl7a/Rpl7/Rpl35/Rpl5/Nsa2/Zfp622/Nhp2/Rpl23a/Rpl11/Rpl10/Rpl3/Rpl26	18	Mesor UP
GO:0006790	sulfur compound metabolic process	45/1081	293/13650	1.24638e-05	0.00355239	0.00350473	Mthfr/Ethe1/Arl6ip5/Mical2/Pmvk/Kynu/Bhmt2/Ptges2/Ext2/Acss2/Cbs/Hmgcs1/Eef1g/Bhmt/Cdo1/Suox/Gnmt/Cth/Ciao2a/Gstk1/Nubpl/Gstm7/Gstz1/Pdk4/Agxt/Arsg/Gpx4/Stat5b/Tpst2/Blmh/Gstm4/Mvk/Hmgcl/Glo1/Fxn/Comt/Gstm6/Acpp/Apip/Gstm5/Slc27a3/Gstm2/Gstm3/Pcmt1/Mvd	45	Mesor UP
GO:0002181	cytoplasmic translation	21/1081	95/13650	1.29847e-05	0.00355239	0.00350473	Rpl8/Rplp0/Rpl35a/Rpl10a/Rpl6/Rpl18/Rps23/Rpl15/Rplp1/Rpl18a/Rpl32/Eif4a1/Rpl29/Rpl36/Zfp385a/Rpl30/Cnbp/Rpl19/Rpl11/Rpl26/Eif2d	21	Mesor UP
GO:0000727	double-strand break repair via break-induced replication	6/1081	11/13650	7.94087e-05	0.0157999	0.0155879	Mcm5/Mcm2/Cdc45/Mcm4/Mcm6/Mcm7	6	Mesor UP
GO:0046394	carboxylic acid biosynthetic process	37/1081	253/13650	0.000201069	0.0356816	0.0352028	Dhfr/Elovl1/Insig2/Mthfr/Haao/Pecr/Slc45a3/Dhrs9/Avpr1a/Kynu/Bhmt2/Elovl5/Ptges2/Acss2/Cbs/Ass1/Bhmt/Cyp8b1/Cth/Ldha/Gstm7/Cyp4a31/Pdk4/Agxt/Gulo/Gstm4/Asah2/Rdh10/Hoga1/Got1/Fads6/Cad/Akr1a1/Ceacam1/Apip/Mapk9/Scd2	37	Mesor UP
GO:0042180	cellular ketone metabolic process	31/1081	202/13650	0.000273523	0.0455282	0.0449172	Pnkd/Insig2/Abcb11/Coq8a/Slc45a3/Dhrs9/Avpr1a/Kynu/Elovl5/Fh1/Cyp4f15/Lonp2/Pdk4/Stat5b/Haghl/Aadat/Pdss2/Sirt5/Ppard/Akr1b3/Sox9/Rdh10/Glo1/Hmgcr/Comt/Akr1a1/Ceacam1/Irs1/Gk/Irs2/Mapk9	31	Mesor UP
GO:0090407	organophosphate biosynthetic process	54/1081	421/13650	0.000277357	0.0455282	0.0449172	Abca8b/Pid1/Chka/Pnp/Haao/Cmpk2/Mocos/Pmvk/Kynu/Agpat5/Antkmt/Stoml2/Acss2/Ppat/Hmgcs1/Selenoi/Agpat3/Paics/Ctps/Pyurf/Ctps2/Fdps/Prkn/Pdk4/Impdh2/Gnpat/Pik3c2g/Dck/Ormdl3/Kars/Mvk/Ppard/Gphn/Pi4k2a/Abca2/Gpaa1/Ndufc2/Pld1/Capn2/Cad/Uqcc3/Prps2/Idi1/Nme7/Dut/Gk/Serinc5/Ormdl1/Dpm2/Nudt2/Dhdds/Mvd/Dolk/Pigk	54	Mesor UP
GO:0046890	regulation of lipid biosynthetic process	35/915	172/13650	2.53538e-09	1.68273e-05	1.5762e-05	Nr1d1/Mtor/Dgat2/Lpin1/Thrsp/Trib3/Atp1a1/Por/Akt1/Ppara/Idh1/Ces1d/Fgf1/Sorbs1/Mid1ip1/Fitm2/Nr1h4/Mfsd2a/Mlxipl/Abhd6/Erlin1/Ces1f/Hnf4a/Lpgat1/Rdh16/Erlin2/Tspo/Pla2g6/Acadl/Ldlr/Pcx/Ces1e/Ces1b/Gpld1/Hsd17b13	35	Mesor DOWN
GO:0055088	lipid homeostasis	31/915	159/13650	5.83972e-08	0.000193791	0.000181523	Nr1d1/Slc37a4/Nr1d2/Abhd8/Dgat2/Npc1/Tlcd4/Nus1/Sec24a/Pnpla5/Mia2/Cyp39a1/Ces1d/Tlcd2/Xbp1/Tsku/Fitm2/Nr1h4/Mlxipl/Angptl4/Ces1f/Hnf4a/Tspo/Scd1/Ldlr/Pnpla8/Tlcd1/Slc25a27/Acox1/Ces1e/Ces1b	31	Mesor DOWN
GO:0046486	glycerolipid metabolic process	47/915	326/13650	4.88076e-07	0.000709079	0.00066419	Slc37a4/Abhd8/Dgat2/Cpt1a/Lpin1/Thrsp/Pik3ca/Pi4k2b/Lpin2/Pcyt2/Pik3cb/Etnk2/Pnpla5/Ces1d/Gpcpd1/Smg1/Pitpnc1/Dgkd/Synj2/Fitm2/Nr1h4/Ddhd2/Dgkh/Dpm1/Pikfyve/Cat/Mfsd2a/Mgll/Itpkc/Chpt1/Abhd6/Bpnt1/Plce1/Lpgat1/Crls1/Mtm1/Inpp5k/Pla2g6/Scd1/Ldlr/Fam126b/Mtmr3/Pgap1/Pnpla8/Uvrag/Pcyt1a/Gpld1	47	Mesor DOWN
GO:0005996	monosaccharide metabolic process	37/915	235/13650	9.56779e-07	0.000930036	0.000871159	Mtor/Abcc2/Dgat2/Cpt1a/Pik3ca/Xylb/Insr/Khk/Gapdh/Ppp1r3g/Eno1/Rbp4/Akt1/Ppara/Slc35b4/Serp1/Sord/Dyrk2/Man2a1/Aldob/Ncoa2/Sorbs1/Hmgb1/Tkfc/Rpia/Nln/Hnf4a/Galk1/Ppp4r3a/Inpp5k/G6pdx/Pcx/Aldoa/Kat2b/Pdk1/B4galt1/Gpld1	37	Mesor DOWN
GO:0006091	generation of precursor metabolites and energy	51/915	375/13650	9.80902e-07	0.000930036	0.000871159	Nr1d1/Slc37a4/Coq10b/Mtor/Gys2/Pik3ca/Sod2/Insr/Khk/Por/Gapdh/Agl/Mdh2/Ak4/Ppp1r3g/Eno1/Bnip3/Akt1/Ppara/Rb1cc1/Slc25a13/Dyrk2/Idh1/Aco2/Gbe1/Zbtb7a/Aldob/Sorbs1/Pklr/Hmgb1/Hmgcs2/Cat/Tkfc/Rpia/Mlxipl/ND4/Tkt/Chchd10/Suclg2/Ifnar1/Galk1/Ireb2/Inpp5k/G6pdx/Aldoa/Etfb/Ndufa5/ND5/Acox1/Adh1/Aco1	51	Mesor DOWN
GO:0062013	positive regulation of small molecule metabolic process	27/915	147/13650	1.41756e-06	0.00117604	0.00110159	Nr1d1/Dgat2/Cpt1a/Insr/Por/Ppp1r3g/Eno1/Akt1/Ppara/Dyrk2/Ces1d/Fgf1/Sorbs1/Mid1ip1/Hmgb1/Nr1h4/Mlxipl/Fabp1/Ces1f/Hnf4a/Lpgat1/Rdh16/Ppp4r3a/Kat2b/Ces1e/Ces1b/Gpld1	27	Mesor DOWN
GO:1901615	organic hydroxy compound metabolic process	55/915	425/13650	1.79913e-06	0.00119408	0.00111849	Nr1d1/Slc37a4/Dgat2/Gde1/Alpl/Npc1/Pdxk/Nus1/Por/Pdxp/Fmo5/Rbp4/Fech/Sord/Idh1/Cyp39a1/Ces1d/Aco2/Fgf1/Synj2/Tsku/Nr1h4/Hmgcs2/Dpm1/Cat/Tkfc/Itpkc/Erlin1/Bpnt1/Epas1/Retsat/Ces1f/Galk1/Rdh16/Dhrs7/Erlin2/Atp8b1/Slc27a2/Inpp5k/Acadl/Ldlr/Hnf1a/G6pdx/Pctp/Srd5a3/Aldh3a2/Maob/Ipmk/Plpp2/Abcd3/Hsd17b10/Adh1/Ces1e/Gcnt4/Ces1b	55	Mesor DOWN
GO:0044283	small molecule biosynthetic process	58/915	460/13650	2.18458e-06	0.00120825	0.00113177	Nr1d1/Coq10b/Abcc2/Dgat2/Trib3/Cyp2c23/Pdxk/Nus1/Por/Gapdh/Adi1/Rbp4/Ppara/Slc35b4/Pptc7/Sord/Acsm3/Cyp39a1/Asl/Ces1d/Fgf1/Pklr/Mid1ip1/Elovl6/Hmgcs2/Decr2/Acsm5/Mlxipl/Mgll/Itpkc/Nln/Erlin1/Ces1f/Hnf4a/Lpgat1/Rdh16/Ppp4r3a/Erlin2/Slc27a2/Scd1/Acadl/Hnf1a/G6pdx/Prxl2b/Srd5a3/Coq8b/Pcx/Pnpla8/Acsm1/Aldoa/Ipmk/Kat2b/Gstp2/Abcd3/Asns/Hsd17b10/Ces1e/Ces1b	58	Mesor DOWN
GO:0072330	monocarboxylic acid biosynthetic process	30/915	178/13650	2.44529e-06	0.00124841	0.00116938	Nr1d1/Trib3/Acsm3/Cyp39a1/Ces1d/Pklr/Mid1ip1/Elovl6/Decr2/Acsm5/Mlxipl/Mgll/Erlin1/Ces1f/Hnf4a/Lpgat1/Rdh16/Erlin2/Slc27a2/Scd1/Acadl/Hnf1a/Prxl2b/Pnpla8/Acsm1/Gstp2/Abcd3/Hsd17b10/Ces1e/Ces1b	30	Mesor DOWN
GO:0048511	rhythmic process	35/915	230/13650	4.13922e-06	0.0013736	0.00128664	Nr1d1/Nampt/Dbp/Per3/Nr1d2/Ciart/Mtor/Usp2/Ahcy/Crebbp/Noct/Rock2/Mat2a/Klf10/Ppara/Fzd4/Hlf/Ces1d/Mapk8/Ncoa2/Nudt12/Foxo3/Hnrnpd/Cipc/Arrb2/Spsb4/Hnf4a/Kcna2/Ahcyl/Nr0b2/Fbxl22/Kat2b/Hdac1/Alb/Axl	35	Mesor DOWN
GO:0044282	small molecule catabolic process	42/915	304/13650	5.9512e-06	0.00161455	0.00151234	Mtor/Cpt1a/Lpin1/Upp2/Ahcy/Ido2/Afmid/Lpin2/Khk/Pdxp/Eno1/Akt1/Ddo/Sord/Cyp39a1/Acaa2/Ces1d/Cpt2/Aldh6a1/Aldob/Synj2/Eci1/Tkfc/Mfsd2a/Fabp1/Gda/Bpnt1/Ces1f/Galk1/Slc27a2/Inpp5k/Acadl/Ahcyl/Uox/Srd5a3/Etfb/Abcd3/Acox1/Hsd17b10/Adh1/Pex5/Sardh	42	Mesor DOWN
GO:1902532	negative regulation of intracellular signal transduction	57/915	471/13650	9.45207e-06	0.00202913	0.00190067	Nr1d1/Map2k3/Mtor/Endog/Hspb1/Ppm1a/Rnf152/Timp3/Sod2/Pik3cb/Lmbrd1/Deptor/Slc9a3r1/Cgnl1/Eno1/Herpud1/Akt1/Ppara/Met/Homer2/Hipk3/Rcan1/Gpd1l/Dyrk2/Opa1/Serpine2/Castor1/Dusp3/Ubr2/Prnp/Erbin/Itch/Dgkd/Xbp1/Nlrp6/Vnn1/Dusp5/Nr1h4/Ivns1abp/Dusp10/Tkfc/Nlrp12/Tnfaip1/Taok3/Mtm1/Inpp5k/Lyn/Kctd10/Hdac7/Rela/Gstp2/Mkrn2/Rapgef1/Stk38/Slc9a3r2/Hdac1/Ndrg2	57	Mesor DOWN
GO:0015718	monocarboxylic acid transport	18/915	86/13650	1.2507e-05	0.00244144	0.00228689	Abcc2/Slc5a6/Slc9a3r1/Slc16a12/Ces1d/Slc16a13/Nr1h4/Abcc4/Ces1f/Atp8b1/Pla2g6/Slc16a7/Hnf1a/Pnpla8/Abcd3/Ces1e/Slc26a6/Ces1b	18	Mesor DOWN
GO:0010907	positive regulation of glucose metabolic process	12/915	44/13650	2.18123e-05	0.0038097	0.00356852	Dgat2/Insr/Ppp1r3g/Akt1/Ppara/Dyrk2/Sorbs1/Hmgb1/Hnf4a/Ppp4r3a/Kat2b/Gpld1	12	Mesor DOWN
GO:0018105	peptidyl-serine phosphorylation	35/915	259/13650	5.56637e-05	0.0073888	0.00692105	Mknk2/Mtor/Pik3ca/Ulk1/Rock2/Fnip2/Cab39/Akt1/Tnks1bp1/Met/Hipk3/Gpd1l/Vegfa/Dyrk2/Tgfbr1/Mapk8/Csnk1g3/Smg1/Sgk2/Dmpk/Sbk1/Pikfyve/Mlxipl/Chuk/Braf/Arrb2/Pdpk1/Pkn2/Bag4/Rps6ka1/Inpp5k/Ppp1r1b/Pdk1/Stk38/Tgfbr2	35	Mesor DOWN
GO:0044091	membrane biogenesis	13/915	57/13650	7.81544e-05	0.00935154	0.00875954	Ptprd/Chmp4c/Tlcd2/Pex11a/Picalm/Mafb/Lrp4/Ank3/Reep3/Pacsin2/Ugcg/Ankle2/Tlcd1	13	Mesor DOWN
GO:0055086	nucleobase-containing small molecule metabolic process	51/915	443/13650	0.000102517	0.0108001	0.0101164	Nampt/Mtor/Dgat2/Gne/Upp2/Ahcy/Ido2/Insr/Khk/Gapdh/Ak3/Ak4/Tk1/Eno1/Ak2/Ppara/Rrm2/Adcy6/Slc25a13/Acsm3/Acaa2/Ces1d/Nmrk1/Opa1/Aldh6a1/Zbtb7a/Aldob/Pklr/Nudt12/Fitm2/Hmgcs2/Dpm1/Acot1/Entpd8/Acsm5/Glyat/Tkfc/Mlxipl/Gda/Suclg2/Pank1/Hnf4a/Naprt/Galk1/Ahcyl/Uox/G6pdx/Acsm1/Aldoa/Dctpp1/Pdk1	51	Mesor DOWN
GO:0106106	cold-induced thermogenesis	21/915	128/13650	0.00011469	0.0110535	0.0103537	Nr1d1/Lpin1/Alpl/Dync1h1/Arrdc3/Cebpb/Vegfa/Ces1d/Cpt2/Ucp2/Elovl6/Lnpep/Ehmt1/Abhd6/Epas1/G0s2/Scd1/Acadl/Pctp/Kdm6b/Adam17	21	Mesor DOWN
GO:0006855	xenobiotic transmembrane transport	5/915	9/13650	0.000134368	0.0125606	0.0117654	Abcc2/Abcc4/Atp8b1/Abcc6/Slc19a1	5	Mesor DOWN
GO:0070723	response to cholesterol	8/915	25/13650	0.00015311	0.0135492	0.0126915	Tgfbr1/Ces1d/Lrp6/Ces1f/Ces1e/Tgfbr2/Ces1b/Gpld1	8	Mesor DOWN
GO:0061625	glycolytic process through fructose-1-phosphate	3/915	3/13650	0.000300286	0.0219011	0.0205146	Khk/Aldob/Tkfc	3	Mesor DOWN
GO:1990845	adaptive thermogenesis	21/915	140/13650	0.000410156	0.027497	0.0257563	Nr1d1/Lpin1/Alpl/Dync1h1/Arrdc3/Cebpb/Vegfa/Ces1d/Cpt2/Ucp2/Elovl6/Lnpep/Ehmt1/Abhd6/Epas1/G0s2/Scd1/Acadl/Pctp/Kdm6b/Adam17	21	Mesor DOWN
GO:0071402	cellular response to lipoprotein particle stimulus	9/915	36/13650	0.000476167	0.030799	0.0288493	Npc1/Mia3/Akt1/Ces1d/Ces1f/Ldlr/Ces1e/Ces1b/Adam17	9	Mesor DOWN
GO:0006814	sodium ion transport	22/915	153/13650	0.000549236	0.0343894	0.0322124	Atp1a1/Slc5a6/Slc9a3r1/Slc6a9/Slc17a2/Glrx/Akt1/Ywhah/Gpd1l/Slmap/Serpine2/Slc13a2/Snta1/Dmpk/Slc38a3/Scn1b/Ank3/Prss8/Tpcn1/Hcn3/Cpox/Slc9a6	22	Mesor DOWN
GO:0046686	response to cadmium ion	8/915	31/13650	0.000779418	0.0449826	0.042135	Gss/Npc1/Akt1/Sord/Mapk8/Prnp/Cyp2a5/Chuk	8	Mesor DOWN
GO:0032922	circadian regulation of gene expression	16/545	66/13650	4.50098e-09	2.28965e-05	2.22349e-05	Nr1d1/Arntl/Nampt/Per3/Clock/Per2/Ciart/Usp2/Rorc/Kdm5a/Noct/Ppp1ca/Cry1/Bhlhe40/Cry2/Ppp1cc	16	Amp DOWN
GO:0007623	circadian rhythm	25/545	174/13650	2.598e-08	3.59603e-05	3.49211e-05	Nr1d1/Arntl/Nampt/Dbp/Nfil3/Per3/Clock/Per2/Ciart/Mtor/Thrap3/Usp2/Rorc/Kdm5a/Ahcy/Noct/Nr2f6/Ppp1ca/Cry1/Atf5/Fbxl12/Bhlhe40/Ass1/Cry2/Ppp1cc	25	Amp DOWN
GO:0009648	photoperiodism	10/545	26/13650	2.82762e-08	3.59603e-05	3.49211e-05	Per3/Per2/Usp2/Nr2f6/Ppp1ca/Cry1/Fbxl12/Bhlhe40/Cry2/Ppp1cc	10	Amp DOWN
GO:0043153	entrainment of circadian clock by photoperiod	10/545	26/13650	2.82762e-08	3.59603e-05	3.49211e-05	Per3/Per2/Usp2/Nr2f6/Ppp1ca/Cry1/Fbxl12/Bhlhe40/Cry2/Ppp1cc	10	Amp DOWN
GO:0015980	energy derivation by oxidation of organic compounds	32/545	272/13650	4.19298e-08	3.67234e-05	3.56622e-05	Nr1d1/Pum2/Nop53/Coq10b/Per2/Sco2/Mtor/Gys2/Prkaca/Ndufs7/Noa1/Sod2/Khk/Ppp1ca/Pygl/Idh3b/Ndufb9/Cyc1/Atp5o/Bnip3/Atp5j/Sdhc/Uqcrh/Ndufv2/Slc25a12/Gbe1/Mtfr1/Iscu/Gys1/Ppp1cc/Pfkm/Cox10	32	Amp DOWN
GO:0015711	organic anion transport	26/545	249/13650	7.35996e-06	0.00374401	0.00363582	Slc17a3/Per2/Abcc2/Abcb11/Slc5a6/Aqp8/Pla2g12b/Slc9a3r1/Arl6ip5/Slc16a12/Kmo/Avpr1a/Atp5j/Slc25a17/Slc16a1/Slc25a12/Slc13a2/Slc25a19/Slc25a14/Slc66a1/P2ry2/Slc35a1/Abcc4/Pla2r1/Slc22a7/Slc17a4	26	Amp DOWN
GO:1901605	alpha-amino acid metabolic process	20/545	169/13650	1.3467e-05	0.0057089	0.00554393	Fpgs/Dhfr/Mtap/Mthfr/Ahcy/Afmid/Haao/Gm4952/Pah/Gldc/Kmo/Adi1/Tst/Amdhd1/Cbs/Ass1/Asl/Mpst/Hpd/Dct	20	Amp DOWN
GO:0005976	polysaccharide metabolic process	14/545	92/13650	1.58361e-05	0.00619679	0.00601772	Nr1d1/Per2/Mtor/Gys2/B4galt5/Khk/Ppp1ca/Pygl/Cltc/Ext2/Gbe1/Gys1/Ppp1cc/Pfkm	14	Amp DOWN
GO:2000323	negative regulation of glucocorticoid receptor signaling pathway	4/545	6/13650	3.53647e-05	0.0105824	0.0102766	Arntl/Clock/Cry1/Cry2	4	Amp DOWN
GO:0010035	response to inorganic substance	33/545	395/13650	5.10606e-05	0.0136708	0.0132758	Casp6/Bcar1/Dhfr/Slc30a10/Abcc2/Endog/Alox5ap/Alpl/Selenow/Sod2/Khk/Tnnc1/Haao/Ppp1ca/Gapdh/Foxp1/Fmr1/Entpd6/Sigmar1/Avpr1a/Serpina1d/Bnip3/Egln1/B2m/Ass1/Slc25a12/Pdcd6/Prnp/Cdkn1b/S100a16/Dlg2/Nrxn1/Ank3	33	Amp DOWN
GO:0046395	carboxylic acid catabolic process	20/545	201/13650	0.000159967	0.0280604	0.0272495	Crot/Mtor/Cpt1a/Ahcy/Abcb11/Afmid/Pah/Gldc/Kmo/Amdhd1/Sesn2/Auh/Slc25a17/Cbs/Acox2/Cyp39a1/Acaa2/Cpt2/Renbp/Hpd	20	Amp DOWN
GO:0098754	detoxification	9/545	52/13650	0.000191367	0.0314027	0.0304953	Dhfr/Slc17a3/Slc30a10/Abcc2/Gsta3/Mtarc2/Sod2/Prdx6/Aldh1a1	9	Amp DOWN
GO:0042816	vitamin B6 metabolic process	3/545	4/13650	0.000245708	0.0367623	0.0357	Alpl/Pdxk/Pdxp	3	Amp DOWN
GO:0042822	pyridoxal phosphate metabolic process	3/545	4/13650	0.000245708	0.0367623	0.0357	Alpl/Pdxk/Pdxp	3	Amp DOWN
GO:0009072	aromatic amino acid family metabolic process	6/545	25/13650	0.000364625	0.0488118	0.0474013	Afmid/Haao/Pah/Kmo/Hpd/Dct	6	Amp DOWN
GO:0030099	myeloid cell differentiation	6/38	365/13650	0.000469551	0.071184	0.0531658	Zbtb16/Sirt1/Hax1/Uba5/Tfrc/Bcl6	6	Amp UP
GO:0002700	regulation of production of molecular mediator of immune response	4/38	144/13650	0.0006636	0.071184	0.0531658	Sirt1/Shld2/Tfrc/Bcl6	4	Amp UP
GO:0055088	lipid homeostasis	4/38	159/13650	0.000961238	0.071184	0.0531658	Tlcd1/Ces1e/Sirt1/Angptl3	4	Amp UP
GO:1901617	organic hydroxy compound biosynthetic process	4/38	180/13650	0.00152109	0.0858084	0.0640884	Moxd1/Hsd17b7/Ces1e/Sirt1	4	Amp UP
GO:0044283	small molecule biosynthetic process	6/38	460/13650	0.00156526	0.0858084	0.0640884	Moxd1/Pycr2/Scd2/Hsd17b7/Ces1e/Sirt1	6	Amp UP
GO:0002819	regulation of adaptive immune response	4/38	184/13650	0.00164894	0.0858084	0.0640884	Sirt1/Shld2/Tfrc/Bcl6	4	Amp UP
GO:0002440	production of molecular mediator of immune response	4/38	207/13650	0.0025327	0.103937	0.0776285	Sirt1/Shld2/Tfrc/Bcl6	4	Amp UP
GO:0010876	lipid localization	5/38	351/13650	0.00273036	0.105548	0.0788316	Ces1e/Sirt1/Angptl3/Osbp/Abca6	5	Amp UP
GO:0006631	fatty acid metabolic process	5/38	382/13650	0.00392527	0.109522	0.0817998	Scd2/Ces1e/Sirt1/Angptl3/Tuba8	5	Amp UP
GO:0046394	carboxylic acid biosynthetic process	4/38	253/13650	0.00518672	0.109522	0.0817998	Pycr2/Scd2/Ces1e/Sirt1	4	Amp UP
GO:0016053	organic acid biosynthetic process	4/38	254/13650	0.00525928	0.109522	0.0817998	Pycr2/Scd2/Ces1e/Sirt1	4	Amp UP
GO:1901615	organic hydroxy compound metabolic process	5/38	425/13650	0.00615203	0.109522	0.0817998	Moxd1/Hsd17b7/Ces1e/Sirt1/Angptl3	5	Amp UP
GO:0051251	positive regulation of lymphocyte activation	4/38	272/13650	0.00668458	0.114484	0.0855056	Zbtb16/Shld2/Tfrc/Bcl6	4	Amp UP
GO:0008202	steroid metabolic process	4/38	273/13650	0.00677056	0.114507	0.0855229	Hsd17b7/Ces1e/Sirt1/Angptl3	4	Amp UP
GO:0006066	alcohol metabolic process	4/38	292/13650	0.00854685	0.123164	0.0919886	Moxd1/Hsd17b7/Ces1e/Angptl3	4	Amp UP
GO:1902532	negative regulation of intracellular signal transduction	5/38	471/13650	0.00939594	0.127046	0.094888	Slc9a3r2/Sirt1/Dok2/Cdc42se1/Bcl6	5	Amp UP
GO:0009251	glucan catabolic process	4/295	19/13650	0.000641067	0.476761	0.455748	Ppp1r3c/Agl/Ppp1r3b/Mgam	4	Phase Adv
GO:0006721	terpenoid metabolic process	6/295	50/13650	0.000691852	0.476761	0.455748	Dhrs9/Hmgcs1/Rdh11/Cyp2e1/Ppard/Aldh1a3	6	Phase Adv
GO:0044275	cellular carbohydrate catabolic process	5/295	34/13650	0.000758314	0.476761	0.455748	Ppp1r3c/Agl/Ppp1r3b/Sord/Mgam	5	Phase Adv
GO:0000272	polysaccharide catabolic process	4/295	21/13650	0.000956748	0.476761	0.455748	Ppp1r3c/Agl/Ppp1r3b/Mgam	4	Phase Adv
GO:0046033	AMP metabolic process	4/295	26/13650	0.00219535	0.476761	0.455748	Ak3/Ak4/Xdh/Uox	4	Phase Adv
GO:0061614	miRNA transcription	6/295	63/13650	0.00234131	0.476761	0.455748	Hdac4/Foxo3/Ddx17/Ppard/Sox9/Ddx5	6	Phase Adv
GO:0051646	mitochondrion localization	5/295	45/13650	0.00274441	0.476761	0.455748	Plin5/Mef2a/Opa1/Mtm1/Armcx3	5	Phase Adv
GO:0006720	isoprenoid metabolic process	6/295	68/13650	0.00344832	0.476761	0.455748	Dhrs9/Hmgcs1/Rdh11/Cyp2e1/Ppard/Aldh1a3	6	Phase Adv
GO:0006754	ATP biosynthetic process	5/295	49/13650	0.00399381	0.476761	0.455748	Pid1/Ak3/Ak4/Pklr/Dmac2l	5	Phase Adv
GO:1905953	negative regulation of lipid localization	5/295	49/13650	0.00399381	0.476761	0.455748	Ttc39b/Ces1f/Nrg1/Ppard/Abca2	5	Phase Adv
GO:0071897	DNA biosynthetic process	10/295	171/13650	0.0040511	0.476761	0.455748	Dusp1/Tk1/Cdkn1a/Rad50/Pinx1/Dkc1/Pole2/Terf2/Pole/Dtl	10	Phase Adv
GO:0001539	cilium or flagellum-dependent cell motility	6/295	71/13650	0.00427629	0.476761	0.455748	Sord/Defb1/Mns1/Anxa5/Tpgs1/Drc1	6	Phase Adv
GO:0060285	cilium-dependent cell motility	6/295	71/13650	0.00427629	0.476761	0.455748	Sord/Defb1/Mns1/Anxa5/Tpgs1/Drc1	6	Phase Adv
GO:0010883	regulation of lipid storage	5/295	50/13650	0.0043607	0.476761	0.455748	Plin5/Ttc39b/Ces1f/Ppard/Asxl2	5	Phase Adv
GO:0045445	myoblast differentiation	6/295	75/13650	0.00559763	0.476761	0.455748	Dicer1/Ddx17/Nrg1/Ppard/Sox9/Ddx5	6	Phase Adv
GO:0009205	purine ribonucleoside triphosphate metabolic process	6/295	76/13650	0.00596994	0.476761	0.455748	Pid1/Ak3/Ak4/Opa1/Pklr/Dmac2l	6	Phase Adv
GO:0009167	purine ribonucleoside monophosphate metabolic process	4/295	35/13650	0.00660448	0.476761	0.455748	Ak3/Ak4/Xdh/Uox	4	Phase Adv
GO:0045664	regulation of neuron differentiation	9/295	156/13650	0.00683007	0.476761	0.455748	Dicer1/Opa1/Mapk8/Bcl11a/Foxo3/Tcf3/Cyb5d2/Map3k13/Sox9	9	Phase Adv
GO:0009199	ribonucleoside triphosphate metabolic process	6/295	79/13650	0.00719514	0.476761	0.455748	Pid1/Ak3/Ak4/Opa1/Pklr/Dmac2l	6	Phase Adv
GO:0030258	lipid modification	10/295	187/13650	0.00751916	0.476761	0.455748	Cpt1a/Plin5/Acads/Samd1/Cyp2e1/Mtmr6/Ppard/Mtm1/Sox9/Abca2	10	Phase Adv
GO:0009206	purine ribonucleoside triphosphate biosynthetic process	5/295	59/13650	0.00880827	0.476761	0.455748	Pid1/Ak3/Ak4/Pklr/Dmac2l	5	Phase Adv
GO:0030317	flagellated sperm motility	5/295	59/13650	0.00880827	0.476761	0.455748	Sord/Defb1/Mns1/Anxa5/Tpgs1	5	Phase Adv
GO:0009126	purine nucleoside monophosphate metabolic process	4/295	38/13650	0.00885273	0.476761	0.455748	Ak3/Ak4/Xdh/Uox	4	Phase Adv
GO:0046320	regulation of fatty acid oxidation	4/295	38/13650	0.00885273	0.476761	0.455748	Cpt1a/Plin5/Ppard/Sox9	4	Phase Adv
GO:0019915	lipid storage	6/295	83/13650	0.00909885	0.476761	0.455748	Plin5/Aup1/Ttc39b/Ces1f/Ppard/Asxl2	6	Phase Adv
GO:0030522	intracellular receptor signaling pathway	10/295	193/13650	0.00929083	0.476761	0.455748	Plin5/Zc3hav1/Erbin/Stard10/Rxrg/Ddx17/Pak1/Asxl2/Ddx5/Aldh1a3	10	Phase Adv
GO:0007272	ensheathment of neurons	8/295	136/13650	0.00940268	0.476761	0.455748	Nab1/Atrn/Dicer1/Rxrg/Pllp/Nrg1/Ppard/Abca2	8	Phase Adv
GO:0008366	axon ensheathment	8/295	136/13650	0.00940268	0.476761	0.455748	Nab1/Atrn/Dicer1/Rxrg/Pllp/Nrg1/Ppard/Abca2	8	Phase Adv
GO:0009145	purine nucleoside triphosphate biosynthetic process	5/295	60/13650	0.00944351	0.476761	0.455748	Pid1/Ak3/Ak4/Pklr/Dmac2l	5	Phase Adv
GO:0009144	purine nucleoside triphosphate metabolic process	6/295	84/13650	0.00962607	0.476761	0.455748	Pid1/Ak3/Ak4/Opa1/Pklr/Dmac2l	6	Phase Adv
GO:2000279	negative regulation of DNA biosynthetic process	4/295	39/13650	0.00970026	0.476761	0.455748	Dusp1/Cdkn1a/Pinx1/Terf2	4	Phase Adv
GO:1905952	regulation of lipid localization	8/295	137/13650	0.00980459	0.476761	0.455748	Plin5/Sec24a/Ttc39b/Ces1f/Nrg1/Ppard/Asxl2/Abca2	8	Phase Adv
GO:0060284	regulation of cell development	12/115	463/13650	0.000523701	0.275315	0.252701	Fermt2/Ptprf/Rheb/Gdi1/Prmt5/Plxna1/Ntn1/Cers2/Sema6d/Mdk/Aurka/Ldlr	12	Phase Delay
GO:0050767	regulation of neurogenesis	10/115	349/13650	0.000725138	0.275315	0.252701	Ptprf/Rheb/Gdi1/Prmt5/Plxna1/Ntn1/Cers2/Sema6d/Mdk/Ldlr	10	Phase Delay
GO:0010720	positive regulation of cell development	9/115	298/13650	0.000928931	0.275315	0.252701	Fermt2/Ptprf/Rheb/Gdi1/Prmt5/Plxna1/Ntn1/Mdk/Aurka	9	Phase Delay
GO:0072698	protein localization to microtubule cytoskeleton	4/115	52/13650	0.000947749	0.275315	0.252701	Snx10/Abhd17c/Dctn2/Aurka	4	Phase Delay
GO:0014013	regulation of gliogenesis	5/115	93/13650	0.00112099	0.275315	0.252701	Rheb/Prmt5/Cers2/Mdk/Ldlr	5	Phase Delay
GO:0044380	protein localization to cytoskeleton	4/115	55/13650	0.00117105	0.275315	0.252701	Snx10/Abhd17c/Dctn2/Aurka	4	Phase Delay
GO:1990138	neuron projection extension	6/115	159/13650	0.00225172	0.38089	0.349605	Gdi1/Olfm1/Plxna1/Ntn1/Sema6d/Aurka	6	Phase Delay
GO:0045685	regulation of glial cell differentiation	4/115	67/13650	0.00243592	0.38089	0.349605	Rheb/Prmt5/Mdk/Ldlr	4	Phase Delay
GO:0051960	regulation of nervous system development	10/115	411/13650	0.00245813	0.38089	0.349605	Ptprf/Rheb/Gdi1/Prmt5/Plxna1/Ntn1/Cers2/Sema6d/Mdk/Ldlr	10	Phase Delay
GO:0050768	negative regulation of neurogenesis	5/115	120/13650	0.00343596	0.38089	0.349605	Gdi1/Ntn1/Cers2/Sema6d/Ldlr	5	Phase Delay
GO:0050769	positive regulation of neurogenesis	7/115	233/13650	0.00355346	0.38089	0.349605	Ptprf/Rheb/Gdi1/Prmt5/Plxna1/Ntn1/Mdk	7	Phase Delay
GO:0051961	negative regulation of nervous system development	5/115	122/13650	0.00368805	0.38089	0.349605	Gdi1/Ntn1/Cers2/Sema6d/Ldlr	5	Phase Delay
GO:0022600	digestive system process	4/115	76/13650	0.00384815	0.38089	0.349605	Snx10/Copa/Mdk/Ldlr	4	Phase Delay
GO:0048709	oligodendrocyte differentiation	4/115	82/13650	0.00504799	0.38089	0.349605	Rheb/Prmt5/Mdk/Tspan2	4	Phase Delay
GO:0010565	regulation of cellular ketone metabolic process	5/115	134/13650	0.00548667	0.38089	0.349605	Scap/Fh1/Acsl5/Acacb/Fgfr4	5	Phase Delay
GO:0032102	negative regulation of response to external stimulus	8/115	319/13650	0.00554626	0.38089	0.349605	Mefv/Klrd1/Cers2/Sema6d/Mdk/Hmgcr/Ldlr/Bace1	8	Phase Delay
GO:0007586	digestion	4/115	85/13650	0.00573247	0.38089	0.349605	Snx10/Copa/Mdk/Ldlr	4	Phase Delay
GO:0019216	regulation of lipid metabolic process	8/115	325/13650	0.006187	0.38089	0.349605	Scap/Acsl5/Acacb/Fgfr4/Sik1/Cers2/Ldlr/Ppp2r5a	8	Phase Delay
GO:0051962	positive regulation of nervous system development	7/115	262/13650	0.00669216	0.38089	0.349605	Ptprf/Rheb/Gdi1/Prmt5/Plxna1/Ntn1/Mdk	7	Phase Delay
GO:0014910	regulation of smooth muscle cell migration	4/115	89/13650	0.00673779	0.38089	0.349605	Foxo4/Plxna1/Sema6d/Mdk	4	Phase Delay
GO:0042632	cholesterol homeostasis	4/115	90/13650	0.00700619	0.38089	0.349605	Nus1/Fgfr4/Ldlr/Alms1	4	Phase Delay
GO:0042180	cellular ketone metabolic process	6/115	202/13650	0.0072292	0.38089	0.349605	Scap/Fh1/Acsl5/Acacb/Fgfr4/Hmgcr	6	Phase Delay
GO:0055092	sterol homeostasis	4/115	91/13650	0.00728158	0.38089	0.349605	Nus1/Fgfr4/Ldlr/Alms1	4	Phase Delay
GO:0030516	regulation of axon extension	4/115	92/13650	0.00756403	0.38089	0.349605	Gdi1/Olfm1/Ntn1/Sema6d	4	Phase Delay
GO:0010721	negative regulation of cell development	5/115	151/13650	0.00898837	0.38089	0.349605	Gdi1/Ntn1/Cers2/Sema6d/Ldlr	5	Phase Delay
GO:1903034	regulation of response to wounding	5/115	151/13650	0.00898837	0.38089	0.349605	Fermt2/Ptprf/Cers2/Mdk/Hmgcr	5	Phase Delay
GO:0009062	fatty acid catabolic process	4/115	97/13650	0.00908463	0.38089	0.349605	Acsl5/Echdc1/Faah/Acacb	4	Phase Delay
GO:0014909	smooth muscle cell migration	4/115	99/13650	0.00974475	0.38089	0.349605	Foxo4/Plxna1/Sema6d/Mdk	4	Phase Delay

## Sheet: Sheet3
gene_id	gene_name	Presence of rhythmicity p value for NC_WT	Presence of rhythmicity p value for NC_KO	NC_WT mesor estimate	NC_KO mesor estimate	Mesor difference estimate	P value for mesor difference	NC_WT amplitude estimate	NC_KO amplitude estimate	Amplitude difference estimate	P value for amplitude difference	NC_WT peak time hours	NC_KO peak time hours	Phase difference estimate	P value for difference in phase	Shared period estimate	Change for Amplitude	Change for Phase	Change for Mesor	Query Name	Rank	TF	Score	Library	Overlapping_Genes
ENSMUSG00000002393	Nr2f6	8.03e-06	0.135875	9.73611	9.8229	0.0867936	0.141045	0.297576	0.0995453	-0.198031	0.01991	23.7491	19.275	-4.47411	0.06281	24	DOWN	NO CHANGE	NO CHANGE	gene_set_query	5	NR2F6	30.25	ARCHS4 Coexpression,44;Enrichr Queries,64;ReMap ChIP-seq,11;GTEx Coexpression,2	STEAP3,ZC3H4,MISP3,PYGL,MYOM3,RND1,PTMS,GYS2,LASP1,C8G,DBP,CPT2,CASP6,NMRK1,BSG,MYO18A,EFHD2,TNKS1BP1,ACP2,TBC1D22A,B2M,XYLB,CLUH,PLA2G12B,IGFBP4,SERPINF1,GLRX5,USP2,SIGMAR1,EDF1,GCHFR,F7,PLPP6,TMEM37,TUBB2A,TST,ACOX2,SLC25A19,PPDPF,NINJ1,TXNIP,MALAT1,TRIB3,UTRN,CCDC151,GAPDH,AHCY,SAR1B,EI24,CRIP2,RRBP1,PTTG1IP,ASAP2,AGPAT2,REPIN1,SLC9A3R1,MCRIP2,NFIL3,AMDHD1,U2AF2,AFMID,HSD17B2,TSPAN4,ASL,EPS8L2…
ENSMUSG00000038539	Atf5	4.94e-05	0.223611	9.95984	10.6667	0.706897	4.53e-08	0.612931	0.112253	-0.500678	0.00179957	2.22752	18.3363	-7.89125	0.0375507	24	DOWN	NO CHANGE	UP	gene_set_query	8	ATF5	41	ARCHS4 Coexpression,6;Enrichr Queries,97;GTEx Coexpression,20	STEAP3,BTG1,ANKRD33B,SERPINE2,GLDC,LEAP2,ASGR1,KHK,GYS2,C8G,LAMP1,SESN2,LGALS9,B2M,XYLB,PLA2G12B,ABCC2,CLUH,IGFBP4,SERPINF1,KMO,VAV2,GCHFR,ATXN2L,F7,RBP4,TUBB2A,ARMC6,ALDH1A1,TXNIP,SERPING1,MASP2,TRIB3,IRF5,HPD,GAPDH,HAAO,RGS16,SLC30A10,ABCB11,REPIN1,NFIL3,AMDHD1,U2AF2,AFMID,ASL,FGF21,PRNP,GCKR,RRM2,BNIP3,ASS1,CLCN7,GJB1,PAH,PXMP2,BHLHE40,PIK3AP1,SLC22A7
ENSMUSG00000028150	Rorc	6.56e-07	0.00926294	8.44507	9.22338	0.778314	2.7e-07	0.950431	0.338344	-0.612088	0.00148347	18.9877	19.8231	0.83535	0.586742	24	DOWN	NO CHANGE	UP	gene_set_query	21	RORC	105.3	ARCHS4 Coexpression,114;Enrichr Queries,102;GTEx Coexpression,100	DDC,SAR1B,RGS16,PREP,ABCB11,MYPN,ASB16,MYOM3,KHK,FXR1,GYS2,C8G,NFIL3,ANPEP,NAMPT,MYO18A,EGLN1,PRNP,ENDOG,CLUH,IGFBP4,TNNC1,USP2,NR1D1,CMBL,FMO5,CLPX,DHRS3,RNF123,F7,PER3,GJB1,NDUFAF6,TEF,PAH,BHLHE40,ALDH1A1,TXNIP,ALPL,THRSP,MASP2,COQ8A,PFKM,HPD,SLC22A7,CUTC
[truncated: 11 more rows]

## Sheet: Sheet4
gene_id	gene_name	Presence of rhythmicity p value for NC_WT	Presence of rhythmicity p value for NC_KO	NC_WT mesor estimate	NC_KO mesor estimate	Mesor difference estimate	P value for mesor difference	NC_WT amplitude estimate	NC_KO amplitude estimate	Amplitude difference estimate	P value for amplitude difference	NC_WT peak time hours	NC_KO peak time hours	Phase difference estimate	P value for difference in phase	Shared period estimate	Change for Amplitude	Change for Phase	Change for Mesor	Query Name	Rank	TF	Score	Library	Overlapping_Genes
[truncated: 25 more rows]
