# Supplementary material for: Hepatocyte Circadian Clocks Control Cholesterol Metabolism and Protect From Metabolic Dysfunction–Associated Steatohepatitis
Source: Cell Mol Gastroenterol Hepatol. 2026 May 12;20(8):101806. doi: 10.1016/j.jcmgh.2026.101806 (PMC13316630; doi:10.1016/j.jcmgh.2026.101806)
Supplement: Supplementary Table 2 [file mmc2.xlsx]

## Sheet: Summary
Table S2
Sheet 1 - Untarget hepatic lipidomics Hep-Bmal1WT vs Hep-Bmal1KO (NC vs cdHFD) - Two-Way ANOVA
Sheet 2 - Untarget hepatic lipidomics Hep-Bmal1WT vs Hep-Bmal1KO (NC vs cdHFD) - Diet effect
Sheet 3 - Untarget hepatic lipidomics Hep-Bmal1WT vs Hep-Bmal1KO (NC vs cdHFD) - Diet and genotype effect
Sheet 4 - Untarget serum lipidomics Hep-Bmal1WT vs Hep-Bmal1KO (NC vs cdHFD) - Diet effect
Additional information on the group labels
NC_WT = Hep-Bmal1WT fed with normal chow
NC_KO = Hep-Bmal1KO fed with normal chow
cdHFD_WT = Hep-Bmal1WT fed with cdHFD
cdHFD_KO = Hep-Bmal1KO fed with cdHFD

## Sheet: Sheet1
var	type	Df	Sum.Sq	Mean.Sq	F.value	Pr..F.		var	type	diff	lwr	upr	p.adj
CAR.10.0	Diet	1	5.56728e-08	5.56728e-08	15.8394	0.00182669		CAR.10.0	cdHFD_WT-cdHFD_KO	-2.69127e-06	-0.000127152	0.000121769	0.999899
CAR.10.0	Genotype	1	1.35069e-11	1.35069e-11	0.00384284	0.951591		CAR.10.0	NC_KO-cdHFD_KO	0.000113447	-1.10142e-05	0.000237907	0.0783338
CAR.10.0	Genotype:Diet	1	8.20423e-11	8.20423e-11	0.0233418	0.88111		CAR.10.0	NC_WT-cdHFD_KO	0.000119813	-4.64775e-06	0.000244274	0.0605025
CAR.10.0	Residuals	12	4.21778e-08	3.51482e-09	NA	NA		CAR.10.0	NC_KO-cdHFD_WT	0.000116138	-8.32292e-06	0.000240599	0.0702633
CAR.11.0	Diet	1	1.06267e-09	1.06267e-09	24.8852	0.000315322		CAR.10.0	NC_WT-cdHFD_WT	0.000122504	-1.95648e-06	0.000246965	0.0541884
CAR.11.0	Genotype	1	2.76093e-12	2.76093e-12	0.0646544	0.80359		CAR.10.0	NC_WT-NC_KO	6.36645e-06	-0.000118094	0.000130827	0.99868
CAR.11.0	Genotype:Diet	1	9.1082e-12	9.1082e-12	0.213292	0.65246		CAR.11.0	cdHFD_WT-cdHFD_KO	-6.78187e-07	-1.43968e-05	1.30404e-05	0.998807
CAR.11.0	Residuals	12	5.12436e-10	4.2703e-11	NA	NA		CAR.11.0	NC_KO-cdHFD_KO	1.47903e-05	1.07175e-06	2.85089e-05	0.0334204
CAR.12.0	Diet	1	8.80358e-08	8.80358e-08	16.569	0.0015522		CAR.11.0	NC_WT-cdHFD_KO	1.71301e-05	3.41154e-06	3.08487e-05	0.0137677
CAR.12.0	Genotype	1	9.23265e-12	9.23265e-12	0.00173766	0.967435		CAR.11.0	NC_KO-cdHFD_WT	1.54685e-05	1.74993e-06	2.91871e-05	0.0258552
CAR.12.0	Genotype:Diet	1	1.81234e-09	1.81234e-09	0.341096	0.570014		CAR.11.0	NC_WT-cdHFD_WT	1.78083e-05	4.08973e-06	3.15269e-05	0.0106527
CAR.12.0	Residuals	12	6.37593e-08	5.31328e-09	NA	NA		CAR.11.0	NC_WT-NC_KO	2.33979e-06	-1.13788e-05	1.60584e-05	0.956008
CAR.12.1	Diet	1	1.72866e-08	1.72866e-08	21.6607	0.000556505		CAR.12.0	cdHFD_WT-cdHFD_KO	-1.97665e-05	-0.000172791	0.000133258	0.97992
CAR.12.1	Genotype	1	2.07683e-17	2.07683e-17	2.60233e-08	0.999874		CAR.12.0	NC_KO-cdHFD_KO	0.000127068	-2.59565e-05	0.000280093	0.116907
CAR.12.1	Genotype:Diet	1	4.07172e-12	4.07172e-12	0.00510199	0.944234		CAR.12.0	NC_WT-cdHFD_KO	0.000149873	-3.15147e-06	0.000302898	0.0555543
CAR.12.1	Residuals	12	9.57678e-09	7.98065e-10	NA	NA		CAR.12.0	NC_KO-cdHFD_WT	0.000146835	-6.19e-06	0.00029986	0.0614657
CAR.13.0	Diet	1	2.41735e-09	2.41735e-09	26.9824	0.000223935		CAR.12.0	NC_WT-cdHFD_WT	0.00016964	1.6615e-05	0.000322665	0.0285359
CAR.13.0	Genotype	1	2.91943e-11	2.91943e-11	0.325865	0.578637		CAR.12.0	NC_WT-NC_KO	2.2805e-05	-0.00013022	0.00017583	0.969839
CAR.13.0	Genotype:Diet	1	3.80023e-11	3.80023e-11	0.424179	0.527135		CAR.12.1	cdHFD_WT-cdHFD_KO	-1.0112e-06	-6.03174e-05	5.8295e-05	0.999951
CAR.13.0	Residuals	12	1.07508e-09	8.959e-11	NA	NA		CAR.12.1	NC_KO-cdHFD_KO	6.47304e-05	5.4242e-06	0.000124037	0.0311874
CAR.14.0	Diet	1	4.74481e-07	4.74481e-07	7.43087	0.0184036		CAR.12.1	NC_WT-cdHFD_KO	6.5737e-05	6.43085e-06	0.000125043	0.028557
CAR.14.0	Genotype	1	5.28541e-09	5.28541e-09	0.082775	0.77848		CAR.12.1	NC_KO-cdHFD_WT	6.57416e-05	6.4354e-06	0.000125048	0.0285456
CAR.14.0	Genotype:Diet	1	8.74308e-08	8.74308e-08	1.36926	0.264655		CAR.12.1	NC_WT-cdHFD_WT	6.67482e-05	7.44205e-06	0.000126054	0.0261355
CAR.14.0	Residuals	12	7.66233e-07	6.38527e-08	NA	NA		CAR.12.1	NC_WT-NC_KO	1.00665e-06	-5.82995e-05	6.03128e-05	0.999951
CAR.14.1	Diet	1	3.81122e-07	3.81122e-07	21.9393	0.000528681		CAR.13.0	cdHFD_WT-cdHFD_KO	-3.80711e-07	-2.02513e-05	1.94899e-05	0.99993
CAR.14.1	Genotype	1	9.40885e-10	9.40885e-10	0.054162	0.819895		CAR.13.0	NC_KO-cdHFD_KO	2.1501e-05	1.63042e-06	4.13716e-05	0.0327469
CAR.14.1	Genotype:Diet	1	1.93822e-08	1.93822e-08	1.11573	0.311641		CAR.13.0	NC_WT-cdHFD_KO	2.72849e-05	7.4143e-06	4.71555e-05	0.00723283
CAR.14.1	Residuals	12	2.0846e-07	1.73717e-08	NA	NA		CAR.13.0	NC_KO-cdHFD_WT	2.18817e-05	2.01113e-06	4.17523e-05	0.0296485
CAR.14.2	Diet	1	2.05874e-08	2.05874e-08	37.5271	5.13e-05		CAR.13.0	NC_WT-cdHFD_WT	2.76656e-05	7.79501e-06	4.75362e-05	0.00655513
CAR.14.2	Genotype	1	5.30682e-12	5.30682e-12	0.00967335	0.923276		CAR.13.0	NC_WT-NC_KO	5.78389e-06	-1.40867e-05	2.56545e-05	0.822914
CAR.14.2	Genotype:Diet	1	2.27564e-10	2.27564e-10	0.414807	0.531657		CAR.14.0	cdHFD_WT-cdHFD_KO	-0.000111493	-0.000641975	0.000418989	0.92239
CAR.14.2	Residuals	12	6.58323e-09	5.48602e-10	NA	NA		CAR.14.0	NC_KO-cdHFD_KO	0.000196569	-0.000333912	0.000727051	0.696166
CAR.15.0	Diet	1	3.59835e-08	3.59835e-08	23.0833	0.000430223		CAR.14.0	NC_WT-cdHFD_KO	0.000380763	-0.000149718	0.000911245	0.198332
CAR.15.0	Genotype	1	3.15394e-10	3.15394e-10	0.202324	0.660869		CAR.14.0	NC_KO-cdHFD_WT	0.000308063	-0.000222419	0.000838544	0.353947
CAR.15.0	Genotype:Diet	1	5.73356e-10	5.73356e-10	0.367806	0.555502		CAR.14.0	NC_WT-cdHFD_WT	0.000492257	-3.82252e-05	0.00102274	0.0721242
CAR.15.0	Residuals	12	1.87062e-08	1.55885e-09	NA	NA		CAR.14.0	NC_WT-NC_KO	0.000184194	-0.000346288	0.000714676	0.735292
CAR.15.1	Diet	1	3.14429e-09	3.14429e-09	26.9385	0.000225502		CAR.14.1	cdHFD_WT-cdHFD_KO	-5.4273e-05	-0.000330968	0.000222422	0.935504
CAR.15.1	Genotype	1	2.2106e-11	2.2106e-11	0.189392	0.671147		CAR.14.1	NC_KO-cdHFD_KO	0.000239066	-3.76298e-05	0.000515761	0.099189
CAR.15.1	Genotype:Diet	1	4.82874e-11	4.82874e-11	0.413699	0.532197		CAR.14.1	NC_WT-cdHFD_KO	0.000324012	4.73171e-05	0.000600708	0.0206237
CAR.15.1	Residuals	12	1.40065e-09	1.16721e-10	NA	NA		CAR.14.1	NC_KO-cdHFD_WT	0.000293339	1.66432e-05	0.000570034	0.0366795
CAR.15.2	Diet	1	1.98901e-08	1.98901e-08	6.96538	0.0216056		CAR.14.1	NC_WT-cdHFD_WT	0.000378285	0.00010159	0.000654981	0.00745851
CAR.15.2	Genotype	1	1.83563e-09	1.83563e-09	0.642828	0.438278		CAR.14.1	NC_WT-NC_KO	8.49469e-05	-0.000191748	0.000361642	0.799256
CAR.15.2	Genotype:Diet	1	1.81417e-09	1.81417e-09	0.635312	0.4409		CAR.14.2	cdHFD_WT-cdHFD_KO	-8.69444e-06	-5.78655e-05	4.04766e-05	0.951399
CAR.15.2	Residuals	12	3.42667e-08	2.85556e-09	NA	NA		CAR.14.2	NC_KO-cdHFD_KO	6.4199e-05	1.5028e-05	0.00011337	0.0102464
CAR.16.0	Diet	1	1.07596e-07	1.07596e-07	0.0427084	0.83974		CAR.14.2	NC_WT-cdHFD_KO	7.05898e-05	2.14187e-05	0.000119761	0.00525289
CAR.16.0	Genotype	1	5.19154e-08	5.19154e-08	0.0206069	0.888237		CAR.14.2	NC_KO-cdHFD_WT	7.28934e-05	2.37224e-05	0.000122065	0.00414028
CAR.16.0	Genotype:Diet	1	3.63124e-06	3.63124e-06	1.44136	0.253083		CAR.14.2	NC_WT-cdHFD_WT	7.92842e-05	3.01132e-05	0.000128455	0.00216054
CAR.16.0	Residuals	12	3.02318e-05	2.51932e-06	NA	NA		CAR.14.2	NC_WT-NC_KO	6.39078e-06	-4.27803e-05	5.55618e-05	0.979562
CAR.16.1	Diet	1	5.04078e-06	5.04078e-06	13.4159	0.00324967		CAR.15.0	cdHFD_WT-cdHFD_KO	-3.09277e-06	-8.59792e-05	7.97937e-05	0.999485
CAR.16.1	Genotype	1	7.51755e-08	7.51755e-08	0.200077	0.662625		CAR.15.0	NC_KO-cdHFD_KO	8.28742e-05	-1.22492e-08	0.000165761	0.0500379
CAR.16.1	Genotype:Diet	1	2.04241e-08	2.04241e-08	0.0543582	0.819576		CAR.15.0	NC_WT-cdHFD_KO	0.000103726	2.08398e-05	0.000186613	0.0135726
CAR.16.1	Residuals	12	4.50878e-06	3.75732e-07	NA	NA		CAR.15.0	NC_KO-cdHFD_WT	8.5967e-05	3.08052e-06	0.000168853	0.0413025
CAR.16.2	Diet	1	3.28306e-07	3.28306e-07	29.2564	0.000157791		CAR.15.0	NC_WT-cdHFD_WT	0.000106819	2.39326e-05	0.000189705	0.011183
CAR.16.2	Genotype	1	7.1583e-10	7.1583e-10	0.0637899	0.804878		CAR.15.0	NC_WT-NC_KO	2.08521e-05	-6.20343e-05	0.000103739	0.876244
CAR.16.2	Genotype:Diet	1	2.38995e-10	2.38995e-10	0.0212976	0.886394		CAR.15.1	cdHFD_WT-cdHFD_KO	-1.1236e-06	-2.38043e-05	2.1557e-05	0.9988
CAR.16.2	Residuals	12	1.3466e-07	1.12217e-08	NA	NA		CAR.15.1	NC_KO-cdHFD_KO	2.45625e-05	1.88186e-06	4.72432e-05	0.032591
CAR.16.3	Diet	1	1.47899e-09	1.47899e-09	13.6426	0.00307158		CAR.15.1	NC_WT-cdHFD_KO	3.03878e-05	7.70717e-06	5.30685e-05	0.00858686
CAR.16.3	Genotype	1	3.91944e-12	3.91944e-12	0.0361538	0.852377		CAR.15.1	NC_KO-cdHFD_WT	2.56861e-05	3.00547e-06	4.83668e-05	0.0251978
CAR.16.3	Genotype:Diet	1	9.49034e-11	9.49034e-11	0.875411	0.367909		CAR.15.1	NC_WT-cdHFD_WT	3.15114e-05	8.83078e-06	5.41921e-05	0.00665461
CAR.16.3	Residuals	12	1.30092e-09	1.0841e-10	NA	NA		CAR.15.1	NC_WT-NC_KO	5.82531e-06	-1.68553e-05	2.8506e-05	0.869623
CAR.17.0	Diet	1	9.59228e-09	9.59228e-09	1.24481	0.286391		CAR.15.2	cdHFD_WT-cdHFD_KO	1.25597e-07	-0.000112057	0.000112308	1
CAR.17.0	Genotype	1	1.62325e-09	1.62325e-09	0.210652	0.654459		CAR.15.2	NC_KO-cdHFD_KO	4.92195e-05	-6.29634e-05	0.000161402	0.578546
CAR.17.0	Genotype:Diet	1	1.04832e-08	1.04832e-08	1.36042	0.266122		CAR.15.2	NC_WT-cdHFD_KO	9.19382e-05	-2.02446e-05	0.000204121	0.123199
CAR.17.0	Residuals	12	9.24701e-08	7.70584e-09	NA	NA		CAR.15.2	NC_KO-cdHFD_WT	4.90939e-05	-6.3089e-05	0.000161277	0.580475
CAR.17.1	Diet	1	1.65692e-08	1.65692e-08	11.7859	0.00495756		CAR.15.2	NC_WT-cdHFD_WT	9.18126e-05	-2.03702e-05	0.000203996	0.123866
CAR.17.1	Genotype	1	3.11263e-10	3.11263e-10	0.221406	0.646408		CAR.15.2	NC_WT-NC_KO	4.27187e-05	-6.94642e-05	0.000154902	0.678677
CAR.17.1	Genotype:Diet	1	8.56889e-11	8.56889e-11	0.0609517	0.809171		CAR.16.0	cdHFD_WT-cdHFD_KO	-0.000838866	-0.004171	0.00249327	0.876025
CAR.17.1	Residuals	12	1.68702e-08	1.40585e-09	NA	NA		CAR.16.0	NC_KO-cdHFD_KO	-0.0011168	-0.00444893	0.00221533	0.755014
CAR.18.0	Diet	1	6.48987e-07	6.48987e-07	0.549854	0.472641		CAR.16.0	NC_WT-cdHFD_KO	-5.00846e-05	-0.00338222	0.00328205	0.999966
CAR.18.0	Genotype	1	1.11135e-06	1.11135e-06	0.941586	0.351023		CAR.16.0	NC_KO-cdHFD_WT	-0.000277934	-0.00361007	0.0030542	0.994376
CAR.18.0	Genotype:Diet	1	8.77434e-07	8.77434e-07	0.743405	0.405473		CAR.16.0	NC_WT-cdHFD_WT	0.000788781	-0.00254335	0.00412092	0.894035
CAR.18.0	Residuals	12	1.41635e-05	1.18029e-06	NA	NA		CAR.16.0	NC_WT-NC_KO	0.00106672	-0.00226542	0.00439885	0.778981
CAR.18.2	Diet	1	1.97133e-05	1.97133e-05	19.9462	0.000770866		CAR.16.1	cdHFD_WT-cdHFD_KO	-0.000208547	-0.00149537	0.00107828	0.961833
CAR.18.2	Genotype	1	4.05188e-07	4.05188e-07	0.409975	0.534018		CAR.16.1	NC_KO-cdHFD_KO	0.00105113	-0.000235698	0.00233795	0.124813
CAR.18.2	Genotype:Diet	1	2.9193e-08	2.9193e-08	0.0295379	0.866407		CAR.16.1	NC_WT-cdHFD_KO	0.000985494	-0.000301332	0.00227232	0.159014
CAR.18.2	Residuals	12	1.18599e-05	9.88323e-07	NA	NA		CAR.16.1	NC_KO-cdHFD_WT	0.00125968	-2.71509e-05	0.0025465	0.0556976
CAR.18.3	Diet	1	1.46481e-07	1.46481e-07	18.6478	0.000999087		CAR.16.1	NC_WT-cdHFD_WT	0.00119404	-9.27851e-05	0.00248087	0.072141
CAR.18.3	Genotype	1	9.95007e-10	9.95007e-10	0.126669	0.728089		CAR.16.1	NC_WT-NC_KO	-6.56342e-05	-0.00135246	0.00122119	0.998691
CAR.18.3	Genotype:Diet	1	4.61149e-10	4.61149e-10	0.0587064	0.812644		CAR.16.2	cdHFD_WT-cdHFD_KO	-2.11072e-05	-0.000243494	0.00020128	0.991783
CAR.18.3	Residuals	12	9.42619e-08	7.85516e-09	NA	NA		CAR.16.2	NC_KO-cdHFD_KO	0.00027876	5.63729e-05	0.000501147	0.0134278
CAR.19.1	Diet	1	1.45731e-08	1.45731e-08	9.81507	0.00864514		CAR.16.2	NC_WT-cdHFD_KO	0.000273112	5.07252e-05	0.0004955	0.0153229
CAR.19.1	Genotype	1	7.58105e-13	7.58105e-13	0.000510587	0.982344		CAR.16.2	NC_KO-cdHFD_WT	0.000299867	7.74802e-05	0.000522255	0.00821475
CAR.19.1	Genotype:Diet	1	7.73021e-12	7.73021e-12	0.00520633	0.943667		CAR.16.2	NC_WT-cdHFD_WT	0.00029422	7.18324e-05	0.000516607	0.00936544
CAR.19.1	Residuals	12	1.78173e-08	1.48477e-09	NA	NA		CAR.16.2	NC_WT-NC_KO	-5.64777e-06	-0.000228035	0.000216739	0.999837
CAR.20.0	Diet	1	8.76919e-10	8.76919e-10	0.0158216	0.901986		CAR.16.3	cdHFD_WT-cdHFD_KO	-5.8608e-06	-2.77191e-05	1.59975e-05	0.854905
CAR.20.0	Genotype	1	2.37228e-07	2.37228e-07	4.28014	0.0608117		CAR.16.3	NC_KO-cdHFD_KO	1.43579e-05	-7.50035e-06	3.62162e-05	0.25923
CAR.20.0	Genotype:Diet	1	9.88446e-10	9.88446e-10	0.0178338	0.895977		CAR.16.3	NC_WT-cdHFD_KO	1.82389e-05	-3.61931e-06	4.00972e-05	0.114636
CAR.20.0	Residuals	12	6.65104e-07	5.54253e-08	NA	NA		CAR.16.3	NC_KO-cdHFD_WT	2.02187e-05	-1.63955e-06	4.2077e-05	0.0732037
CAR.20.1	Diet	1	1.3506e-05	1.3506e-05	4.71832	0.0505982		CAR.16.3	NC_WT-cdHFD_WT	2.40997e-05	2.24149e-06	4.5958e-05	0.0294437
CAR.20.1	Genotype	1	8.03441e-07	8.03441e-07	0.280681	0.605919		CAR.16.3	NC_WT-NC_KO	3.88104e-06	-1.79772e-05	2.57393e-05	0.950842
CAR.20.1	Genotype:Diet	1	4.40811e-08	4.40811e-08	0.0153997	0.903294		CAR.17.0	cdHFD_WT-cdHFD_KO	-3.1049e-05	-0.000215334	0.000153236	0.957474
CAR.20.1	Residuals	12	3.43496e-05	2.86247e-06	NA	NA		CAR.17.0	NC_KO-cdHFD_KO	-2.22369e-06	-0.000186509	0.000182062	0.999982
CAR.20.3	Diet	1	3.92249e-07	3.92249e-07	14.9314	0.00225176		CAR.17.0	NC_WT-cdHFD_KO	6.91149e-05	-0.00011517	0.0002534	0.688514
CAR.20.3	Genotype	1	4.61534e-11	4.61534e-11	0.00175688	0.967256		CAR.17.0	NC_KO-cdHFD_WT	2.88253e-05	-0.00015546	0.000213111	0.965439
CAR.20.3	Genotype:Diet	1	1.82805e-09	1.82805e-09	0.0695869	0.796415		CAR.17.0	NC_WT-cdHFD_WT	0.000100164	-8.41215e-05	0.000284449	0.407555
CAR.20.3	Residuals	12	3.15241e-07	2.62701e-08	NA	NA		CAR.17.0	NC_WT-NC_KO	7.13386e-05	-0.000112947	0.000255624	0.667835
CAR.20.4	Diet	1	5.44689e-07	5.44689e-07	14.9587	0.00223741		CAR.17.1	cdHFD_WT-cdHFD_KO	-4.19291e-06	-8.29066e-05	7.45208e-05	0.99851
CAR.20.4	Genotype	1	1.40377e-07	1.40377e-07	3.85516	0.0731897		CAR.17.1	NC_KO-cdHFD_KO	6.89892e-05	-9.72452e-06	0.000147703	0.0932746
CAR.20.4	Genotype:Diet	1	1.93871e-07	1.93871e-07	5.32424	0.0396602		CAR.17.1	NC_WT-cdHFD_KO	5.55394e-05	-2.31743e-05	0.000134253	0.209487
CAR.20.4	Residuals	12	4.36954e-07	3.64129e-08	NA	NA		CAR.17.1	NC_KO-cdHFD_WT	7.31821e-05	-5.53161e-06	0.000151896	0.0714794
CAR.21.0	Diet	1	2.05885e-09	2.05885e-09	2.90608	0.113975		CAR.17.1	NC_WT-cdHFD_WT	5.97323e-05	-1.89814e-05	0.000138446	0.164274
CAR.21.0	Genotype	1	5.03138e-10	5.03138e-10	0.710184	0.415864		CAR.17.1	NC_WT-NC_KO	-1.34497e-05	-9.21634e-05	6.52639e-05	0.955784
CAR.21.0	Genotype:Diet	1	4.78302e-10	4.78302e-10	0.675126	0.427294		CAR.18.0	cdHFD_WT-cdHFD_KO	5.87446e-05	-0.00222199	0.00233948	0.99983
CAR.21.0	Residuals	12	8.50155e-09	7.08462e-10	NA	NA		CAR.18.0	NC_KO-cdHFD_KO	-0.000871156	-0.00315189	0.00140958	0.676677
CAR.21.1	Diet	1	6.40896e-10	6.40896e-10	4.52921	0.0547307		CAR.18.0	NC_WT-cdHFD_KO	0.000124303	-0.00215643	0.00240504	0.998405
CAR.21.1	Genotype	1	2.21455e-10	2.21455e-10	1.56502	0.234773		CAR.18.0	NC_KO-cdHFD_WT	-0.0009299	-0.00321064	0.00135084	0.632227
CAR.21.1	Genotype:Diet	1	7.48115e-11	7.48115e-11	0.528692	0.481102		CAR.18.0	NC_WT-cdHFD_WT	6.55586e-05	-0.00221518	0.0023463	0.999764
CAR.21.1	Residuals	12	1.69804e-09	1.41503e-10	NA	NA		CAR.18.0	NC_WT-NC_KO	0.000995459	-0.00128528	0.0032762	0.582475
CAR.21.2	Diet	1	4.37819e-15	4.37819e-15	3.93204e-05	0.9951		CAR.18.2	cdHFD_WT-cdHFD_KO	-0.000232842	-0.00231988	0.0018542	0.986839
CAR.21.2	Genotype	1	1.17201e-11	1.17201e-11	0.105258	0.751195		CAR.18.2	NC_KO-cdHFD_KO	0.00230541	0.000218375	0.00439245	0.0291263
CAR.21.2	Genotype:Diet	1	1.33267e-10	1.33267e-10	1.19687	0.295423		CAR.18.2	NC_WT-cdHFD_KO	0.00190171	-0.000185327	0.00398875	0.078453
CAR.21.2	Residuals	12	1.33616e-09	1.11347e-10	NA	NA		CAR.18.2	NC_KO-cdHFD_WT	0.00253825	0.000451217	0.00462529	0.0163009
CAR.22.0	Diet	1	1.49751e-08	1.49751e-08	1.26116	0.283398		CAR.18.2	NC_WT-cdHFD_WT	0.00213455	4.75153e-05	0.00422159	0.0444825
CAR.22.0	Genotype	1	9.95303e-09	9.95303e-09	0.838214	0.377939		CAR.18.2	NC_WT-NC_KO	-0.000403701	-0.00249074	0.00168334	0.93789
CAR.22.0	Genotype:Diet	1	5.88237e-09	5.88237e-09	0.495396	0.494962		CAR.18.3	cdHFD_WT-cdHFD_KO	-2.6509e-05	-0.000212571	0.000159553	0.973444
CAR.22.0	Residuals	12	1.42489e-07	1.18741e-08	NA	NA		CAR.18.3	NC_KO-cdHFD_KO	0.000180627	-5.43497e-06	0.00036669	0.0580495
CAR.22.1	Diet	1	1.37766e-06	1.37766e-06	4.20874	0.062703		CAR.18.3	NC_WT-cdHFD_KO	0.000175593	-1.04697e-05	0.000361655	0.0665987
CAR.22.1	Genotype	1	7.10853e-07	7.10853e-07	2.17165	0.166318		CAR.18.3	NC_KO-cdHFD_WT	0.000207136	2.10741e-05	0.000393199	0.0278495
CAR.22.1	Genotype:Diet	1	1.52974e-07	1.52974e-07	0.467333	0.507202		CAR.18.3	NC_WT-cdHFD_WT	0.000202102	1.60394e-05	0.000388164	0.0320494
CAR.22.1	Residuals	12	3.928e-06	3.27333e-07	NA	NA		CAR.18.3	NC_WT-NC_KO	-5.03468e-06	-0.000191097	0.000181028	0.999803
CAR.22.2	Diet	1	6.48954e-07	6.48954e-07	7.83597	0.0160657		CAR.19.1	cdHFD_WT-cdHFD_KO	-9.54816e-07	-8.18478e-05	7.99381e-05	0.999984
CAR.22.2	Genotype	1	2.49638e-08	2.49638e-08	0.301432	0.593055		CAR.19.1	NC_KO-cdHFD_KO	5.89695e-05	-2.19235e-05	0.000139862	0.188499
CAR.22.2	Genotype:Diet	1	5.61815e-10	5.61815e-10	0.00678378	0.935715		CAR.19.1	NC_WT-cdHFD_KO	6.0795e-05	-2.00979e-05	0.000141688	0.169941
CAR.22.2	Residuals	12	9.93809e-07	8.28174e-08	NA	NA		CAR.19.1	NC_KO-cdHFD_WT	5.99243e-05	-2.09686e-05	0.000140817	0.178591
CAR.22.3	Diet	1	9.1858e-08	9.1858e-08	20.4813	0.000694979		CAR.19.1	NC_WT-cdHFD_WT	6.17498e-05	-1.91431e-05	0.000142643	0.160867
CAR.22.3	Genotype	1	5.30679e-09	5.30679e-09	1.18324	0.298063		CAR.19.1	NC_WT-NC_KO	1.82551e-06	-7.90674e-05	8.27184e-05	0.999886
CAR.22.3	Genotype:Diet	1	7.70219e-10	7.70219e-10	0.171733	0.685888		CAR.20.0	cdHFD_WT-cdHFD_KO	0.000227811	-0.000266426	0.000722047	0.540572
CAR.22.3	Residuals	12	5.38197e-08	4.48498e-09	NA	NA		CAR.20.0	NC_KO-cdHFD_KO	-3.05262e-05	-0.000524763	0.00046371	0.997687
CAR.22.4	Diet	1	1.34221e-07	1.34221e-07	10.303	0.0074946		CAR.20.0	NC_WT-cdHFD_KO	0.000228724	-0.000265513	0.000722961	0.537437
CAR.22.4	Genotype	1	2.54768e-08	2.54768e-08	1.95564	0.187289		CAR.20.0	NC_KO-cdHFD_WT	-0.000258337	-0.000752573	0.0002359	0.439472
CAR.22.4	Genotype:Diet	1	1.62085e-08	1.62085e-08	1.24419	0.286505		CAR.20.0	NC_WT-cdHFD_WT	9.13372e-07	-0.000493323	0.00049515	1
CAR.22.4	Residuals	12	1.56328e-07	1.30273e-08	NA	NA		CAR.20.0	NC_WT-NC_KO	0.00025925	-0.000234987	0.000753487	0.436589
CAR.22.6	Diet	1	2.85058e-08	2.85058e-08	13.7837	0.00296648		CAR.20.1	cdHFD_WT-cdHFD_KO	0.000343197	-0.00320863	0.00389502	0.991341
CAR.22.6	Genotype	1	1.03983e-08	1.03983e-08	5.028	0.0446103		CAR.20.1	NC_KO-cdHFD_KO	0.00173255	-0.00181927	0.00528437	0.495592
CAR.22.6	Genotype:Diet	1	1.44783e-08	1.44783e-08	7.00081	0.0213398		CAR.20.1	NC_WT-cdHFD_KO	0.0022857	-0.00126612	0.00583753	0.274312
CAR.22.6	Residuals	12	2.4817e-08	2.06809e-09	NA	NA		CAR.20.1	NC_KO-cdHFD_WT	0.00138935	-0.00216247	0.00494118	0.660848
CAR.24.1	Diet	1	6.23618e-09	6.23618e-09	1.23688	0.287858		CAR.20.1	NC_WT-cdHFD_WT	0.00194251	-0.00160932	0.00549433	0.402502
CAR.24.1	Genotype	1	3.0548e-09	3.0548e-09	0.605885	0.451417		CAR.20.1	NC_WT-NC_KO	0.000553152	-0.00299867	0.00410497	0.965859
CAR.24.1	Genotype:Diet	1	3.23504e-09	3.23504e-09	0.641633	0.438693		CAR.20.3	cdHFD_WT-cdHFD_KO	-2.47747e-05	-0.000365035	0.000315486	0.996234
CAR.24.1	Residuals	12	6.05025e-08	5.04188e-09	NA	NA		CAR.20.3	NC_KO-cdHFD_KO	0.000291771	-4.84892e-05	0.000632031	0.102415
CAR.24.2	Diet	1	1.09541e-08	1.09541e-08	4.15546	0.0641608		CAR.20.3	NC_WT-cdHFD_KO	0.000309752	-3.05082e-05	0.000650013	0.0787927
CAR.24.2	Genotype	1	3.38676e-09	3.38676e-09	1.28478	0.279151		CAR.20.3	NC_KO-cdHFD_WT	0.000316546	-2.37145e-05	0.000656806	0.0712708
CAR.24.2	Genotype:Diet	1	2.00086e-09	2.00086e-09	0.759029	0.400727		CAR.20.3	NC_WT-cdHFD_WT	0.000334527	-5.73347e-06	0.000674787	0.0545023
CAR.24.2	Residuals	12	3.16329e-08	2.63607e-09	NA	NA		CAR.20.3	NC_WT-NC_KO	1.79811e-05	-0.000322279	0.000358241	0.998545
CAR.24.3	Diet	1	3.77287e-09	3.77287e-09	7.52349	0.0178353		CAR.20.4	cdHFD_WT-cdHFD_KO	-3.28191e-05	-0.000433417	0.000367778	0.994666
CAR.24.3	Genotype	1	3.73989e-10	3.73989e-10	0.745773	0.404749		CAR.20.4	NC_KO-cdHFD_KO	0.000148861	-0.000251736	0.000549459	0.694382
CAR.24.3	Genotype:Diet	1	2.50128e-10	2.50128e-10	0.498782	0.493521		CAR.20.4	NC_WT-cdHFD_KO	0.00055635	0.000155752	0.000956947	0.00667351
CAR.24.3	Residuals	12	6.01774e-09	5.01478e-10	NA	NA		CAR.20.4	NC_KO-cdHFD_WT	0.00018168	-0.000218917	0.000582278	0.553189
CAR.24.4	Diet	1	1.13037e-06	1.13037e-06	9.8232	0.00862434		CAR.20.4	NC_WT-cdHFD_WT	0.000589169	0.000188572	0.000989766	0.00439358
CAR.24.4	Genotype	1	3.31827e-07	3.31827e-07	2.88366	0.115239		CAR.20.4	NC_WT-NC_KO	0.000407489	6.89126e-06	0.000808086	0.045774
CAR.24.4	Genotype:Diet	1	3.05166e-07	3.05166e-07	2.65197	0.129374		CAR.21.0	cdHFD_WT-cdHFD_KO	2.80317e-07	-5.55975e-05	5.61581e-05	0.999999
CAR.24.4	Residuals	12	1.38086e-06	1.15072e-07	NA	NA		CAR.21.0	NC_KO-cdHFD_KO	1.17522e-05	-4.41256e-05	6.763e-05	0.922246
CAR.6.0	Diet	1	8.63119e-09	8.63119e-09	7.82894	0.0161031		CAR.21.0	NC_WT-cdHFD_KO	3.39026e-05	-2.19751e-05	8.97804e-05	0.319265
CAR.6.0	Genotype	1	3.5264e-11	3.5264e-11	0.0319863	0.861042		CAR.21.0	NC_KO-cdHFD_WT	1.14719e-05	-4.44059e-05	6.73497e-05	0.927093
CAR.6.0	Genotype:Diet	1	5.01096e-10	5.01096e-10	0.454521	0.512974		CAR.21.0	NC_WT-cdHFD_WT	3.36223e-05	-2.22555e-05	8.95001e-05	0.325769
CAR.6.0	Residuals	12	1.32297e-08	1.10247e-09	NA	NA		CAR.21.0	NC_WT-NC_KO	2.21504e-05	-3.37273e-05	7.80282e-05	0.6518
CAR.8.0	Diet	1	1.9575e-08	1.9575e-08	10.5914	0.00689939		CAR.21.1	cdHFD_WT-cdHFD_KO	3.116e-06	-2.18566e-05	2.80886e-05	0.981819
CAR.8.0	Genotype	1	4.43511e-10	4.43511e-10	0.239969	0.633062		CAR.21.1	NC_KO-cdHFD_KO	8.33328e-06	-1.66393e-05	3.33059e-05	0.757379
CAR.8.0	Genotype:Diet	1	5.43006e-11	5.43006e-11	0.0293802	0.866761		CAR.21.1	NC_WT-cdHFD_KO	2.00986e-05	-4.87394e-06	4.50712e-05	0.132221
CAR.8.0	Residuals	12	2.21784e-08	1.8482e-09	NA	NA		CAR.21.1	NC_KO-cdHFD_WT	5.21729e-06	-1.97553e-05	3.01899e-05	0.923615
CE.17.0	Diet	1	0.000641256	0.000641256	29.2675	0.000157529		CAR.21.1	NC_WT-cdHFD_WT	1.69826e-05	-7.98993e-06	4.19552e-05	0.234518
CE.17.0	Genotype	1	3.61847e-06	3.61847e-06	0.16515	0.691613		CAR.21.1	NC_WT-NC_KO	1.17654e-05	-1.32072e-05	3.67379e-05	0.523344
CE.17.0	Genotype:Diet	1	4.98121e-06	4.98121e-06	0.227347	0.642063		CAR.21.2	cdHFD_WT-cdHFD_KO	-7.4838e-06	-2.96361e-05	1.46685e-05	0.750678
CE.17.0	Residuals	12	0.000262922	2.19102e-05	NA	NA		CAR.21.2	NC_KO-cdHFD_KO	-5.73898e-06	-2.78913e-05	1.64133e-05	0.866773
CE.18.2	Diet	1	6.64895	6.64895	295.821	8.05362e-10		CAR.21.2	NC_WT-cdHFD_KO	-1.67865e-06	-2.3831e-05	2.04737e-05	0.995762
CE.18.2	Genotype	1	0.176683	0.176683	7.86088	0.0159338		CAR.21.2	NC_KO-cdHFD_WT	1.74482e-06	-2.04075e-05	2.38971e-05	0.99525
CE.18.2	Genotype:Diet	1	0.13359	0.13359	5.94363	0.0312744		CAR.21.2	NC_WT-cdHFD_WT	5.80515e-06	-1.63472e-05	2.79575e-05	0.86291
CE.18.2	Residuals	12	0.269715	0.0224762	NA	NA		CAR.21.2	NC_WT-NC_KO	4.06033e-06	-1.8092e-05	2.62126e-05	0.946359
CE.20.1	Diet	1	0.00906213	0.00906213	162.373	2.47021e-08		CAR.22.0	cdHFD_WT-cdHFD_KO	1.15341e-05	-0.000217226	0.000240295	0.998735
CE.20.1	Genotype	1	0.000756336	0.000756336	13.5519	0.00314143		CAR.22.0	NC_KO-cdHFD_KO	2.28381e-05	-0.000205922	0.000251598	0.990474
CE.20.1	Genotype:Diet	1	0.000729544	0.000729544	13.0718	0.00354371		CAR.22.0	NC_WT-cdHFD_KO	0.000111069	-0.000117692	0.000339829	0.499337
CE.20.1	Residuals	12	0.000669725	5.58104e-05	NA	NA		CAR.22.0	NC_KO-cdHFD_WT	1.1304e-05	-0.000217456	0.000240064	0.998809
CE.20.2	Diet	1	0.00526651	0.00526651	1753.4	2.23159e-14		CAR.22.0	NC_WT-cdHFD_WT	9.95347e-05	-0.000129226	0.000328295	0.58482
CE.20.2	Genotype	1	0.000409281	0.000409281	136.263	6.57404e-08		CAR.22.0	NC_WT-NC_KO	8.82307e-05	-0.00014053	0.000316991	0.670275
CE.20.2	Genotype:Diet	1	0.000356346	0.000356346	118.639	1.41184e-07		CAR.22.1	cdHFD_WT-cdHFD_KO	0.000226001	-0.000975089	0.00142709	0.942378
CE.20.2	Residuals	12	3.60433e-05	3.00361e-06	NA	NA		CAR.22.1	NC_KO-cdHFD_KO	0.00039131	-0.000809781	0.0015924	0.770035
CE.20.3	Diet	1	0.124438	0.124438	375.428	2.01883e-10		CAR.22.1	NC_WT-cdHFD_KO	0.00100843	-0.000192661	0.00220952	0.111785
CE.20.3	Genotype	1	0.00676458	0.00676458	20.4087	0.000704742		CAR.22.1	NC_KO-cdHFD_WT	0.000165309	-0.00103578	0.0013664	0.97593
CE.20.3	Genotype:Diet	1	0.00652784	0.00652784	19.6944	0.000809904		CAR.22.1	NC_WT-cdHFD_WT	0.000782428	-0.000418662	0.00198352	0.265297
CE.20.3	Residuals	12	0.00397747	0.000331456	NA	NA		CAR.22.1	NC_WT-NC_KO	0.00061712	-0.000583971	0.00181821	0.453486
CE.20.4	Diet	1	0.00718965	0.00718965	144.295	4.78119e-08		CAR.22.2	cdHFD_WT-cdHFD_KO	6.71484e-05	-0.000536997	0.000671294	0.986982
CE.20.4	Genotype	1	0.000494677	0.000494677	9.92804	0.00836127		CAR.22.2	NC_KO-cdHFD_KO	0.000390937	-0.000213208	0.000995083	0.270221
CE.20.4	Genotype:Diet	1	0.000255909	0.000255909	5.13603	0.0427238		CAR.22.2	NC_WT-cdHFD_KO	0.000481788	-0.000122357	0.00108593	0.13695
CE.20.4	Residuals	12	0.000597915	4.98262e-05	NA	NA		CAR.22.2	NC_KO-cdHFD_WT	0.000323789	-0.000280357	0.000927934	0.419024
CE.22.2	Diet	1	0.000435445	0.000435445	85.3084	8.3908e-07		CAR.22.2	NC_WT-cdHFD_WT	0.00041464	-0.000189506	0.00101879	0.22816
CE.22.2	Genotype	1	9.18865e-05	9.18865e-05	18.0015	0.00114174		CAR.22.2	NC_WT-NC_KO	9.0851e-05	-0.000513294	0.000694996	0.969061
CE.22.2	Genotype:Diet	1	8.8417e-05	8.8417e-05	17.3218	0.0013182		CAR.22.3	cdHFD_WT-cdHFD_KO	2.25475e-05	-0.000118045	0.00016314	0.962934
CE.22.2	Residuals	12	6.12524e-05	5.10437e-06	NA	NA		CAR.22.3	NC_KO-cdHFD_KO	0.000137664	-2.9281e-06	0.000278256	0.0556203
CE.22.3	Diet	1	0.000480819	0.000480819	50.3703	1.25255e-05		CAR.22.3	NC_WT-cdHFD_KO	0.000187964	4.73722e-05	0.000328556	0.00871476
CE.22.3	Genotype	1	7.18548e-05	7.18548e-05	7.52747	0.0178114		CAR.22.3	NC_KO-cdHFD_WT	0.000115117	-2.54755e-05	0.000255709	0.12364
CE.22.3	Genotype:Diet	1	7.2878e-05	7.2878e-05	7.63466	0.0171806		CAR.22.3	NC_WT-cdHFD_WT	0.000165417	2.48247e-05	0.000306009	0.0200348
CE.22.3	Residuals	12	0.000114548	9.54568e-06	NA	NA		CAR.22.3	NC_WT-NC_KO	5.03003e-05	-9.02918e-05	0.000190892	0.717729
CE.22.4	Diet	1	0.0511831	0.0511831	543.113	2.32365e-11		CAR.22.4	cdHFD_WT-cdHFD_KO	1.61511e-05	-0.000223461	0.000255763	0.997002
CE.22.4	Genotype	1	0.00482614	0.00482614	51.2111	1.15433e-05		CAR.22.4	NC_KO-cdHFD_KO	0.000119525	-0.000120088	0.000359137	0.477533
CE.22.4	Genotype:Diet	1	0.00488113	0.00488113	51.7946	1.09143e-05		CAR.22.4	NC_WT-cdHFD_KO	0.000262988	2.33759e-05	0.0005026	0.0302163
CE.22.4	Residuals	12	0.00113088	9.42401e-05	NA	NA		CAR.22.4	NC_KO-cdHFD_WT	0.000103373	-0.000136239	0.000342986	0.591182
CE.24.3	Diet	1	0.000196675	0.000196675	110.042	2.13053e-07		CAR.22.4	NC_WT-cdHFD_WT	0.000246837	7.22486e-06	0.000486449	0.0428228
CE.24.3	Genotype	1	3.10886e-05	3.10886e-05	17.3945	0.00129789		CAR.22.4	NC_WT-NC_KO	0.000143463	-9.61486e-05	0.000383076	0.329675
CE.24.3	Genotype:Diet	1	3.14179e-05	3.14179e-05	17.5787	0.00124799		CAR.22.6	cdHFD_WT-cdHFD_KO	-9.17676e-06	-0.000104646	8.62928e-05	0.991472
CE.24.3	Residuals	12	2.14472e-05	1.78727e-06	NA	NA		CAR.22.6	NC_KO-cdHFD_KO	2.42555e-05	-7.12141e-05	0.000119725	0.873132
CE.24.4	Diet	1	0.00439649	0.00439649	605.617	1.22386e-11		CAR.22.6	NC_WT-cdHFD_KO	0.000135404	3.99349e-05	0.000230874	0.00573779
CE.24.4	Genotype	1	0.000439139	0.000439139	60.4914	5.01186e-06		CAR.22.6	NC_KO-cdHFD_WT	3.34322e-05	-6.20373e-05	0.000128902	0.73038
CE.24.4	Genotype:Diet	1	0.000431615	0.000431615	59.455	5.47075e-06		CAR.22.6	NC_WT-cdHFD_WT	0.000144581	4.91116e-05	0.000240051	0.00352309
CE.24.4	Residuals	12	8.71143e-05	7.25952e-06	NA	NA		CAR.22.6	NC_WT-NC_KO	0.000111149	1.56794e-05	0.000206619	0.0213638
CE.24.5	Diet	1	0.00745309	0.00745309	157.294	2.95236e-08		CAR.24.1	cdHFD_WT-cdHFD_KO	-8.0357e-07	-0.000149869	0.000148262	0.999998
CE.24.5	Genotype	1	0.000801412	0.000801412	16.9135	0.00143956		CAR.24.1	NC_KO-cdHFD_KO	1.10461e-05	-0.000138019	0.000160111	0.996033
CE.24.5	Genotype:Diet	1	0.000773921	0.000773921	16.3333	0.00163524		CAR.24.1	NC_WT-cdHFD_KO	6.71199e-05	-8.19455e-05	0.000216185	0.558748
CE.24.5	Residuals	12	0.000568597	4.7383e-05	NA	NA		CAR.24.1	NC_KO-cdHFD_WT	1.18496e-05	-0.000137216	0.000160915	0.995119
CE.26.4	Diet	1	3.92681e-05	3.92681e-05	101.773	3.25672e-07		CAR.24.1	NC_WT-cdHFD_WT	6.79234e-05	-8.1142e-05	0.000216989	0.54954
CE.26.4	Genotype	1	5.25559e-06	5.25559e-06	13.6211	0.00308792		CAR.24.1	NC_WT-NC_KO	5.60738e-05	-9.29916e-05	0.000205139	0.686591
CE.26.4	Genotype:Diet	1	5.37672e-06	5.37672e-06	13.9351	0.00285839		CAR.24.2	cdHFD_WT-cdHFD_KO	6.73249e-06	-0.000101053	0.000114518	0.997608
CE.26.4	Residuals	12	4.63009e-06	3.85841e-07	NA	NA		CAR.24.2	NC_KO-cdHFD_KO	2.99655e-05	-7.78198e-05	0.000137751	0.841454
Cer.17.1.2O.22.0	Diet	1	2.04581e-06	2.04581e-06	90.5958	6.08979e-07		CAR.24.2	NC_WT-cdHFD_KO	8.14289e-05	-2.63564e-05	0.000189214	0.166877
Cer.17.1.2O.22.0	Genotype	1	1.2598e-07	1.2598e-07	5.57883	0.0359233		CAR.24.2	NC_KO-cdHFD_WT	2.3233e-05	-8.45523e-05	0.000131018	0.917017
Cer.17.1.2O.22.0	Genotype:Diet	1	4.16364e-08	4.16364e-08	1.84381	0.199489		CAR.24.2	NC_WT-cdHFD_WT	7.46964e-05	-3.30889e-05	0.000182482	0.221533
Cer.17.1.2O.22.0	Residuals	12	2.7098e-07	2.25817e-08	NA	NA		CAR.24.2	NC_WT-NC_KO	5.14634e-05	-5.63219e-05	0.000159249	0.512736
Cer.17.1.2O.22.1	Diet	1	3.09722e-08	3.09722e-08	7.72047	0.0166945		CAR.24.3	cdHFD_WT-cdHFD_KO	1.76168e-06	-4.52501e-05	4.87735e-05	0.999478
Cer.17.1.2O.22.1	Genotype	1	3.93036e-09	3.93036e-09	0.979726	0.341806		CAR.24.3	NC_KO-cdHFD_KO	2.28041e-05	-2.42077e-05	6.98159e-05	0.500085
Cer.17.1.2O.22.1	Genotype:Diet	1	3.42413e-09	3.42413e-09	0.853536	0.373758		CAR.24.3	NC_WT-cdHFD_KO	4.03812e-05	-6.63056e-06	8.7393e-05	0.10168
Cer.17.1.2O.22.1	Residuals	12	4.81403e-08	4.01169e-09	NA	NA		CAR.24.3	NC_KO-cdHFD_WT	2.10424e-05	-2.59694e-05	6.80542e-05	0.563325
Cer.17.1.2O.24.2	Diet	1	8.3263e-08	8.3263e-08	71.0482	2.1938e-06		CAR.24.3	NC_WT-cdHFD_WT	3.86196e-05	-8.39223e-06	8.56314e-05	0.122046
Cer.17.1.2O.24.2	Genotype	1	1.39686e-09	1.39686e-09	1.19194	0.296373		CAR.24.3	NC_WT-NC_KO	1.75771e-05	-2.94347e-05	6.45889e-05	0.690484
Cer.17.1.2O.24.2	Genotype:Diet	1	4.04486e-11	4.04486e-11	0.0345148	0.855719		CAR.24.4	cdHFD_WT-cdHFD_KO	1.1813e-05	-0.000700326	0.000723952	0.999955
Cer.17.1.2O.24.2	Residuals	12	1.40631e-08	1.17192e-09	NA	NA		CAR.24.4	NC_KO-cdHFD_KO	0.000255385	-0.000456754	0.000967524	0.716316
Cer.18.0.2O.18.0	Diet	1	8.25457e-07	8.25457e-07	21.9321	0.000529373		CAR.24.4	NC_WT-cdHFD_KO	0.000819617	0.000107478	0.00153176	0.0228964
Cer.18.0.2O.18.0	Genotype	1	1.48496e-09	1.48496e-09	0.0394548	0.845876		CAR.24.4	NC_KO-cdHFD_WT	0.000243572	-0.000468567	0.000955711	0.74383
Cer.18.0.2O.18.0	Genotype:Diet	1	1.90753e-08	1.90753e-08	0.506823	0.490127		CAR.24.4	NC_WT-cdHFD_WT	0.000807804	9.56648e-05	0.00151994	0.0249601
Cer.18.0.2O.18.0	Residuals	12	4.51643e-07	3.76369e-08	NA	NA		CAR.24.4	NC_WT-NC_KO	0.000564232	-0.000147907	0.00127637	0.140358
Cer.18.0.2O.22.0	Diet	1	5.15237e-07	5.15237e-07	9.72653	0.00887559		CAR.6.0	cdHFD_WT-cdHFD_KO	-8.22342e-06	-7.79285e-05	6.14817e-05	0.984531
Cer.18.0.2O.22.0	Genotype	1	1.48924e-08	1.48924e-08	0.281135	0.605631		CAR.6.0	NC_KO-cdHFD_KO	3.52595e-05	-3.44456e-05	0.000104965	0.466201
Cer.18.0.2O.22.0	Genotype:Diet	1	1.1981e-10	1.1981e-10	0.00226174	0.962851		CAR.6.0	NC_WT-cdHFD_KO	4.94213e-05	-2.02838e-05	0.000119126	0.206307
Cer.18.0.2O.22.0	Residuals	12	6.35668e-07	5.29724e-08	NA	NA		CAR.6.0	NC_KO-cdHFD_WT	4.34829e-05	-2.62222e-05	0.000113188	0.297789
Cer.18.0.2O.24.0	Diet	1	3.17506e-06	3.17506e-06	36.4455	5.8741e-05		CAR.6.0	NC_WT-cdHFD_WT	5.76447e-05	-1.20604e-05	0.00012735	0.118848
Cer.18.0.2O.24.0	Genotype	1	5.51693e-08	5.51693e-08	0.63327	0.441616		CAR.6.0	NC_WT-NC_KO	1.41618e-05	-5.55433e-05	8.38669e-05	0.929106
Cer.18.0.2O.24.0	Genotype:Diet	1	5.86154e-08	5.86154e-08	0.672826	0.428061		CAR.8.0	cdHFD_WT-cdHFD_KO	-6.84541e-06	-9.70971e-05	8.34063e-05	0.99575
Cer.18.0.2O.24.0	Residuals	12	1.04542e-06	8.71182e-08	NA	NA		CAR.8.0	NC_KO-cdHFD_KO	7.36398e-05	-1.66119e-05	0.000163892	0.125355
Cer.18.0.2O.24.1	Diet	1	2.03886e-08	2.03886e-08	0.113511	0.742001		CAR.8.0	NC_WT-cdHFD_KO	5.94255e-05	-3.08262e-05	0.000149677	0.257488
Cer.18.0.2O.24.1	Genotype	1	4.49436e-07	4.49436e-07	2.50219	0.139673		CAR.8.0	NC_KO-cdHFD_WT	8.04852e-05	-9.7665e-06	0.000170737	0.0864413
Cer.18.0.2O.24.1	Genotype:Diet	1	6.64719e-09	6.64719e-09	0.0370075	0.850667		CAR.8.0	NC_WT-cdHFD_WT	6.62709e-05	-2.39808e-05	0.000156523	0.183988
Cer.18.0.2O.24.1	Residuals	12	2.15541e-06	1.79617e-07	NA	NA		CAR.8.0	NC_WT-NC_KO	-1.42143e-05	-0.000104466	7.60374e-05	0.964766
Cer.18.0.3O.20.0	Diet	1	2.19319e-11	2.19319e-11	0.0506687	0.825691		CE.17.0	cdHFD_WT-cdHFD_KO	0.00206705	-0.00775957	0.0118937	0.922215
Cer.18.0.3O.20.0	Genotype	1	8.77482e-10	8.77482e-10	2.02722	0.179982		CE.17.0	NC_KO-cdHFD_KO	-0.0115456	-0.0213722	-0.00171897	0.0202068
Cer.18.0.3O.20.0	Genotype:Diet	1	2.16944e-09	2.16944e-09	5.012	0.0448981		CE.17.0	NC_WT-cdHFD_KO	-0.0117104	-0.021537	-0.00188379	0.0185174
Cer.18.0.3O.20.0	Residuals	12	5.1942e-09	4.3285e-10	NA	NA		CE.17.0	NC_KO-cdHFD_WT	-0.0136126	-0.0234392	-0.00378602	0.0067951
Cer.18.0.3O.22.0	Diet	1	2.74729e-07	2.74729e-07	16.8316	0.00146544		CE.17.0	NC_WT-cdHFD_WT	-0.0137774	-0.0236041	-0.00395084	0.0062351
Cer.18.0.3O.22.0	Genotype	1	2.13634e-08	2.13634e-08	1.30885	0.274911		CE.17.0	NC_WT-NC_KO	-0.000164819	-0.00999143	0.00966179	0.999953
Cer.18.0.3O.22.0	Genotype:Diet	1	2.70559e-08	2.70559e-08	1.65762	0.222203		CE.18.2	cdHFD_WT-cdHFD_KO	-0.392918	-0.707652	-0.0781853	0.0137864
Cer.18.0.3O.22.0	Residuals	12	1.95866e-07	1.63222e-08	NA	NA		CE.18.2	NC_KO-cdHFD_KO	-1.47203	-1.78676	-1.15729	4.89675e-08
Cer.18.0.3O.22.1	Diet	1	1.27271e-08	1.27271e-08	13.2856	0.00335754		CE.18.2	NC_WT-cdHFD_KO	-1.49945	-1.81418	-1.18471	3.96566e-08
Cer.18.0.3O.22.1	Genotype	1	4.83694e-10	4.83694e-10	0.504919	0.490927		CE.18.2	NC_KO-cdHFD_WT	-1.07911	-1.39384	-0.764376	1.55181e-06
Cer.18.0.3O.22.1	Genotype:Diet	1	6.36396e-11	6.36396e-11	0.0664322	0.800971		CE.18.2	NC_WT-cdHFD_WT	-1.10653	-1.42126	-0.791794	1.18283e-06
Cer.18.0.3O.22.1	Residuals	12	1.14956e-08	9.57963e-10	NA	NA		CE.18.2	NC_WT-NC_KO	-0.0274182	-0.342151	0.287315	0.993609
Cer.18.0.3O.23.0	Diet	1	6.76637e-07	6.76637e-07	65.056	3.45742e-06		CE.20.1	cdHFD_WT-cdHFD_KO	-0.0272558	-0.0429392	-0.0115725	0.00117138
Cer.18.0.3O.23.0	Genotype	1	1.38492e-09	1.38492e-09	0.133155	0.721533		CE.20.1	NC_KO-cdHFD_KO	-0.0611026	-0.076786	-0.0454193	3.83968e-07
Cer.18.0.3O.23.0	Genotype:Diet	1	1.27492e-10	1.27492e-10	0.0122579	0.913672		CE.20.1	NC_WT-cdHFD_KO	-0.0613484	-0.0770317	-0.045665	3.67281e-07
Cer.18.0.3O.23.0	Residuals	12	1.2481e-07	1.04008e-08	NA	NA		CE.20.1	NC_KO-cdHFD_WT	-0.0338468	-0.0495302	-0.0181635	0.000171052
Cer.18.0.3O.24.0	Diet	1	7.28859e-07	7.28859e-07	67.6913	2.81848e-06		CE.20.1	NC_WT-cdHFD_WT	-0.0340926	-0.0497759	-0.0184092	0.000159828
Cer.18.0.3O.24.0	Genotype	1	1.17802e-08	1.17802e-08	1.09406	0.316185		CE.20.1	NC_WT-NC_KO	-0.000245743	-0.0159291	0.0154376	0.999962
Cer.18.0.3O.24.0	Genotype:Diet	1	5.41788e-08	5.41788e-08	5.03175	0.0445432		CE.20.2	cdHFD_WT-cdHFD_KO	-0.0195539	-0.0231922	-0.0159156	1.01796e-08
Cer.18.0.3O.24.0	Residuals	12	1.29209e-07	1.07674e-08	NA	NA		CE.20.2	NC_KO-cdHFD_KO	-0.0457239	-0.0493623	-0.0420856	7.42073e-13
Cer.18.0.3O.24.0..2OH.	Diet	1	3.05294e-10	3.05294e-10	0.24881	0.626932		CE.20.2	NC_WT-cdHFD_KO	-0.0464007	-0.050039	-0.0427624	6.64691e-13
Cer.18.0.3O.24.0..2OH.	Genotype	1	1.18136e-09	1.18136e-09	0.962787	0.345855		CE.20.2	NC_KO-cdHFD_WT	-0.02617	-0.0298084	-0.0225317	3.70356e-10
Cer.18.0.3O.24.0..2OH.	Genotype:Diet	1	2.66306e-09	2.66306e-09	2.17035	0.166435		CE.20.2	NC_WT-cdHFD_WT	-0.0268468	-0.0304851	-0.0232085	2.63068e-10
Cer.18.0.3O.24.0..2OH.	Residuals	12	1.47242e-08	1.22702e-09	NA	NA		CE.20.2	NC_WT-NC_KO	-0.000676776	-0.00431511	0.00296156	0.944155
Cer.18.0.3O.24.1	Diet	1	7.9769e-07	7.9769e-07	26.1561	0.000255663		CE.20.3	cdHFD_WT-cdHFD_KO	-0.0815211	-0.119741	-0.0433008	0.000190901
Cer.18.0.3O.24.1	Genotype	1	2.37757e-08	2.37757e-08	0.7796	0.394608		CE.20.3	NC_KO-cdHFD_KO	-0.216776	-0.254997	-0.178556	5.65322e-09
Cer.18.0.3O.24.1	Genotype:Diet	1	2.19278e-08	2.19278e-08	0.719009	0.413063		CE.20.3	NC_WT-cdHFD_KO	-0.217502	-0.255723	-0.179282	5.45246e-09
Cer.18.0.3O.24.1	Residuals	12	3.65968e-07	3.04973e-08	NA	NA		CE.20.3	NC_KO-cdHFD_WT	-0.135255	-0.173476	-0.097035	1.10177e-06
Cer.18.1.2O.18.0	Diet	1	1.95846e-06	1.95846e-06	12.4598	0.00414765		CE.20.3	NC_WT-cdHFD_WT	-0.135981	-0.174202	-0.097761	1.0395e-06
Cer.18.1.2O.18.0	Genotype	1	1.35817e-07	1.35817e-07	0.864068	0.370925		CE.20.3	NC_WT-NC_KO	-0.000726016	-0.0389463	0.0374943	0.999932
Cer.18.1.2O.18.0	Genotype:Diet	1	1.26628e-07	1.26628e-07	0.805609	0.387075		CE.20.4	cdHFD_WT-cdHFD_KO	-0.0191192	-0.0339379	-0.00430056	0.011098
Cer.18.1.2O.18.0	Residuals	12	1.8862e-06	1.57183e-07	NA	NA		CE.20.4	NC_KO-cdHFD_KO	-0.0503945	-0.0652132	-0.0355758	1.69482e-06
Cer.18.1.2O.19.0	Diet	1	1.46788e-08	1.46788e-08	7.06063	0.0208999		CE.20.4	NC_WT-cdHFD_KO	-0.0535166	-0.0683353	-0.0386979	8.83342e-07
Cer.18.1.2O.19.0	Genotype	1	1.05992e-11	1.05992e-11	0.00509833	0.944254		CE.20.4	NC_KO-cdHFD_WT	-0.0312752	-0.0460939	-0.0164566	0.000210586
Cer.18.1.2O.19.0	Genotype:Diet	1	3.28247e-10	3.28247e-10	0.15789	0.698084		CE.20.4	NC_WT-cdHFD_WT	-0.0343973	-0.049216	-0.0195786	8.55428e-05
Cer.18.1.2O.19.0	Residuals	12	2.49476e-08	2.07897e-09	NA	NA		CE.20.4	NC_WT-NC_KO	-0.00312208	-0.0179408	0.0116966	0.921887
Cer.18.1.2O.20.1	Diet	1	5.36059e-11	5.36059e-11	0.0568009	0.815647		CE.22.2	cdHFD_WT-cdHFD_KO	-0.00949439	-0.0142374	-0.0047514	0.000341878
Cer.18.1.2O.20.1	Genotype	1	8.42248e-11	8.42248e-11	0.0892448	0.77025		CE.22.2	NC_KO-cdHFD_KO	-0.0151352	-0.0198782	-0.0103922	3.34963e-06
Cer.18.1.2O.20.1	Genotype:Diet	1	2.00654e-09	2.00654e-09	2.12613	0.170477		CE.22.2	NC_WT-cdHFD_KO	-0.0152265	-0.0199695	-0.0104835	3.14189e-06
Cer.18.1.2O.20.1	Residuals	12	1.1325e-08	9.43751e-10	NA	NA		CE.22.2	NC_KO-cdHFD_WT	-0.00564079	-0.0103838	-0.000897807	0.0187513
Cer.18.1.2O.22.1	Diet	1	3.73493e-06	3.73493e-06	10.5952	0.00689185		CE.22.2	NC_WT-cdHFD_WT	-0.00573215	-0.0104751	-0.000989162	0.0169626
Cer.18.1.2O.22.1	Genotype	1	2.24297e-07	2.24297e-07	0.636286	0.440559		CE.22.2	NC_WT-NC_KO	-9.13547e-05	-0.00483434	0.00465163	0.999929
Cer.18.1.2O.22.1	Genotype:Diet	1	1.6827e-07	1.6827e-07	0.477347	0.502773		CE.22.3	cdHFD_WT-cdHFD_KO	-0.00850679	-0.0149929	-0.00202068	0.00993754
Cer.18.1.2O.22.1	Residuals	12	4.23013e-06	3.52511e-07	NA	NA		CE.22.3	NC_KO-cdHFD_KO	-0.0152322	-0.0217183	-0.00874611	7.64149e-05
Cer.18.1.2O.23.0	Diet	1	8.74515e-05	8.74515e-05	31.6466	0.000111523		CE.22.3	NC_WT-cdHFD_KO	-0.0152022	-0.0216883	-0.00871604	7.7893e-05
Cer.18.1.2O.23.0	Genotype	1	7.97716e-08	7.97716e-08	0.0288674	0.867916		CE.22.3	NC_KO-cdHFD_WT	-0.00672543	-0.0132115	-0.000239326	0.0413595
Cer.18.1.2O.23.0	Genotype:Diet	1	4.1115e-07	4.1115e-07	0.148785	0.70645		CE.22.3	NC_WT-cdHFD_WT	-0.00669536	-0.0131815	-0.000209256	0.0423598
Cer.18.1.2O.23.0	Residuals	12	3.31605e-05	2.76338e-06	NA	NA		CE.22.3	NC_WT-NC_KO	3.00699e-05	-0.00645604	0.00651618	0.999999
Cer.18.1.2O.24.0	Diet	1	0.00335844	0.00335844	30.9663	0.000122849		CE.22.4	cdHFD_WT-cdHFD_KO	-0.0696678	-0.0900475	-0.049288	1.60234e-06
Cer.18.1.2O.24.0	Genotype	1	4.33369e-06	4.33369e-06	0.0399586	0.844909		CE.22.4	NC_KO-cdHFD_KO	-0.148051	-0.168431	-0.127671	3.24769e-10
Cer.18.1.2O.24.0	Genotype:Diet	1	4.00967e-05	4.00967e-05	0.369709	0.554497		CE.22.4	NC_WT-cdHFD_KO	-0.147854	-0.168233	-0.127474	3.30591e-10
Cer.18.1.2O.24.0	Residuals	12	0.00130146	0.000108455	NA	NA		CE.22.4	NC_KO-cdHFD_WT	-0.0783832	-0.0987629	-0.0580034	4.42746e-07
Cer.18.1.2O.24.1	Diet	1	0.000758462	0.000758462	71.2398	2.16331e-06		CE.22.4	NC_WT-cdHFD_WT	-0.0781858	-0.0985656	-0.0578061	4.55234e-07
Cer.18.1.2O.24.1	Genotype	1	7.26294e-06	7.26294e-06	0.682184	0.424953		CE.22.4	NC_WT-NC_KO	0.000197339	-0.0201824	0.0205771	0.999991
Cer.18.1.2O.24.1	Genotype:Diet	1	5.56413e-09	5.56413e-09	0.00052262	0.982137		CE.24.3	cdHFD_WT-cdHFD_KO	-0.00559044	-0.00839701	-0.00278388	0.000357472
Cer.18.1.2O.24.1	Residuals	12	0.000127759	1.06466e-05	NA	NA		CE.24.3	NC_KO-cdHFD_KO	-0.00981463	-0.0126212	-0.00700806	1.25341e-06
Cer.18.1.2O.25.0	Diet	1	9.42702e-07	9.42702e-07	15.1224	0.00215348		CE.24.3	NC_WT-cdHFD_KO	-0.0097999	-0.0126065	-0.00699333	1.27397e-06
Cer.18.1.2O.25.0	Genotype	1	3.232e-09	3.232e-09	0.0518462	0.823715		CE.24.3	NC_KO-cdHFD_WT	-0.00422418	-0.00703075	-0.00141761	0.00369241
Cer.18.1.2O.25.0	Genotype:Diet	1	7.18115e-09	7.18115e-09	0.115197	0.74017		CE.24.3	NC_WT-cdHFD_WT	-0.00420946	-0.00701602	-0.00140289	0.00379146
Cer.18.1.2O.25.0	Residuals	12	7.48058e-07	6.23381e-08	NA	NA		CE.24.3	NC_WT-NC_KO	1.47272e-05	-0.00279184	0.0028213	0.999999
Cer.18.1.2O.26.0	Diet	1	6.60967e-09	6.60967e-09	11.1219	0.00594343		CE.24.4	cdHFD_WT-cdHFD_KO	-0.0208655	-0.0265218	-0.0152092	7.0056e-07
Cer.18.1.2O.26.0	Genotype	1	2.73102e-10	2.73102e-10	0.45954	0.510699		CE.24.4	NC_KO-cdHFD_KO	-0.0435407	-0.049197	-0.0378844	1.44821e-10
Cer.18.1.2O.26.0	Genotype:Diet	1	1.8021e-11	1.8021e-11	0.0303233	0.864662		CE.24.4	NC_WT-cdHFD_KO	-0.0436308	-0.0492872	-0.0379745	1.40521e-10
Cer.18.1.2O.26.0	Residuals	12	7.13153e-09	5.94294e-10	NA	NA		CE.24.4	NC_KO-cdHFD_WT	-0.0226752	-0.0283315	-0.0170189	2.79727e-07
Cer.18.2.2O.20.0	Diet	1	4.36304e-09	4.36304e-09	4.20618	0.0627722		CE.24.4	NC_WT-cdHFD_WT	-0.0227653	-0.0284217	-0.017109	2.67637e-07
Cer.18.2.2O.20.0	Genotype	1	2.92194e-09	2.92194e-09	2.81688	0.119107		CE.24.4	NC_WT-NC_KO	-9.0147e-05	-0.00574648	0.00556618	0.99996
Cer.18.2.2O.20.0	Genotype:Diet	1	1.0641e-10	1.0641e-10	0.102585	0.754258		CE.24.5	cdHFD_WT-cdHFD_KO	-0.0280643	-0.0425151	-0.0136135	0.000448655
Cer.18.2.2O.20.0	Residuals	12	1.24475e-08	1.03729e-09	NA	NA		CE.24.5	NC_KO-cdHFD_KO	-0.0570753	-0.0715262	-0.0426245	3.30013e-07
Cer.18.2.2O.22.0	Diet	1	2.68535e-05	2.68535e-05	31.1415	0.000119808		CE.24.5	NC_WT-cdHFD_KO	-0.0573202	-0.0717711	-0.0428694	3.14693e-07
Cer.18.2.2O.22.0	Genotype	1	3.65812e-06	3.65812e-06	4.24227	0.0618062		CE.24.5	NC_KO-cdHFD_WT	-0.029011	-0.0434618	-0.0145602	0.000333051
Cer.18.2.2O.22.0	Genotype:Diet	1	1.26048e-06	1.26048e-06	1.46176	0.249934		CE.24.5	NC_WT-cdHFD_WT	-0.0292559	-0.0437067	-0.0148051	0.00030859
Cer.18.2.2O.22.0	Residuals	12	1.03477e-05	8.62304e-07	NA	NA		CE.24.5	NC_WT-NC_KO	-0.000244892	-0.0146957	0.0142059	0.999952
Cer.18.2.2O.23.0	Diet	1	3.87996e-05	3.87996e-05	39.3805	4.09563e-05		CE.26.4	cdHFD_WT-cdHFD_KO	-0.00230564	-0.00360966	-0.00100162	0.00101333
Cer.18.2.2O.23.0	Genotype	1	4.87741e-07	4.87741e-07	0.495043	0.495112		CE.26.4	NC_KO-cdHFD_KO	-0.0042926	-0.00559662	-0.00298858	2.40422e-06
Cer.18.2.2O.23.0	Genotype:Diet	1	2.04771e-07	2.04771e-07	0.207837	0.656608		CE.26.4	NC_WT-cdHFD_KO	-0.00427946	-0.00558349	-0.00297544	2.48437e-06
Cer.18.2.2O.23.0	Residuals	12	1.1823e-05	9.85248e-07	NA	NA		CE.26.4	NC_KO-cdHFD_WT	-0.00198696	-0.00329098	-0.000682936	0.00336217
Cer.18.2.2O.24.2	Diet	1	1.83722e-08	1.83722e-08	2.43957	0.144282		CE.26.4	NC_WT-cdHFD_WT	-0.00197382	-0.00327785	-0.000669802	0.00353693
Cer.18.2.2O.24.2	Genotype	1	4.2828e-09	4.2828e-09	0.568695	0.465319		CE.26.4	NC_WT-NC_KO	1.31343e-05	-0.00129089	0.00131716	0.99999
Cer.18.2.2O.24.2	Genotype:Diet	1	1.00129e-08	1.00129e-08	1.32957	0.271333		Cer.17.1.2O.22.0	cdHFD_WT-cdHFD_KO	-7.5443e-05	-0.000390914	0.000240028	0.891223
Cer.18.2.2O.24.2	Residuals	12	9.03711e-08	7.53092e-09	NA	NA		Cer.17.1.2O.22.0	NC_KO-cdHFD_KO	0.000817184	0.000501713	0.00113265	2.90213e-05
Cer.18.2.2O.25.0	Diet	1	1.24164e-08	1.24164e-08	56.487	7.08256e-06		Cer.17.1.2O.22.0	NC_WT-cdHFD_KO	0.000537691	0.00022222	0.000853162	0.001377
Cer.18.2.2O.25.0	Genotype	1	1.06086e-10	1.06086e-10	0.482625	0.500466		Cer.17.1.2O.22.0	NC_KO-cdHFD_WT	0.000892627	0.000577156	0.0012081	1.181e-05
Cer.18.2.2O.25.0	Genotype:Diet	1	1.01244e-11	1.01244e-11	0.0460598	0.833671		Cer.17.1.2O.22.0	NC_WT-cdHFD_WT	0.000613134	0.000297663	0.000928605	0.000445595
Cer.18.2.2O.25.0	Residuals	12	2.63771e-09	2.1981e-10	NA	NA		Cer.17.1.2O.22.0	NC_WT-NC_KO	-0.000279493	-0.000594964	3.59777e-05	0.0889839
Cer.20.0.2O.18.0	Diet	1	6.85379e-07	6.85379e-07	3.88155	0.0723371		Cer.17.1.2O.22.1	cdHFD_WT-cdHFD_KO	-2.08827e-06	-0.000135056	0.000130879	0.999961
Cer.20.0.2O.18.0	Genotype	1	1.04034e-07	1.04034e-07	0.589183	0.457573		Cer.17.1.2O.22.1	NC_KO-cdHFD_KO	0.000117253	-1.57147e-05	0.00025022	0.0908311
Cer.20.0.2O.18.0	Genotype:Diet	1	1.83153e-07	1.83153e-07	1.03726	0.328555		Cer.17.1.2O.22.1	NC_WT-cdHFD_KO	5.66483e-05	-7.6319e-05	0.000189616	0.600501
Cer.20.0.2O.18.0	Residuals	12	2.11888e-06	1.76574e-07	NA	NA		Cer.17.1.2O.22.1	NC_KO-cdHFD_WT	0.000119341	-1.36264e-05	0.000252308	0.0840063
Cer.40.3.2O	Diet	1	1.78855e-07	1.78855e-07	15.2034	0.0021133		Cer.17.1.2O.22.1	NC_WT-cdHFD_WT	5.87365e-05	-7.42307e-05	0.000191704	0.573393
Cer.40.3.2O	Genotype	1	8.87077e-09	8.87077e-09	0.754052	0.402229		Cer.17.1.2O.22.1	NC_WT-NC_KO	-6.06043e-05	-0.000193572	7.23629e-05	0.549332
Cer.40.3.2O	Genotype:Diet	1	2.96955e-09	2.96955e-09	0.252424	0.624466		Cer.17.1.2O.24.2	cdHFD_WT-cdHFD_KO	-2.18673e-05	-9.37344e-05	4.99998e-05	0.80339
Cer.40.3.2O	Residuals	12	1.4117e-07	1.17641e-08	NA	NA		Cer.17.1.2O.24.2	NC_KO-cdHFD_KO	0.000141097	6.92295e-05	0.000212964	0.000407123
Cer.8.1.2O.20.5	Diet	1	1.41894e-07	1.41894e-07	68.0486	2.74293e-06		Cer.17.1.2O.24.2	NC_WT-cdHFD_KO	0.000125589	5.37222e-05	0.000197456	0.00111834
Cer.8.1.2O.20.5	Genotype	1	3.10715e-09	3.10715e-09	1.4901	0.245644		Cer.17.1.2O.24.2	NC_KO-cdHFD_WT	0.000162964	9.10968e-05	0.000234831	0.000107093
Cer.8.1.2O.20.5	Genotype:Diet	1	5.06663e-10	5.06663e-10	0.242982	0.630957		Cer.17.1.2O.24.2	NC_WT-cdHFD_WT	0.000147457	7.55895e-05	0.000219324	0.000273121
Cer.8.1.2O.20.5	Residuals	12	2.50223e-08	2.08519e-09	NA	NA		Cer.17.1.2O.24.2	NC_WT-NC_KO	-1.55074e-05	-8.73745e-05	5.63598e-05	0.916784
Cer.d18.0.25.0.	Diet	1	2.60143e-09	2.60143e-09	91.23	5.86674e-07		Cer.18.0.2O.18.0	cdHFD_WT-cdHFD_KO	-8.83242e-05	-0.000495599	0.000318951	0.915671
Cer.d18.0.25.0.	Genotype	1	6.05983e-11	6.05983e-11	2.12513	0.17057		Cer.18.0.2O.18.0	NC_KO-cdHFD_KO	-0.00052333	-0.000930605	-0.000116055	0.0114046
Cer.d18.0.25.0.	Genotype:Diet	1	1.03689e-10	1.03689e-10	3.6363	0.0807526		Cer.18.0.2O.18.0	NC_WT-cdHFD_KO	-0.000473541	-0.000880816	-6.62661e-05	0.0215344
Cer.d18.0.25.0.	Residuals	12	3.42181e-10	2.85151e-11	NA	NA		Cer.18.0.2O.18.0	NC_KO-cdHFD_WT	-0.000435006	-0.000842281	-2.77309e-05	0.0352032
CL.14.0_18.2_16.1_18.1	Diet	1	0.576038	0.576038	7.27007	0.0194417		Cer.18.0.2O.18.0	NC_WT-cdHFD_WT	-0.000385217	-0.000792492	2.20581e-05	0.0658914
CL.14.0_18.2_16.1_18.1	Genotype	1	0.109556	0.109556	1.38269	0.262446		Cer.18.0.2O.18.0	NC_WT-NC_KO	4.9789e-05	-0.000357486	0.000457064	0.982859
CL.14.0_18.2_16.1_18.1	Genotype:Diet	1	0.0743	0.0743	0.937727	0.351976		Cer.18.0.2O.22.0	cdHFD_WT-cdHFD_KO	6.64901e-05	-0.000416686	0.000549666	0.975941
CL.14.0_18.2_16.1_18.1	Residuals	12	0.95081	0.0792341	NA	NA		Cer.18.0.2O.22.0	NC_KO-cdHFD_KO	0.000364373	-0.000118803	0.000847549	0.167927
CL.16.0_18.1_16.0_18.2	Diet	1	3.68771	3.68771	16.365	0.00162378		Cer.18.0.2O.22.0	NC_WT-cdHFD_KO	0.000419917	-6.32587e-05	0.000903093	0.0967388
CL.16.0_18.1_16.0_18.2	Genotype	1	0.674282	0.674282	2.99226	0.109275		Cer.18.0.2O.22.0	NC_KO-cdHFD_WT	0.000297883	-0.000185293	0.000781059	0.306841
CL.16.0_18.1_16.0_18.2	Genotype:Diet	1	0.0330657	0.0330657	0.146736	0.708374		Cer.18.0.2O.22.0	NC_WT-cdHFD_WT	0.000353427	-0.000129749	0.000836603	0.186376
CL.16.0_18.1_16.0_18.2	Residuals	12	2.7041	0.225342	NA	NA		Cer.18.0.2O.22.0	NC_WT-NC_KO	5.55443e-05	-0.000427632	0.00053872	0.985647
CL.16.0_18.1_18.1_18.1	Diet	1	0.180641	0.180641	10.2123	0.00769416		Cer.18.0.2O.24.0	cdHFD_WT-cdHFD_KO	-3.61234e-06	-0.000623246	0.000616021	0.999998
CL.16.0_18.1_18.1_18.1	Genotype	1	0.0394962	0.0394962	2.23286	0.160927		Cer.18.0.2O.24.0	NC_KO-cdHFD_KO	0.000769882	0.000150248	0.00138952	0.0142186
CL.16.0_18.1_18.1_18.1	Genotype:Diet	1	0.00101538	0.00101538	0.0574029	0.814692		Cer.18.0.2O.24.0	NC_WT-cdHFD_KO	0.00100838	0.000388742	0.00162801	0.00200678
CL.16.0_18.1_18.1_18.1	Residuals	12	0.212263	0.0176886	NA	NA		Cer.18.0.2O.24.0	NC_KO-cdHFD_WT	0.000773494	0.000153861	0.00139313	0.0137942
CL.16.0_18.1_18.1_18.2	Diet	1	1.22193	1.22193	3.70383	0.0783218		Cer.18.0.2O.24.0	NC_WT-cdHFD_WT	0.00101199	0.000392355	0.00163162	0.00194997
CL.16.0_18.1_18.1_18.2	Genotype	1	1.55154	1.55154	4.70291	0.0509205		Cer.18.0.2O.24.0	NC_WT-NC_KO	0.000238494	-0.00038114	0.000858128	0.671643
CL.16.0_18.1_18.1_18.2	Genotype:Diet	1	0.0440375	0.0440375	0.133483	0.721206		Cer.18.0.2O.24.1	cdHFD_WT-cdHFD_KO	0.000375965	-0.000513758	0.00126569	0.606504
CL.16.0_18.1_18.1_18.2	Residuals	12	3.95893	0.329911	NA	NA		Cer.18.0.2O.24.1	NC_KO-cdHFD_KO	0.00011216	-0.000777563	0.00100188	0.981276
CL.16.0_18.2_16.1_18.1	Diet	1	2.88855	2.88855	15.7744	0.00185383		Cer.18.0.2O.24.1	NC_WT-cdHFD_KO	0.000406594	-0.000483129	0.00129632	0.547278
CL.16.0_18.2_16.1_18.1	Genotype	1	0.595653	0.595653	3.25286	0.0964443		Cer.18.0.2O.24.1	NC_KO-cdHFD_WT	-0.000263806	-0.00115353	0.000625917	0.81498
CL.16.0_18.2_16.1_18.1	Genotype:Diet	1	0.00209354	0.00209354	0.0114328	0.916616		Cer.18.0.2O.24.1	NC_WT-cdHFD_WT	3.06292e-05	-0.000859094	0.000920352	0.999595
CL.16.0_18.2_16.1_18.1	Residuals	12	2.1974	0.183117	NA	NA		Cer.18.0.2O.24.1	NC_WT-NC_KO	0.000294435	-0.000595288	0.00118416	0.761836
CL.16.1_18.1_18.1_18.2	Diet	1	2.00086	2.00086	6.9004	0.0221033		Cer.18.0.3O.20.0	cdHFD_WT-cdHFD_KO	-3.80998e-05	-8.17765e-05	5.57685e-06	0.0952046
CL.16.1_18.1_18.1_18.2	Genotype	1	1.39421	1.39421	4.80822	0.0487655		Cer.18.0.3O.20.0	NC_KO-cdHFD_KO	-2.09471e-05	-6.46237e-05	2.27296e-05	0.509181
CL.16.1_18.1_18.1_18.2	Genotype:Diet	1	0.00905912	0.00905912	0.0312423	0.862649		Cer.18.0.3O.20.0	NC_WT-cdHFD_KO	-1.24696e-05	-5.61462e-05	3.12071e-05	0.830932
CL.16.1_18.1_18.1_18.2	Residuals	12	3.47956	0.289963	NA	NA		Cer.18.0.3O.20.0	NC_KO-cdHFD_WT	1.71527e-05	-2.65239e-05	6.08294e-05	0.658167
CL.18.1_18.2_18.1_18.2	Diet	1	0.33581	0.33581	0.884692	0.365469		Cer.18.0.3O.20.0	NC_WT-cdHFD_WT	2.56302e-05	-1.80464e-05	6.93069e-05	0.345606
CL.18.1_18.2_18.1_18.2	Genotype	1	1.92403	1.92403	5.06887	0.0438851		Cer.18.0.3O.20.0	NC_WT-NC_KO	8.47747e-06	-3.51992e-05	5.21541e-05	0.937311
CL.18.1_18.2_18.1_18.2	Genotype:Diet	1	0.00563609	0.00563609	0.0148483	0.905032		Cer.18.0.3O.22.0	cdHFD_WT-cdHFD_KO	-0.000155324	-0.000423531	0.000112882	0.356158
CL.18.1_18.2_18.1_18.2	Residuals	12	4.55494	0.379578	NA	NA		Cer.18.0.3O.22.0	NC_KO-cdHFD_KO	0.000179829	-8.83774e-05	0.000448036	0.244479
CL.18.1_18.2_18.1_20.3	Diet	1	0.499467	0.499467	1.30769	0.275114		Cer.18.0.3O.22.0	NC_WT-cdHFD_KO	0.000188992	-7.9215e-05	0.000457199	0.210367
CL.18.1_18.2_18.1_20.3	Genotype	1	0.23919	0.23919	0.626239	0.444099		Cer.18.0.3O.22.0	NC_KO-cdHFD_WT	0.000335154	6.69471e-05	0.000603361	0.0137013
CL.18.1_18.2_18.1_20.3	Genotype:Diet	1	1.15305e-05	1.15305e-05	3.01887e-05	0.995706		Cer.18.0.3O.22.0	NC_WT-cdHFD_WT	0.000344316	7.61095e-05	0.000612523	0.0114748
CL.18.1_18.2_18.1_20.3	Residuals	12	4.58336	0.381947	NA	NA		Cer.18.0.3O.22.0	NC_WT-NC_KO	9.16239e-06	-0.000259044	0.000277369	0.999604
CL.18.2_18.2_18.2_18.2	Diet	1	0.368302	0.368302	1.44398	0.252676		Cer.18.0.3O.22.1	cdHFD_WT-cdHFD_KO	-7.00779e-06	-7.19841e-05	5.79685e-05	0.988071
CL.18.2_18.2_18.2_18.2	Genotype	1	0.211972	0.211972	0.831065	0.379914		Cer.18.0.3O.22.1	NC_KO-cdHFD_KO	6.03959e-05	-4.58038e-06	0.000125372	0.0715579
CL.18.2_18.2_18.2_18.2	Genotype:Diet	1	0.127103	0.127103	0.498323	0.493715		Cer.18.0.3O.22.1	NC_WT-cdHFD_KO	4.54107e-05	-1.95656e-05	0.000110387	0.215843
CL.18.2_18.2_18.2_18.2	Residuals	12	3.06073	0.255061	NA	NA		Cer.18.0.3O.22.1	NC_KO-cdHFD_WT	6.74037e-05	2.42742e-06	0.00013238	0.0412615
CoQ10	Diet	1	0.00424877	0.00424877	0.0109749	0.918296		Cer.18.0.3O.22.1	NC_WT-cdHFD_WT	5.24185e-05	-1.25578e-05	0.000117395	0.131022
CoQ10	Genotype	1	0.496178	0.496178	1.28167	0.279705		Cer.18.0.3O.22.1	NC_WT-NC_KO	-1.49852e-05	-7.99615e-05	4.99911e-05	0.900943
CoQ10	Genotype:Diet	1	0.261932	0.261932	0.676591	0.426806		Cer.18.0.3O.23.0	cdHFD_WT-cdHFD_KO	-1.29617e-05	-0.000227061	0.000201138	0.99782
CoQ10	Residuals	12	4.64562	0.387135	NA	NA		Cer.18.0.3O.23.0	NC_KO-cdHFD_KO	0.000416935	0.000202836	0.000631035	0.000437821
CoQ8	Diet	1	0.343508	0.343508	0.746919	0.404398		Cer.18.0.3O.23.0	NC_WT-cdHFD_KO	0.000392683	0.000178583	0.000606782	0.000740871
CoQ8	Genotype	1	0.759768	0.759768	1.65203	0.222935		Cer.18.0.3O.23.0	NC_KO-cdHFD_WT	0.000429897	0.000215798	0.000643996	0.000332505
CoQ8	Genotype:Diet	1	0.614378	0.614378	1.3359	0.270253		Cer.18.0.3O.23.0	NC_WT-cdHFD_WT	0.000405644	0.000191545	0.000619743	0.000558302
CoQ8	Residuals	12	5.5188	0.4599	NA	NA		Cer.18.0.3O.23.0	NC_WT-NC_KO	-2.42529e-05	-0.000238352	0.000189846	0.986245
CoQ9	Diet	1	1.2376	1.2376	1.38939	0.261353		Cer.18.0.3O.24.0	cdHFD_WT-cdHFD_KO	-6.21133e-05	-0.000279953	0.000155726	0.83145
CoQ9	Genotype	1	0.953678	0.953678	1.07064	0.321204		Cer.18.0.3O.24.0	NC_KO-cdHFD_KO	0.000310485	9.26453e-05	0.000528324	0.00553645
CoQ9	Genotype:Diet	1	0.35209	0.35209	0.395272	0.541324		Cer.18.0.3O.24.0	NC_WT-cdHFD_KO	0.000481135	0.000263295	0.000698974	0.000137565
CoQ9	Residuals	12	10.6891	0.890755	NA	NA		Cer.18.0.3O.24.0	NC_KO-cdHFD_WT	0.000372598	0.000154759	0.000590437	0.00133742
DG.16.0_16.0	Diet	1	0.133347	0.133347	96.6637	4.30054e-07		Cer.18.0.3O.24.0	NC_WT-cdHFD_WT	0.000543248	0.000325409	0.000761087	4.23991e-05
DG.16.0_16.0	Genotype	1	0.00291045	0.00291045	2.10979	0.172002		Cer.18.0.3O.24.0	NC_WT-NC_KO	0.00017065	-4.71892e-05	0.000388489	0.146426
DG.16.0_16.0	Genotype:Diet	1	0.00146529	0.00146529	1.06219	0.323041		Cer.18.0.3O.24.0..2OH.	cdHFD_WT-cdHFD_KO	-4.29878e-05	-0.000116525	3.05492e-05	0.348661
DG.16.0_16.0	Residuals	12	0.016554	0.0013795	NA	NA		Cer.18.0.3O.24.0..2OH.	NC_KO-cdHFD_KO	-3.45387e-05	-0.000108076	3.89983e-05	0.525788
DG.16.0_18.1	Diet	1	23.0575	23.0575	244.884	2.39252e-09		Cer.18.0.3O.24.0..2OH.	NC_WT-cdHFD_KO	-2.59218e-05	-9.94588e-05	4.76153e-05	0.726539
DG.16.0_18.1	Genotype	1	0.0941999	0.0941999	1.00046	0.336943		Cer.18.0.3O.24.0..2OH.	NC_KO-cdHFD_WT	8.4491e-06	-6.50879e-05	8.19861e-05	0.985669
DG.16.0_18.1	Genotype:Diet	1	0.00321489	0.00321489	0.0341439	0.856487		Cer.18.0.3O.24.0..2OH.	NC_WT-cdHFD_WT	1.70661e-05	-5.6471e-05	9.06031e-05	0.899322
DG.16.0_18.1	Residuals	12	1.12988	0.094157	NA	NA		Cer.18.0.3O.24.0..2OH.	NC_WT-NC_KO	8.61697e-06	-6.49201e-05	8.2154e-05	0.98483
DG.16.0_18.2	Diet	1	9.13291	9.13291	63.4624	3.9257e-06		Cer.18.0.3O.24.1	cdHFD_WT-cdHFD_KO	-0.000151137	-0.000517753	0.000215479	0.624378
DG.16.0_18.2	Genotype	1	0.000437089	0.000437089	0.00303723	0.956957		Cer.18.0.3O.24.1	NC_KO-cdHFD_KO	0.000372527	5.91116e-06	0.000739143	0.0460286
DG.16.0_18.2	Genotype:Diet	1	0.00894169	0.00894169	0.0621337	0.80737		Cer.18.0.3O.24.1	NC_WT-cdHFD_KO	0.000369471	2.85454e-06	0.000736087	0.0480426
DG.16.0_18.2	Residuals	12	1.72693	0.143911	NA	NA		Cer.18.0.3O.24.1	NC_KO-cdHFD_WT	0.000523664	0.000157048	0.000890281	0.00545007
DG.16.0_20.4	Diet	1	1.64411	1.64411	22.6279	0.000466604		Cer.18.0.3O.24.1	NC_WT-cdHFD_WT	0.000520608	0.000153992	0.000887224	0.00568713
DG.16.0_20.4	Genotype	1	0.00122204	0.00122204	0.0168189	0.898962		Cer.18.0.3O.24.1	NC_WT-NC_KO	-3.05662e-06	-0.000369673	0.00036356	0.999994
DG.16.0_20.4	Genotype:Diet	1	0.000957842	0.000957842	0.0131828	0.91049		Cer.18.1.2O.18.0	cdHFD_WT-cdHFD_KO	6.34243e-06	-0.000825964	0.000838649	0.999996
DG.16.0_20.4	Residuals	12	0.871903	0.0726586	NA	NA		Cer.18.1.2O.18.0	NC_KO-cdHFD_KO	-0.000877649	-0.00170996	-4.53425e-05	0.037771
DG.16.0_22.6	Diet	1	5.96603	5.96603	71.6082	2.1061e-06		Cer.18.1.2O.18.0	NC_WT-cdHFD_KO	-0.000515459	-0.00134777	0.000316848	0.303344
DG.16.0_22.6	Genotype	1	0.000383291	0.000383291	0.00460051	0.94704		Cer.18.1.2O.18.0	NC_KO-cdHFD_WT	-0.000883992	-0.0017163	-5.1685e-05	0.0363116
DG.16.0_22.6	Genotype:Diet	1	0.00110878	0.00110878	0.0133083	0.910066		Cer.18.1.2O.18.0	NC_WT-cdHFD_WT	-0.000521801	-0.00135411	0.000310506	0.29398
DG.16.0_22.6	Residuals	12	0.999779	0.0833149	NA	NA		Cer.18.1.2O.18.0	NC_WT-NC_KO	0.000362191	-0.000470116	0.0011945	0.584716
DG.16.0_24.5	Diet	1	0.511135	0.511135	51.01	1.17698e-05		Cer.18.1.2O.19.0	cdHFD_WT-cdHFD_KO	-1.06866e-05	-0.000106407	8.50338e-05	0.986812
DG.16.0_24.5	Genotype	1	0.00188252	0.00188252	0.187871	0.672384		Cer.18.1.2O.19.0	NC_KO-cdHFD_KO	5.15193e-05	-4.42011e-05	0.00014724	0.415554
DG.16.0_24.5	Genotype:Diet	1	0.00149665	0.00149665	0.149362	0.705911		Cer.18.1.2O.19.0	NC_WT-cdHFD_KO	5.89502e-05	-3.67702e-05	0.000154671	0.307657
DG.16.0_24.5	Residuals	12	0.120244	0.0100203	NA	NA		Cer.18.1.2O.19.0	NC_KO-cdHFD_WT	6.22059e-05	-3.35145e-05	0.000157926	0.26706
DG.16.0_24.6	Diet	1	4.77172	4.77172	100.446	3.49621e-07		Cer.18.1.2O.19.0	NC_WT-cdHFD_WT	6.96369e-05	-2.60835e-05	0.000165357	0.189773
DG.16.0_24.6	Genotype	1	0.00303853	0.00303853	0.063962	0.80462		Cer.18.1.2O.19.0	NC_WT-NC_KO	7.43097e-06	-8.82894e-05	0.000103151	0.995448
DG.16.0_24.6	Genotype:Diet	1	0.0118335	0.0118335	0.249098	0.626734		Cer.18.1.2O.20.1	cdHFD_WT-cdHFD_KO	-2.69859e-05	-9.14784e-05	3.75066e-05	0.613658
DG.16.0_24.6	Residuals	12	0.570063	0.0475053	NA	NA		Cer.18.1.2O.20.1	NC_KO-cdHFD_KO	-2.6058e-05	-9.05505e-05	3.84346e-05	0.638588
DG.16.1_18.1	Diet	1	0.00895083	0.00895083	38.8391	4.37026e-05		Cer.18.1.2O.20.1	NC_WT-cdHFD_KO	-8.24951e-06	-7.2742e-05	5.6243e-05	0.980475
DG.16.1_18.1	Genotype	1	8.95856e-05	8.95856e-05	0.388727	0.544638		Cer.18.1.2O.20.1	NC_KO-cdHFD_WT	9.27902e-07	-6.35646e-05	6.54204e-05	0.99997
DG.16.1_18.1	Genotype:Diet	1	7.16367e-05	7.16367e-05	0.310844	0.587413		Cer.18.1.2O.20.1	NC_WT-cdHFD_WT	1.87364e-05	-4.57562e-05	8.32289e-05	0.823722
DG.16.1_18.1	Residuals	12	0.00276551	0.000230459	NA	NA		Cer.18.1.2O.20.1	NC_WT-NC_KO	1.78085e-05	-4.66841e-05	8.2301e-05	0.844049
DG.18.0_18.1	Diet	1	6.76992	6.76992	171.053	1.84293e-08		Cer.18.1.2O.22.1	cdHFD_WT-cdHFD_KO	-3.16967e-05	-0.00127812	0.00121473	0.999836
DG.18.0_18.1	Genotype	1	3.18235e-05	3.18235e-05	0.000804073	0.977844		Cer.18.1.2O.22.1	NC_KO-cdHFD_KO	0.0011714	-7.50253e-05	0.00241783	0.067933
DG.18.0_18.1	Genotype:Diet	1	0.000581799	0.000581799	0.0147001	0.905504		Cer.18.1.2O.22.1	NC_WT-cdHFD_KO	0.000729498	-0.000516929	0.00197593	0.34771
DG.18.0_18.1	Residuals	12	0.474935	0.0395779	NA	NA		Cer.18.1.2O.22.1	NC_KO-cdHFD_WT	0.0012031	-4.33287e-05	0.00244953	0.0597135
DG.18.0_18.2	Diet	1	4.25356	4.25356	112.94	1.84875e-07		Cer.18.1.2O.22.1	NC_WT-cdHFD_WT	0.000761195	-0.000485232	0.00200762	0.314177
DG.18.0_18.2	Genotype	1	0.00563758	0.00563758	0.149688	0.705607		Cer.18.1.2O.22.1	NC_WT-NC_KO	-0.000441904	-0.00168833	0.000804523	0.723144
DG.18.0_18.2	Genotype:Diet	1	0.00291563	0.00291563	0.0774155	0.785567		Cer.18.1.2O.23.0	cdHFD_WT-cdHFD_KO	-0.000179386	-0.00366919	0.00331042	0.99866
DG.18.0_18.2	Residuals	12	0.451946	0.0376622	NA	NA		Cer.18.1.2O.23.0	NC_KO-cdHFD_KO	0.00435517	0.000865367	0.00784497	0.0138185
DG.18.0_20.3	Diet	1	0.683713	0.683713	25.8591	0.000268327		Cer.18.1.2O.23.0	NC_WT-cdHFD_KO	0.00481699	0.00132719	0.0083068	0.00697097
DG.18.0_20.3	Genotype	1	0.00146335	0.00146335	0.0553462	0.817976		Cer.18.1.2O.23.0	NC_KO-cdHFD_WT	0.00453456	0.00104475	0.00802436	0.0105836
DG.18.0_20.3	Genotype:Diet	1	0.00908301	0.00908301	0.343534	0.568657		Cer.18.1.2O.23.0	NC_WT-cdHFD_WT	0.00499638	0.00150658	0.00848618	0.00535809
DG.18.0_20.3	Residuals	12	0.317279	0.0264399	NA	NA		Cer.18.1.2O.23.0	NC_WT-NC_KO	0.000461824	-0.00302798	0.00395163	0.97848
DG.18.0_22.4	Diet	1	0.00987875	0.00987875	54.0227	8.85377e-06		Cer.18.1.2O.24.0	cdHFD_WT-cdHFD_KO	-0.00212522	-0.023988	0.0197375	0.991188
DG.18.0_22.4	Genotype	1	1.28778e-06	1.28778e-06	0.00704231	0.934505		Cer.18.1.2O.24.0	NC_KO-cdHFD_KO	0.0258099	0.00394717	0.0476727	0.019625
DG.18.0_22.4	Genotype:Diet	1	4.86613e-07	4.86613e-07	0.00266108	0.959708		Cer.18.1.2O.24.0	NC_WT-cdHFD_KO	0.0300169	0.00815415	0.0518797	0.00723877
DG.18.0_22.4	Residuals	12	0.00219436	0.000182863	NA	NA		Cer.18.1.2O.24.0	NC_KO-cdHFD_WT	0.0279351	0.00607239	0.0497979	0.0118388
DG.18.0_22.5	Diet	1	0.000727316	0.000727316	48.918	1.44617e-05		Cer.18.1.2O.24.0	NC_WT-cdHFD_WT	0.0321421	0.0102794	0.0540049	0.00440582
DG.18.0_22.5	Genotype	1	2.02522e-05	2.02522e-05	1.36213	0.265838		Cer.18.1.2O.24.0	NC_WT-NC_KO	0.00420697	-0.0176558	0.0260697	0.938761
DG.18.0_22.5	Genotype:Diet	1	4.75772e-05	4.75772e-05	3.19996	0.0988922		Cer.18.1.2O.24.1	cdHFD_WT-cdHFD_KO	0.0013102	-0.00553974	0.00816013	0.939753
DG.18.0_22.5	Residuals	12	0.000178417	1.48681e-05	NA	NA		Cer.18.1.2O.24.1	NC_KO-cdHFD_KO	0.0137328	0.00688287	0.0205827	0.000337228
DG.18.0_22.6	Diet	1	2.24896	2.24896	148.452	4.08064e-08		Cer.18.1.2O.24.1	NC_WT-cdHFD_KO	0.0151176	0.00826766	0.0219675	0.00013857
DG.18.0_22.6	Genotype	1	3.76166e-09	3.76166e-09	2.48305e-07	0.999611		Cer.18.1.2O.24.1	NC_KO-cdHFD_WT	0.0124226	0.00557267	0.0192725	0.000816421
DG.18.0_22.6	Genotype:Diet	1	0.000930634	0.000930634	0.0614305	0.808439		Cer.18.1.2O.24.1	NC_WT-cdHFD_WT	0.0138074	0.00695746	0.0206573	0.000321073
DG.18.0_22.6	Residuals	12	0.181793	0.0151494	NA	NA		Cer.18.1.2O.24.1	NC_WT-NC_KO	0.00138479	-0.00546514	0.00823472	0.930043
DG.18.0_24.5	Diet	1	0.0286819	0.0286819	29.7507	0.000146615		Cer.18.1.2O.25.0	cdHFD_WT-cdHFD_KO	-1.39455e-05	-0.000538098	0.000510207	0.999813
DG.18.0_24.5	Genotype	1	4.97289e-05	4.97289e-05	0.051582	0.824156		Cer.18.1.2O.25.0	NC_KO-cdHFD_KO	0.000443093	-8.10592e-05	0.000967246	0.10869
DG.18.0_24.5	Genotype:Diet	1	3.13777e-05	3.13777e-05	0.032547	0.859843		Cer.18.1.2O.25.0	NC_WT-cdHFD_KO	0.000513889	-1.0263e-05	0.00103804	0.0552675
DG.18.0_24.5	Residuals	12	0.0115689	0.000964074	NA	NA		Cer.18.1.2O.25.0	NC_KO-cdHFD_WT	0.000457039	-6.71137e-05	0.000981191	0.0953728
DG.18.1_18.1	Diet	1	25.7065	25.7065	210.169	5.7359e-09		Cer.18.1.2O.25.0	NC_WT-cdHFD_WT	0.000527835	3.68247e-06	0.00105199	0.0482305
DG.18.1_18.1	Genotype	1	0.00511223	0.00511223	0.0417961	0.841435		Cer.18.1.2O.25.0	NC_WT-NC_KO	7.07962e-05	-0.000453356	0.000594949	0.977186
DG.18.1_18.1	Genotype:Diet	1	0.0171899	0.0171899	0.14054	0.714286		Cer.18.1.2O.26.0	cdHFD_WT-cdHFD_KO	-6.14034e-06	-5.73181e-05	4.50375e-05	0.983759
DG.18.1_18.1	Residuals	12	1.46776	0.122314	NA	NA		Cer.18.1.2O.26.0	NC_KO-cdHFD_KO	4.27725e-05	-8.40531e-06	9.39503e-05	0.113889
DG.18.1_18.2	Diet	1	16.9478	16.9478	92.0516	5.59175e-07		Cer.18.1.2O.26.0	NC_WT-cdHFD_KO	3.2387e-05	-1.87908e-05	8.35648e-05	0.286874
DG.18.1_18.2	Genotype	1	0.151191	0.151191	0.821189	0.382668		Cer.18.1.2O.26.0	NC_KO-cdHFD_WT	4.89128e-05	-2.26497e-06	0.000100091	0.0626652
DG.18.1_18.2	Genotype:Diet	1	0.0694663	0.0694663	0.377304	0.550518		Cer.18.1.2O.26.0	NC_WT-cdHFD_WT	3.85274e-05	-1.26504e-05	8.97052e-05	0.168948
DG.18.1_18.2	Residuals	12	2.20934	0.184112	NA	NA		Cer.18.1.2O.26.0	NC_WT-NC_KO	-1.03855e-05	-6.15632e-05	4.07923e-05	0.929328
DG.18.1_20.1	Diet	1	2.45562	2.45562	46.9685	1.76379e-05		Cer.18.2.2O.20.0	cdHFD_WT-cdHFD_KO	-3.21852e-05	-9.97985e-05	3.5428e-05	0.515146
DG.18.1_20.1	Genotype	1	0.0152858	0.0152858	0.292371	0.598598		Cer.18.2.2O.20.0	NC_KO-cdHFD_KO	-3.81844e-05	-0.000105798	2.94288e-05	0.376411
DG.18.1_20.1	Genotype:Diet	1	0.02034	0.02034	0.389042	0.544478		Cer.18.2.2O.20.0	NC_WT-cdHFD_KO	-6.00541e-05	-0.000127667	7.55909e-06	0.0879966
DG.18.1_20.1	Residuals	12	0.627386	0.0522822	NA	NA		Cer.18.2.2O.20.0	NC_KO-cdHFD_WT	-5.99921e-06	-7.36124e-05	6.1614e-05	0.993255
DG.18.1_20.2	Diet	1	2.77704	2.77704	88.0039	7.11065e-07		Cer.18.2.2O.20.0	NC_WT-cdHFD_WT	-2.78689e-05	-9.54821e-05	3.97443e-05	0.624495
DG.18.1_20.2	Genotype	1	0.013865	0.013865	0.43938	0.519952		Cer.18.2.2O.20.0	NC_WT-NC_KO	-2.18697e-05	-8.94829e-05	4.57435e-05	0.773747
DG.18.1_20.2	Genotype:Diet	1	0.0168142	0.0168142	0.532838	0.479424		Cer.18.2.2O.22.0	cdHFD_WT-cdHFD_KO	-0.000394956	-0.0023444	0.00155449	0.929636
DG.18.1_20.2	Residuals	12	0.378671	0.0315559	NA	NA		Cer.18.2.2O.22.0	NC_KO-cdHFD_KO	0.00315237	0.00120293	0.00510182	0.00211152
DG.18.1_20.3	Diet	1	9.48773	9.48773	215.907	4.91915e-09		Cer.18.2.2O.22.0	NC_WT-cdHFD_KO	0.00163471	-0.000314739	0.00358415	0.112356
DG.18.1_20.3	Genotype	1	2.3532e-06	2.3532e-06	5.35505e-05	0.994282		Cer.18.2.2O.22.0	NC_KO-cdHFD_WT	0.00354733	0.00159788	0.00549677	0.000793128
DG.18.1_20.3	Genotype:Diet	1	0.00467557	0.00467557	0.106399	0.7499		Cer.18.2.2O.22.0	NC_WT-cdHFD_WT	0.00202966	8.02164e-05	0.00397911	0.0404627
DG.18.1_20.3	Residuals	12	0.527323	0.0439436	NA	NA		Cer.18.2.2O.22.0	NC_WT-NC_KO	-0.00151767	-0.00346711	0.000431778	0.149826
DG.18.1_20.4	Diet	1	19.6346	19.6346	221.774	4.22081e-09		Cer.18.2.2O.23.0	cdHFD_WT-cdHFD_KO	-0.000122934	-0.00220672	0.00196085	0.997981
DG.18.1_20.4	Genotype	1	0.0179782	0.0179782	0.203065	0.660292		Cer.18.2.2O.23.0	NC_KO-cdHFD_KO	0.00334072	0.00125693	0.00542451	0.00226138
DG.18.1_20.4	Genotype:Diet	1	0.000341437	0.000341437	0.00385656	0.951505		Cer.18.2.2O.23.0	NC_WT-cdHFD_KO	0.00276527	0.000681484	0.00484906	0.00917218
DG.18.1_20.4	Residuals	12	1.06241	0.0885339	NA	NA		Cer.18.2.2O.23.0	NC_KO-cdHFD_WT	0.00346366	0.00137987	0.00554745	0.00169138
DG.18.1_22.3	Diet	1	0.376603	0.376603	54.1229	8.77231e-06		Cer.18.2.2O.23.0	NC_WT-cdHFD_WT	0.00288821	0.000804418	0.004972	0.00676884
DG.18.1_22.3	Genotype	1	7.94123e-05	7.94123e-05	0.0114126	0.916689		Cer.18.2.2O.23.0	NC_WT-NC_KO	-0.00057545	-0.00265924	0.00150834	0.844017
DG.18.1_22.3	Genotype:Diet	1	0.000557311	0.000557311	0.0800931	0.781994		Cer.18.2.2O.24.2	cdHFD_WT-cdHFD_KO	-8.27538e-05	-0.000264936	9.9428e-05	0.55197
DG.18.1_22.3	Residuals	12	0.0834994	0.00695829	NA	NA		Cer.18.2.2O.24.2	NC_KO-cdHFD_KO	1.77399e-05	-0.000164442	0.000199922	0.991143
DG.18.1_22.4	Diet	1	0.996548	0.996548	175.147	1.61284e-08		Cer.18.2.2O.24.2	NC_WT-cdHFD_KO	3.50506e-05	-0.000147131	0.000217232	0.93879
DG.18.1_22.4	Genotype	1	3.29776e-06	3.29776e-06	0.000579594	0.981189		Cer.18.2.2O.24.2	NC_KO-cdHFD_WT	0.000100494	-8.16881e-05	0.000282675	0.395518
DG.18.1_22.4	Genotype:Diet	1	0.000656998	0.000656998	0.11547	0.739875		Cer.18.2.2O.24.2	NC_WT-cdHFD_WT	0.000117804	-6.43774e-05	0.000299986	0.270747
DG.18.1_22.4	Residuals	12	0.0682774	0.00568978	NA	NA		Cer.18.2.2O.24.2	NC_WT-NC_KO	1.73107e-05	-0.000164871	0.000199492	0.991756
DG.18.1_22.5	Diet	1	3.78192	3.78192	118.877	1.39645e-07		Cer.18.2.2O.25.0	cdHFD_WT-cdHFD_KO	-6.74083e-06	-3.78655e-05	2.43838e-05	0.915969
DG.18.1_22.5	Genotype	1	0.000387225	0.000387225	0.0121716	0.913975		Cer.18.2.2O.25.0	NC_KO-cdHFD_KO	5.41235e-05	2.29989e-05	8.52481e-05	0.00116551
DG.18.1_22.5	Genotype:Diet	1	0.000463432	0.000463432	0.014567	0.905931		Cer.18.2.2O.25.0	NC_WT-cdHFD_KO	5.05645e-05	1.94399e-05	8.16892e-05	0.00203458
DG.18.1_22.5	Residuals	12	0.381766	0.0318138	NA	NA		Cer.18.2.2O.25.0	NC_KO-cdHFD_WT	6.08643e-05	2.97397e-05	9.19889e-05	0.000421873
DG.18.1_22.6	Diet	1	11.4134	11.4134	156.499	3.03739e-08		Cer.18.2.2O.25.0	NC_WT-cdHFD_WT	5.73054e-05	2.61808e-05	8.843e-05	0.000716727
DG.18.1_22.6	Genotype	1	0.0165254	0.0165254	0.226596	0.642609		Cer.18.2.2O.25.0	NC_WT-NC_KO	-3.55895e-06	-3.46836e-05	2.75657e-05	0.985867
DG.18.1_22.6	Genotype:Diet	1	0.00629938	0.00629938	0.0863767	0.773856		Cer.20.0.2O.18.0	cdHFD_WT-cdHFD_KO	-0.000375253	-0.00125741	0.000506899	0.601622
DG.18.1_22.6	Residuals	12	0.875149	0.0729291	NA	NA		Cer.20.0.2O.18.0	NC_KO-cdHFD_KO	-0.00062792	-0.00151007	0.000254233	0.203732
DG.18.1_24.4	Diet	1	0.0210089	0.0210089	117.956	1.45733e-07		Cer.20.0.2O.18.0	NC_WT-cdHFD_KO	-0.00057521	-0.00145736	0.000306943	0.264599
DG.18.1_24.4	Genotype	1	0.000166706	0.000166706	0.93598	0.352408		Cer.20.0.2O.18.0	NC_KO-cdHFD_WT	-0.000252666	-0.00113482	0.000629486	0.829617
DG.18.1_24.4	Genotype:Diet	1	3.96552e-05	3.96552e-05	0.222646	0.645495		Cer.20.0.2O.18.0	NC_WT-cdHFD_WT	-0.000199956	-0.00108211	0.000682196	0.905303
DG.18.1_24.4	Residuals	12	0.00213731	0.000178109	NA	NA		Cer.20.0.2O.18.0	NC_WT-NC_KO	5.27098e-05	-0.000829443	0.000934863	0.997904
DG.18.1_24.5	Diet	1	0.264141	0.264141	31.3668	0.000116027		Cer.40.3.2O	cdHFD_WT-cdHFD_KO	-1.98456e-05	-0.000247544	0.000207853	0.9936
DG.18.1_24.5	Genotype	1	6.48133e-06	6.48133e-06	0.000769659	0.978323		Cer.40.3.2O	NC_KO-cdHFD_KO	0.000238703	1.10043e-05	0.000466402	0.0389904
DG.18.1_24.5	Genotype:Diet	1	0.000289553	0.000289553	0.0343844	0.855989		Cer.40.3.2O	NC_WT-cdHFD_KO	0.000164364	-6.33348e-05	0.000392063	0.194707
DG.18.1_24.5	Residuals	12	0.101052	0.00842104	NA	NA		Cer.40.3.2O	NC_KO-cdHFD_WT	0.000258549	3.08499e-05	0.000486247	0.0248111
DG.18.1_24.6	Diet	1	0.358468	0.358468	69.7724	2.41001e-06		Cer.40.3.2O	NC_WT-cdHFD_WT	0.000184209	-4.34893e-05	0.000411908	0.129602
DG.18.1_24.6	Genotype	1	0.00084434	0.00084434	0.164343	0.692324		Cer.40.3.2O	NC_WT-NC_KO	-7.43392e-05	-0.000302038	0.00015336	0.768946
DG.18.1_24.6	Genotype:Diet	1	0.00053927	0.00053927	0.104964	0.751529		Cer.8.1.2O.20.5	cdHFD_WT-cdHFD_KO	-1.66163e-05	-0.00011248	7.92472e-05	0.953998
DG.18.1_24.6	Residuals	12	0.0616521	0.00513768	NA	NA		Cer.8.1.2O.20.5	NC_KO-cdHFD_KO	0.000199599	0.000103735	0.000295462	0.000238698
DG.18.2_20.4	Diet	1	0.143009	0.143009	46.0227	1.94687e-05		Cer.8.1.2O.20.5	NC_WT-cdHFD_KO	0.000160473	6.46098e-05	0.000256337	0.00159673
DG.18.2_20.4	Genotype	1	0.00013456	0.00013456	0.043304	0.838644		Cer.8.1.2O.20.5	NC_KO-cdHFD_WT	0.000216215	0.000120352	0.000312079	0.000112723
DG.18.2_20.4	Genotype:Diet	1	0.000695789	0.000695789	0.223917	0.644563		Cer.8.1.2O.20.5	NC_WT-cdHFD_WT	0.00017709	8.12261e-05	0.000272953	0.000696323
DG.18.2_20.4	Residuals	12	0.0372882	0.00310735	NA	NA		Cer.8.1.2O.20.5	NC_WT-NC_KO	-3.91255e-05	-0.000134989	5.67381e-05	0.631502
DG.18.2_22.0	Diet	1	3.90372e-05	3.90372e-05	1.12052	0.310649		Cer.d18.0.25.0.	cdHFD_WT-cdHFD_KO	-1.19916e-06	-1.24095e-05	1.00112e-05	0.988352
DG.18.2_22.0	Genotype	1	1.41335e-05	1.41335e-05	0.405686	0.536129		Cer.d18.0.25.0.	NC_KO-cdHFD_KO	2.04107e-05	9.20039e-06	3.1621e-05	0.000789218
DG.18.2_22.0	Genotype:Diet	1	6.52178e-07	6.52178e-07	0.0187201	0.893441		Cer.d18.0.25.0.	NC_WT-cdHFD_KO	2.93944e-05	1.8184e-05	4.06047e-05	2.56765e-05
DG.18.2_22.0	Residuals	12	0.000418061	3.48384e-05	NA	NA		Cer.d18.0.25.0.	NC_KO-cdHFD_WT	2.16099e-05	1.03995e-05	3.28202e-05	0.0004793
DG.18.2_22.4	Diet	1	1.04761	1.04761	91.0739	5.92076e-07		Cer.d18.0.25.0.	NC_WT-cdHFD_WT	3.05935e-05	1.93832e-05	4.18038e-05	1.71142e-05
DG.18.2_22.4	Genotype	1	0.000390091	0.000390091	0.0339124	0.856969		Cer.d18.0.25.0.	NC_WT-NC_KO	8.98364e-06	-2.22667e-06	2.0194e-05	0.134424
DG.18.2_22.4	Genotype:Diet	1	0.00208954	0.00208954	0.181653	0.677502		CL.14.0_18.2_16.1_18.1	cdHFD_WT-cdHFD_KO	0.0292061	-0.561725	0.620137	0.998808
DG.18.2_22.4	Residuals	12	0.138035	0.0115029	NA	NA		CL.14.0_18.2_16.1_18.1	NC_KO-cdHFD_KO	0.243196	-0.347735	0.834127	0.625595
DG.18.2_22.5	Diet	1	0.090647	0.090647	39.4769	4.04887e-05		CL.14.0_18.2_16.1_18.1	NC_WT-cdHFD_KO	0.544982	-0.0459492	1.13591	0.074223
DG.18.2_22.5	Genotype	1	0.00171113	0.00171113	0.745201	0.404923		CL.14.0_18.2_16.1_18.1	NC_KO-cdHFD_WT	0.21399	-0.376942	0.804921	0.710424
DG.18.2_22.5	Genotype:Diet	1	0.00282786	0.00282786	1.23154	0.288853		CL.14.0_18.2_16.1_18.1	NC_WT-cdHFD_WT	0.515776	-0.0751553	1.10671	0.0949679
DG.18.2_22.5	Residuals	12	0.0275545	0.0022962	NA	NA		CL.14.0_18.2_16.1_18.1	NC_WT-NC_KO	0.301786	-0.289145	0.892717	0.458423
DG.18.2_22.6	Diet	1	4.30428	4.30428	117.557	1.48463e-07		CL.16.0_18.1_16.0_18.2	cdHFD_WT-cdHFD_KO	0.319653	-0.676902	1.31621	0.777995
DG.18.2_22.6	Genotype	1	0.0157879	0.0157879	0.431193	0.523798		CL.16.0_18.1_16.0_18.2	NC_KO-cdHFD_KO	0.869251	-0.127305	1.86581	0.0952327
DG.18.2_22.6	Genotype:Diet	1	0.000242734	0.000242734	0.00662947	0.936449		CL.16.0_18.1_16.0_18.2	NC_WT-cdHFD_KO	1.37074	0.374188	2.3673	0.00714591
DG.18.2_22.6	Residuals	12	0.439373	0.0366144	NA	NA		CL.16.0_18.1_16.0_18.2	NC_KO-cdHFD_WT	0.549598	-0.446958	1.54615	0.395688
DG.18.2_24.4	Diet	1	0.0362604	0.0362604	35.6627	6.49171e-05		CL.16.0_18.1_16.0_18.2	NC_WT-cdHFD_WT	1.05109	0.054535	2.04765	0.0377231
DG.18.2_24.4	Genotype	1	0.0011941	0.0011941	1.17442	0.29979		CL.16.0_18.1_16.0_18.2	NC_WT-NC_KO	0.501493	-0.495063	1.49805	0.470407
DG.18.2_24.4	Genotype:Diet	1	0.00142157	0.00142157	1.39814	0.259936		CL.16.0_18.1_18.1_18.1	cdHFD_WT-cdHFD_KO	0.115301	-0.163907	0.394508	0.62315
DG.18.2_24.4	Residuals	12	0.0122011	0.00101676	NA	NA		CL.16.0_18.1_18.1_18.1	NC_KO-cdHFD_KO	-0.196577	-0.475784	0.0826307	0.210928
DG.18.2_24.5	Diet	1	0.14555	0.14555	48.8051	1.46264e-05		CL.16.0_18.1_18.1_18.1	NC_WT-cdHFD_KO	-0.113141	-0.392349	0.166066	0.636552
DG.18.2_24.5	Genotype	1	0.000515003	0.000515003	0.172688	0.685068		CL.16.0_18.1_18.1_18.1	NC_KO-cdHFD_WT	-0.311878	-0.591085	-0.03267	0.0273127
DG.18.2_24.5	Genotype:Diet	1	0.000364822	0.000364822	0.12233	0.732583		CL.16.0_18.1_18.1_18.1	NC_WT-cdHFD_WT	-0.228442	-0.507649	0.0507657	0.124009
DG.18.2_24.5	Residuals	12	0.0357873	0.00298228	NA	NA		CL.16.0_18.1_18.1_18.1	NC_WT-NC_KO	0.0834358	-0.195772	0.362643	0.811536
FA.18.1	Diet	1	4.05832e-09	4.05832e-09	0.000544902	0.98176		CL.16.0_18.1_18.1_18.2	cdHFD_WT-cdHFD_KO	0.517879	-0.687932	1.72369	0.594525
FA.18.1	Genotype	1	9.39245e-06	9.39245e-06	1.2611	0.283408		CL.16.0_18.1_18.1_18.2	NC_KO-cdHFD_KO	0.44778	-0.758031	1.65359	0.694801
FA.18.1	Genotype:Diet	1	2.4136e-06	2.4136e-06	0.324068	0.579673		CL.16.0_18.1_18.1_18.2	NC_WT-cdHFD_KO	1.17551	-0.0303007	2.38132	0.0568544
FA.18.1	Residuals	12	8.93736e-05	7.4478e-06	NA	NA		CL.16.0_18.1_18.1_18.2	NC_KO-cdHFD_WT	-0.070099	-1.27591	1.13571	0.998068
FA.18.2	Diet	1	0.000105335	0.000105335	16.7578	0.00148923		CL.16.0_18.1_18.1_18.2	NC_WT-cdHFD_WT	0.657631	-0.54818	1.86344	0.40477
FA.18.2	Genotype	1	6.29814e-07	6.29814e-07	0.100197	0.757032		CL.16.0_18.1_18.1_18.2	NC_WT-NC_KO	0.72773	-0.478081	1.93354	0.323415
FA.18.2	Genotype:Diet	1	1.81164e-06	1.81164e-06	0.288215	0.601179		CL.16.0_18.2_16.1_18.1	cdHFD_WT-cdHFD_KO	0.363015	-0.535333	1.26136	0.638509
FA.18.2	Residuals	12	7.54288e-05	6.28574e-06	NA	NA		CL.16.0_18.2_16.1_18.1	NC_KO-cdHFD_KO	0.826909	-0.0714395	1.72526	0.0748849
FA.20.0	Diet	1	8.42867e-07	8.42867e-07	5.09469	0.0434343		CL.16.0_18.2_16.1_18.1	NC_WT-cdHFD_KO	1.23568	0.337331	2.13403	0.00714518
FA.20.0	Genotype	1	6.88371e-08	6.88371e-08	0.416083	0.531037		CL.16.0_18.2_16.1_18.1	NC_KO-cdHFD_WT	0.463893	-0.434455	1.36224	0.449392
FA.20.0	Genotype:Diet	1	6.1146e-08	6.1146e-08	0.369595	0.554557		CL.16.0_18.2_16.1_18.1	NC_WT-cdHFD_WT	0.872664	-0.0256843	1.77101	0.0578664
FA.20.0	Residuals	12	1.98529e-06	1.65441e-07	NA	NA		CL.16.0_18.2_16.1_18.1	NC_WT-NC_KO	0.408771	-0.489577	1.30712	0.550627
FA.20.4	Diet	1	1.75084e-05	1.75084e-05	0.203301	0.660109		CL.16.1_18.1_18.1_18.2	cdHFD_WT-cdHFD_KO	0.542793	-0.587659	1.67324	0.508246
FA.20.4	Genotype	1	6.04135e-05	6.04135e-05	0.701499	0.41865		CL.16.1_18.1_18.1_18.2	NC_KO-cdHFD_KO	0.659669	-0.470782	1.79012	0.350068
FA.20.4	Genotype:Diet	1	2.63407e-05	2.63407e-05	0.305858	0.590388		CL.16.1_18.1_18.1_18.2	NC_WT-cdHFD_KO	1.29764	0.16719	2.42809	0.0232598
FA.20.4	Residuals	12	0.00103345	8.61206e-05	NA	NA		CL.16.1_18.1_18.1_18.2	NC_KO-cdHFD_WT	0.116877	-1.01358	1.24733	0.989451
FA.22.6	Diet	1	0.000500991	0.000500991	6.43962	0.0260511		CL.16.1_18.1_18.1_18.2	NC_WT-cdHFD_WT	0.754849	-0.375603	1.8853	0.2474
FA.22.6	Genotype	1	5.30233e-05	5.30233e-05	0.681548	0.425163		CL.16.1_18.1_18.1_18.2	NC_WT-NC_KO	0.637972	-0.49248	1.76842	0.376979
FA.22.6	Genotype:Diet	1	1.21027e-05	1.21027e-05	0.155565	0.700193		CL.18.1_18.2_18.1_18.2	cdHFD_WT-cdHFD_KO	0.656011	-0.637385	1.94941	0.464014
FA.22.6	Residuals	12	0.000933579	7.77983e-05	NA	NA		CL.18.1_18.2_18.1_18.2	NC_KO-cdHFD_KO	-0.327282	-1.62068	0.966113	0.874416
Hex2Cer.18.1.2O.23.0	Diet	1	2.34852e-09	2.34852e-09	22.9938	0.000437102		CL.18.1_18.2_18.1_18.2	NC_WT-cdHFD_KO	0.403802	-0.889594	1.6972	0.791305
Hex2Cer.18.1.2O.23.0	Genotype	1	1.23948e-11	1.23948e-11	0.121354	0.733606		CL.18.1_18.2_18.1_18.2	NC_KO-cdHFD_WT	-0.983293	-2.27669	0.310103	0.163217
Hex2Cer.18.1.2O.23.0	Genotype:Diet	1	6.90386e-11	6.90386e-11	0.675941	0.427023		CL.18.1_18.2_18.1_18.2	NC_WT-cdHFD_WT	-0.252209	-1.5456	1.04119	0.936521
Hex2Cer.18.1.2O.23.0	Residuals	12	1.22564e-09	1.02137e-10	NA	NA		CL.18.1_18.2_18.1_18.2	NC_WT-NC_KO	0.731084	-0.562311	2.02448	0.3757
Hex2Cer.18.1.2O.24.0	Diet	1	6.90457e-09	6.90457e-09	0.685424	0.423885		CL.18.1_18.2_18.1_20.3	cdHFD_WT-cdHFD_KO	0.242838	-1.05459	1.54026	0.943203
Hex2Cer.18.1.2O.24.0	Genotype	1	1.07602e-08	1.07602e-08	1.06818	0.321737		CL.18.1_18.2_18.1_20.3	NC_KO-cdHFD_KO	-0.355063	-1.65249	0.942362	0.847428
Hex2Cer.18.1.2O.24.0	Genotype:Diet	1	2.43043e-08	2.43043e-08	2.41271	0.146318		CL.18.1_18.2_18.1_20.3	NC_WT-cdHFD_KO	-0.108829	-1.40625	1.1886	0.994282
Hex2Cer.18.1.2O.24.0	Residuals	12	1.20881e-07	1.00734e-08	NA	NA		CL.18.1_18.2_18.1_20.3	NC_KO-cdHFD_WT	-0.5979	-1.89533	0.699525	0.540738
Hex2Cer.18.1.2O.24.1	Diet	1	5.03947e-08	5.03947e-08	0.570834	0.4645		CL.18.1_18.2_18.1_20.3	NC_WT-cdHFD_WT	-0.351667	-1.64909	0.945758	0.850981
Hex2Cer.18.1.2O.24.1	Genotype	1	1.3285e-08	1.3285e-08	0.150483	0.704868		CL.18.1_18.2_18.1_20.3	NC_WT-NC_KO	0.246233	-1.05119	1.54366	0.941015
Hex2Cer.18.1.2O.24.1	Genotype:Diet	1	2.43828e-07	2.43828e-07	2.7619	0.122413		CL.18.2_18.2_18.2_18.2	cdHFD_WT-cdHFD_KO	0.408459	-0.651776	1.46869	0.671027
Hex2Cer.18.1.2O.24.1	Residuals	12	1.05939e-06	8.82826e-08	NA	NA		CL.18.2_18.2_18.2_18.2	NC_KO-cdHFD_KO	0.481697	-0.578539	1.54193	0.551812
Hex3Cer.18.1.2O.22.0	Diet	1	5.20329e-08	5.20329e-08	22.1411	0.000509541		CL.18.2_18.2_18.2_18.2	NC_WT-cdHFD_KO	0.533641	-0.526594	1.59388	0.470251
Hex3Cer.18.1.2O.22.0	Genotype	1	1.11281e-09	1.11281e-09	0.473522	0.504456		CL.18.2_18.2_18.2_18.2	NC_KO-cdHFD_WT	0.0732373	-0.986998	1.13347	0.996777
Hex3Cer.18.1.2O.22.0	Genotype:Diet	1	1.71213e-08	1.71213e-08	7.28544	0.0193395		CL.18.2_18.2_18.2_18.2	NC_WT-cdHFD_WT	0.125182	-0.935053	1.18542	0.984494
Hex3Cer.18.1.2O.22.0	Residuals	12	2.82008e-08	2.35006e-09	NA	NA		CL.18.2_18.2_18.2_18.2	NC_WT-NC_KO	0.0519447	-1.00829	1.11218	0.998839
Hex3Cer.18.1.2O.24.1	Diet	1	7.89148e-08	7.89148e-08	24.1325	0.000358318		CoQ10	cdHFD_WT-cdHFD_KO	0.0963032	-1.2099	1.40251	0.996092
Hex3Cer.18.1.2O.24.1	Genotype	1	4.51354e-11	4.51354e-11	0.0138026	0.90842		CoQ10	NC_KO-cdHFD_KO	-0.223305	-1.52951	1.0829	0.955721
Hex3Cer.18.1.2O.24.1	Genotype:Diet	1	1.52528e-08	1.52528e-08	4.66436	0.0517379		CoQ10	NC_WT-cdHFD_KO	0.384791	-0.921416	1.691	0.817798
Hex3Cer.18.1.2O.24.1	Residuals	12	3.92408e-08	3.27007e-09	NA	NA		CoQ10	NC_KO-cdHFD_WT	-0.319608	-1.62581	0.986598	0.884661
HexCer.18.1.2O.20.0	Diet	1	8.26429e-08	8.26429e-08	1.74026	0.211724		CoQ10	NC_WT-cdHFD_WT	0.288488	-1.01772	1.59469	0.911523
HexCer.18.1.2O.20.0	Genotype	1	2.26757e-07	2.26757e-07	4.77496	0.0494341		CoQ10	NC_WT-NC_KO	0.608096	-0.698111	1.9143	0.532764
HexCer.18.1.2O.20.0	Genotype:Diet	1	1.07653e-07	1.07653e-07	2.26692	0.158024		CoQ8	cdHFD_WT-cdHFD_KO	-0.827735	-2.25141	0.595945	0.353006
HexCer.18.1.2O.20.0	Residuals	12	5.69865e-07	4.74887e-08	NA	NA		CoQ8	NC_KO-cdHFD_KO	-0.0988637	-1.52254	1.32482	0.996726
HexCer.18.1.2O.22.0	Diet	1	3.77192e-06	3.77192e-06	1.94495	0.188413		CoQ8	NC_WT-cdHFD_KO	-0.142776	-1.56646	1.2809	0.990348
HexCer.18.1.2O.22.0	Genotype	1	7.82377e-06	7.82377e-06	4.03423	0.0676335		CoQ8	NC_KO-cdHFD_WT	0.728871	-0.694809	2.15255	0.456405
HexCer.18.1.2O.22.0	Genotype:Diet	1	3.90972e-07	3.90972e-07	0.2016	0.661434		CoQ8	NC_WT-cdHFD_WT	0.684959	-0.738721	2.10864	0.506643
HexCer.18.1.2O.22.0	Residuals	12	2.32721e-05	1.93934e-06	NA	NA		CoQ8	NC_WT-NC_KO	-0.043912	-1.46759	1.37977	0.999709
HexCer.18.1.2O.23.0	Diet	1	4.52327e-05	4.52327e-05	17.9772	0.00114755		CoQ9	cdHFD_WT-cdHFD_KO	0.191596	-1.78975	2.17294	0.991322
HexCer.18.1.2O.23.0	Genotype	1	2.07487e-06	2.07487e-06	0.824633	0.381704		CoQ9	NC_KO-cdHFD_KO	-0.852924	-2.83427	1.12842	0.592811
HexCer.18.1.2O.23.0	Genotype:Diet	1	2.35966e-06	2.35966e-06	0.937822	0.351953		CoQ9	NC_WT-cdHFD_KO	-0.0679562	-2.0493	1.91339	0.9996
HexCer.18.1.2O.23.0	Residuals	12	3.01933e-05	2.51611e-06	NA	NA		CoQ9	NC_KO-cdHFD_WT	-1.04452	-3.02586	0.936824	0.432501
HexCer.18.1.2O.24.0	Diet	1	1.68813e-05	1.68813e-05	4.90102	0.0469567		CoQ9	NC_WT-cdHFD_WT	-0.259552	-2.2409	1.72179	0.979096
HexCer.18.1.2O.24.0	Genotype	1	8.90196e-06	8.90196e-06	2.58444	0.133896		CoQ9	NC_WT-NC_KO	0.784968	-1.19638	2.76631	0.652196
HexCer.18.1.2O.24.0	Genotype:Diet	1	1.02655e-05	1.02655e-05	2.9803	0.109913		DG.16.0_16.0	cdHFD_WT-cdHFD_KO	0.0461139	-0.0318586	0.124086	0.339403
HexCer.18.1.2O.24.0	Residuals	12	4.13334e-05	3.44445e-06	NA	NA		DG.16.0_16.0	NC_KO-cdHFD_KO	-0.163444	-0.241417	-0.0854717	0.000224317
HexCer.18.1.2O.24.1	Diet	1	9.50304e-06	9.50304e-06	5.38106	0.0387874		DG.16.0_16.0	NC_WT-cdHFD_KO	-0.155609	-0.233582	-0.077637	0.000351402
HexCer.18.1.2O.24.1	Genotype	1	6.58506e-06	6.58506e-06	3.72877	0.0774466		DG.16.0_16.0	NC_KO-cdHFD_WT	-0.209558	-0.28753	-0.131586	2.00014e-05
HexCer.18.1.2O.24.1	Genotype:Diet	1	5.78472e-06	5.78472e-06	3.27558	0.095416		DG.16.0_16.0	NC_WT-cdHFD_WT	-0.201723	-0.279696	-0.123751	2.93898e-05
HexCer.18.1.2O.24.1	Residuals	12	2.11922e-05	1.76601e-06	NA	NA		DG.16.0_16.0	NC_WT-NC_KO	0.0078347	-0.0701377	0.0858071	0.990293
LNAPE.16.0.N.18.0	Diet	1	0.000847633	0.000847633	0.76635	0.398533		DG.16.0_18.1	cdHFD_WT-cdHFD_KO	0.12511	-0.51907	0.76929	0.937206
LNAPE.16.0.N.18.0	Genotype	1	0.00152906	0.00152906	1.38243	0.262488		DG.16.0_18.1	NC_KO-cdHFD_KO	-2.42926	-3.07344	-1.78508	5.50062e-07
LNAPE.16.0.N.18.0	Genotype:Diet	1	0.00687885	0.00687885	6.21921	0.0282329		DG.16.0_18.1	NC_WT-cdHFD_KO	-2.24745	-2.89163	-1.60327	1.28554e-06
LNAPE.16.0.N.18.0	Residuals	12	0.0132728	0.00110607	NA	NA		DG.16.0_18.1	NC_KO-cdHFD_WT	-2.55437	-3.19855	-1.91019	3.15809e-07
LNAPE.18.1.N.18.0	Diet	1	1.3981	1.3981	18.7056	0.000987373		DG.16.0_18.1	NC_WT-cdHFD_WT	-2.37256	-3.01674	-1.72838	7.12725e-07
LNAPE.18.1.N.18.0	Genotype	1	0.0734361	0.0734361	0.982527	0.341143		DG.16.0_18.1	NC_WT-NC_KO	0.18181	-0.46237	0.82599	0.835551
LNAPE.18.1.N.18.0	Genotype:Diet	1	0.264958	0.264958	3.54496	0.0841887		DG.16.0_18.2	cdHFD_WT-cdHFD_KO	0.0368269	-0.759565	0.833219	0.999023
LNAPE.18.1.N.18.0	Residuals	12	0.896905	0.0747421	NA	NA		DG.16.0_18.2	NC_KO-cdHFD_KO	-1.46375	-2.26015	-0.667363	0.000727511
LNAPE.18.1.N.20.0	Diet	1	0.122297	0.122297	3.61427	0.0815655		DG.16.0_18.2	NC_WT-cdHFD_KO	-1.52149	-2.31788	-0.725096	0.000518865
LNAPE.18.1.N.20.0	Genotype	1	0.00300751	0.00300751	0.0888814	0.770703		DG.16.0_18.2	NC_KO-cdHFD_WT	-1.50058	-2.29697	-0.704189	0.000586019
LNAPE.18.1.N.20.0	Genotype:Diet	1	0.0817865	0.0817865	2.41705	0.145987		DG.16.0_18.2	NC_WT-cdHFD_WT	-1.55832	-2.35471	-0.761923	0.000419539
LNAPE.18.1.N.20.0	Residuals	12	0.406048	0.0338373	NA	NA		DG.16.0_18.2	NC_WT-NC_KO	-0.0577336	-0.854126	0.738659	0.996282
LNAPE.18.1.N.20.1	Diet	1	0.318693	0.318693	10.9117	0.00630228		DG.16.0_20.4	cdHFD_WT-cdHFD_KO	0.00200431	-0.563876	0.567884	1
LNAPE.18.1.N.20.1	Genotype	1	0.00135212	0.00135212	0.046295	0.833254		DG.16.0_20.4	NC_KO-cdHFD_KO	-0.656589	-1.22247	-0.0907092	0.0218061
LNAPE.18.1.N.20.1	Genotype:Diet	1	0.0581509	0.0581509	1.99102	0.183631		DG.16.0_20.4	NC_WT-cdHFD_KO	-0.623636	-1.18952	-0.0577558	0.0295176
LNAPE.18.1.N.20.1	Residuals	12	0.350479	0.0292066	NA	NA		DG.16.0_20.4	NC_KO-cdHFD_WT	-0.658593	-1.22447	-0.0927135	0.0214077
LNAPE.18.2.N.16.0	Diet	1	0.0011646	0.0011646	29.0532	0.000162669		DG.16.0_20.4	NC_WT-cdHFD_WT	-0.62564	-1.19152	-0.0597602	0.0289797
LNAPE.18.2.N.16.0	Genotype	1	1.33119e-06	1.33119e-06	0.0332092	0.858441		DG.16.0_20.4	NC_WT-NC_KO	0.0329533	-0.532927	0.598833	0.998058
LNAPE.18.2.N.16.0	Genotype:Diet	1	2.49637e-05	2.49637e-05	0.622771	0.445332		DG.16.0_22.6	cdHFD_WT-cdHFD_KO	0.00686028	-0.599097	0.612818	0.999986
LNAPE.18.2.N.16.0	Residuals	12	0.000481018	4.00849e-05	NA	NA		DG.16.0_22.6	NC_KO-cdHFD_KO	-1.20462	-1.81058	-0.598666	0.000363923
LNAPE.18.2.N.18.0	Diet	1	2.7638	2.7638	62.4128	4.27466e-06		DG.16.0_22.6	NC_WT-cdHFD_KO	-1.23106	-1.83702	-0.625104	0.000298939
LNAPE.18.2.N.18.0	Genotype	1	0.186558	0.186558	4.21288	0.0625913		DG.16.0_22.6	NC_KO-cdHFD_WT	-1.21148	-1.81744	-0.605526	0.000345742
LNAPE.18.2.N.18.0	Genotype:Diet	1	0.0745227	0.0745227	1.68289	0.218927		DG.16.0_22.6	NC_WT-cdHFD_WT	-1.23792	-1.84388	-0.631964	0.000284164
LNAPE.18.2.N.18.0	Residuals	12	0.531391	0.0442826	NA	NA		DG.16.0_22.6	NC_WT-NC_KO	-0.0264381	-0.632396	0.579519	0.999178
LNAPE.18.2.N.20.0	Diet	1	1.61843	1.61843	31.7021	0.000110653		DG.16.0_24.5	cdHFD_WT-cdHFD_KO	-0.0410373	-0.251183	0.169109	0.936272
LNAPE.18.2.N.20.0	Genotype	1	0.0176821	0.0176821	0.346362	0.567092		DG.16.0_24.5	NC_KO-cdHFD_KO	-0.376812	-0.586958	-0.166666	0.000899513
LNAPE.18.2.N.20.0	Genotype:Diet	1	0.17639	0.17639	3.45518	0.0877417		DG.16.0_24.5	NC_WT-cdHFD_KO	-0.379163	-0.589309	-0.169017	0.000852997
LNAPE.18.2.N.20.0	Residuals	12	0.612612	0.051051	NA	NA		DG.16.0_24.5	NC_KO-cdHFD_WT	-0.335775	-0.545921	-0.125629	0.00232249
LNAPE.18.2.N.20.1	Diet	1	2.50924	2.50924	90.571	6.09873e-07		DG.16.0_24.5	NC_WT-cdHFD_WT	-0.338125	-0.548271	-0.127979	0.00219733
LNAPE.18.2.N.20.1	Genotype	1	0.0457108	0.0457108	1.64993	0.223211		DG.16.0_24.5	NC_WT-NC_KO	-0.00235073	-0.212497	0.207795	0.999986
LNAPE.18.2.N.20.1	Genotype:Diet	1	0.00946479	0.00946479	0.341632	0.569715		DG.16.0_24.6	cdHFD_WT-cdHFD_KO	-0.0819524	-0.539516	0.375611	0.949652
LNAPE.18.2.N.20.1	Residuals	12	0.332456	0.0277046	NA	NA		DG.16.0_24.6	NC_KO-cdHFD_KO	-1.1466	-1.60417	-0.689041	4.04129e-05
LNAPE.32.0	Diet	1	4.15074e-06	4.15074e-06	2.40293	0.147068		DG.16.0_24.6	NC_WT-cdHFD_KO	-1.11977	-1.57734	-0.662211	5.10762e-05
LNAPE.32.0	Genotype	1	6.12984e-06	6.12984e-06	3.54867	0.084046		DG.16.0_24.6	NC_KO-cdHFD_WT	-1.06465	-1.52222	-0.607088	8.35848e-05
LNAPE.32.0	Genotype:Diet	1	2.20497e-05	2.20497e-05	12.7649	0.0038326		DG.16.0_24.6	NC_WT-cdHFD_WT	-1.03782	-1.49539	-0.580259	0.000106834
LNAPE.32.0	Residuals	12	2.07284e-05	1.72736e-06	NA	NA		DG.16.0_24.6	NC_WT-NC_KO	0.0268295	-0.430734	0.484393	0.998018
LNAPE.34.1	Diet	1	0.00131981	0.00131981	15.099	0.00216525		DG.16.1_18.1	cdHFD_WT-cdHFD_KO	-0.00896441	-0.0408341	0.0229053	0.836889
LNAPE.34.1	Genotype	1	3.17442e-05	3.17442e-05	0.363163	0.557972		DG.16.1_18.1	NC_KO-cdHFD_KO	-0.0515363	-0.083406	-0.0196667	0.00211116
LNAPE.34.1	Genotype:Diet	1	0.000264784	0.000264784	3.0292	0.107333		DG.16.1_18.1	NC_WT-cdHFD_KO	-0.0520369	-0.0839066	-0.0201672	0.00195383
LNAPE.34.1	Residuals	12	0.00104893	8.74105e-05	NA	NA		DG.16.1_18.1	NC_KO-cdHFD_WT	-0.0425719	-0.0744416	-0.0107022	0.00876596
LNAPE.36.0	Diet	1	7.53719e-08	7.53719e-08	0.00115991	0.973391		DG.16.1_18.1	NC_WT-cdHFD_WT	-0.0430725	-0.0749421	-0.0112028	0.00808382
LNAPE.36.0	Genotype	1	3.49765e-05	3.49765e-05	0.538257	0.477246		DG.16.1_18.1	NC_WT-NC_KO	-0.00050056	-0.0323702	0.0313691	0.999961
LNAPE.36.0	Genotype:Diet	1	0.000190649	0.000190649	2.93392	0.11243		DG.18.0_18.1	cdHFD_WT-cdHFD_KO	-0.00923964	-0.426885	0.408405	0.999892
LNAPE.36.0	Residuals	12	0.000779773	6.49811e-05	NA	NA		DG.18.0_18.1	NC_KO-cdHFD_KO	-1.31301	-1.73066	-0.895369	3.92385e-06
LNAPE.38.4	Diet	1	0.101639	0.101639	33.8877	8.19606e-05		DG.18.0_18.1	NC_WT-cdHFD_KO	-1.29813	-1.71578	-0.880488	4.42686e-06
LNAPE.38.4	Genotype	1	0.0029195	0.0029195	0.973398	0.34331		DG.18.0_18.1	NC_KO-cdHFD_WT	-1.30377	-1.72142	-0.886129	4.22847e-06
LNAPE.38.4	Genotype:Diet	1	0.0152787	0.0152787	5.09413	0.0434439		DG.18.0_18.1	NC_WT-cdHFD_WT	-1.28889	-1.70654	-0.871248	4.77366e-06
LNAPE.38.4	Residuals	12	0.0359914	0.00299928	NA	NA		DG.18.0_18.1	NC_WT-NC_KO	0.0148809	-0.402764	0.432526	0.999551
LNAPE.40.4	Diet	1	0.043862	0.043862	7.70676	0.016771		DG.18.0_18.2	cdHFD_WT-cdHFD_KO	-0.0645402	-0.471952	0.342871	0.964187
LNAPE.40.4	Genotype	1	0.000128455	0.000128455	0.0225701	0.883076		DG.18.0_18.2	NC_KO-cdHFD_KO	-1.05821	-1.46562	-0.650794	2.82423e-05
LNAPE.40.4	Genotype:Diet	1	0.00659175	0.00659175	1.1582	0.303		DG.18.0_18.2	NC_WT-cdHFD_KO	-1.06875	-1.47616	-0.661338	2.55595e-05
LNAPE.40.4	Residuals	12	0.0682965	0.00569137	NA	NA		DG.18.0_18.2	NC_KO-cdHFD_WT	-0.993666	-1.40108	-0.586254	5.2809e-05
LNAPE.40.6	Diet	1	0.0969892	0.0969892	43.9446	2.43295e-05		DG.18.0_18.2	NC_WT-cdHFD_WT	-1.00421	-1.41162	-0.596798	4.75918e-05
LNAPE.40.6	Genotype	1	0.000807809	0.000807809	0.366008	0.556456		DG.18.0_18.2	NC_WT-NC_KO	-0.0105436	-0.417955	0.396868	0.999828
LNAPE.40.6	Genotype:Diet	1	0.00598163	0.00598163	2.7102	0.125627		DG.18.0_20.3	cdHFD_WT-cdHFD_KO	0.0667793	-0.274579	0.408138	0.935964
LNAPE.40.6	Residuals	12	0.0264849	0.00220708	NA	NA		DG.18.0_20.3	NC_KO-cdHFD_KO	-0.365782	-0.707141	-0.0244238	0.0345782
LPC.14.0.SN1	Diet	1	1.33277e-08	1.33277e-08	4.36278	0.0587077		DG.18.0_20.3	NC_WT-cdHFD_KO	-0.394308	-0.735666	-0.0529494	0.0224024
LPC.14.0.SN1	Genotype	1	1.84021e-08	1.84021e-08	6.02388	0.0303502		DG.18.0_20.3	NC_KO-cdHFD_WT	-0.432562	-0.77392	-0.0912031	0.0125065
LPC.14.0.SN1	Genotype:Diet	1	5.65917e-09	5.65917e-09	1.85252	0.198503		DG.18.0_20.3	NC_WT-cdHFD_WT	-0.461087	-0.802446	-0.119729	0.00811628
LPC.14.0.SN1	Residuals	12	3.66582e-08	3.05485e-09	NA	NA		DG.18.0_20.3	NC_WT-NC_KO	-0.0285256	-0.369884	0.312833	0.994345
LPC.16.0.SN1	Diet	1	0.00844294	0.00844294	34.359	7.69722e-05		DG.18.0_22.4	cdHFD_WT-cdHFD_KO	-0.000916189	-0.0293048	0.0274724	0.999666
LPC.16.0.SN1	Genotype	1	2.41882e-06	2.41882e-06	0.00984352	0.922606		DG.18.0_22.4	NC_KO-cdHFD_KO	-0.0500447	-0.0784333	-0.0216562	0.00103911
LPC.16.0.SN1	Genotype:Diet	1	9.53031e-05	9.53031e-05	0.387841	0.54509		DG.18.0_22.4	NC_WT-cdHFD_KO	-0.0502633	-0.0786519	-0.0218748	0.00100154
LPC.16.0.SN1	Residuals	12	0.00294873	0.000245727	NA	NA		DG.18.0_22.4	NC_KO-cdHFD_WT	-0.0491285	-0.0775171	-0.02074	0.00121336
LPC.16.1.SN1	Diet	1	5.35602e-08	5.35602e-08	19.6298	0.000820292		DG.18.0_22.4	NC_WT-cdHFD_WT	-0.0493472	-0.0777357	-0.0209586	0.00116918
LPC.16.1.SN1	Genotype	1	4.40937e-09	4.40937e-09	1.61604	0.227734		DG.18.0_22.4	NC_WT-NC_KO	-0.000218613	-0.0286072	0.02817	0.999995
LPC.16.1.SN1	Genotype:Diet	1	2.03072e-11	2.03072e-11	0.00744259	0.932674		DG.18.0_22.5	cdHFD_WT-cdHFD_KO	-0.00569894	-0.0137938	0.0023959	0.210958
LPC.16.1.SN1	Residuals	12	3.27422e-08	2.72851e-09	NA	NA		DG.18.0_22.5	NC_KO-cdHFD_KO	-0.0169332	-0.025028	-0.00883838	0.000228638
LPC.16.2.SN1	Diet	1	9.60761e-10	9.60761e-10	8.94869	0.0112442		DG.18.0_22.5	NC_WT-cdHFD_KO	-0.0157345	-0.0238294	-0.00763969	0.000445143
LPC.16.2.SN1	Genotype	1	7.52288e-11	7.52288e-11	0.700693	0.41891		DG.18.0_22.5	NC_KO-cdHFD_WT	-0.0112343	-0.0193291	-0.00313944	0.00670673
LPC.16.2.SN1	Genotype:Diet	1	1.23768e-11	1.23768e-11	0.11528	0.74008		DG.18.0_22.5	NC_WT-cdHFD_WT	-0.0100356	-0.0181304	-0.00194075	0.0144216
LPC.16.2.SN1	Residuals	12	1.28836e-09	1.07363e-10	NA	NA		DG.18.0_22.5	NC_WT-NC_KO	0.00119869	-0.00689614	0.00929352	0.970377
LPC.17.0.SN1	Diet	1	2.33168e-05	2.33168e-05	81.3312	1.08055e-06		DG.18.0_22.6	cdHFD_WT-cdHFD_KO	-0.0152838	-0.273675	0.243108	0.997966
LPC.17.0.SN1	Genotype	1	6.98797e-07	6.98797e-07	2.43747	0.144441		DG.18.0_22.6	NC_KO-cdHFD_KO	-0.765079	-1.02347	-0.506688	7.37216e-06
LPC.17.0.SN1	Genotype:Diet	1	2.78065e-07	2.78065e-07	0.969918	0.344142		DG.18.0_22.6	NC_WT-cdHFD_KO	-0.749857	-1.00825	-0.491466	9.08855e-06
LPC.17.0.SN1	Residuals	12	3.44027e-06	2.86689e-07	NA	NA		DG.18.0_22.6	NC_KO-cdHFD_WT	-0.749796	-1.00819	-0.491404	9.09628e-06
LPC.17.1.SN1	Diet	1	2.76064e-07	2.76064e-07	29.5473	0.000151099		DG.18.0_22.6	NC_WT-cdHFD_WT	-0.734573	-0.992965	-0.476182	1.12494e-05
LPC.17.1.SN1	Genotype	1	6.50922e-09	6.50922e-09	0.696686	0.420206		DG.18.0_22.6	NC_WT-NC_KO	0.0152225	-0.243169	0.273614	0.99799
LPC.17.1.SN1	Genotype:Diet	1	8.00688e-11	8.00688e-11	0.00856981	0.92777		DG.18.0_24.5	cdHFD_WT-cdHFD_KO	-0.00632672	-0.07151	0.0588565	0.991227
LPC.17.1.SN1	Residuals	12	1.12117e-07	9.34312e-09	NA	NA		DG.18.0_24.5	NC_KO-cdHFD_KO	-0.0874795	-0.152663	-0.0222962	0.0084881
LPC.18.0.SN1	Diet	1	9.27698e-05	9.27698e-05	0.504918	0.490927		DG.18.0_24.5	NC_WT-cdHFD_KO	-0.0882046	-0.153388	-0.0230214	0.00801496
LPC.18.0.SN1	Genotype	1	2.91025e-07	2.91025e-07	0.00158396	0.968908		DG.18.0_24.5	NC_KO-cdHFD_WT	-0.0811527	-0.146336	-0.0159695	0.0140339
LPC.18.0.SN1	Genotype:Diet	1	1.2018e-05	1.2018e-05	0.0654104	0.802472		DG.18.0_24.5	NC_WT-cdHFD_WT	-0.0818779	-0.147061	-0.0166947	0.0132457
LPC.18.0.SN1	Residuals	12	0.00220479	0.000183732	NA	NA		DG.18.0_24.5	NC_WT-NC_KO	-0.000725145	-0.0659084	0.0644581	0.999986
LPC.18.1.SN1	Diet	1	0.000707545	0.000707545	27.5016	0.000206351		DG.18.1_18.1	cdHFD_WT-cdHFD_KO	-0.0298053	-0.764011	0.704401	0.999337
LPC.18.1.SN1	Genotype	1	3.97251e-06	3.97251e-06	0.154408	0.701249		DG.18.1_18.1	NC_KO-cdHFD_KO	-2.60063	-3.33484	-1.86643	1.09078e-06
LPC.18.1.SN1	Genotype:Diet	1	1.83625e-05	1.83625e-05	0.713735	0.414733		DG.18.1_18.1	NC_WT-cdHFD_KO	-2.49933	-3.23354	-1.76512	1.67674e-06
LPC.18.1.SN1	Residuals	12	0.000308728	2.57274e-05	NA	NA		DG.18.1_18.1	NC_KO-cdHFD_WT	-2.57083	-3.30503	-1.83662	1.23611e-06
LPC.18.2.SN1	Diet	1	0.00160496	0.00160496	50.1157	1.2842e-05		DG.18.1_18.1	NC_WT-cdHFD_WT	-2.46952	-3.20373	-1.73532	1.90791e-06
LPC.18.2.SN1	Genotype	1	4.17606e-05	4.17606e-05	1.30399	0.27576		DG.18.1_18.1	NC_WT-NC_KO	0.101305	-0.632901	0.835511	0.975757
LPC.18.2.SN1	Genotype:Diet	1	6.80407e-07	6.80407e-07	0.021246	0.886531		DG.18.1_18.2	cdHFD_WT-cdHFD_KO	-0.062634	-0.96342	0.838152	0.996713
LPC.18.2.SN1	Residuals	12	0.000384302	3.20252e-05	NA	NA		DG.18.1_18.2	NC_KO-cdHFD_KO	-1.9266	-2.82739	-1.02582	0.000186067
LPC.18.3.SN1	Diet	1	5.83367e-07	5.83367e-07	23.0221	0.000434914		DG.18.1_18.2	NC_WT-cdHFD_KO	-2.2528	-3.15359	-1.35202	4.12159e-05
LPC.18.3.SN1	Genotype	1	8.25754e-09	8.25754e-09	0.325877	0.578631		DG.18.1_18.2	NC_KO-cdHFD_WT	-1.86397	-2.76476	-0.963183	0.000252684
LPC.18.3.SN1	Genotype:Diet	1	1.80073e-09	1.80073e-09	0.0710644	0.794319		DG.18.1_18.2	NC_WT-cdHFD_WT	-2.19017	-3.09095	-1.28938	5.44493e-05
LPC.18.3.SN1	Residuals	12	3.04073e-07	2.53394e-08	NA	NA		DG.18.1_18.2	NC_WT-NC_KO	-0.326199	-1.22698	0.574588	0.710417
LPC.19.0.SN1	Diet	1	7.40719e-06	7.40719e-06	58.0468	6.17521e-06		DG.18.1_20.1	cdHFD_WT-cdHFD_KO	-0.133127	-0.613145	0.346891	0.842386
LPC.19.0.SN1	Genotype	1	2.97677e-07	2.97677e-07	2.33276	0.152596		DG.18.1_20.1	NC_KO-cdHFD_KO	-0.85483	-1.33485	-0.374811	0.0009536
LPC.19.0.SN1	Genotype:Diet	1	1.42711e-07	1.42711e-07	1.11836	0.311096		DG.18.1_20.1	NC_WT-cdHFD_KO	-0.845338	-1.32536	-0.36532	0.00104807
LPC.19.0.SN1	Residuals	12	1.53129e-06	1.27607e-07	NA	NA		DG.18.1_20.1	NC_KO-cdHFD_WT	-0.721702	-1.20172	-0.241684	0.00372262
LPC.19.1.SN1	Diet	1	1.10539e-07	1.10539e-07	40.4603	3.60577e-05		DG.18.1_20.1	NC_WT-cdHFD_WT	-0.712211	-1.19223	-0.232193	0.00411372
LPC.19.1.SN1	Genotype	1	9.50591e-10	9.50591e-10	0.347944	0.566221		DG.18.1_20.1	NC_WT-NC_KO	0.00949122	-0.470527	0.489509	0.999923
LPC.19.1.SN1	Genotype:Diet	1	7.49298e-11	7.49298e-11	0.0274265	0.871222		DG.18.1_20.2	cdHFD_WT-cdHFD_KO	-0.12371	-0.496634	0.249215	0.760551
LPC.19.1.SN1	Residuals	12	3.27843e-08	2.73202e-09	NA	NA		DG.18.1_20.2	NC_KO-cdHFD_KO	-0.898058	-1.27098	-0.525133	5.98296e-05
LPC.20.0.SN1	Diet	1	1.18828e-05	1.18828e-05	7.34619	0.0189418		DG.18.1_20.2	NC_WT-cdHFD_KO	-0.892098	-1.26502	-0.519173	6.38549e-05
LPC.20.0.SN1	Genotype	1	9.87222e-07	9.87222e-07	0.610319	0.449806		DG.18.1_20.2	NC_KO-cdHFD_WT	-0.774348	-1.14727	-0.401423	0.000244794
LPC.20.0.SN1	Genotype:Diet	1	5.00242e-07	5.00242e-07	0.309259	0.588355		DG.18.1_20.2	NC_WT-cdHFD_WT	-0.768388	-1.14131	-0.395464	0.000262802
LPC.20.0.SN1	Residuals	12	1.94106e-05	1.61755e-06	NA	NA		DG.18.1_20.2	NC_WT-NC_KO	0.00595982	-0.366965	0.378884	0.999959
LPC.20.1.SN1	Diet	1	4.36216e-06	4.36216e-06	8.21845	0.0141742		DG.18.1_20.3	cdHFD_WT-cdHFD_KO	0.0349561	-0.405121	0.475033	0.99513
LPC.20.1.SN1	Genotype	1	1.37413e-07	1.37413e-07	0.25889	0.620109		DG.18.1_20.3	NC_KO-cdHFD_KO	-1.50592	-1.946	-1.06584	1.58493e-06
LPC.20.1.SN1	Genotype:Diet	1	1.56469e-08	1.56469e-08	0.0294793	0.866538		DG.18.1_20.3	NC_WT-cdHFD_KO	-1.53934	-1.97942	-1.09926	1.25004e-06
LPC.20.1.SN1	Residuals	12	6.36931e-06	5.30776e-07	NA	NA		DG.18.1_20.3	NC_KO-cdHFD_WT	-1.54087	-1.98095	-1.1008	1.23662e-06
LPC.20.2.SN1	Diet	1	3.5808e-06	3.5808e-06	38.457	4.57707e-05		DG.18.1_20.3	NC_WT-cdHFD_WT	-1.5743	-2.01437	-1.13422	9.79524e-07
LPC.20.2.SN1	Genotype	1	3.22069e-07	3.22069e-07	3.45895	0.0875887		DG.18.1_20.3	NC_WT-NC_KO	-0.0334221	-0.473499	0.406655	0.995734
LPC.20.2.SN1	Genotype:Diet	1	2.24726e-09	2.24726e-09	0.024135	0.879124		DG.18.1_20.4	cdHFD_WT-cdHFD_KO	0.0578023	-0.566846	0.682451	0.992371
LPC.20.2.SN1	Residuals	12	1.11734e-06	9.31118e-08	NA	NA		DG.18.1_20.4	NC_KO-cdHFD_KO	-2.22478	-2.84943	-1.60014	1.02742e-06
LPC.20.3.SN1	Diet	1	4.65978e-06	4.65978e-06	13.4481	0.00322368		DG.18.1_20.4	NC_WT-cdHFD_KO	-2.1485	-2.77315	-1.52386	1.49956e-06
LPC.20.3.SN1	Genotype	1	8.09972e-09	8.09972e-09	0.0233757	0.881025		DG.18.1_20.4	NC_KO-cdHFD_WT	-2.28259	-2.90723	-1.65794	7.76812e-07
LPC.20.3.SN1	Genotype:Diet	1	3.21443e-08	3.21443e-08	0.0927679	0.765905		DG.18.1_20.4	NC_WT-cdHFD_WT	-2.20631	-2.83095	-1.58166	1.12488e-06
LPC.20.3.SN1	Residuals	12	4.15803e-06	3.46502e-07	NA	NA		DG.18.1_20.4	NC_WT-NC_KO	0.0762803	-0.548368	0.700929	0.982912
LPC.20.4.SN1	Diet	1	0.000186447	0.000186447	42.1582	2.9671e-05		DG.18.1_22.3	cdHFD_WT-cdHFD_KO	-0.0162594	-0.191378	0.158859	0.992295
LPC.20.4.SN1	Genotype	1	6.68866e-09	6.68866e-09	0.0015124	0.969618		DG.18.1_22.3	NC_KO-cdHFD_KO	-0.318644	-0.493762	-0.143525	0.000793397
LPC.20.4.SN1	Genotype:Diet	1	4.36488e-06	4.36488e-06	0.986958	0.340098		DG.18.1_22.3	NC_WT-cdHFD_KO	-0.311296	-0.486414	-0.136177	0.000968259
LPC.20.4.SN1	Residuals	12	5.30707e-05	4.42256e-06	NA	NA		DG.18.1_22.3	NC_KO-cdHFD_WT	-0.302384	-0.477503	-0.127266	0.001236
LPC.20.5.SN1	Diet	1	2.13321e-08	2.13321e-08	18.0095	0.00113984		DG.18.1_22.3	NC_WT-cdHFD_WT	-0.295036	-0.470155	-0.119918	0.0015148
LPC.20.5.SN1	Genotype	1	9.31568e-11	9.31568e-11	0.0786469	0.783916		DG.18.1_22.3	NC_WT-NC_KO	0.00734804	-0.16777	0.182466	0.999269
LPC.20.5.SN1	Genotype:Diet	1	5.71732e-10	5.71732e-10	0.48268	0.500442		DG.18.1_22.4	cdHFD_WT-cdHFD_KO	-0.011908	-0.170262	0.146446	0.995857
LPC.20.5.SN1	Residuals	12	1.42139e-08	1.18449e-09	NA	NA		DG.18.1_22.4	NC_KO-cdHFD_KO	-0.511952	-0.670306	-0.353598	2.91527e-06
LPC.21.0.SN1	Diet	1	1.28655e-08	1.28655e-08	11.31	0.00564243		DG.18.1_22.4	NC_WT-cdHFD_KO	-0.498228	-0.656582	-0.339874	3.89165e-06
LPC.21.0.SN1	Genotype	1	9.65331e-10	9.65331e-10	0.848616	0.375093		DG.18.1_22.4	NC_KO-cdHFD_WT	-0.500044	-0.658398	-0.34169	3.74439e-06
LPC.21.0.SN1	Genotype:Diet	1	1.83275e-10	1.83275e-10	0.161116	0.695187		DG.18.1_22.4	NC_WT-cdHFD_WT	-0.48632	-0.644674	-0.327966	5.0253e-06
LPC.21.0.SN1	Residuals	12	1.36504e-08	1.13753e-09	NA	NA		DG.18.1_22.4	NC_WT-NC_KO	0.013724	-0.14463	0.172078	0.993705
LPC.22.0.SN1	Diet	1	4.10834e-07	4.10834e-07	8.92815	0.0113162		DG.18.1_22.5	cdHFD_WT-cdHFD_KO	0.000924725	-0.373521	0.37537	1
LPC.22.0.SN1	Genotype	1	6.25654e-08	6.25654e-08	1.35965	0.26625		DG.18.1_22.5	NC_KO-cdHFD_KO	-0.961594	-1.33604	-0.587148	3.16518e-05
LPC.22.0.SN1	Genotype:Diet	1	4.7348e-10	4.7348e-10	0.0102895	0.920878		DG.18.1_22.5	NC_WT-cdHFD_KO	-0.982197	-1.35664	-0.607751	2.55789e-05
LPC.22.0.SN1	Residuals	12	5.52188e-07	4.60156e-08	NA	NA		DG.18.1_22.5	NC_KO-cdHFD_WT	-0.962519	-1.33696	-0.588073	3.13485e-05
LPC.22.1.SN1	Diet	1	9.75902e-08	9.75902e-08	2.87387	0.115796		DG.18.1_22.5	NC_WT-cdHFD_WT	-0.983121	-1.35757	-0.608676	2.53373e-05
LPC.22.1.SN1	Genotype	1	1.58714e-08	1.58714e-08	0.467385	0.507179		DG.18.1_22.5	NC_WT-NC_KO	-0.0206027	-0.395048	0.353843	0.998359
LPC.22.1.SN1	Genotype:Diet	1	4.38848e-09	4.38848e-09	0.129233	0.725475		DG.18.1_22.6	cdHFD_WT-cdHFD_KO	-0.10396	-0.670892	0.462972	0.946294
LPC.22.1.SN1	Residuals	12	4.07494e-07	3.39578e-08	NA	NA		DG.18.1_22.6	NC_KO-cdHFD_KO	-1.72887	-2.2958	-1.16194	5.41269e-06
LPC.22.2.SN1	Diet	1	2.07594e-08	2.07594e-08	6.204	0.0283913		DG.18.1_22.6	NC_WT-cdHFD_KO	-1.75346	-2.32039	-1.18653	4.66419e-06
LPC.22.2.SN1	Genotype	1	1.49238e-09	1.49238e-09	0.446002	0.516878		DG.18.1_22.6	NC_KO-cdHFD_WT	-1.62491	-2.19184	-1.05798	1.034e-05
LPC.22.2.SN1	Genotype:Diet	1	4.9814e-10	4.9814e-10	0.14887	0.70637		DG.18.1_22.6	NC_WT-cdHFD_WT	-1.6495	-2.21643	-1.08257	8.84813e-06
LPC.22.2.SN1	Residuals	12	4.01536e-08	3.34613e-09	NA	NA		DG.18.1_22.6	NC_WT-NC_KO	-0.0245913	-0.591524	0.542341	0.999192
LPC.22.3.SN1	Diet	1	9.41549e-10	9.41549e-10	3.93911	0.0705184		DG.18.1_24.4	cdHFD_WT-cdHFD_KO	0.00960436	-0.0184128	0.0376215	0.742561
LPC.22.3.SN1	Genotype	1	1.56596e-11	1.56596e-11	0.0655142	0.802319		DG.18.1_24.4	NC_KO-cdHFD_KO	-0.0693237	-0.0973408	-0.0413066	4.58203e-05
LPC.22.3.SN1	Genotype:Diet	1	2.39187e-12	2.39187e-12	0.0100068	0.921969		DG.18.1_24.4	NC_WT-cdHFD_KO	-0.0660166	-0.0940337	-0.0379994	7.39781e-05
LPC.22.3.SN1	Residuals	12	2.86831e-09	2.39026e-10	NA	NA		DG.18.1_24.4	NC_KO-cdHFD_WT	-0.078928	-0.106945	-0.0509109	1.23557e-05
LPC.22.4.SN1	Diet	1	3.72958e-08	3.72958e-08	7.10137	0.0206063		DG.18.1_24.4	NC_WT-cdHFD_WT	-0.0756209	-0.103638	-0.0476038	1.91512e-05
LPC.22.4.SN1	Genotype	1	5.14232e-09	5.14232e-09	0.979132	0.341946		DG.18.1_24.4	NC_WT-NC_KO	0.00330712	-0.02471	0.0313242	0.984506
LPC.22.4.SN1	Genotype:Diet	1	2.36622e-08	2.36622e-08	4.50544	0.0552784		DG.18.1_24.5	cdHFD_WT-cdHFD_KO	-0.0072352	-0.199883	0.185412	0.999475
LPC.22.4.SN1	Residuals	12	6.30229e-08	5.25191e-09	NA	NA		DG.18.1_24.5	NC_KO-cdHFD_KO	-0.265481	-0.458129	-0.0728339	0.00705157
LPC.22.6.SN1	Diet	1	0.000127828	0.000127828	31.6994	0.000110696		DG.18.1_24.5	NC_WT-cdHFD_KO	-0.2557	-0.448348	-0.0630528	0.00916011
LPC.22.6.SN1	Genotype	1	3.51174e-06	3.51174e-06	0.870856	0.369116		DG.18.1_24.5	NC_KO-cdHFD_WT	-0.258246	-0.450894	-0.0655987	0.00855597
LPC.22.6.SN1	Genotype:Diet	1	6.5941e-07	6.5941e-07	0.163523	0.693048		DG.18.1_24.5	NC_WT-cdHFD_WT	-0.248465	-0.441113	-0.0558176	0.0111252
LPC.22.6.SN1	Residuals	12	4.83902e-05	4.03251e-06	NA	NA		DG.18.1_24.5	NC_WT-NC_KO	0.00978104	-0.182867	0.202429	0.998709
LPC.23.0.SN1	Diet	1	2.33263e-08	2.33263e-08	26.9162	0.0002263		DG.18.1_24.6	cdHFD_WT-cdHFD_KO	0.0261399	-0.124335	0.176615	0.953717
LPC.23.0.SN1	Genotype	1	4.75014e-09	4.75014e-09	5.4812	0.0373046		DG.18.1_24.6	NC_KO-cdHFD_KO	-0.28775	-0.438225	-0.137275	0.000514564
LPC.23.0.SN1	Genotype:Diet	1	1.01691e-09	1.01691e-09	1.17342	0.299986		DG.18.1_24.6	NC_WT-cdHFD_KO	-0.284832	-0.435307	-0.134357	0.000562899
LPC.23.0.SN1	Residuals	12	1.03995e-08	8.66625e-10	NA	NA		DG.18.1_24.6	NC_KO-cdHFD_WT	-0.31389	-0.464365	-0.163415	0.000234635
LPC.24.0.SN1	Diet	1	1.09062e-08	1.09062e-08	0.653486	0.434603		DG.18.1_24.6	NC_WT-cdHFD_WT	-0.310972	-0.461447	-0.160497	0.000255694
LPC.24.0.SN1	Genotype	1	1.78441e-08	1.78441e-08	1.0692	0.321517		DG.18.1_24.6	NC_WT-NC_KO	0.00291767	-0.147557	0.153393	0.999927
LPC.24.0.SN1	Genotype:Diet	1	3.77381e-08	3.77381e-08	2.26123	0.158504		DG.18.2_20.4	cdHFD_WT-cdHFD_KO	0.0189889	-0.0980353	0.136013	0.961701
LPC.24.0.SN1	Residuals	12	2.00271e-07	1.66892e-08	NA	NA		DG.18.2_20.4	NC_KO-cdHFD_KO	-0.175893	-0.292918	-0.0588692	0.00373086
LPC.24.1.SN1	Diet	1	2.53458e-09	2.53458e-09	0.212009	0.65343		DG.18.2_20.4	NC_WT-cdHFD_KO	-0.183282	-0.300307	-0.0662581	0.002718
LPC.24.1.SN1	Genotype	1	3.34461e-08	3.34461e-08	2.79765	0.120251		DG.18.2_20.4	NC_KO-cdHFD_WT	-0.194882	-0.311907	-0.0778582	0.00166573
LPC.24.1.SN1	Genotype:Diet	1	6.08671e-11	6.08671e-11	0.00509133	0.944292		DG.18.2_20.4	NC_WT-cdHFD_WT	-0.202271	-0.319295	-0.0852471	0.00122582
LPC.24.1.SN1	Residuals	12	1.43461e-07	1.19551e-08	NA	NA		DG.18.2_20.4	NC_WT-NC_KO	-0.0073889	-0.124413	0.109635	0.997531
LPC.24.2.SN1	Diet	1	5.87894e-09	5.87894e-09	22.6248	0.000466861		DG.18.2_22.0	cdHFD_WT-cdHFD_KO	-0.00228351	-0.0146746	0.0101076	0.945559
LPC.24.2.SN1	Genotype	1	6.8094e-11	6.8094e-11	0.262056	0.618001		DG.18.2_22.0	NC_KO-cdHFD_KO	0.0027202	-0.0096709	0.0151113	0.912917
LPC.24.2.SN1	Genotype:Diet	1	1.09231e-11	1.09231e-11	0.0420372	0.840986		DG.18.2_22.0	NC_WT-cdHFD_KO	0.00124426	-0.0111468	0.0136354	0.990311
LPC.24.2.SN1	Residuals	12	3.11814e-09	2.59845e-10	NA	NA		DG.18.2_22.0	NC_KO-cdHFD_WT	0.00500371	-0.00738739	0.0173948	0.638989
LPC.24.4.SN1	Diet	1	8.55137e-11	8.55137e-11	1.21923	0.291162		DG.18.2_22.0	NC_WT-cdHFD_WT	0.00352778	-0.00886333	0.0159189	0.832063
LPC.24.4.SN1	Genotype	1	2.53182e-11	2.53182e-11	0.360979	0.559141		DG.18.2_22.0	NC_WT-NC_KO	-0.00147594	-0.013867	0.0109152	0.984096
LPC.24.4.SN1	Genotype:Diet	1	5.49982e-12	5.49982e-12	0.0784147	0.784226		DG.18.2_22.4	cdHFD_WT-cdHFD_KO	-0.0327311	-0.257888	0.192425	0.971885
LPC.24.4.SN1	Residuals	12	8.41651e-10	7.01376e-11	NA	NA		DG.18.2_22.4	NC_KO-cdHFD_KO	-0.534621	-0.759777	-0.309464	6.86592e-05
LPC.24.5.SN1	Diet	1	1.81515e-10	1.81515e-10	5.0764	0.0437531		DG.18.2_22.4	NC_WT-cdHFD_KO	-0.52164	-0.746797	-0.296484	8.71318e-05
LPC.24.5.SN1	Genotype	1	2.11927e-11	2.11927e-11	0.592692	0.456268		DG.18.2_22.4	NC_KO-cdHFD_WT	-0.50189	-0.727046	-0.276733	0.000126082
LPC.24.5.SN1	Genotype:Diet	1	3.58826e-11	3.58826e-11	1.00352	0.336233		DG.18.2_22.4	NC_WT-cdHFD_WT	-0.488909	-0.714066	-0.263753	0.000161487
LPC.24.5.SN1	Residuals	12	4.2908e-10	3.57567e-11	NA	NA		DG.18.2_22.4	NC_WT-NC_KO	0.0129804	-0.212176	0.238137	0.998115
LPC.24.6.SN1	Diet	1	1.22167e-09	1.22167e-09	16.864	0.00145513		DG.18.2_22.5	cdHFD_WT-cdHFD_KO	-0.0472717	-0.147869	0.0533255	0.525397
LPC.24.6.SN1	Genotype	1	1.59272e-12	1.59272e-12	0.0219859	0.884587		DG.18.2_22.5	NC_KO-cdHFD_KO	-0.177127	-0.277724	-0.0765298	0.00104958
LPC.24.6.SN1	Genotype:Diet	1	4.70128e-11	4.70128e-11	0.648966	0.436155		DG.18.2_22.5	NC_WT-cdHFD_KO	-0.171221	-0.271818	-0.0706239	0.00139287
LPC.24.6.SN1	Residuals	12	8.69312e-10	7.24426e-11	NA	NA		DG.18.2_22.5	NC_KO-cdHFD_WT	-0.129855	-0.230453	-0.0292581	0.0110617
LPC.26.2.SN1	Diet	1	1.00138e-09	1.00138e-09	17.3362	0.00131416		DG.18.2_22.5	NC_WT-cdHFD_WT	-0.123949	-0.224547	-0.0233522	0.0150042
LPC.26.2.SN1	Genotype	1	9.26184e-13	9.26184e-13	0.0160344	0.901333		DG.18.2_22.5	NC_WT-NC_KO	0.00590588	-0.0946914	0.106503	0.998011
LPC.26.2.SN1	Genotype:Diet	1	1.43505e-11	1.43505e-11	0.24844	0.627186		DG.18.2_22.6	cdHFD_WT-cdHFD_KO	-0.0706149	-0.472319	0.33109	0.952177
LPC.26.2.SN1	Residuals	12	6.93148e-10	5.77623e-11	NA	NA		DG.18.2_22.6	NC_KO-cdHFD_KO	-1.04513	-1.44683	-0.643424	2.77715e-05
LPC.O.16.0	Diet	1	2.07866e-09	2.07866e-09	0.104522	0.752034		DG.18.2_22.6	NC_WT-cdHFD_KO	-1.10016	-1.50187	-0.698459	1.65058e-05
LPC.O.16.0	Genotype	1	3.7755e-08	3.7755e-08	1.89844	0.193404		DG.18.2_22.6	NC_KO-cdHFD_WT	-0.974514	-1.37622	-0.572809	5.56625e-05
LPC.O.16.0	Genotype:Diet	1	6.14058e-08	6.14058e-08	3.08768	0.104346		DG.18.2_22.6	NC_WT-cdHFD_WT	-1.02955	-1.43125	-0.627844	3.22877e-05
LPC.O.16.0	Residuals	12	2.38648e-07	1.98873e-08	NA	NA		DG.18.2_22.6	NC_WT-NC_KO	-0.0550349	-0.456739	0.34667	0.976242
LPC.O.16.1	Diet	1	8.73211e-11	8.73211e-11	0.15705	0.698843		DG.18.2_24.4	cdHFD_WT-cdHFD_KO	-0.0361297	-0.10307	0.0308109	0.41328
LPC.O.16.1	Genotype	1	3.4075e-09	3.4075e-09	6.12853	0.0291932		DG.18.2_24.4	NC_KO-cdHFD_KO	-0.114063	-0.181003	-0.047122	0.00138014
LPC.O.16.1	Genotype:Diet	1	3.78457e-09	3.78457e-09	6.8067	0.0228452		DG.18.2_24.4	NC_WT-cdHFD_KO	-0.112489	-0.179429	-0.0455481	0.00154729
LPC.O.16.1	Residuals	12	6.67209e-09	5.56007e-10	NA	NA		DG.18.2_24.4	NC_KO-cdHFD_WT	-0.0779329	-0.144874	-0.0109924	0.0213664
LPC.O.18.0	Diet	1	2.73614e-08	2.73614e-08	10.6393	0.00680589		DG.18.2_24.4	NC_WT-cdHFD_WT	-0.076359	-0.1433	-0.00941838	0.0241475
LPC.O.18.0	Genotype	1	9.48791e-09	9.48791e-09	3.68932	0.0788364		DG.18.2_24.4	NC_WT-NC_KO	0.00157397	-0.0653666	0.0685145	0.999871
LPC.O.18.0	Genotype:Diet	1	3.13168e-08	3.13168e-08	12.1774	0.00446655		DG.18.2_24.5	cdHFD_WT-cdHFD_KO	0.020897	-0.0937479	0.135542	0.947169
LPC.O.18.0	Residuals	12	3.08606e-08	2.57172e-09	NA	NA		DG.18.2_24.5	NC_KO-cdHFD_KO	-0.181205	-0.29585	-0.0665603	0.00253005
LPC.O.18.1	Diet	1	6.94025e-07	6.94025e-07	27.7223	0.00019937		DG.18.2_24.5	NC_WT-cdHFD_KO	-0.179409	-0.294053	-0.0647636	0.00273549
LPC.O.18.1	Genotype	1	2.20772e-08	2.20772e-08	0.881857	0.366212		DG.18.2_24.5	NC_KO-cdHFD_WT	-0.202102	-0.316747	-0.0874573	0.00103908
LPC.O.18.1	Genotype:Diet	1	4.46419e-08	4.46419e-08	1.78319	0.206536		DG.18.2_24.5	NC_WT-cdHFD_WT	-0.200306	-0.31495	-0.0856606	0.00112017
LPC.O.18.1	Residuals	12	3.00419e-07	2.50349e-08	NA	NA		DG.18.2_24.5	NC_WT-NC_KO	0.00179669	-0.112848	0.116442	0.999962
LPC.O.18.2	Diet	1	4.1373e-12	4.1373e-12	0.0540596	0.820062		FA.18.1	cdHFD_WT-cdHFD_KO	-0.00230914	-0.00803835	0.00342007	0.640318
LPC.O.18.2	Genotype	1	1.73125e-11	1.73125e-11	0.226212	0.642888		FA.18.1	NC_KO-cdHFD_KO	-0.00080864	-0.00653785	0.00492057	0.974142
LPC.O.18.2	Genotype:Diet	1	6.65853e-11	6.65853e-11	0.870032	0.369335		FA.18.1	NC_WT-cdHFD_KO	-0.00156421	-0.00729342	0.004165	0.848305
LPC.O.18.2	Residuals	12	9.18385e-10	7.65321e-11	NA	NA		FA.18.1	NC_KO-cdHFD_WT	0.0015005	-0.00422871	0.00722971	0.863108
LPC.O.20.0	Diet	1	1.3133e-12	1.3133e-12	0.00158178	0.968929		FA.18.1	NC_WT-cdHFD_WT	0.000744935	-0.00498428	0.00647415	0.979538
LPC.O.20.0	Genotype	1	8.91073e-11	8.91073e-11	0.107324	0.748857		FA.18.1	NC_WT-NC_KO	-0.000755568	-0.00648478	0.00497364	0.978691
LPC.O.20.0	Genotype:Diet	1	5.70828e-09	5.70828e-09	6.87523	0.0222997		FA.18.2	cdHFD_WT-cdHFD_KO	-0.00106979	-0.0063331	0.00419352	0.929024
LPC.O.20.0	Residuals	12	9.9632e-09	8.30267e-10	NA	NA		FA.18.2	NC_KO-cdHFD_KO	0.00445866	-0.000804646	0.00972197	0.107754
LPC.O.20.1	Diet	1	3.14484e-11	3.14484e-11	4.34214	0.059225		FA.18.2	NC_WT-cdHFD_KO	0.00473484	-0.000528464	0.00999815	0.0831415
LPC.O.20.1	Genotype	1	3.18119e-15	3.18119e-15	0.000439233	0.983624		FA.18.2	NC_KO-cdHFD_WT	0.00552845	0.000265144	0.0107918	0.0385802
LPC.O.20.1	Genotype:Diet	1	1.1636e-11	1.1636e-11	1.60661	0.229013		FA.18.2	NC_WT-cdHFD_WT	0.00580463	0.000541326	0.0110679	0.0293975
LPC.O.20.1	Residuals	12	8.69112e-11	7.2426e-12	NA	NA		FA.18.2	NC_WT-NC_KO	0.000276182	-0.00498713	0.00553949	0.998575
LPC.O.22.0	Diet	1	2.47595e-09	2.47595e-09	0.83997	0.377456		FA.20.0	cdHFD_WT-cdHFD_KO	-7.54548e-06	-0.000861435	0.000846344	0.999993
LPC.O.22.0	Genotype	1	9.27232e-10	9.27232e-10	0.314565	0.585213		FA.20.0	NC_KO-cdHFD_KO	0.000582678	-0.000271212	0.00143657	0.232141
LPC.O.22.0	Genotype:Diet	1	6.21392e-09	6.21392e-09	2.10809	0.172162		FA.20.0	NC_WT-cdHFD_KO	0.000327855	-0.000526035	0.00118174	0.673257
LPC.O.22.0	Residuals	12	3.53719e-08	2.94766e-09	NA	NA		FA.20.0	NC_KO-cdHFD_WT	0.000590223	-0.000263666	0.00144411	0.223296
LPC.O.22.1	Diet	1	8.39679e-10	8.39679e-10	39.1771	4.19636e-05		FA.20.0	NC_WT-cdHFD_WT	0.0003354	-0.000518489	0.00118929	0.658045
LPC.O.22.1	Genotype	1	1.91119e-11	1.91119e-11	0.891709	0.36364		FA.20.0	NC_WT-NC_KO	-0.000254823	-0.00110871	0.000599067	0.812137
LPC.O.22.1	Genotype:Diet	1	1.03698e-10	1.03698e-10	4.83825	0.0481712		FA.20.4	cdHFD_WT-cdHFD_KO	-0.00645246	-0.0259345	0.0130296	0.761399
LPC.O.22.1	Residuals	12	2.57195e-10	2.14329e-11	NA	NA		FA.20.4	NC_KO-cdHFD_KO	-0.000474006	-0.019956	0.019008	0.999857
LPC.O.24.1	Diet	1	6.5308e-10	6.5308e-10	2.13903	0.169285		FA.20.4	NC_WT-cdHFD_KO	-0.00179415	-0.0212762	0.0176879	0.992477
LPC.O.24.1	Genotype	1	9.95616e-10	9.95616e-10	3.26093	0.0960775		FA.20.4	NC_KO-cdHFD_WT	0.00597846	-0.0135036	0.0254605	0.799461
LPC.O.24.1	Genotype:Diet	1	4.85513e-10	4.85513e-10	1.5902	0.231263		FA.20.4	NC_WT-cdHFD_WT	0.00465831	-0.0148237	0.0241403	0.891265
LPC.O.24.1	Residuals	12	3.6638e-09	3.05316e-10	NA	NA		FA.20.4	NC_WT-NC_KO	-0.00132015	-0.0208022	0.0181619	0.996955
LPE.16.0	Diet	1	0.00151442	0.00151442	2.59925	0.132887		FA.22.6	cdHFD_WT-cdHFD_KO	-0.0053803	-0.0238971	0.0131365	0.823659
LPE.16.0	Genotype	1	0.000386891	0.000386891	0.664033	0.431016		FA.22.6	NC_KO-cdHFD_KO	0.00945197	-0.00906482	0.0279688	0.458809
LPE.16.0	Genotype:Diet	1	0.000969799	0.000969799	1.6645	0.221305		FA.22.6	NC_WT-cdHFD_KO	0.00755056	-0.0109662	0.0260674	0.632142
LPE.16.0	Residuals	12	0.00699165	0.000582638	NA	NA		FA.22.6	NC_KO-cdHFD_WT	0.0148323	-0.00368452	0.0333491	0.134653
LPE.16.1	Diet	1	5.73928e-06	5.73928e-06	11.8452	0.00487928		FA.22.6	NC_WT-cdHFD_WT	0.0129309	-0.00558593	0.0314477	0.216371
LPE.16.1	Genotype	1	1.2629e-06	1.2629e-06	2.60648	0.132399		FA.22.6	NC_WT-NC_KO	-0.00190141	-0.0204182	0.0166154	0.989659
LPE.16.1	Genotype:Diet	1	2.82644e-10	2.82644e-10	0.000583344	0.981128		Hex2Cer.18.1.2O.23.0	cdHFD_WT-cdHFD_KO	-5.91478e-06	-2.71312e-05	1.53017e-05	0.840381
LPE.16.1	Residuals	12	5.81429e-06	4.84524e-07	NA	NA		Hex2Cer.18.1.2O.23.0	NC_KO-cdHFD_KO	2.00763e-05	-1.14013e-06	4.12927e-05	0.0657507
LPE.17.0	Diet	1	1.93215e-06	1.93215e-06	10.426	0.00723359		Hex2Cer.18.1.2O.23.0	NC_WT-cdHFD_KO	2.24705e-05	1.25403e-06	4.36869e-05	0.0368779
LPE.17.0	Genotype	1	1.2744e-07	1.2744e-07	0.687676	0.423145		Hex2Cer.18.1.2O.23.0	NC_KO-cdHFD_WT	2.59911e-05	4.77465e-06	4.72075e-05	0.0155678
LPE.17.0	Genotype:Diet	1	3.78509e-08	3.78509e-08	0.204246	0.659375		Hex2Cer.18.1.2O.23.0	NC_WT-cdHFD_WT	2.83853e-05	7.16882e-06	4.96017e-05	0.00867249
LPE.17.0	Residuals	12	2.22384e-06	1.8532e-07	NA	NA		Hex2Cer.18.1.2O.23.0	NC_WT-NC_KO	2.39416e-06	-1.88223e-05	2.36106e-05	0.986397
LPE.18.0	Diet	1	0.00419189	0.00419189	4.1117	0.0653888		Hex2Cer.18.1.2O.24.0	cdHFD_WT-cdHFD_KO	-0.000129815	-0.000340517	8.08874e-05	0.307347
LPE.18.0	Genotype	1	5.50552e-05	5.50552e-05	0.054002	0.820156		Hex2Cer.18.1.2O.24.0	NC_KO-cdHFD_KO	-3.64023e-05	-0.000247105	0.0001743	0.954412
LPE.18.0	Genotype:Diet	1	0.0011992	0.0011992	1.17626	0.299428		Hex2Cer.18.1.2O.24.0	NC_WT-cdHFD_KO	-1.03189e-05	-0.000221021	0.000200383	0.99884
LPE.18.0	Residuals	12	0.012234	0.0010195	NA	NA		Hex2Cer.18.1.2O.24.0	NC_KO-cdHFD_WT	9.34127e-05	-0.00011729	0.000304115	0.570637
LPE.18.1	Diet	1	0.000398176	0.000398176	2.07115	0.175679		Hex2Cer.18.1.2O.24.0	NC_WT-cdHFD_WT	0.000119496	-9.12063e-05	0.000330198	0.373004
LPE.18.1	Genotype	1	6.56789e-05	6.56789e-05	0.341635	0.569713		Hex2Cer.18.1.2O.24.0	NC_WT-NC_KO	2.60834e-05	-0.000184619	0.000236786	0.982228
LPE.18.1	Genotype:Diet	1	0.000146373	0.000146373	0.761373	0.400022		Hex2Cer.18.1.2O.24.1	cdHFD_WT-cdHFD_KO	-0.000304525	-0.000928286	0.000319236	0.494907
LPE.18.1	Residuals	12	0.00230698	0.000192249	NA	NA		Hex2Cer.18.1.2O.24.1	NC_KO-cdHFD_KO	-0.000134651	-0.000758412	0.00048911	0.916691
LPE.18.2	Diet	1	0.000245957	0.000245957	9.71562	0.00890447		Hex2Cer.18.1.2O.24.1	NC_WT-cdHFD_KO	5.46134e-05	-0.000569148	0.000678374	0.993514
LPE.18.2	Genotype	1	4.30541e-06	4.30541e-06	0.17007	0.687322		Hex2Cer.18.1.2O.24.1	NC_KO-cdHFD_WT	0.000169874	-0.000453887	0.000793635	0.849236
LPE.18.2	Genotype:Diet	1	3.81051e-06	3.81051e-06	0.15052	0.704833		Hex2Cer.18.1.2O.24.1	NC_WT-cdHFD_WT	0.000359139	-0.000264622	0.0009829	0.360828
LPE.18.2	Residuals	12	0.000303787	2.53156e-05	NA	NA		Hex2Cer.18.1.2O.24.1	NC_WT-NC_KO	0.000189264	-0.000434497	0.000813025	0.80467
LPE.22.6	Diet	1	4.78199e-07	4.78199e-07	0.00986545	0.92252		Hex3Cer.18.1.2O.22.0	cdHFD_WT-cdHFD_KO	-4.87447e-05	-0.000150515	5.30255e-05	0.510223
LPE.22.6	Genotype	1	3.38349e-05	3.38349e-05	0.698028	0.419771		Hex3Cer.18.1.2O.22.0	NC_KO-cdHFD_KO	-0.000179478	-0.000281248	-7.77075e-05	0.00103558
LPE.22.6	Genotype:Diet	1	2.25985e-06	2.25985e-06	0.0466218	0.832676		Hex3Cer.18.1.2O.22.0	NC_WT-cdHFD_KO	-9.73742e-05	-0.000199144	4.39599e-06	0.0623284
LPE.22.6	Residuals	12	0.000581665	4.84721e-05	NA	NA		Hex3Cer.18.1.2O.22.0	NC_KO-cdHFD_WT	-0.000130733	-0.000232503	-2.89628e-05	0.0114262
LPE.O.18.2	Diet	1	6.94979e-06	6.94979e-06	11.4956	0.00536281		Hex3Cer.18.1.2O.22.0	NC_WT-cdHFD_WT	-4.86295e-05	-0.0001504	5.31407e-05	0.512112
LPE.O.18.2	Genotype	1	4.38384e-07	4.38384e-07	0.725131	0.411138		Hex3Cer.18.1.2O.22.0	NC_WT-NC_KO	8.21035e-05	-1.96667e-05	0.000183874	0.131008
LPE.O.18.2	Genotype:Diet	1	8.76717e-07	8.76717e-07	1.45018	0.251715		Hex3Cer.18.1.2O.24.1	cdHFD_WT-cdHFD_KO	-6.51102e-05	-0.000185159	5.4939e-05	0.409304
LPE.O.18.2	Residuals	12	7.2547e-06	6.04558e-07	NA	NA		Hex3Cer.18.1.2O.24.1	NC_KO-cdHFD_KO	-0.00020221	-0.000322259	-8.21608e-05	0.00151766
LPE.O.20.0	Diet	1	5.73791e-07	5.73791e-07	0.749666	0.403561		Hex3Cer.18.1.2O.24.1	NC_WT-cdHFD_KO	-0.000143818	-0.000263867	-2.37689e-05	0.0179209
LPE.O.20.0	Genotype	1	5.28207e-09	5.28207e-09	0.0069011	0.935163		Hex3Cer.18.1.2O.24.1	NC_KO-cdHFD_WT	-0.0001371	-0.000257149	-1.70506e-05	0.0239806
LPE.O.20.0	Genotype:Diet	1	1.22703e-06	1.22703e-06	1.60314	0.229487		Hex3Cer.18.1.2O.24.1	NC_WT-cdHFD_WT	-7.87079e-05	-0.000198757	4.13413e-05	0.260599
LPE.O.20.0	Residuals	12	9.18474e-06	7.65395e-07	NA	NA		Hex3Cer.18.1.2O.24.1	NC_WT-NC_KO	5.83919e-05	-6.16573e-05	0.000178441	0.49789
LPG.16.0	Diet	1	2.01413e-06	2.01413e-06	11.7817	0.0049632		HexCer.18.1.2O.20.0	cdHFD_WT-cdHFD_KO	7.40423e-05	-0.000383442	0.000531527	0.961975
LPG.16.0	Genotype	1	6.0572e-09	6.0572e-09	0.0354316	0.85384		HexCer.18.1.2O.20.0	NC_KO-cdHFD_KO	-0.000307791	-0.000765275	0.000149693	0.242051
LPG.16.0	Genotype:Diet	1	1.47275e-07	1.47275e-07	0.861483	0.371617		HexCer.18.1.2O.20.0	NC_WT-cdHFD_KO	9.43566e-05	-0.000363128	0.000551841	0.92619
LPG.16.0	Residuals	12	2.05146e-06	1.70955e-07	NA	NA		HexCer.18.1.2O.20.0	NC_KO-cdHFD_WT	-0.000381833	-0.000839318	7.56508e-05	0.114514
LPG.16.1	Diet	1	3.05033e-07	3.05033e-07	11.0827	0.00600846		HexCer.18.1.2O.20.0	NC_WT-cdHFD_WT	2.03143e-05	-0.00043717	0.000477798	0.999134
LPG.16.1	Genotype	1	6.99777e-11	6.99777e-11	0.00254248	0.960615		HexCer.18.1.2O.20.0	NC_WT-NC_KO	0.000402148	-5.53365e-05	0.000859632	0.0920885
LPG.16.1	Genotype:Diet	1	1.95088e-07	1.95088e-07	7.08808	0.0207015		HexCer.18.1.2O.22.0	cdHFD_WT-cdHFD_KO	0.00108591	-0.00183762	0.00400945	0.694655
LPG.16.1	Residuals	12	3.3028e-07	2.75234e-08	NA	NA		HexCer.18.1.2O.22.0	NC_KO-cdHFD_KO	-0.00128371	-0.00420724	0.00163982	0.57794
LPG.18.0	Diet	1	1.12433e-05	1.12433e-05	40.8936	3.42867e-05		HexCer.18.1.2O.22.0	NC_WT-cdHFD_KO	0.000427478	-0.00249606	0.00335101	0.971418
LPG.18.0	Genotype	1	2.39724e-07	2.39724e-07	0.871918	0.368834		HexCer.18.1.2O.22.0	NC_KO-cdHFD_WT	-0.00236962	-0.00529316	0.000553913	0.128655
LPG.18.0	Genotype:Diet	1	4.55623e-07	4.55623e-07	1.65718	0.22226		HexCer.18.1.2O.22.0	NC_WT-cdHFD_WT	-0.000658433	-0.00358197	0.0022651	0.906876
LPG.18.0	Residuals	12	3.29927e-06	2.74939e-07	NA	NA		HexCer.18.1.2O.22.0	NC_WT-NC_KO	0.00171119	-0.00121235	0.00463472	0.34765
LPG.18.1	Diet	1	0.000901641	0.000901641	30.2643	0.000135972		HexCer.18.1.2O.23.0	cdHFD_WT-cdHFD_KO	-4.78399e-05	-0.00337785	0.00328217	0.99997
LPG.18.1	Genotype	1	4.07199e-06	4.07199e-06	0.13668	0.718046		HexCer.18.1.2O.23.0	NC_KO-cdHFD_KO	0.0025947	-0.000735307	0.00592471	0.14935
LPG.18.1	Genotype:Diet	1	6.44112e-05	6.44112e-05	2.16202	0.167187		HexCer.18.1.2O.23.0	NC_WT-cdHFD_KO	0.00408298	0.000752972	0.00741299	0.0154812
LPG.18.1	Residuals	12	0.000357506	2.97922e-05	NA	NA		HexCer.18.1.2O.23.0	NC_KO-cdHFD_WT	0.00264254	-0.000687467	0.00597255	0.139528
LPG.18.2	Diet	1	3.53368e-06	3.53368e-06	0.168852	0.688377		HexCer.18.1.2O.23.0	NC_WT-cdHFD_WT	0.00413082	0.000800812	0.00746083	0.0143668
LPG.18.2	Genotype	1	3.46448e-06	3.46448e-06	0.165546	0.691264		HexCer.18.1.2O.23.0	NC_WT-NC_KO	0.00148828	-0.00184173	0.00481829	0.564474
LPG.18.2	Genotype:Diet	1	6.64606e-05	6.64606e-05	3.17573	0.100039		HexCer.18.1.2O.24.0	cdHFD_WT-cdHFD_KO	-0.000110182	-0.00400638	0.00378601	0.999775
LPG.18.2	Residuals	12	0.000251132	2.09276e-05	NA	NA		HexCer.18.1.2O.24.0	NC_KO-cdHFD_KO	0.000452354	-0.00344384	0.00434855	0.98523
LPG.18.3	Diet	1	1.65202e-07	1.65202e-07	6.7996	0.0229026		HexCer.18.1.2O.24.0	NC_WT-cdHFD_KO	0.00354615	-0.000350044	0.00744235	0.0788642
LPG.18.3	Genotype	1	9.61682e-11	9.61682e-11	0.00395822	0.95087		HexCer.18.1.2O.24.0	NC_KO-cdHFD_WT	0.000562536	-0.00333366	0.00445873	0.972424
LPG.18.3	Genotype:Diet	1	7.10641e-08	7.10641e-08	2.92496	0.112925		HexCer.18.1.2O.24.0	NC_WT-cdHFD_WT	0.00365633	-0.000239862	0.00755253	0.0684051
LPG.18.3	Residuals	12	2.9155e-07	2.42958e-08	NA	NA		HexCer.18.1.2O.24.0	NC_WT-NC_KO	0.0030938	-0.000802398	0.00698999	0.139195
LPG.20.2	Diet	1	1.53717e-06	1.53717e-06	7.63806	0.017161		HexCer.18.1.2O.24.1	cdHFD_WT-cdHFD_KO	8.04957e-05	-0.00270934	0.00287033	0.999761
LPG.20.2	Genotype	1	1.38758e-07	1.38758e-07	0.689476	0.422556		HexCer.18.1.2O.24.1	NC_KO-cdHFD_KO	-0.00274392	-0.00553375	4.59084e-05	0.0543926
LPG.20.2	Genotype:Diet	1	5.23179e-07	5.23179e-07	2.59962	0.132862		HexCer.18.1.2O.24.1	NC_WT-cdHFD_KO	-0.000258282	-0.00304811	0.00253155	0.99236
LPG.20.2	Residuals	12	2.41502e-06	2.01252e-07	NA	NA		HexCer.18.1.2O.24.1	NC_KO-cdHFD_WT	-0.00282442	-0.00561425	-3.45873e-05	0.0469183
LPG.20.3	Diet	1	1.45305e-05	1.45305e-05	62.5583	4.22419e-06		HexCer.18.1.2O.24.1	NC_WT-cdHFD_WT	-0.000338777	-0.00312861	0.00245105	0.983186
LPG.20.3	Genotype	1	1.35969e-07	1.35969e-07	0.585389	0.458991		HexCer.18.1.2O.24.1	NC_WT-NC_KO	0.00248564	-0.00030419	0.00527547	0.0867953
LPG.20.3	Genotype:Diet	1	3.77772e-07	3.77772e-07	1.62642	0.226335		LNAPE.16.0.N.18.0	cdHFD_WT-cdHFD_KO	-0.061021	-0.13084	0.00879761	0.0944182
LPG.20.3	Residuals	12	2.78726e-06	2.32272e-07	NA	NA		LNAPE.16.0.N.18.0	NC_KO-cdHFD_KO	-0.0269124	-0.096731	0.0429062	0.67067
LPG.20.4	Diet	1	8.56186e-05	8.56186e-05	22.4567	0.000481205		LNAPE.16.0.N.18.0	NC_WT-cdHFD_KO	-0.0049945	-0.0748131	0.0648241	0.996425
LPG.20.4	Genotype	1	6.41201e-07	6.41201e-07	0.168179	0.688962		LNAPE.16.0.N.18.0	NC_KO-cdHFD_WT	0.0341086	-0.03571	0.103927	0.494373
LPG.20.4	Genotype:Diet	1	1.44006e-05	1.44006e-05	3.77709	0.0757844		LNAPE.16.0.N.18.0	NC_WT-cdHFD_WT	0.0560265	-0.0137921	0.125845	0.133729
LPG.20.4	Residuals	12	4.57514e-05	3.81262e-06	NA	NA		LNAPE.16.0.N.18.0	NC_WT-NC_KO	0.0219179	-0.0479008	0.0917365	0.788647
LPG.22.4	Diet	1	5.72776e-06	5.72776e-06	30.424	0.000132849		LNAPE.18.1.N.18.0	cdHFD_WT-cdHFD_KO	-0.392866	-0.966802	0.18107	0.229983
LPG.22.4	Genotype	1	7.68633e-08	7.68633e-08	0.408273	0.534854		LNAPE.18.1.N.18.0	NC_KO-cdHFD_KO	0.333835	-0.240101	0.907771	0.352656
LPG.22.4	Genotype:Diet	1	7.70737e-07	7.70737e-07	4.0939	0.0658965		LNAPE.18.1.N.18.0	NC_WT-cdHFD_KO	0.45571	-0.118226	1.02965	0.139226
LPG.22.4	Residuals	12	2.25917e-06	1.88265e-07	NA	NA		LNAPE.18.1.N.18.0	NC_KO-cdHFD_WT	0.726701	0.152765	1.30064	0.012572
LPG.22.5	Diet	1	1.77521e-05	1.77521e-05	2.31865	0.153739		LNAPE.18.1.N.18.0	NC_WT-cdHFD_WT	0.848576	0.27464	1.42251	0.0042234
LPG.22.5	Genotype	1	4.03907e-06	4.03907e-06	0.527555	0.481564		LNAPE.18.1.N.18.0	NC_WT-NC_KO	0.121875	-0.452061	0.695811	0.920238
LPG.22.5	Genotype:Diet	1	2.36478e-05	2.36478e-05	3.0887	0.104295		LNAPE.18.1.N.20.0	cdHFD_WT-cdHFD_KO	-0.170412	-0.556582	0.215758	0.574166
LPG.22.5	Residuals	12	9.18744e-05	7.6562e-06	NA	NA		LNAPE.18.1.N.20.0	NC_KO-cdHFD_KO	0.0318634	-0.354307	0.418034	0.994552
LPG.22.6	Diet	1	0.00023593	0.00023593	5.86392	0.032226		LNAPE.18.1.N.20.0	NC_WT-cdHFD_KO	0.147435	-0.238735	0.533605	0.676977
LPG.22.6	Genotype	1	5.86448e-06	5.86448e-06	0.145759	0.709297		LNAPE.18.1.N.20.0	NC_KO-cdHFD_WT	0.202276	-0.183895	0.588446	0.437754
LPG.22.6	Genotype:Diet	1	0.000102145	0.000102145	2.53875	0.137067		LNAPE.18.1.N.20.0	NC_WT-cdHFD_WT	0.317847	-0.0683233	0.704017	0.121114
LPG.22.6	Residuals	12	0.00048281	4.02342e-05	NA	NA		LNAPE.18.1.N.20.0	NC_WT-NC_KO	0.115571	-0.270599	0.501742	0.810875
LPI.16.0	Diet	1	1.46374e-06	1.46374e-06	1.69522	0.217352		LNAPE.18.1.N.20.1	cdHFD_WT-cdHFD_KO	-0.138958	-0.497732	0.219816	0.667484
LPI.16.0	Genotype	1	1.39747e-07	1.39747e-07	0.161847	0.694536		LNAPE.18.1.N.20.1	NC_KO-cdHFD_KO	0.161692	-0.197082	0.520466	0.55805
LPI.16.0	Genotype:Diet	1	2.21534e-08	2.21534e-08	0.0256567	0.875406		LNAPE.18.1.N.20.1	NC_WT-cdHFD_KO	0.263879	-0.094895	0.622653	0.182971
LPI.16.0	Residuals	12	1.03614e-05	8.63453e-07	NA	NA		LNAPE.18.1.N.20.1	NC_KO-cdHFD_WT	0.30065	-0.0581239	0.659424	0.11266
LPI.18.0	Diet	1	5.30217e-05	5.30217e-05	10.072	0.00801531		LNAPE.18.1.N.20.1	NC_WT-cdHFD_WT	0.402837	0.044063	0.761611	0.0265008
LPI.18.0	Genotype	1	4.19971e-07	4.19971e-07	0.0797775	0.782412		LNAPE.18.1.N.20.1	NC_WT-NC_KO	0.102187	-0.256587	0.460961	0.831892
LPI.18.0	Genotype:Diet	1	2.56543e-08	2.56543e-08	0.00487328	0.945496		LNAPE.18.2.N.16.0	cdHFD_WT-cdHFD_KO	-0.00307507	-0.0163665	0.0102163	0.900126
LPI.18.0	Residuals	12	6.31714e-05	5.26428e-06	NA	NA		LNAPE.18.2.N.16.0	NC_KO-cdHFD_KO	0.0145649	0.00127349	0.0278563	0.030491
LPI.18.1	Diet	1	6.95225e-08	6.95225e-08	0.0210069	0.887166		LNAPE.18.2.N.16.0	NC_WT-cdHFD_KO	0.0164862	0.00319479	0.0297776	0.0143757
LPI.18.1	Genotype	1	6.48642e-06	6.48642e-06	1.95993	0.18684		LNAPE.18.2.N.16.0	NC_KO-cdHFD_WT	0.01764	0.00434856	0.0309314	0.00916604
LPI.18.1	Genotype:Diet	1	3.54999e-07	3.54999e-07	0.107266	0.748921		LNAPE.18.2.N.16.0	NC_WT-cdHFD_WT	0.0195613	0.00626986	0.0328527	0.00437142
LPI.18.1	Residuals	12	3.97141e-05	3.30951e-06	NA	NA		LNAPE.18.2.N.16.0	NC_WT-NC_KO	0.0019213	-0.0113701	0.0152127	0.972331
LPI.18.2	Diet	1	5.80872e-05	5.80872e-05	4.4404	0.0568109		LNAPE.18.2.N.18.0	cdHFD_WT-cdHFD_KO	-0.352456	-0.794227	0.0893154	0.13672
LPI.18.2	Genotype	1	3.57152e-05	3.57152e-05	2.7302	0.124372		LNAPE.18.2.N.18.0	NC_KO-cdHFD_KO	0.69474	0.252969	1.13651	0.00263223
LPI.18.2	Genotype:Diet	1	6.07227e-06	6.07227e-06	0.464187	0.508609		LNAPE.18.2.N.18.0	NC_WT-cdHFD_KO	0.615273	0.173502	1.05704	0.00653996
LPI.18.2	Residuals	12	0.000156978	1.30815e-05	NA	NA		LNAPE.18.2.N.18.0	NC_KO-cdHFD_WT	1.0472	0.605425	1.48897	6.97933e-05
LPI.20.3	Diet	1	4.43221e-07	4.43221e-07	0.100635	0.75652		LNAPE.18.2.N.18.0	NC_WT-cdHFD_WT	0.967729	0.525957	1.4095	0.000148684
LPI.20.3	Genotype	1	8.48316e-06	8.48316e-06	1.92614	0.190411		LNAPE.18.2.N.18.0	NC_WT-NC_KO	-0.0794674	-0.521239	0.362304	0.949049
LPI.20.3	Genotype:Diet	1	8.03066e-07	8.03066e-07	0.18234	0.676931		LNAPE.18.2.N.20.0	cdHFD_WT-cdHFD_KO	-0.276481	-0.750814	0.197851	0.350973
LPI.20.3	Residuals	12	5.28507e-05	4.40423e-06	NA	NA		LNAPE.18.2.N.20.0	NC_KO-cdHFD_KO	0.426093	-0.04824	0.900425	0.0836807
LPI.20.4	Diet	1	0.000477048	0.000477048	3.27551	0.0954191		LNAPE.18.2.N.20.0	NC_WT-cdHFD_KO	0.5696	0.0952673	1.04393	0.0176569
LPI.20.4	Genotype	1	0.000113831	0.000113831	0.781588	0.394024		LNAPE.18.2.N.20.0	NC_KO-cdHFD_WT	0.702574	0.228241	1.17691	0.00416681
LPI.20.4	Genotype:Diet	1	0.000253497	0.000253497	1.74056	0.211687		LNAPE.18.2.N.20.0	NC_WT-cdHFD_WT	0.846081	0.371749	1.32041	0.000940504
LPI.20.4	Residuals	12	0.00174769	0.000145641	NA	NA		LNAPE.18.2.N.20.0	NC_WT-NC_KO	0.143507	-0.330825	0.61784	0.80599
LPI.22.6	Diet	1	2.28283e-07	2.28283e-07	0.637571	0.440109		LNAPE.18.2.N.20.1	cdHFD_WT-cdHFD_KO	-0.155544	-0.504971	0.193883	0.567545
LPI.22.6	Genotype	1	1.48072e-06	1.48072e-06	4.1355	0.0647174		LNAPE.18.2.N.20.1	NC_KO-cdHFD_KO	0.743385	0.393957	1.09281	0.000195538
LPI.22.6	Genotype:Diet	1	7.04344e-10	7.04344e-10	0.00196716	0.965353		LNAPE.18.2.N.20.1	NC_WT-cdHFD_KO	0.685128	0.335701	1.03456	0.000411949
LPI.22.6	Residuals	12	4.29661e-06	3.58051e-07	NA	NA		LNAPE.18.2.N.20.1	NC_KO-cdHFD_WT	0.898929	0.549501	1.24836	3.1098e-05
PA.16.0_20.4	Diet	1	5.27573e-10	5.27573e-10	55.2427	7.91926e-06		LNAPE.18.2.N.20.1	NC_WT-cdHFD_WT	0.840672	0.491245	1.1901	6.039e-05
PA.16.0_20.4	Genotype	1	3.60113e-13	3.60113e-13	0.0377078	0.84928		LNAPE.18.2.N.20.1	NC_WT-NC_KO	-0.0582568	-0.407684	0.291171	0.958699
PA.16.0_20.4	Genotype:Diet	1	2.62754e-12	2.62754e-12	0.275133	0.609463		LNAPE.32.0	cdHFD_WT-cdHFD_KO	-0.00358578	-0.00634491	-0.000826647	0.0105709
PA.16.0_20.4	Residuals	12	1.14601e-10	9.55009e-12	NA	NA		LNAPE.32.0	NC_KO-cdHFD_KO	-0.00336652	-0.00612566	-0.000607389	0.0159703
PC.16.0_18.0	Diet	1	1.2279e-07	1.2279e-07	3.00346	0.108681		LNAPE.32.0	NC_WT-cdHFD_KO	-0.00225659	-0.00501573	0.00050254	0.124198
PC.16.0_18.0	Genotype	1	2.70371e-09	2.70371e-09	0.0661332	0.801409		LNAPE.32.0	NC_KO-cdHFD_WT	0.000219258	-0.00253988	0.00297839	0.995124
PC.16.0_18.0	Genotype:Diet	1	4.60136e-08	4.60136e-08	1.1255	0.309623		LNAPE.32.0	NC_WT-cdHFD_WT	0.00132919	-0.00142995	0.00408832	0.50561
PC.16.0_18.0	Residuals	12	4.90594e-07	4.08828e-08	NA	NA		LNAPE.32.0	NC_WT-NC_KO	0.00110993	-0.0016492	0.00386906	0.641656
PC.16.0_18.3	Diet	1	8.19578e-07	8.19578e-07	35.9178	6.28248e-05		LNAPE.34.1	cdHFD_WT-cdHFD_KO	-0.0109532	-0.0305806	0.00867419	0.386074
PC.16.0_18.3	Genotype	1	6.94591e-08	6.94591e-08	3.04403	0.106566		LNAPE.34.1	NC_KO-cdHFD_KO	0.0100285	-0.00959889	0.0296559	0.458027
PC.16.0_18.3	Genotype:Diet	1	1.73656e-07	1.73656e-07	7.61045	0.0173207		LNAPE.34.1	NC_WT-cdHFD_KO	0.0153475	-0.0042799	0.0349749	0.147421
PC.16.0_18.3	Residuals	12	2.73818e-07	2.28182e-08	NA	NA		LNAPE.34.1	NC_KO-cdHFD_WT	0.0209817	0.0013543	0.0406091	0.0350375
PC.16.0_20.4	Diet	1	0.0156068	0.0156068	75.3554	1.61407e-06		LNAPE.34.1	NC_WT-cdHFD_WT	0.0263007	0.00667329	0.0459281	0.0085786
PC.16.0_20.4	Genotype	1	0.000276732	0.000276732	1.33616	0.270208		LNAPE.34.1	NC_WT-NC_KO	0.00531899	-0.0143084	0.0249464	0.85105
PC.16.0_20.4	Genotype:Diet	1	0.000577658	0.000577658	2.78915	0.120761		LNAPE.36.0	cdHFD_WT-cdHFD_KO	-0.00986084	-0.0267837	0.00706204	0.351236
PC.16.0_20.4	Residuals	12	0.00248531	0.00020711	NA	NA		LNAPE.36.0	NC_KO-cdHFD_KO	-0.00676652	-0.0236894	0.0101564	0.64586
PC.16.0_22.5	Diet	1	0.000561548	0.000561548	5.74226	0.0337454		LNAPE.36.0	NC_WT-cdHFD_KO	-0.00281978	-0.0197427	0.0141031	0.958764
PC.16.0_22.5	Genotype	1	8.26236e-05	8.26236e-05	0.844889	0.376109		LNAPE.36.0	NC_KO-cdHFD_WT	0.00309432	-0.0138286	0.0200172	0.946714
PC.16.0_22.5	Genotype:Diet	1	0.000172218	0.000172218	1.76106	0.20919		LNAPE.36.0	NC_WT-cdHFD_WT	0.00704106	-0.00988182	0.0239639	0.61776
PC.16.0_22.5	Residuals	12	0.00117351	9.77922e-05	NA	NA		LNAPE.36.0	NC_WT-NC_KO	0.00394674	-0.0129761	0.0208696	0.898032
PC.16.0_22.6	Diet	1	0.0240628	0.0240628	74.9447	1.66089e-06		LNAPE.38.4	cdHFD_WT-cdHFD_KO	-0.0888198	-0.203791	0.0261515	0.154096
PC.16.0_22.6	Genotype	1	4.30618e-05	4.30618e-05	0.134118	0.720575		LNAPE.38.4	NC_KO-cdHFD_KO	0.0976006	-0.0173707	0.212572	0.106814
PC.16.0_22.6	Genotype:Diet	1	0.000238619	0.000238619	0.743191	0.405539		LNAPE.38.4	NC_WT-cdHFD_KO	0.132388	0.0174167	0.247359	0.0228292
PC.16.0_22.6	Residuals	12	0.00385289	0.000321074	NA	NA		LNAPE.38.4	NC_KO-cdHFD_WT	0.18642	0.0714491	0.301392	0.00206626
PC.16.0_24.0	Diet	1	1.4258e-10	1.4258e-10	21.7358	0.000548835		LNAPE.38.4	NC_WT-cdHFD_WT	0.221208	0.106237	0.336179	0.000487422
PC.16.0_24.0	Genotype	1	3.06108e-14	3.06108e-14	0.00466652	0.946662		LNAPE.38.4	NC_WT-NC_KO	0.0347874	-0.0801839	0.149759	0.805946
PC.16.0_24.0	Genotype:Diet	1	1.14891e-12	1.14891e-12	0.175148	0.682969		LNAPE.40.4	cdHFD_WT-cdHFD_KO	-0.0462617	-0.204638	0.112114	0.821429
PC.16.0_24.0	Residuals	12	7.87159e-11	6.55966e-12	NA	NA		LNAPE.40.4	NC_KO-cdHFD_KO	0.0641215	-0.0942544	0.222497	0.637163
PC.16.1_18.2	Diet	1	4.32517e-05	4.32517e-05	48.8756	1.45233e-05		LNAPE.40.4	NC_WT-cdHFD_KO	0.0990494	-0.0593265	0.257425	0.295839
PC.16.1_18.2	Genotype	1	2.66322e-07	2.66322e-07	0.300952	0.593346		LNAPE.40.4	NC_KO-cdHFD_WT	0.110383	-0.0479927	0.268759	0.217683
PC.16.1_18.2	Genotype:Diet	1	5.73598e-08	5.73598e-08	0.0648182	0.803347		LNAPE.40.4	NC_WT-cdHFD_WT	0.145311	-0.0130648	0.303687	0.0760102
PC.16.1_18.2	Residuals	12	1.06192e-05	8.84933e-07	NA	NA		LNAPE.40.4	NC_WT-NC_KO	0.0349279	-0.123448	0.193304	0.911861
PC.17.0_20.4	Diet	1	2.21528e-05	2.21528e-05	52.8923	9.83632e-06		LNAPE.40.6	cdHFD_WT-cdHFD_KO	-0.0528815	-0.151507	0.0457441	0.418659
PC.17.0_20.4	Genotype	1	1.30702e-07	1.30702e-07	0.312065	0.586689		LNAPE.40.6	NC_KO-cdHFD_KO	0.117045	0.0184193	0.215671	0.019
PC.17.0_20.4	Genotype:Diet	1	1.90289e-08	1.90289e-08	0.0454337	0.834787		LNAPE.40.6	NC_WT-cdHFD_KO	0.141504	0.0428788	0.24013	0.00527524
PC.17.0_20.4	Residuals	12	5.02594e-06	4.18828e-07	NA	NA		LNAPE.40.6	NC_KO-cdHFD_WT	0.169926	0.0713008	0.268552	0.00125886
PC.17.1_20.4	Diet	1	4.8346e-05	4.8346e-05	75.3509	1.61458e-06		LNAPE.40.6	NC_WT-cdHFD_WT	0.194386	0.0957603	0.293012	0.000393177
PC.17.1_20.4	Genotype	1	2.02612e-08	2.02612e-08	0.0315785	0.86192		LNAPE.40.6	NC_WT-NC_KO	0.0244595	-0.0741661	0.123085	0.880641
PC.17.1_20.4	Genotype:Diet	1	1.06206e-08	1.06206e-08	0.016553	0.899759		LPC.14.0.SN1	cdHFD_WT-cdHFD_KO	-0.000105441	-0.000221472	1.05907e-05	0.0794316
PC.17.1_20.4	Residuals	12	7.69935e-06	6.41612e-07	NA	NA		LPC.14.0.SN1	NC_KO-cdHFD_KO	2.0109e-05	-9.59225e-05	0.000136141	0.954017
PC.18.0	Diet	1	1.91096e-10	1.91096e-10	1.52094	0.241089		LPC.14.0.SN1	NC_WT-cdHFD_KO	-1.01044e-05	-0.000126136	0.000105927	0.993616
PC.18.0	Genotype	1	1.08454e-09	1.08454e-09	8.63191	0.0124178		LPC.14.0.SN1	NC_KO-cdHFD_WT	0.00012555	9.51834e-06	0.000241581	0.0327502
PC.18.0	Genotype:Diet	1	1.12587e-09	1.12587e-09	8.96088	0.0112018		LPC.14.0.SN1	NC_WT-cdHFD_WT	9.53365e-05	-2.06951e-05	0.000211368	0.121954
PC.18.0	Residuals	12	1.50771e-09	1.25643e-10	NA	NA		LPC.14.0.SN1	NC_WT-NC_KO	-3.02134e-05	-0.000146245	8.58181e-05	0.865071
PC.18.0_18.1	Diet	1	0.00577494	0.00577494	11.3767	0.00554002		LPC.16.0.SN1	cdHFD_WT-cdHFD_KO	-0.00565879	-0.0385672	0.0272497	0.955001
PC.18.0_18.1	Genotype	1	0.000179773	0.000179773	0.354155	0.562825		LPC.16.0.SN1	NC_KO-cdHFD_KO	0.0410616	0.00815313	0.07397	0.0138342
PC.18.0_18.1	Genotype:Diet	1	7.0546e-05	7.0546e-05	0.138977	0.715802		LPC.16.0.SN1	NC_WT-cdHFD_KO	0.0451651	0.0122567	0.0780736	0.00725823
PC.18.0_18.1	Residuals	12	0.00609132	0.00050761	NA	NA		LPC.16.0.SN1	NC_KO-cdHFD_WT	0.0467204	0.0138119	0.0796288	0.00569666
PC.18.0_18.2	Diet	1	0.0450991	0.0450991	74.1645	1.75426e-06		LPC.16.0.SN1	NC_WT-cdHFD_WT	0.0508239	0.0179155	0.0837324	0.0030307
PC.18.0_18.2	Genotype	1	8.49245e-05	8.49245e-05	0.139656	0.715142		LPC.16.0.SN1	NC_WT-NC_KO	0.00410354	-0.0288049	0.037012	0.981853
PC.18.0_18.2	Genotype:Diet	1	1.18283e-05	1.18283e-05	0.0194514	0.891394		LPC.16.1.SN1	cdHFD_WT-cdHFD_KO	-3.54547e-05	-0.000145114	7.42041e-05	0.77396
PC.18.0_18.2	Residuals	12	0.00729715	0.000608096	NA	NA		LPC.16.1.SN1	NC_KO-cdHFD_KO	0.000113462	3.80335e-06	0.000223121	0.0418345
PC.18.0_22.4	Diet	1	3.77741e-08	3.77741e-08	2.13603	0.169561		LPC.16.1.SN1	NC_WT-cdHFD_KO	8.25138e-05	-2.7145e-05	0.000192173	0.169226
PC.18.0_22.4	Genotype	1	3.84339e-09	3.84339e-09	0.217334	0.649428		LPC.16.1.SN1	NC_KO-cdHFD_WT	0.000148917	3.92581e-05	0.000258576	0.00781831
PC.18.0_22.4	Genotype:Diet	1	1.07085e-08	1.07085e-08	0.605537	0.451544		LPC.16.1.SN1	NC_WT-cdHFD_WT	0.000117969	8.3097e-06	0.000227627	0.0338291
PC.18.0_22.4	Residuals	12	2.12211e-07	1.76843e-08	NA	NA		LPC.16.1.SN1	NC_WT-NC_KO	-3.09484e-05	-0.000140607	7.87105e-05	0.835566
PC.18.0_22.6	Diet	1	1.98594e-05	1.98594e-05	8.5821	0.0126152		LPC.16.2.SN1	cdHFD_WT-cdHFD_KO	-6.09576e-06	-2.78482e-05	1.56567e-05	0.83836
PC.18.0_22.6	Genotype	1	1.09652e-08	1.09652e-08	0.00473854	0.946253		LPC.16.2.SN1	NC_KO-cdHFD_KO	1.3739e-05	-8.01344e-06	3.54915e-05	0.28834
PC.18.0_22.6	Genotype:Diet	1	1.26109e-10	1.26109e-10	5.44971e-05	0.994231		LPC.16.2.SN1	NC_WT-cdHFD_KO	1.11613e-05	-1.05911e-05	3.29138e-05	0.454585
PC.18.0_22.6	Residuals	12	2.77686e-05	2.31405e-06	NA	NA		LPC.16.2.SN1	NC_KO-cdHFD_WT	1.98348e-05	-1.91768e-06	4.15873e-05	0.0782018
PC.18.0_24.4	Diet	1	1.33985e-06	1.33985e-06	13.8699	0.00290432		LPC.16.2.SN1	NC_WT-cdHFD_WT	1.72571e-05	-4.49537e-06	3.90096e-05	0.13967
PC.18.0_24.4	Genotype	1	2.10637e-08	2.10637e-08	0.21805	0.648895		LPC.16.2.SN1	NC_WT-NC_KO	-2.57769e-06	-2.43302e-05	1.91748e-05	0.98433
PC.18.0_24.4	Genotype:Diet	1	9.28371e-09	9.28371e-09	0.096104	0.761874		LPC.17.0.SN1	cdHFD_WT-cdHFD_KO	-0.000154311	-0.00127836	0.000969742	0.976104
PC.18.0_24.4	Residuals	12	1.15921e-06	9.66007e-08	NA	NA		LPC.17.0.SN1	NC_KO-cdHFD_KO	0.00267803	0.00155398	0.00380209	6.64342e-05
PC.18.2_18.2	Diet	1	0.0208661	0.0208661	52.42	1.02842e-05		LPC.17.0.SN1	NC_WT-cdHFD_KO	0.0019964	0.000872351	0.00312046	0.000975452
PC.18.2_18.2	Genotype	1	0.000318145	0.000318145	0.799248	0.388897		LPC.17.0.SN1	NC_KO-cdHFD_WT	0.00283234	0.00170829	0.0039564	3.82549e-05
PC.18.2_18.2	Genotype:Diet	1	0.000120059	0.000120059	0.301615	0.592945		LPC.17.0.SN1	NC_WT-cdHFD_WT	0.00215071	0.00102666	0.00327477	0.000512004
PC.18.2_18.2	Residuals	12	0.00477667	0.000398055	NA	NA		LPC.17.0.SN1	NC_WT-NC_KO	-0.00068163	-0.00180568	0.000442423	0.319683
PC.18.2_20.4	Diet	1	0.00818605	0.00818605	73.7143	1.81093e-06		LPC.17.1.SN1	cdHFD_WT-cdHFD_KO	-3.58658e-05	-0.000238787	0.000167055	0.951454
PC.18.2_20.4	Genotype	1	4.30536e-05	4.30536e-05	0.387692	0.545166		LPC.17.1.SN1	NC_KO-cdHFD_KO	0.000267183	6.4262e-05	0.000470104	0.00967656
PC.18.2_20.4	Genotype:Diet	1	1.78342e-05	1.78342e-05	0.160594	0.695653		LPC.17.1.SN1	NC_WT-cdHFD_KO	0.000222369	1.9448e-05	0.00042529	0.0304867
PC.18.2_20.4	Residuals	12	0.00133261	0.000111051	NA	NA		LPC.17.1.SN1	NC_KO-cdHFD_WT	0.000303049	0.000100128	0.000505969	0.00391652
PC.19.0_20.4	Diet	1	1.45176e-05	1.45176e-05	160.995	2.59129e-08		LPC.17.1.SN1	NC_WT-cdHFD_WT	0.000258235	5.53138e-05	0.000461156	0.0121602
PC.19.0_20.4	Genotype	1	2.35863e-07	2.35863e-07	2.61564	0.131782		LPC.17.1.SN1	NC_WT-NC_KO	-4.48139e-05	-0.000247735	0.000158107	0.911539
PC.19.0_20.4	Genotype:Diet	1	4.11354e-07	4.11354e-07	4.56178	0.0539908		LPC.18.0.SN1	cdHFD_WT-cdHFD_KO	0.00146362	-0.0269924	0.0299196	0.998658
PC.19.0_20.4	Residuals	12	1.08209e-06	9.01741e-08	NA	NA		LPC.18.0.SN1	NC_KO-cdHFD_KO	0.0065492	-0.0219068	0.0350052	0.90147
PC.20.0_20.4	Diet	1	2.94853e-07	2.94853e-07	7.57866	0.0175068		LPC.18.0.SN1	NC_WT-cdHFD_KO	0.00454612	-0.0239099	0.0330021	0.96333
PC.20.0_20.4	Genotype	1	2.72895e-08	2.72895e-08	0.701428	0.418673		LPC.18.0.SN1	NC_KO-cdHFD_WT	0.00508559	-0.0233704	0.0335416	0.949951
PC.20.0_20.4	Genotype:Diet	1	2.08988e-08	2.08988e-08	0.537167	0.477683		LPC.18.0.SN1	NC_WT-cdHFD_WT	0.0030825	-0.0253735	0.0315385	0.987918
PC.20.0_20.4	Residuals	12	4.66868e-07	3.89057e-08	NA	NA		LPC.18.0.SN1	NC_WT-NC_KO	-0.00200308	-0.0304591	0.0264529	0.996592
PC.20.0_22.6	Diet	1	2.12498e-05	2.12498e-05	7.54959	0.017679		LPC.18.1.SN1	cdHFD_WT-cdHFD_KO	-0.00313913	-0.0137874	0.00750912	0.817481
PC.20.0_22.6	Genotype	1	1.81337e-06	1.81337e-06	0.644251	0.437784		LPC.18.1.SN1	NC_KO-cdHFD_KO	0.0111573	0.000509029	0.0218055	0.0390961
PC.20.0_22.6	Genotype:Diet	1	1.38975e-06	1.38975e-06	0.493746	0.495667		LPC.18.1.SN1	NC_WT-cdHFD_KO	0.0123033	0.00165505	0.0229516	0.0223657
PC.20.0_22.6	Residuals	12	3.37764e-05	2.8147e-06	NA	NA		LPC.18.1.SN1	NC_KO-cdHFD_WT	0.0142964	0.00364816	0.0249447	0.00846397
PC.20.4_22.6	Diet	1	8.01888e-05	8.01888e-05	16.95	0.00142818		LPC.18.1.SN1	NC_WT-cdHFD_WT	0.0154424	0.00479418	0.0260907	0.0048756
PC.20.4_22.6	Genotype	1	6.95261e-06	6.95261e-06	1.46962	0.248734		LPC.18.1.SN1	NC_WT-NC_KO	0.00114602	-0.00950224	0.0117943	0.988144
PC.20.4_22.6	Genotype:Diet	1	3.14602e-06	3.14602e-06	0.664995	0.430691		LPC.18.2.SN1	cdHFD_WT-cdHFD_KO	-0.00281869	-0.014699	0.00906158	0.893414
PC.20.4_22.6	Residuals	12	5.67708e-05	4.7309e-06	NA	NA		LPC.18.2.SN1	NC_KO-cdHFD_KO	0.0204434	0.00856316	0.0323237	0.00127205
PC.20.4_24.1	Diet	1	3.00265e-07	3.00265e-07	6.21148	0.0283133		LPC.18.2.SN1	NC_WT-cdHFD_KO	0.0167999	0.0049196	0.0286801	0.00586237
PC.20.4_24.1	Genotype	1	2.28219e-08	2.28219e-08	0.472108	0.505082		LPC.18.2.SN1	NC_KO-cdHFD_WT	0.0232621	0.0113818	0.0351424	0.000417003
PC.20.4_24.1	Genotype:Diet	1	7.89988e-10	7.89988e-10	0.0163422	0.900396		LPC.18.2.SN1	NC_WT-cdHFD_WT	0.0196186	0.00773829	0.0314988	0.00178359
PC.20.4_24.1	Residuals	12	5.80084e-07	4.83404e-08	NA	NA		LPC.18.2.SN1	NC_WT-NC_KO	-0.00364355	-0.0155238	0.00823672	0.799735
PC.22.0_20.4	Diet	1	1.40654e-06	1.40654e-06	12.8134	0.00378521		LPC.18.3.SN1	cdHFD_WT-cdHFD_KO	-6.6653e-05	-0.000400832	0.000267526	0.932532
PC.22.0_20.4	Genotype	1	1.62807e-08	1.62807e-08	0.148315	0.70689		LPC.18.3.SN1	NC_KO-cdHFD_KO	0.000360675	2.64958e-05	0.000694854	0.0332197
PC.22.0_20.4	Genotype:Diet	1	1.74074e-09	1.74074e-09	0.0158579	0.901874		LPC.18.3.SN1	NC_WT-cdHFD_KO	0.000336457	2.27783e-06	0.000670636	0.0482823
PC.22.0_20.4	Residuals	12	1.31725e-06	1.09771e-07	NA	NA		LPC.18.3.SN1	NC_KO-cdHFD_WT	0.000427328	9.31488e-05	0.000761507	0.0117782
PC.22.0_22.6	Diet	1	1.66338e-07	1.66338e-07	8.8461	0.0116094		LPC.18.3.SN1	NC_WT-cdHFD_WT	0.00040311	6.89308e-05	0.000737289	0.0171654
PC.22.0_22.6	Genotype	1	1.7776e-08	1.7776e-08	0.945353	0.350096		LPC.18.3.SN1	NC_WT-NC_KO	-2.4218e-05	-0.000358397	0.000309961	0.996285
PC.22.0_22.6	Genotype:Diet	1	1.53285e-08	1.53285e-08	0.81519	0.384356		LPC.19.0.SN1	cdHFD_WT-cdHFD_KO	-8.39132e-05	-0.000833839	0.000666012	0.986726
PC.22.0_22.6	Residuals	12	2.25643e-07	1.88036e-08	NA	NA		LPC.19.0.SN1	NC_KO-cdHFD_KO	0.00154969	0.000799767	0.00229962	0.000255855
PC.22.1_20.4	Diet	1	3.60755e-06	3.60755e-06	3.63328	0.0808635		LPC.19.0.SN1	NC_WT-cdHFD_KO	0.00108801	0.000338083	0.00183793	0.00486097
PC.22.1_20.4	Genotype	1	7.12312e-07	7.12312e-07	0.717392	0.413574		LPC.19.0.SN1	NC_KO-cdHFD_WT	0.00163361	0.000883681	0.00238353	0.000156718
PC.22.1_20.4	Genotype:Diet	1	1.65043e-07	1.65043e-07	0.16622	0.690673		LPC.19.0.SN1	NC_WT-cdHFD_WT	0.00117192	0.000421996	0.00192185	0.00276552
PC.22.1_20.4	Residuals	12	1.1915e-05	9.92918e-07	NA	NA		LPC.19.0.SN1	NC_WT-NC_KO	-0.000461684	-0.00121161	0.000288241	0.307932
PC.22.1_22.6	Diet	1	4.75769e-07	4.75769e-07	4.53667	0.0545601		LPC.19.1.SN1	cdHFD_WT-cdHFD_KO	-1.97439e-05	-0.000129473	8.99855e-05	0.949011
PC.22.1_22.6	Genotype	1	4.83185e-08	4.83185e-08	0.460739	0.510158		LPC.19.1.SN1	NC_KO-cdHFD_KO	0.000161909	5.21793e-05	0.000271638	0.00428794
PC.22.1_22.6	Genotype:Diet	1	3.15903e-08	3.15903e-08	0.301227	0.593179		LPC.19.1.SN1	NC_WT-cdHFD_KO	0.000150821	4.10915e-05	0.00026055	0.00718277
PC.22.1_22.6	Residuals	12	1.25846e-06	1.04872e-07	NA	NA		LPC.19.1.SN1	NC_KO-cdHFD_WT	0.000181653	7.19232e-05	0.000291382	0.00174807
PC.24.0_18.2	Diet	1	9.38369e-07	9.38369e-07	19.7401	0.00080265		LPC.19.1.SN1	NC_WT-cdHFD_WT	0.000170565	6.08355e-05	0.000280294	0.00288264
PC.24.0_18.2	Genotype	1	2.80062e-09	2.80062e-09	0.0589155	0.812317		LPC.19.1.SN1	NC_WT-NC_KO	-1.10877e-05	-0.000120817	9.86417e-05	0.990133
PC.24.0_18.2	Genotype:Diet	1	1.10533e-09	1.10533e-09	0.0232524	0.881336		LPC.20.0.SN1	cdHFD_WT-cdHFD_KO	-0.000143156	-0.00281315	0.00252683	0.998481
PC.24.0_18.2	Residuals	12	5.70434e-07	4.75361e-08	NA	NA		LPC.20.0.SN1	NC_KO-cdHFD_KO	0.00207721	-0.000592776	0.0047472	0.150198
PC.24.0_20.4	Diet	1	2.53667e-07	2.53667e-07	14.183	0.00269118		LPC.20.0.SN1	NC_WT-cdHFD_KO	0.00122678	-0.00144321	0.00389677	0.543059
PC.24.0_20.4	Genotype	1	2.94843e-09	2.94843e-09	0.164852	0.691875		LPC.20.0.SN1	NC_KO-cdHFD_WT	0.00222037	-0.00044962	0.00489036	0.116214
PC.24.0_20.4	Genotype:Diet	1	3.87172e-08	3.87172e-08	2.16475	0.16694		LPC.20.0.SN1	NC_WT-cdHFD_WT	0.00136994	-0.00130005	0.00403993	0.454618
PC.24.0_20.4	Residuals	12	2.14623e-07	1.78853e-08	NA	NA		LPC.20.0.SN1	NC_WT-NC_KO	-0.000850434	-0.00352042	0.00181956	0.781509
PC.24.1_18.2	Diet	1	1.50735e-09	1.50735e-09	2.74661	0.123353		LPC.20.1.SN1	cdHFD_WT-cdHFD_KO	-0.000122802	-0.00165226	0.00140665	0.994973
PC.24.1_18.2	Genotype	1	1.39815e-11	1.39815e-11	0.0254764	0.875841		LPC.20.1.SN1	NC_KO-cdHFD_KO	0.00110683	-0.000422621	0.00263629	0.193098
PC.24.1_18.2	Genotype:Diet	1	2.77906e-11	2.77906e-11	0.0506386	0.825742		LPC.20.1.SN1	NC_WT-cdHFD_KO	0.000858943	-0.000670511	0.0023884	0.380937
PC.24.1_18.2	Residuals	12	6.58564e-09	5.48803e-10	NA	NA		LPC.20.1.SN1	NC_KO-cdHFD_WT	0.00122963	-0.000299819	0.00275909	0.132766
PC.24.2_20.4	Diet	1	6.85497e-08	6.85497e-08	8.49945	0.012951		LPC.20.1.SN1	NC_WT-cdHFD_WT	0.000981745	-0.000547709	0.0025112	0.276208
PC.24.2_20.4	Genotype	1	9.19176e-10	9.19176e-10	0.113968	0.741503		LPC.20.1.SN1	NC_WT-NC_KO	-0.00024789	-0.00177734	0.00128156	0.961824
PC.24.2_20.4	Genotype:Diet	1	3.59128e-09	3.59128e-09	0.445281	0.517211		LPC.20.2.SN1	cdHFD_WT-cdHFD_KO	-0.000260053	-0.000900647	0.000380541	0.635281
PC.24.2_20.4	Residuals	12	9.67823e-08	8.06519e-09	NA	NA		LPC.20.2.SN1	NC_KO-cdHFD_KO	0.000969853	0.000329258	0.00161045	0.00353078
PC.28.0	Diet	1	1.04978e-09	1.04978e-09	7.504	0.0179532		LPC.20.2.SN1	NC_WT-cdHFD_KO	0.000662394	2.18001e-05	0.00130299	0.0419754
PC.28.0	Genotype	1	5.51672e-11	5.51672e-11	0.394345	0.541791		LPC.20.2.SN1	NC_KO-cdHFD_WT	0.00122991	0.000589312	0.0018705	0.000496675
PC.28.0	Genotype:Diet	1	1.15121e-09	1.15121e-09	8.22909	0.0141255		LPC.20.2.SN1	NC_WT-cdHFD_WT	0.000922447	0.000281853	0.00156304	0.00513664
PC.28.0	Residuals	12	1.67875e-09	1.39896e-10	NA	NA		LPC.20.2.SN1	NC_WT-NC_KO	-0.000307458	-0.000948053	0.000333136	0.508574
PC.29.0	Diet	1	6.03085e-10	6.03085e-10	3.83004	0.0740124		LPC.20.3.SN1	cdHFD_WT-cdHFD_KO	-0.000134643	-0.0013704	0.00110112	0.987712
PC.29.0	Genotype	1	7.0857e-12	7.0857e-12	0.0449995	0.835565		LPC.20.3.SN1	NC_KO-cdHFD_KO	0.000989682	-0.000246077	0.00222544	0.134747
PC.29.0	Genotype:Diet	1	2.7014e-10	2.7014e-10	1.71559	0.214782		LPC.20.3.SN1	NC_WT-cdHFD_KO	0.00103433	-0.000201432	0.00227009	0.113207
PC.29.0	Residuals	12	1.88954e-09	1.57462e-10	NA	NA		LPC.20.3.SN1	NC_KO-cdHFD_WT	0.00112433	-0.000111433	0.00236008	0.0789953
PC.30.0	Diet	1	6.51466e-07	6.51466e-07	6.78927	0.0229864		LPC.20.3.SN1	NC_WT-cdHFD_WT	0.00116897	-6.67883e-05	0.00240473	0.0658535
PC.30.0	Genotype	1	5.4299e-08	5.4299e-08	0.565879	0.466401		LPC.20.3.SN1	NC_WT-NC_KO	4.46449e-05	-0.00119111	0.0012804	0.999532
PC.30.0	Genotype:Diet	1	5.37934e-07	5.37934e-07	5.60609	0.0355487		LPC.20.4.SN1	cdHFD_WT-cdHFD_KO	-0.00100372	-0.00541859	0.00341114	0.904559
PC.30.0	Residuals	12	1.15146e-06	9.59553e-08	NA	NA		LPC.20.4.SN1	NC_KO-cdHFD_KO	0.00578266	0.0013678	0.0101975	0.0100265
PC.30.1	Diet	1	1.6962e-07	1.6962e-07	6.97086	0.0215643		LPC.20.4.SN1	NC_WT-cdHFD_KO	0.00686817	0.00245331	0.011283	0.00286428
PC.30.1	Genotype	1	4.19643e-11	4.19643e-11	0.0017246	0.967558		LPC.20.4.SN1	NC_KO-cdHFD_WT	0.00678639	0.00237152	0.0112013	0.00314261
PC.30.1	Genotype:Diet	1	3.20691e-08	3.20691e-08	1.31794	0.273333		LPC.20.4.SN1	NC_WT-cdHFD_WT	0.00787189	0.00345703	0.0122868	0.000943589
PC.30.1	Residuals	12	2.91992e-07	2.43327e-08	NA	NA		LPC.20.4.SN1	NC_WT-NC_KO	0.00108551	-0.00332936	0.00550037	0.883226
PC.30.2	Diet	1	7.37838e-09	7.37838e-09	15.0304	0.00220018		LPC.20.5.SN1	cdHFD_WT-cdHFD_KO	-1.67813e-05	-8.90329e-05	5.54702e-05	0.89911
PC.30.2	Genotype	1	3.80609e-10	3.80609e-10	0.775334	0.395865		LPC.20.5.SN1	NC_KO-cdHFD_KO	6.10722e-05	-1.11794e-05	0.000133324	0.108732
PC.30.2	Genotype:Diet	1	1.76053e-10	1.76053e-10	0.358635	0.560401		LPC.20.5.SN1	NC_WT-cdHFD_KO	6.82018e-05	-4.04981e-06	0.000140453	0.0665252
PC.30.2	Residuals	12	5.89077e-09	4.90897e-10	NA	NA		LPC.20.5.SN1	NC_KO-cdHFD_WT	7.78535e-05	5.60197e-06	0.000150105	0.0335226
PC.31.1	Diet	1	2.80292e-07	2.80292e-07	25.2948	0.000294475		LPC.20.5.SN1	NC_WT-cdHFD_WT	8.49831e-05	1.27315e-05	0.000157235	0.0200726
PC.31.1	Genotype	1	3.34733e-12	3.34733e-12	0.000302078	0.986419		LPC.20.5.SN1	NC_WT-NC_KO	7.12957e-06	-6.5122e-05	7.93811e-05	0.990793
PC.31.1	Genotype:Diet	1	3.14101e-09	3.14101e-09	0.283459	0.604162		LPC.21.0.SN1	cdHFD_WT-cdHFD_KO	-8.76592e-06	-7.95708e-05	6.20389e-05	0.982224
PC.31.1	Residuals	12	1.32972e-07	1.1081e-08	NA	NA		LPC.21.0.SN1	NC_KO-cdHFD_KO	6.34821e-05	-7.32277e-06	0.000134287	0.0844021
PC.32.0	Diet	1	0.00070998	0.00070998	7.17885	0.0200615		LPC.21.0.SN1	NC_WT-cdHFD_KO	4.11782e-05	-2.96266e-05	0.000111983	0.352774
PC.32.0	Genotype	1	7.98191e-05	7.98191e-05	0.807077	0.386657		LPC.21.0.SN1	NC_KO-cdHFD_WT	7.2248e-05	1.44316e-06	0.000143053	0.0450316
PC.32.0	Genotype:Diet	1	6.13745e-05	6.13745e-05	0.620578	0.446115		LPC.21.0.SN1	NC_WT-cdHFD_WT	4.99442e-05	-2.08607e-05	0.000120749	0.209684
PC.32.0	Residuals	12	0.00118679	9.88989e-05	NA	NA		LPC.21.0.SN1	NC_WT-NC_KO	-2.23038e-05	-9.31087e-05	4.8501e-05	0.786977
PC.32.1	Diet	1	0.000164879	0.000164879	12.953	0.00365245		LPC.22.0.SN1	cdHFD_WT-cdHFD_KO	-0.000114186	-0.000564518	0.000336147	0.873768
PC.32.1	Genotype	1	3.42319e-07	3.42319e-07	0.0268928	0.872469		LPC.22.0.SN1	NC_KO-cdHFD_KO	0.000331362	-0.000118971	0.000781694	0.182708
PC.32.1	Genotype:Diet	1	1.42108e-05	1.42108e-05	1.1164	0.311502		LPC.22.0.SN1	NC_WT-cdHFD_KO	0.000195417	-0.000254916	0.000645749	0.586833
PC.32.1	Residuals	12	0.000152748	1.2729e-05	NA	NA		LPC.22.0.SN1	NC_KO-cdHFD_WT	0.000445547	-4.78548e-06	0.00089588	0.0527958
PC.32.2	Diet	1	0.000282005	0.000282005	27.3256	0.000212124		LPC.22.0.SN1	NC_WT-cdHFD_WT	0.000309602	-0.000140731	0.000759935	0.226987
PC.32.2	Genotype	1	2.43675e-08	2.43675e-08	0.00236116	0.962044		LPC.22.0.SN1	NC_WT-NC_KO	-0.000135945	-0.000586278	0.000314388	0.806992
PC.32.2	Genotype:Diet	1	3.05517e-06	3.05517e-06	0.296039	0.596341		LPC.22.1.SN1	cdHFD_WT-cdHFD_KO	-2.9868e-05	-0.000416725	0.000356989	0.995521
PC.32.2	Residuals	12	0.000123842	1.03202e-05	NA	NA		LPC.22.1.SN1	NC_KO-cdHFD_KO	0.00018932	-0.000197537	0.000576177	0.492978
PC.32.4	Diet	1	2.11459e-09	2.11459e-09	19.0716	0.000916844		LPC.22.1.SN1	NC_WT-cdHFD_KO	9.32063e-05	-0.000293651	0.000480064	0.889126
PC.32.4	Genotype	1	8.37171e-13	8.37171e-13	0.00755047	0.932189		LPC.22.1.SN1	NC_KO-cdHFD_WT	0.000219188	-0.000167669	0.000606045	0.373782
PC.32.4	Genotype:Diet	1	1.27577e-10	1.27577e-10	1.15062	0.304517		LPC.22.1.SN1	NC_WT-cdHFD_WT	0.000123074	-0.000263783	0.000509932	0.782098
PC.32.4	Residuals	12	1.33052e-09	1.10877e-10	NA	NA		LPC.22.1.SN1	NC_WT-NC_KO	-9.61136e-05	-0.000482971	0.000290744	0.880099
PC.33.0	Diet	1	5.62216e-06	5.62216e-06	52.8778	9.8497e-06		LPC.22.2.SN1	cdHFD_WT-cdHFD_KO	-8.15616e-06	-0.000129594	0.000113281	0.997034
PC.33.0	Genotype	1	4.5636e-08	4.5636e-08	0.429218	0.524733		LPC.22.2.SN1	NC_KO-cdHFD_KO	8.32002e-05	-3.82372e-05	0.000204638	0.229362
PC.33.0	Genotype:Diet	1	5.62615e-08	5.62615e-08	0.529153	0.480915		LPC.22.2.SN1	NC_WT-cdHFD_KO	5.27249e-05	-6.87125e-05	0.000174162	0.586426
PC.33.0	Residuals	12	1.27588e-06	1.06324e-07	NA	NA		LPC.22.2.SN1	NC_KO-cdHFD_WT	9.13563e-05	-3.00811e-05	0.000212794	0.169357
PC.33.1	Diet	1	8.26061e-05	8.26061e-05	93.7475	5.07034e-07		LPC.22.2.SN1	NC_WT-cdHFD_WT	6.08811e-05	-6.05563e-05	0.000182319	0.47346
PC.33.1	Genotype	1	4.86371e-07	4.86371e-07	0.55197	0.471809		LPC.22.2.SN1	NC_WT-NC_KO	-3.04752e-05	-0.000151913	9.09622e-05	0.877013
PC.33.1	Genotype:Diet	1	2.1372e-09	2.1372e-09	0.00242546	0.961531		LPC.22.3.SN1	cdHFD_WT-cdHFD_KO	-2.75189e-06	-3.52085e-05	2.97047e-05	0.994098
PC.33.1	Residuals	12	1.05739e-05	8.81155e-07	NA	NA		LPC.22.3.SN1	NC_KO-cdHFD_KO	1.45691e-05	-1.78875e-05	4.70256e-05	0.561134
PC.33.2	Diet	1	0.00023203	0.00023203	58.0815	6.15665e-06		LPC.22.3.SN1	NC_WT-cdHFD_KO	1.33637e-05	-1.90929e-05	4.58203e-05	0.625257
PC.33.2	Genotype	1	6.41123e-06	6.41123e-06	1.60485	0.229253		LPC.22.3.SN1	NC_KO-cdHFD_WT	1.73209e-05	-1.51356e-05	4.97775e-05	0.422507
PC.33.2	Genotype:Diet	1	3.60373e-06	3.60373e-06	0.902081	0.360962		LPC.22.3.SN1	NC_WT-cdHFD_WT	1.61156e-05	-1.6341e-05	4.85722e-05	0.48127
PC.33.2	Residuals	12	4.79389e-05	3.99491e-06	NA	NA		LPC.22.3.SN1	NC_WT-NC_KO	-1.20532e-06	-3.36619e-05	3.12513e-05	0.999492
PC.33.3	Diet	1	5.55502e-07	5.55502e-07	38.0721	4.79704e-05		LPC.22.4.SN1	cdHFD_WT-cdHFD_KO	-4.10576e-05	-0.000193196	0.000111081	0.852571
PC.33.3	Genotype	1	1.21586e-08	1.21586e-08	0.833307	0.379293		LPC.22.4.SN1	NC_KO-cdHFD_KO	-0.000173473	-0.000325612	-2.13345e-05	0.0242062
PC.33.3	Genotype:Diet	1	3.37457e-09	3.37457e-09	0.231281	0.639225		LPC.22.4.SN1	NC_WT-cdHFD_KO	-6.07056e-05	-0.000212844	9.1433e-05	0.647294
PC.33.3	Residuals	12	1.75089e-07	1.45908e-08	NA	NA		LPC.22.4.SN1	NC_KO-cdHFD_WT	-0.000132416	-0.000284554	1.97231e-05	0.0961277
PC.34.0	Diet	1	0.000116091	0.000116091	6.89759	0.0221251		LPC.22.4.SN1	NC_WT-cdHFD_WT	-1.96481e-05	-0.000171787	0.000132491	0.979932
PC.34.0	Genotype	1	4.23278e-07	4.23278e-07	0.0251492	0.876633		LPC.22.4.SN1	NC_WT-NC_KO	0.000112768	-3.93711e-05	0.000264906	0.178238
PC.34.0	Genotype:Diet	1	2.61195e-05	2.61195e-05	1.5519	0.236629		LPC.22.6.SN1	cdHFD_WT-cdHFD_KO	-0.000530961	-0.00474665	0.00368473	0.981324
PC.34.0	Residuals	12	0.000201968	1.68306e-05	NA	NA		LPC.22.6.SN1	NC_KO-cdHFD_KO	0.00605907	0.00184339	0.0102748	0.00520833
PC.34.1	Diet	1	0.0236911	0.0236911	37.8097	4.95411e-05		LPC.22.6.SN1	NC_WT-cdHFD_KO	0.00471607	0.000500384	0.00893176	0.0270744
PC.34.1	Genotype	1	2.42544e-05	2.42544e-05	0.0387087	0.84732		LPC.22.6.SN1	NC_KO-cdHFD_WT	0.00659004	0.00237435	0.0108057	0.00275864
PC.34.1	Genotype:Diet	1	0.000238919	0.000238919	0.381302	0.548446		LPC.22.6.SN1	NC_WT-cdHFD_WT	0.00524703	0.00103134	0.00946272	0.0140594
PC.34.1	Residuals	12	0.00751906	0.000626588	NA	NA		LPC.22.6.SN1	NC_WT-NC_KO	-0.001343	-0.00555869	0.00287269	0.781421
PC.34.5	Diet	1	8.92342e-08	8.92342e-08	20.6763	0.000669511		LPC.23.0.SN1	cdHFD_WT-cdHFD_KO	-1.85161e-05	-8.03172e-05	4.3285e-05	0.810381
PC.34.5	Genotype	1	9.9533e-10	9.9533e-10	0.230626	0.639695		LPC.23.0.SN1	NC_KO-cdHFD_KO	9.23092e-05	3.05081e-05	0.00015411	0.00391223
PC.34.5	Genotype:Diet	1	6.22384e-10	6.22384e-10	0.144212	0.710765		LPC.23.0.SN1	NC_WT-cdHFD_KO	4.1904e-05	-1.98971e-05	0.000103705	0.23658
PC.34.5	Residuals	12	5.17892e-08	4.31577e-09	NA	NA		LPC.23.0.SN1	NC_KO-cdHFD_WT	0.000110825	4.90242e-05	0.000172626	0.000898822
PC.34.6	Diet	1	1.40918e-09	1.40918e-09	37.4896	5.15388e-05		LPC.23.0.SN1	NC_WT-cdHFD_WT	6.04201e-05	-1.38097e-06	0.000122221	0.0560529
PC.34.6	Genotype	1	6.86494e-11	6.86494e-11	1.82634	0.201488		LPC.23.0.SN1	NC_WT-NC_KO	-5.04052e-05	-0.000112206	1.1396e-05	0.125558
PC.34.6	Genotype:Diet	1	8.8777e-12	8.8777e-12	0.236181	0.635732		LPC.24.0.SN1	cdHFD_WT-cdHFD_KO	-0.000163922	-0.000435128	0.000107283	0.322246
PC.34.6	Residuals	12	4.51062e-10	3.75885e-11	NA	NA		LPC.24.0.SN1	NC_KO-cdHFD_KO	-0.000149348	-0.000420554	0.000121858	0.396894
PC.35.1	Diet	1	0.000250365	0.000250365	54.508	8.4674e-06		LPC.24.0.SN1	NC_WT-cdHFD_KO	-0.000119007	-0.000390213	0.000152199	0.578436
PC.35.1	Genotype	1	1.05348e-06	1.05348e-06	0.229358	0.640609		LPC.24.0.SN1	NC_KO-cdHFD_WT	1.45745e-05	-0.000256631	0.00028578	0.998471
PC.35.1	Genotype:Diet	1	3.09085e-07	3.09085e-07	0.0672922	0.799718		LPC.24.0.SN1	NC_WT-cdHFD_WT	4.49152e-05	-0.000226291	0.000316121	0.959457
PC.35.1	Residuals	12	5.51182e-05	4.59318e-06	NA	NA		LPC.24.0.SN1	NC_WT-NC_KO	3.03407e-05	-0.000240865	0.000301546	0.986734
PC.35.2	Diet	1	0.00182171	0.00182171	33.739	8.36118e-05		LPC.24.1.SN1	cdHFD_WT-cdHFD_KO	-9.53423e-05	-0.000324881	0.000134197	0.618979
PC.35.2	Genotype	1	5.07992e-05	5.07992e-05	0.940827	0.35121		LPC.24.1.SN1	NC_KO-cdHFD_KO	2.12714e-05	-0.000208268	0.000250811	0.992338
PC.35.2	Genotype:Diet	1	3.83488e-05	3.83488e-05	0.710238	0.415847		LPC.24.1.SN1	NC_WT-cdHFD_KO	-6.62691e-05	-0.000295808	0.00016327	0.826341
PC.35.2	Residuals	12	0.000647931	5.39942e-05	NA	NA		LPC.24.1.SN1	NC_KO-cdHFD_WT	0.000116614	-0.000112925	0.000346153	0.462677
PC.35.3	Diet	1	3.71747e-05	3.71747e-05	35.1586	6.92966e-05		LPC.24.1.SN1	NC_WT-cdHFD_WT	2.90732e-05	-0.000200466	0.000258612	0.98102
PC.35.3	Genotype	1	1.43693e-06	1.43693e-06	1.359	0.266359		LPC.24.1.SN1	NC_WT-NC_KO	-8.75406e-05	-0.00031708	0.000141999	0.677683
PC.35.3	Genotype:Diet	1	1.17895e-06	1.17895e-06	1.11501	0.311791		LPC.24.2.SN1	cdHFD_WT-cdHFD_KO	-5.77846e-06	-3.9619e-05	2.80621e-05	0.955865
PC.35.3	Residuals	12	1.26881e-05	1.05734e-06	NA	NA		LPC.24.2.SN1	NC_KO-cdHFD_KO	3.66846e-05	2.84406e-06	7.05252e-05	0.0324106
PC.35.4	Diet	1	1.20792e-06	1.20792e-06	31.384	0.000115744		LPC.24.2.SN1	NC_WT-cdHFD_KO	3.42112e-05	3.7061e-07	6.80518e-05	0.0472681
PC.35.4	Genotype	1	3.47469e-08	3.47469e-08	0.902788	0.36078		LPC.24.2.SN1	NC_KO-cdHFD_WT	4.24631e-05	8.62252e-06	7.63037e-05	0.0133369
PC.35.4	Genotype:Diet	1	1.66631e-08	1.66631e-08	0.432937	0.522974		LPC.24.2.SN1	NC_WT-cdHFD_WT	3.99896e-05	6.14907e-06	7.38302e-05	0.0195064
PC.35.4	Residuals	12	4.61861e-07	3.84884e-08	NA	NA		LPC.24.2.SN1	NC_WT-NC_KO	-2.47345e-06	-3.6314e-05	3.13671e-05	0.996191
PC.36.0	Diet	1	1.36658e-06	1.36658e-06	14.5292	0.00247645		LPC.24.4.SN1	cdHFD_WT-cdHFD_KO	-1.34327e-06	-1.89248e-05	1.62382e-05	0.995658
PC.36.0	Genotype	1	1.37777e-08	1.37777e-08	0.146482	0.708613		LPC.24.4.SN1	NC_KO-cdHFD_KO	5.79627e-06	-1.17852e-05	2.33778e-05	0.763839
PC.36.0	Genotype:Diet	1	8.97179e-08	8.97179e-08	0.953863	0.348017		LPC.24.4.SN1	NC_WT-cdHFD_KO	2.10782e-06	-1.54737e-05	1.96893e-05	0.983795
PC.36.0	Residuals	12	1.12869e-06	9.40574e-08	NA	NA		LPC.24.4.SN1	NC_KO-cdHFD_WT	7.13954e-06	-1.0442e-05	2.4721e-05	0.635063
PC.36.6	Diet	1	8.91907e-06	8.91907e-06	34.498	7.55696e-05		LPC.24.4.SN1	NC_WT-cdHFD_WT	3.4511e-06	-1.41304e-05	2.10326e-05	0.935376
PC.36.6	Genotype	1	8.73517e-07	8.73517e-07	3.37867	0.090915		LPC.24.4.SN1	NC_WT-NC_KO	-3.68844e-06	-2.127e-05	1.38931e-05	0.922765
PC.36.6	Genotype:Diet	1	4.13045e-09	4.13045e-09	0.0159761	0.901511		LPC.24.5.SN1	cdHFD_WT-cdHFD_KO	-5.29688e-06	-1.78502e-05	7.25646e-06	0.607568
PC.36.6	Residuals	12	3.10246e-06	2.58539e-07	NA	NA		LPC.24.5.SN1	NC_KO-cdHFD_KO	3.74127e-06	-8.81207e-06	1.62946e-05	0.812724
PC.37.1	Diet	1	7.24517e-06	7.24517e-06	30.3909	0.00013349		LPC.24.5.SN1	NC_WT-cdHFD_KO	4.4346e-06	-8.11874e-06	1.69879e-05	0.725272
PC.37.1	Genotype	1	5.95033e-09	5.95033e-09	0.0249595	0.877095		LPC.24.5.SN1	NC_KO-cdHFD_WT	9.03815e-06	-3.51519e-06	2.15915e-05	0.19636
PC.37.1	Genotype:Diet	1	1.65932e-08	1.65932e-08	0.0696023	0.796393		LPC.24.5.SN1	NC_WT-cdHFD_WT	9.73148e-06	-2.82186e-06	2.22848e-05	0.152173
PC.37.1	Residuals	12	2.86079e-06	2.384e-07	NA	NA		LPC.24.5.SN1	NC_WT-NC_KO	6.9333e-07	-1.186e-05	1.32467e-05	0.998341
PC.37.2	Diet	1	0.000482666	0.000482666	36.107	6.13238e-05		LPC.24.6.SN1	cdHFD_WT-cdHFD_KO	-2.79728e-06	-2.06654e-05	1.50708e-05	0.965355
PC.37.2	Genotype	1	2.255e-05	2.255e-05	1.68691	0.218412		LPC.24.6.SN1	NC_KO-cdHFD_KO	1.40479e-05	-3.82014e-06	3.1916e-05	0.144481
PC.37.2	Genotype:Diet	1	1.90997e-05	1.90997e-05	1.4288	0.255049		LPC.24.6.SN1	NC_WT-cdHFD_KO	1.81072e-05	2.39169e-07	3.59753e-05	0.0466809
PC.37.2	Residuals	12	0.000160412	1.33677e-05	NA	NA		LPC.24.6.SN1	NC_KO-cdHFD_WT	1.68452e-05	-1.02286e-06	3.47133e-05	0.0669281
PC.37.4	Diet	1	0.000904513	0.000904513	39.7234	3.9321e-05		LPC.24.6.SN1	NC_WT-cdHFD_WT	2.09045e-05	3.03645e-06	3.87726e-05	0.0207389
PC.37.4	Genotype	1	3.41813e-07	3.41813e-07	0.0150114	0.904515		LPC.24.6.SN1	NC_WT-NC_KO	4.05931e-06	-1.38088e-05	2.19274e-05	0.904743
PC.37.4	Genotype:Diet	1	6.25215e-06	6.25215e-06	0.274575	0.609821		LPC.26.2.SN1	cdHFD_WT-cdHFD_KO	-1.41291e-06	-1.73681e-05	1.45423e-05	0.993294
PC.37.4	Residuals	12	0.000273243	2.27703e-05	NA	NA		LPC.26.2.SN1	NC_KO-cdHFD_KO	1.39282e-05	-2.02705e-06	2.98834e-05	0.0949046
PC.37.6	Diet	1	1.66454e-07	1.66454e-07	16.7812	0.00148166		LPC.26.2.SN1	NC_WT-cdHFD_KO	1.63035e-05	3.48243e-07	3.22587e-05	0.0446983
PC.37.6	Genotype	1	2.71892e-10	2.71892e-10	0.0274111	0.871258		LPC.26.2.SN1	NC_KO-cdHFD_WT	1.53411e-05	-6.14141e-07	3.12963e-05	0.0608567
PC.37.6	Genotype:Diet	1	1.29598e-09	1.29598e-09	0.130655	0.724038		LPC.26.2.SN1	NC_WT-cdHFD_WT	1.77164e-05	1.76115e-06	3.36716e-05	0.0282698
PC.37.6	Residuals	12	1.19029e-07	9.91907e-09	NA	NA		LPC.26.2.SN1	NC_WT-NC_KO	2.37529e-06	-1.35799e-05	1.83305e-05	0.969928
PC.38.0	Diet	1	3.1304e-08	3.1304e-08	30.303	0.000135208		LPC.O.16.0	cdHFD_WT-cdHFD_KO	-0.000221054	-0.000517107	7.49985e-05	0.173815
PC.38.0	Genotype	1	1.90375e-09	1.90375e-09	1.84287	0.199597		LPC.O.16.0	NC_KO-cdHFD_KO	-0.000146697	-0.00044275	0.000149356	0.48293
PC.38.0	Genotype:Diet	1	2.36342e-10	2.36342e-10	0.228784	0.641023		LPC.O.16.0	NC_WT-cdHFD_KO	-0.000119949	-0.000416002	0.000176103	0.636656
PC.38.0	Residuals	12	1.23964e-08	1.03304e-09	NA	NA		LPC.O.16.0	NC_KO-cdHFD_WT	7.4357e-05	-0.000221696	0.00037041	0.876756
PC.38.1	Diet	1	1.18796e-05	1.18796e-05	10.7805	0.00653913		LPC.O.16.0	NC_WT-cdHFD_WT	0.000101105	-0.000194948	0.000397157	0.744681
PC.38.1	Genotype	1	1.59111e-06	1.59111e-06	1.44391	0.252686		LPC.O.16.0	NC_WT-NC_KO	2.67477e-05	-0.000269305	0.0003228	0.992888
PC.38.1	Genotype:Diet	1	2.14219e-07	2.14219e-07	0.194401	0.667117		LPC.O.16.1	cdHFD_WT-cdHFD_KO	-5.99464e-05	-0.000109448	-1.04446e-05	0.0167485
PC.38.1	Residuals	12	1.32234e-05	1.10195e-06	NA	NA		LPC.O.16.1	NC_KO-cdHFD_KO	-2.60872e-05	-7.55889e-05	2.34146e-05	0.432785
PC.38.3	Diet	1	0.0010516	0.0010516	4.86838	0.0475836		LPC.O.16.1	NC_WT-cdHFD_KO	-2.45146e-05	-7.40164e-05	2.49872e-05	0.483392
PC.38.3	Genotype	1	8.82703e-05	8.82703e-05	0.408648	0.534669		LPC.O.16.1	NC_KO-cdHFD_WT	3.38592e-05	-1.56426e-05	8.3361e-05	0.2305
PC.38.3	Genotype:Diet	1	2.07735e-05	2.07735e-05	0.0961708	0.761794		LPC.O.16.1	NC_WT-cdHFD_WT	3.54317e-05	-1.40701e-05	8.49335e-05	0.200131
PC.38.3	Residuals	12	0.00259207	0.000216006	NA	NA		LPC.O.16.1	NC_WT-NC_KO	1.57252e-06	-4.79293e-05	5.10743e-05	0.999682
PC.38.7	Diet	1	0.00153914	0.00153914	49.0018	1.4341e-05		LPC.O.18.0	cdHFD_WT-cdHFD_KO	-0.000137186	-0.000243647	-3.07242e-05	0.0111914
PC.38.7	Genotype	1	5.13996e-06	5.13996e-06	0.163642	0.692943		LPC.O.18.0	NC_KO-cdHFD_KO	-0.000171189	-0.000277651	-6.47277e-05	0.00220834
PC.38.7	Genotype:Diet	1	1.45822e-06	1.45822e-06	0.0464255	0.833023		LPC.O.18.0	NC_WT-cdHFD_KO	-0.000131409	-0.000237871	-2.49478e-05	0.0148334
PC.38.7	Residuals	12	0.000376917	3.14098e-05	NA	NA		LPC.O.18.0	NC_KO-cdHFD_WT	-3.40035e-05	-0.000140465	7.2458e-05	0.780131
PC.39.0	Diet	1	1.74179e-09	1.74179e-09	51.1495	1.16121e-05		LPC.O.18.0	NC_WT-cdHFD_WT	5.77638e-06	-0.000100685	0.000112238	0.998426
PC.39.0	Genotype	1	1.59475e-11	1.59475e-11	0.468315	0.506765		LPC.O.18.0	NC_WT-NC_KO	3.97798e-05	-6.66817e-05	0.000146241	0.69088
PC.39.0	Genotype:Diet	1	1.54045e-11	1.54045e-11	0.452368	0.513956		LPC.O.18.1	cdHFD_WT-cdHFD_KO	-0.000179935	-0.0005121	0.00015223	0.410295
PC.39.0	Residuals	12	4.08636e-10	3.4053e-11	NA	NA		LPC.O.18.1	NC_KO-cdHFD_KO	-0.000522184	-0.000854349	-0.000190019	0.0026396
PC.39.4	Diet	1	0.000188163	0.000188163	76.1097	1.53204e-06		LPC.O.18.1	NC_WT-cdHFD_KO	-0.000490833	-0.000822998	-0.000158668	0.00424144
PC.39.4	Genotype	1	1.01692e-06	1.01692e-06	0.411331	0.533353		LPC.O.18.1	NC_KO-cdHFD_WT	-0.000342249	-0.000674414	-1.00841e-05	0.0427773
PC.39.4	Genotype:Diet	1	1.14525e-06	1.14525e-06	0.463239	0.509034		LPC.O.18.1	NC_WT-cdHFD_WT	-0.000310898	-0.000643062	2.12671e-05	0.0692613
PC.39.4	Residuals	12	2.96671e-05	2.47226e-06	NA	NA		LPC.O.18.1	NC_WT-NC_KO	3.13512e-05	-0.000300814	0.000363516	0.991916
PC.39.5	Diet	1	3.05263e-05	3.05263e-05	58.8071	5.78253e-06		LPC.O.18.2	cdHFD_WT-cdHFD_KO	-6.16041e-06	-2.45259e-05	1.22051e-05	0.754572
PC.39.5	Genotype	1	4.04636e-08	4.04636e-08	0.0779506	0.784848		LPC.O.18.2	NC_KO-cdHFD_KO	-3.06297e-06	-2.14285e-05	1.53025e-05	0.958659
PC.39.5	Genotype:Diet	1	1.92351e-07	1.92351e-07	0.370552	0.554052		LPC.O.18.2	NC_WT-cdHFD_KO	-1.0634e-06	-1.94289e-05	1.73021e-05	0.998091
PC.39.5	Residuals	12	6.22911e-06	5.19092e-07	NA	NA		LPC.O.18.2	NC_KO-cdHFD_WT	3.09743e-06	-1.52681e-05	2.14629e-05	0.957354
PC.39.6	Diet	1	2.86582e-05	2.86582e-05	22.2128	0.000502929		LPC.O.18.2	NC_WT-cdHFD_WT	5.09701e-06	-1.32685e-05	2.34625e-05	0.842117
PC.39.6	Genotype	1	4.24373e-07	4.24373e-07	0.32893	0.576881		LPC.O.18.2	NC_WT-NC_KO	1.99958e-06	-1.63659e-05	2.03651e-05	0.987738
PC.39.6	Genotype:Diet	1	5.89288e-07	5.89288e-07	0.456754	0.51196		LPC.O.20.0	cdHFD_WT-cdHFD_KO	-3.30567e-05	-9.35476e-05	2.74341e-05	0.403141
PC.39.6	Residuals	12	1.5482e-05	1.29016e-06	NA	NA		LPC.O.20.0	NC_KO-cdHFD_KO	-3.83496e-05	-9.88404e-05	2.21413e-05	0.285516
PC.39.7	Diet	1	1.68442e-05	1.68442e-05	75.9017	1.55417e-06		LPC.O.20.0	NC_WT-cdHFD_KO	4.14684e-06	-5.6344e-05	6.46377e-05	0.996849
PC.39.7	Genotype	1	9.76553e-08	9.76553e-08	0.440045	0.519641		LPC.O.20.0	NC_KO-cdHFD_WT	-5.29283e-06	-6.57837e-05	5.5198e-05	0.993526
PC.39.7	Genotype:Diet	1	2.14088e-08	2.14088e-08	0.09647	0.761436		LPC.O.20.0	NC_WT-cdHFD_WT	3.72036e-05	-2.32873e-05	9.76944e-05	0.308701
PC.39.7	Residuals	12	2.66306e-06	2.21921e-07	NA	NA		LPC.O.20.0	NC_WT-NC_KO	4.24964e-05	-1.79944e-05	0.000102987	0.212369
PC.40.1	Diet	1	3.21823e-07	3.21823e-07	9.66983	0.00902696		LPC.O.20.1	cdHFD_WT-cdHFD_KO	-1.67738e-06	-7.32711e-06	3.97235e-06	0.814401
PC.40.1	Genotype	1	1.86008e-08	1.86008e-08	0.558898	0.469102		LPC.O.20.1	NC_KO-cdHFD_KO	-4.50952e-06	-1.01593e-05	1.14021e-06	0.136486
PC.40.1	Genotype:Diet	1	4.10372e-10	4.10372e-10	0.0123305	0.913418		LPC.O.20.1	NC_WT-cdHFD_KO	-2.77574e-06	-8.42547e-06	2.87399e-06	0.489814
PC.40.1	Residuals	12	3.99374e-07	3.32812e-08	NA	NA		LPC.O.20.1	NC_KO-cdHFD_WT	-2.83214e-06	-8.48188e-06	2.81759e-06	0.47354
PC.40.10	Diet	1	2.51885e-09	2.51885e-09	12.2822	0.00434496		LPC.O.20.1	NC_WT-cdHFD_WT	-1.09836e-06	-6.74809e-06	4.55137e-06	0.937037
PC.40.10	Genotype	1	3.32422e-10	3.32422e-10	1.62092	0.227074		LPC.O.20.1	NC_WT-NC_KO	1.73378e-06	-3.91595e-06	7.38352e-06	0.799448
PC.40.10	Genotype:Diet	1	2.04734e-10	2.04734e-10	0.998305	0.337443		LPC.O.22.0	cdHFD_WT-cdHFD_KO	-5.46395e-05	-0.000168617	5.93381e-05	0.509524
PC.40.10	Residuals	12	2.46098e-09	2.05082e-10	NA	NA		LPC.O.22.0	NC_KO-cdHFD_KO	-6.42937e-05	-0.000178271	4.96839e-05	0.377354
PC.40.3	Diet	1	4.30931e-05	4.30931e-05	6.93445	0.0218409		LPC.O.22.0	NC_WT-cdHFD_KO	-4.01047e-05	-0.000154082	7.38729e-05	0.727595
PC.40.3	Genotype	1	1.66912e-06	1.66912e-06	0.268591	0.613701		LPC.O.22.0	NC_KO-cdHFD_WT	-9.6542e-06	-0.000123632	0.000104323	0.994116
PC.40.3	Genotype:Diet	1	7.07292e-07	7.07292e-07	0.113816	0.741669		LPC.O.22.0	NC_WT-cdHFD_WT	1.45348e-05	-9.94428e-05	0.000128512	0.980646
PC.40.3	Residuals	12	7.45723e-05	6.21436e-06	NA	NA		LPC.O.22.0	NC_WT-NC_KO	2.4189e-05	-8.97886e-05	0.000138167	0.920361
PC.40.7	Diet	1	0.00756004	0.00756004	78.0926	1.33858e-06		LPC.O.22.1	cdHFD_WT-cdHFD_KO	-7.27746e-06	-1.69964e-05	2.44153e-06	0.172125
PC.40.7	Genotype	1	7.8782e-06	7.8782e-06	0.0813791	0.780301		LPC.O.22.1	NC_KO-cdHFD_KO	-1.95802e-05	-2.92992e-05	-9.86122e-06	0.000322614
PC.40.7	Genotype:Diet	1	8.3157e-06	8.3157e-06	0.0858983	0.774464		LPC.O.22.1	NC_WT-cdHFD_KO	-1.66745e-05	-2.63934e-05	-6.95548e-06	0.00130398
PC.40.7	Residuals	12	0.0011617	9.68086e-05	NA	NA		LPC.O.22.1	NC_KO-cdHFD_WT	-1.23027e-05	-2.20217e-05	-2.58376e-06	0.0125932
PC.40.8	Diet	1	0.00372062	0.00372062	45.613	2.03299e-05		LPC.O.22.1	NC_WT-cdHFD_WT	-9.397e-06	-1.9116e-05	3.21984e-07	0.0592194
PC.40.8	Genotype	1	6.27191e-05	6.27191e-05	0.768906	0.397771		LPC.O.22.1	NC_WT-NC_KO	2.90575e-06	-6.81324e-06	1.26247e-05	0.81132
PC.40.8	Genotype:Diet	1	3.15128e-05	3.15128e-05	0.386332	0.545861		LPC.O.24.1	cdHFD_WT-cdHFD_KO	-2.67939e-05	-6.34761e-05	9.88836e-06	0.187258
PC.40.8	Residuals	12	0.000978831	8.15692e-05	NA	NA		LPC.O.24.1	NC_KO-cdHFD_KO	-2.37949e-05	-6.04771e-05	1.28873e-05	0.268415
PC.40.9	Diet	1	1.07479e-05	1.07479e-05	14.3635	0.0025766		LPC.O.24.1	NC_WT-cdHFD_KO	-2.85544e-05	-6.52366e-05	8.12783e-06	0.149887
PC.40.9	Genotype	1	4.52166e-07	4.52166e-07	0.604275	0.452005		LPC.O.24.1	NC_KO-cdHFD_WT	2.99898e-06	-3.36833e-05	3.96812e-05	0.994698
PC.40.9	Genotype:Diet	1	3.45591e-07	3.45591e-07	0.461847	0.509659		LPC.O.24.1	NC_WT-cdHFD_WT	-1.76053e-06	-3.84428e-05	3.49217e-05	0.998908
PC.40.9	Residuals	12	8.97935e-06	7.48279e-07	NA	NA		LPC.O.24.1	NC_WT-NC_KO	-4.75951e-06	-4.14417e-05	3.19227e-05	0.979662
PC.41.2	Diet	1	5.89811e-08	5.89811e-08	17.7961	0.00119199		LPE.16.0	cdHFD_WT-cdHFD_KO	-0.0254056	-0.076079	0.0252678	0.473425
PC.41.2	Genotype	1	2.92289e-09	2.92289e-09	0.881909	0.366198		LPE.16.0	NC_KO-cdHFD_KO	-0.0350286	-0.085702	0.0156448	0.223252
PC.41.2	Genotype:Diet	1	7.88959e-10	7.88959e-10	0.238049	0.634412		LPE.16.0	NC_WT-cdHFD_KO	-0.0292926	-0.079966	0.0213808	0.357623
PC.41.2	Residuals	12	3.97713e-08	3.31427e-09	NA	NA		LPE.16.0	NC_KO-cdHFD_WT	-0.00962302	-0.0602964	0.0410504	0.940917
PC.41.3	Diet	1	1.71699e-08	1.71699e-08	6.30349	0.0273739		LPE.16.0	NC_WT-cdHFD_WT	-0.00388699	-0.0545604	0.0467864	0.995607
PC.41.3	Genotype	1	1.40054e-10	1.40054e-10	0.0514171	0.824432		LPE.16.0	NC_WT-NC_KO	0.00573603	-0.0449374	0.0564094	0.986274
PC.41.3	Genotype:Diet	1	5.84454e-11	5.84454e-11	0.0214567	0.885974		LPE.16.1	cdHFD_WT-cdHFD_KO	-0.0005703	-0.0020316	0.000890997	0.662393
PC.41.3	Residuals	12	3.26866e-08	2.72388e-09	NA	NA		LPE.16.1	NC_KO-cdHFD_KO	0.00118943	-0.000271863	0.00265073	0.126555
PC.41.5	Diet	1	8.76762e-08	8.76762e-08	30.0686	0.000139918		LPE.16.1	NC_WT-cdHFD_KO	0.000635946	-0.000825351	0.00209724	0.584668
PC.41.5	Genotype	1	6.12633e-10	6.12633e-10	0.210103	0.654877		LPE.16.1	NC_KO-cdHFD_WT	0.00175973	0.000298437	0.00322103	0.0173487
PC.41.5	Genotype:Diet	1	2.84411e-10	2.84411e-10	0.0975387	0.760164		LPE.16.1	NC_WT-cdHFD_WT	0.00120625	-0.000255051	0.00266754	0.119723
PC.41.5	Residuals	12	3.49905e-08	2.91588e-09	NA	NA		LPE.16.1	NC_WT-NC_KO	-0.000553488	-0.00201479	0.000907809	0.682154
PC.41.6	Diet	1	7.98478e-06	7.98478e-06	199.812	7.64749e-09		LPE.17.0	cdHFD_WT-cdHFD_KO	-0.00027577	-0.00117951	0.000627966	0.802075
PC.41.6	Genotype	1	4.17235e-07	4.17235e-07	10.4409	0.00720269		LPE.17.0	NC_KO-cdHFD_KO	0.000597732	-0.000306004	0.00150147	0.254244
PC.41.6	Genotype:Diet	1	2.73634e-07	2.73634e-07	6.84744	0.022519		LPE.17.0	NC_WT-cdHFD_KO	0.000516515	-0.000387221	0.00142025	0.366764
PC.41.6	Residuals	12	4.79538e-07	3.99615e-08	NA	NA		LPE.17.0	NC_KO-cdHFD_WT	0.000873502	-3.02338e-05	0.00177724	0.0593174
PC.41.7	Diet	1	6.15055e-07	6.15055e-07	33.7396	8.36054e-05		LPE.17.0	NC_WT-cdHFD_WT	0.000792285	-0.000111451	0.00169602	0.0931728
PC.41.7	Genotype	1	2.40793e-09	2.40793e-09	0.13209	0.722597		LPE.17.0	NC_WT-NC_KO	-8.12171e-05	-0.000984953	0.000822519	0.992998
PC.41.7	Genotype:Diet	1	5.33574e-10	5.33574e-10	0.0292699	0.867008		LPE.18.0	cdHFD_WT-cdHFD_KO	-0.0210247	-0.0880556	0.0460062	0.789063
PC.41.7	Residuals	12	2.18754e-07	1.82295e-08	NA	NA		LPE.18.0	NC_KO-cdHFD_KO	-0.0496871	-0.116718	0.0173437	0.178204
PC.41.8	Diet	1	5.51144e-08	5.51144e-08	46.3253	1.88599e-05		LPE.18.0	NC_WT-cdHFD_KO	-0.0360824	-0.103113	0.0309485	0.41545
PC.41.8	Genotype	1	1.4926e-12	1.4926e-12	0.00125457	0.972327		LPE.18.0	NC_KO-cdHFD_WT	-0.0286625	-0.0956933	0.0383684	0.597786
PC.41.8	Genotype:Diet	1	9.87313e-11	9.87313e-11	0.0829865	0.778205		LPE.18.0	NC_WT-cdHFD_WT	-0.0150577	-0.0820886	0.0519732	0.907502
PC.41.8	Residuals	12	1.42767e-08	1.18973e-09	NA	NA		LPE.18.0	NC_WT-NC_KO	0.0136048	-0.0534261	0.0806356	0.929297
PC.42.1	Diet	1	3.8615e-08	3.8615e-08	29.7697	0.000146205		LPE.18.1	cdHFD_WT-cdHFD_KO	-0.0101014	-0.0392094	0.0190066	0.735605
PC.42.1	Genotype	1	1.51695e-09	1.51695e-09	1.16948	0.300763		LPE.18.1	NC_KO-cdHFD_KO	0.00392794	-0.0251801	0.0330359	0.977246
PC.42.1	Genotype:Diet	1	4.20455e-10	4.20455e-10	0.324145	0.579629		LPE.18.1	NC_WT-cdHFD_KO	0.00592505	-0.023183	0.0350331	0.928743
PC.42.1	Residuals	12	1.55655e-08	1.29712e-09	NA	NA		LPE.18.1	NC_KO-cdHFD_WT	0.0140293	-0.0150787	0.0431373	0.505222
PC.42.2	Diet	1	3.95369e-08	3.95369e-08	3.82683	0.0741185		LPE.18.1	NC_WT-cdHFD_WT	0.0160264	-0.0130816	0.0451344	0.397037
PC.42.2	Genotype	1	4.68657e-09	4.68657e-09	0.45362	0.513385		LPE.18.1	NC_WT-NC_KO	0.00199711	-0.0271109	0.0311051	0.996841
PC.42.2	Genotype:Diet	1	9.83681e-11	9.83681e-11	0.00952118	0.923879		LPE.18.2	cdHFD_WT-cdHFD_KO	-0.0020135	-0.0125762	0.00854919	0.940305
PC.42.2	Residuals	12	1.23978e-07	1.03315e-08	NA	NA		LPE.18.2	NC_KO-cdHFD_KO	0.00686548	-0.00369722	0.0174282	0.266943
PC.42.6	Diet	1	1.71739e-06	1.71739e-06	23.6694	0.000388168		LPE.18.2	NC_WT-cdHFD_KO	0.00680403	-0.00375867	0.0173667	0.273589
PC.42.6	Genotype	1	3.41389e-08	3.41389e-08	0.470509	0.50579		LPE.18.2	NC_KO-cdHFD_WT	0.00887898	-0.00168372	0.0194417	0.11124
PC.42.6	Genotype:Diet	1	5.57071e-08	5.57071e-08	0.767765	0.39811		LPE.18.2	NC_WT-cdHFD_WT	0.00881753	-0.00174516	0.0193802	0.114434
PC.42.6	Residuals	12	8.70689e-07	7.25574e-08	NA	NA		LPE.18.2	NC_WT-NC_KO	-6.14483e-05	-0.0106241	0.0105012	0.999998
PC.42.7	Diet	1	3.94361e-05	3.94361e-05	22.1479	0.000508902		LPE.22.6	cdHFD_WT-cdHFD_KO	-0.00366003	-0.018276	0.0109559	0.877682
PC.42.7	Genotype	1	1.25043e-06	1.25043e-06	0.702261	0.418404		LPE.22.6	NC_KO-cdHFD_KO	-0.000405881	-0.0150218	0.0142101	0.999787
PC.42.7	Genotype:Diet	1	5.39872e-07	5.39872e-07	0.303201	0.591986		LPE.22.6	NC_WT-cdHFD_KO	-0.00256263	-0.0171786	0.0120533	0.952519
PC.42.7	Residuals	12	2.13669e-05	1.78058e-06	NA	NA		LPE.22.6	NC_KO-cdHFD_WT	0.00325415	-0.0113618	0.0178701	0.909636
PC.42.8	Diet	1	3.08549e-06	3.08549e-06	29.619	0.000149499		LPE.22.6	NC_WT-cdHFD_WT	0.0010974	-0.0135185	0.0157133	0.995876
PC.42.8	Genotype	1	2.6655e-07	2.6655e-07	2.55873	0.135669		LPE.22.6	NC_WT-NC_KO	-0.00215675	-0.0167727	0.0124592	0.97067
PC.42.8	Genotype:Diet	1	8.52121e-09	8.52121e-09	0.0817989	0.779752		LPE.O.18.2	cdHFD_WT-cdHFD_KO	-0.000799219	-0.00243152	0.00083308	0.492569
PC.42.8	Residuals	12	1.25007e-06	1.04173e-07	NA	NA		LPE.O.18.2	NC_KO-cdHFD_KO	-0.00178629	-0.00341859	-0.000153989	0.0307252
PC.42.9	Diet	1	4.1325e-06	4.1325e-06	11.394	0.00551389		LPE.O.18.2	NC_WT-cdHFD_KO	-0.00164918	-0.00328147	-1.68762e-05	0.0474171
PC.42.9	Genotype	1	4.01041e-07	4.01041e-07	1.10574	0.313726		LPE.O.18.2	NC_KO-cdHFD_WT	-0.00098707	-0.00261937	0.00064523	0.32187
PC.42.9	Genotype:Diet	1	5.10414e-07	5.10414e-07	1.40729	0.258463		LPE.O.18.2	NC_WT-cdHFD_WT	-0.000849957	-0.00248226	0.000782343	0.442582
PC.42.9	Residuals	12	4.3523e-06	3.62692e-07	NA	NA		LPE.O.18.2	NC_WT-NC_KO	0.000137113	-0.00149519	0.00176941	0.994258
PC.43.4	Diet	1	4.44595e-09	4.44595e-09	4.66438	0.0517374		LPE.O.20.0	cdHFD_WT-cdHFD_KO	-0.000590197	-0.00242684	0.00124644	0.77707
PC.43.4	Genotype	1	4.38177e-12	4.38177e-12	0.00459705	0.94706		LPE.O.20.0	NC_KO-cdHFD_KO	-0.000175113	-0.00201175	0.00166153	0.991673
PC.43.4	Genotype:Diet	1	3.82092e-09	3.82092e-09	4.00864	0.0683953		LPE.O.20.0	NC_WT-cdHFD_KO	0.000342406	-0.00149423	0.00217904	0.943812
PC.43.4	Residuals	12	1.1438e-08	9.5317e-10	NA	NA		LPE.O.20.0	NC_KO-cdHFD_WT	0.000415084	-0.00142155	0.00225172	0.906028
PC.44.12	Diet	1	8.97517e-07	8.97517e-07	11.9915	0.00469223		LPE.O.20.0	NC_WT-cdHFD_WT	0.000932603	-0.000904036	0.00276924	0.46309
PC.44.12	Genotype	1	1.02592e-07	1.02592e-07	1.3707	0.264416		LPE.O.20.0	NC_WT-NC_KO	0.000517519	-0.00131912	0.00235416	0.836198
PC.44.12	Genotype:Diet	1	6.93231e-08	6.93231e-08	0.926208	0.354843		LPG.16.0	cdHFD_WT-cdHFD_KO	-0.000230796	-0.0010988	0.000637207	0.857874
PC.44.12	Residuals	12	8.98154e-07	7.48462e-08	NA	NA		LPG.16.0	NC_KO-cdHFD_KO	-0.000901483	-0.00176949	-3.34797e-05	0.0410043
PC.44.8	Diet	1	2.6949e-09	2.6949e-09	0.364284	0.557373		LPG.16.0	NC_WT-cdHFD_KO	-0.000748515	-0.00161652	0.000119488	0.100004
PC.44.8	Genotype	1	1.08634e-11	1.08634e-11	0.00146846	0.970062		LPG.16.0	NC_KO-cdHFD_WT	-0.000670687	-0.00153869	0.000197316	0.153995
PC.44.8	Genotype:Diet	1	1.59624e-08	1.59624e-08	2.15773	0.167576		LPG.16.0	NC_WT-cdHFD_WT	-0.000517719	-0.00138572	0.000350284	0.33269
PC.44.8	Residuals	12	8.87735e-08	7.39779e-09	NA	NA		LPG.16.0	NC_WT-NC_KO	0.000152968	-0.000715035	0.00102097	0.951845
PC.46.7	Diet	1	2.73914e-08	2.73914e-08	4.70757	0.0508228		LPG.16.1	cdHFD_WT-cdHFD_KO	-0.000216661	-0.000564943	0.000131621	0.299914
PC.46.7	Genotype	1	1.81575e-09	1.81575e-09	0.312061	0.586691		LPG.16.1	NC_KO-cdHFD_KO	-0.000496993	-0.000845275	-0.00014871	0.00548889
PC.46.7	Genotype:Diet	1	5.52471e-10	5.52471e-10	0.0949493	0.76326		LPG.16.1	NC_WT-cdHFD_KO	-0.000271966	-0.000620249	7.6316e-05	0.148163
PC.46.7	Residuals	12	6.98231e-08	5.81859e-09	NA	NA		LPG.16.1	NC_KO-cdHFD_WT	-0.000280332	-0.000628614	6.79508e-05	0.132178
PC.O.16.0_20.4	Diet	1	2.1627e-12	2.1627e-12	0.000293005	0.986624		LPG.16.1	NC_WT-cdHFD_WT	-5.53052e-05	-0.000403587	0.000292977	0.963947
PC.O.16.0_20.4	Genotype	1	5.05418e-10	5.05418e-10	0.0684746	0.798008		LPG.16.1	NC_WT-NC_KO	0.000225026	-0.000123256	0.000573309	0.271351
PC.O.16.0_20.4	Genotype:Diet	1	2.18847e-08	2.18847e-08	2.96496	0.110737		LPG.18.0	cdHFD_WT-cdHFD_KO	-0.000582308	-0.00168308	0.000518469	0.429685
PC.O.16.0_20.4	Residuals	12	8.85732e-08	7.3811e-09	NA	NA		LPG.18.0	NC_KO-cdHFD_KO	-0.00201405	-0.00311482	-0.000913272	0.000756574
PC.O.16.0_22.4	Diet	1	4.25356e-07	4.25356e-07	4.13199	0.064816		LPG.18.0	NC_WT-cdHFD_KO	-0.00192136	-0.00302213	-0.000820581	0.00112949
PC.O.16.0_22.4	Genotype	1	1.05844e-07	1.05844e-07	1.02819	0.330593		LPG.18.0	NC_KO-cdHFD_WT	-0.00143174	-0.00253252	-0.000330964	0.010513
PC.O.16.0_22.4	Genotype:Diet	1	3.20908e-07	3.20908e-07	3.11736	0.102869		LPG.18.0	NC_WT-cdHFD_WT	-0.00133905	-0.00243983	-0.000238273	0.0162789
PC.O.16.0_22.4	Residuals	12	1.2353e-06	1.02942e-07	NA	NA		LPG.18.0	NC_WT-NC_KO	9.26909e-05	-0.00100809	0.00119347	0.994217
PC.O.18.0_18.1	Diet	1	2.60641e-09	2.60641e-09	67.2191	2.92208e-06		LPG.18.1	cdHFD_WT-cdHFD_KO	-0.00300387	-0.0144625	0.00845474	0.862788
PC.O.18.0_18.1	Genotype	1	5.27271e-11	5.27271e-11	1.35983	0.266221		LPG.18.1	NC_KO-cdHFD_KO	-0.0190265	-0.0304851	-0.00756789	0.00170583
PC.O.18.0_18.1	Genotype:Diet	1	4.83451e-10	4.83451e-10	12.4682	0.00413855		LPG.18.1	NC_WT-cdHFD_KO	-0.0140047	-0.0254633	-0.0025461	0.0157999
PC.O.18.0_18.1	Residuals	12	4.65298e-10	3.87748e-11	NA	NA		LPG.18.1	NC_KO-cdHFD_WT	-0.0160226	-0.0274812	-0.00456402	0.00635606
PC.O.18.0_18.2	Diet	1	3.66023e-11	3.66023e-11	1.23734	0.287773		LPG.18.1	NC_WT-cdHFD_WT	-0.0110008	-0.0224594	0.000457771	0.0613095
PC.O.18.0_18.2	Genotype	1	2.06541e-11	2.06541e-11	0.69821	0.419712		LPG.18.1	NC_WT-NC_KO	0.00502179	-0.00643682	0.0164804	0.579389
PC.O.18.0_18.2	Genotype:Diet	1	3.18894e-10	3.18894e-10	10.7802	0.00653978		LPG.18.2	cdHFD_WT-cdHFD_KO	-0.00500683	-0.0146106	0.00459692	0.441596
PC.O.18.0_18.2	Residuals	12	3.54978e-10	2.95815e-11	NA	NA		LPG.18.2	NC_KO-cdHFD_KO	-0.00501607	-0.0146198	0.00458768	0.440089
PC.O.18.0_20.4	Diet	1	3.37741e-06	3.37741e-06	11.2679	0.00570827		LPG.18.2	NC_WT-cdHFD_KO	-0.00187056	-0.0114743	0.00773319	0.936717
PC.O.18.0_20.4	Genotype	1	8.54226e-08	8.54226e-08	0.28499	0.603198		LPG.18.2	NC_KO-cdHFD_WT	-9.24794e-06	-0.009613	0.0095945	1
PC.O.18.0_20.4	Genotype:Diet	1	2.18279e-06	2.18279e-06	7.28232	0.0193603		LPG.18.2	NC_WT-cdHFD_WT	0.00313626	-0.00646749	0.01274	0.768808
PC.O.18.0_20.4	Residuals	12	3.59686e-06	2.99739e-07	NA	NA		LPG.18.2	NC_WT-NC_KO	0.00314551	-0.00645824	0.0127493	0.767274
PC.O.18.1_18.1	Diet	1	4.42435e-09	4.42435e-09	39.4016	4.08535e-05		LPG.18.3	cdHFD_WT-cdHFD_KO	-0.000128386	-0.000455611	0.000198839	0.65881
PC.O.18.1_18.1	Genotype	1	2.2272e-10	2.2272e-10	1.98346	0.184405		LPG.18.3	NC_KO-cdHFD_KO	-0.000336514	-0.000663739	-9.2894e-06	0.0432137
PC.O.18.1_18.1	Genotype:Diet	1	5.7779e-10	5.7779e-10	5.14557	0.0425619		LPG.18.3	NC_WT-cdHFD_KO	-0.000198322	-0.000525547	0.000128903	0.320111
PC.O.18.1_18.1	Residuals	12	1.34746e-09	1.12289e-10	NA	NA		LPG.18.3	NC_KO-cdHFD_WT	-0.000208128	-0.000535353	0.000119097	0.283064
PC.O.18.1_18.2	Diet	1	8.2138e-10	8.2138e-10	28.2192	0.000184637		LPG.18.3	NC_WT-cdHFD_WT	-6.99357e-05	-0.000397161	0.000257289	0.918863
PC.O.18.1_18.2	Genotype	1	4.69137e-11	4.69137e-11	1.61176	0.228313		LPG.18.3	NC_WT-NC_KO	0.000138193	-0.000189032	0.000465417	0.606932
PC.O.18.1_18.2	Genotype:Diet	1	6.15222e-10	6.15222e-10	21.1365	0.000613635		LPG.20.2	cdHFD_WT-cdHFD_KO	-0.000547907	-0.00148969	0.000393876	0.352495
PC.O.18.1_18.2	Residuals	12	3.49285e-10	2.91071e-11	NA	NA		LPG.20.2	NC_KO-cdHFD_KO	-0.000981569	-0.00192335	-3.9787e-05	0.040234
PC.O.18.1_20.3	Diet	1	1.51488e-07	1.51488e-07	46.2162	1.90767e-05		LPG.20.2	NC_WT-cdHFD_KO	-0.000806165	-0.00174795	0.000135617	0.103169
PC.O.18.1_20.3	Genotype	1	2.67435e-09	2.67435e-09	0.815895	0.384157		LPG.20.2	NC_KO-cdHFD_WT	-0.000433663	-0.00137545	0.00050812	0.54136
PC.O.18.1_20.3	Genotype:Diet	1	1.52438e-08	1.52438e-08	4.65062	0.052033		LPG.20.2	NC_WT-cdHFD_WT	-0.000258258	-0.00120004	0.000683524	0.846669
PC.O.18.1_20.3	Residuals	12	3.93337e-08	3.27781e-09	NA	NA		LPG.20.2	NC_WT-NC_KO	0.000175404	-0.000766378	0.00111719	0.943963
PC.O.18.1_20.4	Diet	1	8.16157e-06	8.16157e-06	1.4211	0.256263		LPG.20.3	cdHFD_WT-cdHFD_KO	-0.000122946	-0.00113471	0.000888818	0.983153
PC.O.18.1_20.4	Genotype	1	4.78586e-07	4.78586e-07	0.0833321	0.777758		LPG.20.3	NC_KO-cdHFD_KO	-0.00221326	-0.00322503	-0.0012015	0.00015064
PC.O.18.1_20.4	Genotype:Diet	1	1.80733e-06	1.80733e-06	0.314695	0.585136		LPG.20.3	NC_WT-cdHFD_KO	-0.00172158	-0.00273334	-0.000709813	0.00139615
PC.O.18.1_20.4	Residuals	12	6.89174e-05	5.74312e-06	NA	NA		LPG.20.3	NC_KO-cdHFD_WT	-0.00209032	-0.00310208	-0.00107855	0.000256366
PC.O.18.1_22.4	Diet	1	8.62534e-07	8.62534e-07	47.9479	1.59504e-05		LPG.20.3	NC_WT-cdHFD_WT	-0.00159863	-0.00261039	-0.000586867	0.00253678
PC.O.18.1_22.4	Genotype	1	3.46844e-08	3.46844e-08	1.92809	0.190203		LPG.20.3	NC_WT-NC_KO	0.000491686	-0.000520077	0.00150345	0.498602
PC.O.18.1_22.4	Genotype:Diet	1	1.88133e-07	1.88133e-07	10.4583	0.00716697		LPG.20.4	cdHFD_WT-cdHFD_KO	-0.00149703	-0.00559617	0.0026021	0.70522
PC.O.18.1_22.4	Residuals	12	2.15868e-07	1.7989e-08	NA	NA		LPG.20.4	NC_KO-cdHFD_KO	-0.00652392	-0.0106231	-0.00242479	0.00239597
PC.O.20.0_20.4	Diet	1	9.22707e-07	9.22707e-07	23.9829	0.000367656		LPG.20.4	NC_WT-cdHFD_KO	-0.00422614	-0.00832528	-0.000127006	0.0426398
PC.O.20.0_20.4	Genotype	1	7.03193e-08	7.03193e-08	1.82773	0.201327		LPG.20.4	NC_KO-cdHFD_WT	-0.00502689	-0.00912603	-0.000927757	0.0154641
PC.O.20.0_20.4	Genotype:Diet	1	2.26972e-07	2.26972e-07	5.89943	0.0317979		LPG.20.4	NC_WT-cdHFD_WT	-0.00272911	-0.00682825	0.00137002	0.249505
PC.O.20.0_20.4	Residuals	12	4.61682e-07	3.84735e-08	NA	NA		LPG.20.4	NC_WT-NC_KO	0.00229778	-0.00180135	0.00639692	0.382452
PC.O.22.0_20.4	Diet	1	3.85577e-08	3.85577e-08	16.6584	0.00152201		LPG.22.4	cdHFD_WT-cdHFD_KO	-0.000300337	-0.00121123	0.000610551	0.763776
PC.O.22.0_20.4	Genotype	1	2.4352e-10	2.4352e-10	0.10521	0.751249		LPG.22.4	NC_KO-cdHFD_KO	-0.00163559	-0.00254648	-0.000724707	0.000888853
PC.O.22.0_20.4	Genotype:Diet	1	6.79012e-09	6.79012e-09	2.93359	0.112448		LPG.22.4	NC_WT-cdHFD_KO	-0.00105802	-0.0019689	-0.000147128	0.0216676
PC.O.22.0_20.4	Residuals	12	2.77753e-08	2.31461e-09	NA	NA		LPG.22.4	NC_KO-cdHFD_WT	-0.00133526	-0.00224615	-0.00042437	0.0045028
PC.O.30.0	Diet	1	3.41306e-08	3.41306e-08	44.6877	2.24442e-05		LPG.22.4	NC_WT-cdHFD_WT	-0.000757679	-0.00166857	0.000153209	0.116102
PC.O.30.0	Genotype	1	2.11988e-09	2.11988e-09	2.77559	0.12158		LPG.22.4	NC_WT-NC_KO	0.000577579	-0.000333309	0.00148847	0.285384
PC.O.30.0	Genotype:Diet	1	9.95531e-09	9.95531e-09	13.0346	0.00357732		LPG.22.5	cdHFD_WT-cdHFD_KO	-0.00142658	-0.00723539	0.00438224	0.883573
PC.O.30.0	Residuals	12	9.1651e-09	7.63758e-10	NA	NA		LPG.22.5	NC_KO-cdHFD_KO	-0.00453811	-0.0103469	0.00127071	0.147907
PC.O.32.0	Diet	1	2.00533e-06	2.00533e-06	1.04118	0.327679		LPG.22.5	NC_WT-cdHFD_KO	-0.00110179	-0.0069106	0.00470703	0.941109
PC.O.32.0	Genotype	1	1.31192e-08	1.31192e-08	0.00681155	0.935584		LPG.22.5	NC_KO-cdHFD_WT	-0.00311153	-0.00892035	0.00269728	0.419463
PC.O.32.0	Genotype:Diet	1	1.28348e-05	1.28348e-05	6.66389	0.0240335		LPG.22.5	NC_WT-cdHFD_WT	0.000324787	-0.00548403	0.0061336	0.998279
PC.O.32.0	Residuals	12	2.31123e-05	1.92602e-06	NA	NA		LPG.22.5	NC_WT-NC_KO	0.00343632	-0.00237249	0.00924513	0.339192
PC.O.32.1	Diet	1	2.48067e-07	2.48067e-07	11.0929	0.00599143		LPG.22.6	cdHFD_WT-cdHFD_KO	-0.0038425	-0.0171586	0.00947364	0.826551
PC.O.32.1	Genotype	1	2.80516e-08	2.80516e-08	1.25439	0.284631		LPG.22.6	NC_KO-cdHFD_KO	-0.0127333	-0.0260495	0.000582802	0.0625095
PC.O.32.1	Genotype:Diet	1	1.90327e-07	1.90327e-07	8.51091	0.0129038		LPG.22.6	NC_WT-cdHFD_KO	-0.00646917	-0.0197853	0.00684697	0.498858
PC.O.32.1	Residuals	12	2.68352e-07	2.23627e-08	NA	NA		LPG.22.6	NC_KO-cdHFD_WT	-0.00889084	-0.022207	0.0044253	0.247472
PC.O.33.0	Diet	1	1.57129e-08	1.57129e-08	13.5994	0.00310462		LPG.22.6	NC_WT-cdHFD_WT	-0.00262667	-0.0159428	0.0106895	0.934517
PC.O.33.0	Genotype	1	2.10322e-14	2.10322e-14	1.82031e-05	0.996666		LPG.22.6	NC_WT-NC_KO	0.00626417	-0.00705197	0.0195803	0.524541
PC.O.33.0	Genotype:Diet	1	3.63627e-09	3.63627e-09	3.14715	0.101413		LPI.16.0	cdHFD_WT-cdHFD_KO	-0.000261334	-0.00221208	0.00168941	0.977713
PC.O.33.0	Residuals	12	1.3865e-08	1.15542e-09	NA	NA		LPI.16.0	NC_KO-cdHFD_KO	-0.000679346	-0.00263009	0.0012714	0.73359
PC.O.34.0	Diet	1	2.01682e-08	2.01682e-08	0.259969	0.619389		LPI.16.0	NC_WT-cdHFD_KO	-0.00079184	-0.00274258	0.0011589	0.635349
PC.O.34.0	Genotype	1	2.64203e-08	2.64203e-08	0.340559	0.570313		LPI.16.0	NC_KO-cdHFD_WT	-0.000418012	-0.00236876	0.00153273	0.918299
PC.O.34.0	Genotype:Diet	1	7.48917e-07	7.48917e-07	9.65358	0.00907092		LPI.16.0	NC_WT-cdHFD_WT	-0.000530506	-0.00248125	0.00142024	0.849762
PC.O.34.0	Residuals	12	9.30951e-07	7.75792e-08	NA	NA		LPI.16.0	NC_WT-NC_KO	-0.000112494	-0.00206324	0.00183825	0.998114
PC.O.34.1	Diet	1	8.26834e-05	8.26834e-05	7.70209	0.0167972		LPI.18.0	cdHFD_WT-cdHFD_KO	-0.000404111	-0.00522082	0.0044126	0.994279
PC.O.34.1	Genotype	1	9.27916e-07	9.27916e-07	0.0864368	0.77378		LPI.18.0	NC_KO-cdHFD_KO	-0.00372089	-0.00853759	0.00109582	0.154127
PC.O.34.1	Genotype:Diet	1	6.10313e-05	6.10313e-05	5.68516	0.034488		LPI.18.0	NC_WT-cdHFD_KO	-0.00396483	-0.00878153	0.000851881	0.121075
PC.O.34.1	Residuals	12	0.000128822	1.07352e-05	NA	NA		LPI.18.0	NC_KO-cdHFD_WT	-0.00331677	-0.00813348	0.00149993	0.225889
PC.O.34.2	Diet	1	6.58426e-10	6.58426e-10	0.0103716	0.920565		LPI.18.0	NC_WT-cdHFD_WT	-0.00356072	-0.00837742	0.00125599	0.17986
PC.O.34.2	Genotype	1	1.60947e-07	1.60947e-07	2.53525	0.137314		LPI.18.0	NC_WT-NC_KO	-0.000243941	-0.00506065	0.00457277	0.998718
PC.O.34.2	Genotype:Diet	1	1.97671e-07	1.97671e-07	3.11373	0.103048		LPI.18.1	cdHFD_WT-cdHFD_KO	-0.00157133	-0.00539044	0.00224778	0.625782
PC.O.34.2	Residuals	12	7.61803e-07	6.34836e-08	NA	NA		LPI.18.1	NC_KO-cdHFD_KO	-0.000166073	-0.00398519	0.00365304	0.999186
PC.O.34.3	Diet	1	2.66705e-07	2.66705e-07	67.3701	2.88849e-06		LPI.18.1	NC_WT-cdHFD_KO	-0.00114159	-0.0049607	0.00267753	0.811412
PC.O.34.3	Genotype	1	8.91424e-10	8.91424e-10	0.225175	0.643643		LPI.18.1	NC_KO-cdHFD_WT	0.00140526	-0.00241386	0.00522437	0.70057
PC.O.34.3	Genotype:Diet	1	1.54613e-08	1.54613e-08	3.90556	0.0715717		LPI.18.1	NC_WT-cdHFD_WT	0.000429745	-0.00338937	0.00424886	0.986508
PC.O.34.3	Residuals	12	4.75056e-08	3.9588e-09	NA	NA		LPI.18.1	NC_WT-NC_KO	-0.000975513	-0.00479463	0.0028436	0.871413
PC.O.35.2	Diet	1	4.98303e-11	4.98303e-11	2.59548	0.133143		LPI.18.2	cdHFD_WT-cdHFD_KO	-0.00175601	-0.00934895	0.00583693	0.900225
PC.O.35.2	Genotype	1	3.88372e-11	3.88372e-11	2.02289	0.180414		LPI.18.2	NC_KO-cdHFD_KO	0.00504285	-0.00255009	0.0126358	0.251259
PC.O.35.2	Genotype:Diet	1	2.60729e-10	2.60729e-10	13.5805	0.00311922		LPI.18.2	NC_WT-cdHFD_KO	0.00082264	-0.0067703	0.00841558	0.987912
PC.O.35.2	Residuals	12	2.30386e-10	1.91989e-11	NA	NA		LPI.18.2	NC_KO-cdHFD_WT	0.00679886	-0.000794079	0.0143918	0.0848914
PC.O.36.0	Diet	1	4.76638e-09	4.76638e-09	2.2356	0.160691		LPI.18.2	NC_WT-cdHFD_WT	0.00257865	-0.00501429	0.0101716	0.747782
PC.O.36.0	Genotype	1	1.07144e-09	1.07144e-09	0.502543	0.491928		LPI.18.2	NC_WT-NC_KO	-0.00422021	-0.0118131	0.00337273	0.389355
PC.O.36.0	Genotype:Diet	1	1.62304e-08	1.62304e-08	7.61262	0.0173081		LPI.20.3	cdHFD_WT-cdHFD_KO	-0.00190436	-0.00631007	0.00250134	0.58975
PC.O.36.0	Residuals	12	2.55844e-08	2.13203e-09	NA	NA		LPI.20.3	NC_KO-cdHFD_KO	-0.000115195	-0.0045209	0.00429051	0.999822
PC.O.36.5	Diet	1	6.1367e-07	6.1367e-07	15.4529	0.00199502		LPI.20.3	NC_WT-cdHFD_KO	-0.00112342	-0.00552913	0.00328229	0.871965
PC.O.36.5	Genotype	1	3.45594e-07	3.45594e-07	8.70241	0.0121446		LPI.20.3	NC_KO-cdHFD_WT	0.00178917	-0.00261654	0.00619487	0.635028
PC.O.36.5	Genotype:Diet	1	8.61263e-07	8.61263e-07	21.6875	0.000553753		LPI.20.3	NC_WT-cdHFD_WT	0.000780944	-0.00362476	0.00518665	0.951068
PC.O.36.5	Residuals	12	4.76549e-07	3.97124e-08	NA	NA		LPI.20.3	NC_WT-NC_KO	-0.00100822	-0.00541393	0.00339748	0.902918
PC.O.38.2	Diet	1	2.28804e-07	2.28804e-07	18.0753	0.0011243		LPI.20.4	cdHFD_WT-cdHFD_KO	-0.0132954	-0.0386304	0.0120397	0.436224
PC.O.38.2	Genotype	1	1.39435e-09	1.39435e-09	0.110152	0.745696		LPI.20.4	NC_KO-cdHFD_KO	0.00295993	-0.0223751	0.028295	0.98496
PC.O.38.2	Genotype:Diet	1	2.85568e-08	2.85568e-08	2.25596	0.15895		LPI.20.4	NC_WT-cdHFD_KO	0.00558613	-0.0197489	0.0309212	0.911911
PC.O.38.2	Residuals	12	1.519e-07	1.26584e-08	NA	NA		LPI.20.4	NC_KO-cdHFD_WT	0.0162553	-0.00907978	0.0415904	0.276534
PC.O.38.6	Diet	1	9.72172e-10	9.72172e-10	0.0451025	0.83538		LPI.20.4	NC_WT-cdHFD_WT	0.0188815	-0.00645357	0.0442166	0.174942
PC.O.38.6	Genotype	1	7.09369e-08	7.09369e-08	3.29101	0.0947252		LPI.20.4	NC_WT-NC_KO	0.00262621	-0.0227089	0.0279613	0.98937
PC.O.38.6	Genotype:Diet	1	1.25658e-07	1.25658e-07	5.8297	0.0326449		LPI.22.6	cdHFD_WT-cdHFD_KO	-0.000621694	-0.00187788	0.000634489	0.483915
PC.O.38.6	Residuals	12	2.58657e-07	2.15547e-08	NA	NA		LPI.22.6	NC_KO-cdHFD_KO	-0.000252164	-0.00150835	0.00100402	0.931357
PC.O.38.7	Diet	1	1.19274e-07	1.19274e-07	90.8035	6.01568e-07		LPI.22.6	NC_WT-cdHFD_KO	-0.000847319	-0.0021035	0.000408864	0.240242
PC.O.38.7	Genotype	1	1.87857e-09	1.87857e-09	1.43016	0.254835		LPI.22.6	NC_KO-cdHFD_WT	0.000369529	-0.000886654	0.00162571	0.818411
PC.O.38.7	Genotype:Diet	1	1.70462e-08	1.70462e-08	12.9773	0.00362986		LPI.22.6	NC_WT-cdHFD_WT	-0.000225625	-0.00148181	0.00103056	0.94926
PC.O.38.7	Residuals	12	1.57625e-08	1.31354e-09	NA	NA		LPI.22.6	NC_WT-NC_KO	-0.000595154	-0.00185134	0.000661029	0.518897
PC.O.39.3	Diet	1	5.75651e-13	5.75651e-13	1.23349	0.288489		PA.16.0_20.4	cdHFD_WT-cdHFD_KO	-5.10438e-07	-6.99804e-06	5.97717e-06	0.995265
PC.O.39.3	Genotype	1	8.0342e-15	8.0342e-15	0.0172154	0.897785		PA.16.0_20.4	NC_KO-cdHFD_KO	1.0674e-05	4.18639e-06	1.71616e-05	0.00183748
PC.O.39.3	Genotype:Diet	1	3.03181e-13	3.03181e-13	0.649647	0.435921		PA.16.0_20.4	NC_WT-cdHFD_KO	1.17845e-05	5.29692e-06	1.82721e-05	0.000805185
PC.O.39.3	Residuals	12	5.60024e-12	4.66686e-13	NA	NA		PA.16.0_20.4	NC_KO-cdHFD_WT	1.11844e-05	4.69683e-06	1.7672e-05	0.00125265
PC.O.40.1	Diet	1	4.11329e-09	4.11329e-09	29.8014	0.000145523		PA.16.0_20.4	NC_WT-cdHFD_WT	1.2295e-05	5.80736e-06	1.87826e-05	0.000557031
PC.O.40.1	Genotype	1	2.02657e-10	2.02657e-10	1.46828	0.248938		PA.16.0_20.4	NC_WT-NC_KO	1.11053e-06	-5.37707e-06	7.59814e-06	0.955563
PC.O.40.1	Genotype:Diet	1	9.17469e-11	9.17469e-11	0.664719	0.430784		PC.16.0_18.0	cdHFD_WT-cdHFD_KO	-8.12553e-05	-0.000505729	0.000343219	0.939621
PC.O.40.1	Residuals	12	1.65628e-09	1.38024e-10	NA	NA		PC.16.0_18.0	NC_KO-cdHFD_KO	6.79531e-05	-0.000356521	0.000492427	0.963119
PC.O.40.7	Diet	1	2.32237e-06	2.32237e-06	152.352	3.53018e-08		PC.16.0_18.0	NC_WT-cdHFD_KO	0.000201206	-0.000223268	0.00062568	0.518508
PC.O.40.7	Genotype	1	9.53097e-08	9.53097e-08	6.25251	0.0278897		PC.16.0_18.0	NC_KO-cdHFD_WT	0.000149208	-0.000275266	0.000573682	0.728178
PC.O.40.7	Genotype:Diet	1	1.89983e-07	1.89983e-07	12.4633	0.00414384		PC.16.0_18.0	NC_WT-cdHFD_WT	0.000282461	-0.000142013	0.000706935	0.24987
PC.O.40.7	Residuals	12	1.82921e-07	1.52434e-08	NA	NA		PC.16.0_18.0	NC_WT-NC_KO	0.000133253	-0.000291221	0.000557726	0.78865
PC.O.40.9	Diet	1	5.7686e-09	5.7686e-09	49.3336	1.38741e-05		PC.16.0_18.3	cdHFD_WT-cdHFD_KO	-7.65851e-05	-0.000393703	0.000240533	0.888452
PC.O.40.9	Genotype	1	4.28933e-13	4.28933e-13	0.00366827	0.952702		PC.16.0_18.3	NC_KO-cdHFD_KO	0.000244292	-7.28258e-05	0.00056141	0.155686
PC.O.40.9	Genotype:Diet	1	1.95052e-11	1.95052e-11	0.16681	0.690157		PC.16.0_18.3	NC_WT-cdHFD_KO	0.000584428	0.00026731	0.000901546	0.000710769
PC.O.40.9	Residuals	12	1.40317e-09	1.16931e-10	NA	NA		PC.16.0_18.3	NC_KO-cdHFD_WT	0.000320877	3.75926e-06	0.000637996	0.0470494
PC.O.42.5	Diet	1	1.80833e-08	1.80833e-08	2.50537	0.139444		PC.16.0_18.3	NC_WT-cdHFD_WT	0.000661013	0.000343895	0.000978132	0.000236254
PC.O.42.5	Genotype	1	5.95209e-09	5.95209e-09	0.824641	0.381702		PC.16.0_18.3	NC_WT-NC_KO	0.000340136	2.30179e-05	0.000657254	0.0343933
PC.O.42.5	Genotype:Diet	1	1.71966e-08	1.71966e-08	2.38253	0.148649		PC.16.0_20.4	cdHFD_WT-cdHFD_KO	-0.00369963	-0.0339117	0.0265125	0.982775
PC.O.42.5	Residuals	12	8.66136e-08	7.2178e-09	NA	NA		PC.16.0_20.4	NC_KO-cdHFD_KO	0.0504464	0.0202343	0.0806585	0.00163009
PC.O.42.6	Diet	1	8.77754e-07	8.77754e-07	187.668	1.09156e-08		PC.16.0_20.4	NC_WT-cdHFD_KO	0.0707813	0.0405692	0.100993	7.82123e-05
PC.O.42.6	Genotype	1	3.83443e-08	3.83443e-08	8.19818	0.0142676		PC.16.0_20.4	NC_KO-cdHFD_WT	0.054146	0.0239339	0.0843581	0.000903365
PC.O.42.6	Genotype:Diet	1	8.15573e-08	8.15573e-08	17.4373	0.00128608		PC.16.0_20.4	NC_WT-cdHFD_WT	0.0744809	0.0442688	0.104693	4.75126e-05
PC.O.42.6	Residuals	12	5.6126e-08	4.67717e-09	NA	NA		PC.16.0_20.4	NC_WT-NC_KO	0.0203349	-0.00987719	0.050547	0.241756
PC.O.42.7	Diet	1	9.93888e-07	9.93888e-07	18.1938	0.00109695		PC.16.0_22.5	cdHFD_WT-cdHFD_KO	-0.00201671	-0.022777	0.0187435	0.991205
PC.O.42.7	Genotype	1	1.54795e-09	1.54795e-09	0.0283362	0.869125		PC.16.0_22.5	NC_KO-cdHFD_KO	0.00528692	-0.0154733	0.0260472	0.872377
PC.O.42.7	Genotype:Diet	1	7.12573e-10	7.12573e-10	0.0130441	0.910959		PC.16.0_22.5	NC_WT-cdHFD_KO	0.0163934	-0.00436688	0.0371536	0.142138
PC.O.42.7	Residuals	12	6.55535e-07	5.46279e-08	NA	NA		PC.16.0_22.5	NC_KO-cdHFD_WT	0.00730363	-0.0134566	0.0280639	0.727689
PC.O.44.5	Diet	1	1.07828e-08	1.07828e-08	6.58224	0.0247457		PC.16.0_22.5	NC_WT-cdHFD_WT	0.0184101	-0.00235016	0.0391704	0.0886136
PC.O.44.5	Genotype	1	2.17984e-10	2.17984e-10	0.133066	0.721621		PC.16.0_22.5	NC_WT-NC_KO	0.0111065	-0.00965379	0.0318667	0.420486
PC.O.44.5	Genotype:Diet	1	2.10954e-09	2.10954e-09	1.28775	0.278623		PC.16.0_22.6	cdHFD_WT-cdHFD_KO	-0.00444258	-0.0420595	0.0331744	0.984483
PC.O.44.5	Residuals	12	1.96579e-08	1.63816e-09	NA	NA		PC.16.0_22.6	NC_KO-cdHFD_KO	0.0698373	0.0322204	0.107454	0.000666841
PC.O.44.7	Diet	1	7.69568e-10	7.69568e-10	5.1845	0.0419087		PC.16.0_22.6	NC_WT-cdHFD_KO	0.080842	0.0432251	0.118459	0.000177915
PC.O.44.7	Genotype	1	1.28877e-10	1.28877e-10	0.868232	0.369813		PC.16.0_22.6	NC_KO-cdHFD_WT	0.0742799	0.0366629	0.111897	0.000386628
PC.O.44.7	Genotype:Diet	1	5.05529e-10	5.05529e-10	3.4057	0.0897783		PC.16.0_22.6	NC_WT-cdHFD_WT	0.0852846	0.0476677	0.122902	0.000107268
PC.O.44.7	Residuals	12	1.78124e-09	1.48436e-10	NA	NA		PC.16.0_22.6	NC_WT-NC_KO	0.0110047	-0.0266122	0.0486217	0.820778
PE.14.0_22.6	Diet	1	3.12555e-06	3.12555e-06	0.322111	0.580805		PC.16.0_24.0	cdHFD_WT-cdHFD_KO	-4.48457e-07	-5.82523e-06	4.92831e-06	0.994377
PE.14.0_22.6	Genotype	1	3.31895e-05	3.31895e-05	3.42043	0.0891659		PC.16.0_24.0	NC_KO-cdHFD_KO	5.4344e-06	5.76265e-08	1.08112e-05	0.0473249
PE.14.0_22.6	Genotype:Diet	1	2.26299e-05	2.26299e-05	2.33218	0.152643		PC.16.0_24.0	NC_WT-cdHFD_KO	6.05781e-06	6.81043e-07	1.14346e-05	0.0259758
PE.14.0_22.6	Residuals	12	0.00011644	9.70331e-06	NA	NA		PC.16.0_24.0	NC_KO-cdHFD_WT	5.88285e-06	5.06084e-07	1.12596e-05	0.0307595
PE.15.0_18.2	Diet	1	3.17053e-05	3.17053e-05	32.9593	9.29355e-05		PC.16.0_24.0	NC_WT-cdHFD_WT	6.50627e-06	1.1295e-06	1.1883e-05	0.0168292
PE.15.0_18.2	Genotype	1	1.0902e-06	1.0902e-06	1.13332	0.30802		PC.16.0_24.0	NC_WT-NC_KO	6.23417e-07	-4.75335e-06	6.00019e-06	0.985287
PE.15.0_18.2	Genotype:Diet	1	2.84778e-08	2.84778e-08	0.0296041	0.866259		PC.16.1_18.2	cdHFD_WT-cdHFD_KO	-0.000138283	-0.00211314	0.00183658	0.996645
PE.15.0_18.2	Residuals	12	1.15434e-05	9.61953e-07	NA	NA		PC.16.1_18.2	NC_KO-cdHFD_KO	0.00340805	0.00143319	0.00538291	0.00124212
PE.16.0_16.0	Diet	1	1.53729e-05	1.53729e-05	2.27767	0.157121		PC.16.1_18.2	NC_WT-cdHFD_KO	0.00303027	0.00105541	0.00500513	0.00318617
PE.16.0_16.0	Genotype	1	5.63883e-06	5.63883e-06	0.835455	0.3787		PC.16.1_18.2	NC_KO-cdHFD_WT	0.00354633	0.00157147	0.00552119	0.000888282
PE.16.0_16.0	Genotype:Diet	1	4.2936e-05	4.2936e-05	6.36145	0.0268011		PC.16.1_18.2	NC_WT-cdHFD_WT	0.00316855	0.00119369	0.00514341	0.00224745
PE.16.0_16.0	Residuals	12	8.09929e-05	6.74941e-06	NA	NA		PC.16.1_18.2	NC_WT-NC_KO	-0.000377782	-0.00235264	0.00159708	0.939732
PE.16.0_16.1	Diet	1	0.0105431	0.0105431	28.7555	0.000170142		PC.17.0_20.4	cdHFD_WT-cdHFD_KO	-0.000111791	-0.00147041	0.00124683	0.994597
PE.16.0_16.1	Genotype	1	0.00138994	0.00138994	3.79095	0.0753157		PC.17.0_20.4	NC_KO-cdHFD_KO	0.00242231	0.00106369	0.00378093	0.000944157
PE.16.0_16.1	Genotype:Diet	1	0.00232798	0.00232798	6.34939	0.0269191		PC.17.0_20.4	NC_WT-cdHFD_KO	0.00217257	0.000813951	0.0035312	0.00230774
PE.16.0_16.1	Residuals	12	0.00439976	0.000366646	NA	NA		PC.17.0_20.4	NC_KO-cdHFD_WT	0.0025341	0.00117548	0.00389272	0.00064037
PE.16.0_18.0	Diet	1	1.08135e-06	1.08135e-06	0.041741	0.841538		PC.17.0_20.4	NC_WT-cdHFD_WT	0.00228436	0.000925742	0.00364299	0.00154008
PE.16.0_18.0	Genotype	1	3.23822e-05	3.23822e-05	1.24998	0.28544		PC.17.0_20.4	NC_WT-NC_KO	-0.000249736	-0.00160836	0.00110889	0.945939
PE.16.0_18.0	Genotype:Diet	1	0.000113717	0.000113717	4.38957	0.0580446		PC.17.1_20.4	cdHFD_WT-cdHFD_KO	-0.000122699	-0.00180428	0.00155888	0.99621
PE.16.0_18.0	Residuals	12	0.000310875	2.59062e-05	NA	NA		PC.17.1_20.4	NC_KO-cdHFD_KO	0.00342504	0.00174346	0.00510661	0.000292052
PE.16.0_18.1	Diet	1	0.0875233	0.0875233	4.45563	0.0564476		PC.17.1_20.4	NC_WT-cdHFD_KO	0.00340539	0.00172382	0.00508697	0.000307758
PE.16.0_18.1	Genotype	1	0.0141774	0.0141774	0.72174	0.412202		PC.17.1_20.4	NC_KO-cdHFD_WT	0.00354774	0.00186616	0.00522931	0.000211291
PE.16.0_18.1	Genotype:Diet	1	0.0673093	0.0673093	3.42658	0.0889119		PC.17.1_20.4	NC_WT-cdHFD_WT	0.00352809	0.00184652	0.00520967	0.000222439
PE.16.0_18.1	Residuals	12	0.23572	0.0196433	NA	NA		PC.17.1_20.4	NC_WT-NC_KO	-1.96427e-05	-0.00170122	0.00166194	0.999984
PE.16.0_18.3	Diet	1	9.51981e-05	9.51981e-05	2.22107	0.161948		PC.18.0	cdHFD_WT-cdHFD_KO	-3.10832e-07	-2.38423e-05	2.32207e-05	0.999977
PE.16.0_18.3	Genotype	1	0.000500104	0.000500104	11.6679	0.00511779		PC.18.0	NC_KO-cdHFD_KO	-9.86512e-06	-3.33966e-05	1.36664e-05	0.612279
PE.16.0_18.3	Genotype:Diet	1	2.16648e-06	2.16648e-06	0.0505462	0.825898		PC.18.0	NC_WT-cdHFD_KO	2.3378e-05	-1.5347e-07	4.69095e-05	0.0516985
PE.16.0_18.3	Residuals	12	0.000514337	4.28614e-05	NA	NA		PC.18.0	NC_KO-cdHFD_WT	-9.55429e-06	-3.30858e-05	1.39772e-05	0.635168
PE.16.0_20.4	Diet	1	0.00198155	0.00198155	0.0435234	0.838242		PC.18.0	NC_WT-cdHFD_WT	2.36888e-05	1.57362e-07	4.72203e-05	0.0483143
PE.16.0_20.4	Genotype	1	0.068568	0.068568	1.50605	0.243274		PC.18.0	NC_WT-NC_KO	3.32431e-05	9.71165e-06	5.67746e-05	0.00590419
PE.16.0_20.4	Genotype:Diet	1	0.130061	0.130061	2.85671	0.116781		PC.18.0_18.1	cdHFD_WT-cdHFD_KO	0.00250438	-0.044794	0.0498027	0.998537
PE.16.0_20.4	Residuals	12	0.54634	0.0455283	NA	NA		PC.18.0_18.1	NC_KO-cdHFD_KO	0.0337969	-0.0135014	0.0810953	0.201233
PE.16.0_20.5	Diet	1	0.00098922	0.00098922	12.3706	0.00424532		PC.18.0_18.1	NC_WT-cdHFD_KO	0.0447005	-0.00259787	0.0919988	0.066147
PE.16.0_20.5	Genotype	1	0.000215818	0.000215818	2.6989	0.126344		PC.18.0_18.1	NC_KO-cdHFD_WT	0.0312925	-0.0160058	0.0785909	0.254028
PE.16.0_20.5	Genotype:Diet	1	0.000220339	0.000220339	2.75544	0.12281		PC.18.0_18.1	NC_WT-cdHFD_WT	0.0421961	-0.00510225	0.0894944	0.086295
PE.16.0_20.5	Residuals	12	0.000959582	7.99651e-05	NA	NA		PC.18.0_18.1	NC_WT-NC_KO	0.0109036	-0.0363948	0.0582019	0.901053
PE.16.0_22.5	Diet	1	0.0029298	0.0029298	0.195227	0.666458		PC.18.0_18.2	cdHFD_WT-cdHFD_KO	-0.00632734	-0.058096	0.0454413	0.982869
PE.16.0_22.5	Genotype	1	2.84135e-05	2.84135e-05	0.00189333	0.966009		PC.18.0_18.2	NC_KO-cdHFD_KO	0.104463	0.0526945	0.156232	0.000317929
PE.16.0_22.5	Genotype:Diet	1	0.0404542	0.0404542	2.69567	0.12655		PC.18.0_18.2	NC_WT-cdHFD_KO	0.101575	0.0498064	0.153344	0.000409364
PE.16.0_22.5	Residuals	12	0.180085	0.0150071	NA	NA		PC.18.0_18.2	NC_KO-cdHFD_WT	0.11079	0.0590218	0.162559	0.00018501
PE.16.0_22.6	Diet	1	0.295987	0.295987	4.34975	0.0590335		PC.18.0_18.2	NC_WT-cdHFD_WT	0.107902	0.0561337	0.159671	0.000236379
PE.16.0_22.6	Genotype	1	0.0494248	0.0494248	0.726335	0.410761		PC.18.0_18.2	NC_WT-NC_KO	-0.00288811	-0.0546568	0.0488805	0.99829
PE.16.0_22.6	Genotype:Diet	1	0.0860648	0.0860648	1.26479	0.28274		PC.18.0_22.4	cdHFD_WT-cdHFD_KO	-2.07434e-05	-0.000299917	0.00025843	0.996001
PE.16.0_22.6	Residuals	12	0.816561	0.0680468	NA	NA		PC.18.0_22.4	NC_KO-cdHFD_KO	4.54369e-05	-0.000233737	0.00032461	0.961377
PE.16.1_18.2	Diet	1	0.0357482	0.0357482	31.5466	0.000113108		PC.18.0_22.4	NC_WT-cdHFD_KO	0.000128175	-0.000150998	0.000407349	0.543646
PE.16.1_18.2	Genotype	1	0.00121525	0.00121525	1.07242	0.320819		PC.18.0_22.4	NC_KO-cdHFD_WT	6.61802e-05	-0.000212993	0.000345354	0.893645
PE.16.1_18.2	Genotype:Diet	1	0.000998781	0.000998781	0.881391	0.366334		PC.18.0_22.4	NC_WT-cdHFD_WT	0.000148919	-0.000130255	0.000428092	0.422872
PE.16.1_18.2	Residuals	12	0.0135982	0.00113319	NA	NA		PC.18.0_22.4	NC_WT-NC_KO	8.27384e-05	-0.000196435	0.000361912	0.815178
PE.16.1_20.4	Diet	1	0.0500442	0.0500442	55.6515	7.63226e-06		PC.18.0_22.6	cdHFD_WT-cdHFD_KO	-4.67426e-05	-0.00324025	0.00314676	0.999969
PE.16.1_20.4	Genotype	1	8.61848e-06	8.61848e-06	0.00958417	0.923629		PC.18.0_22.6	NC_KO-cdHFD_KO	0.00223381	-0.000959693	0.00542731	0.215264
PE.16.1_20.4	Genotype:Diet	1	0.00177614	0.00177614	1.97516	0.185259		PC.18.0_22.6	NC_WT-cdHFD_KO	0.00217584	-0.00101767	0.00536934	0.233208
PE.16.1_20.4	Residuals	12	0.0107909	0.000899242	NA	NA		PC.18.0_22.6	NC_KO-cdHFD_WT	0.00228055	-0.00091295	0.00547406	0.201619
PE.16.1_20.5	Diet	1	0.000104469	0.000104469	33.0708	9.15297e-05		PC.18.0_22.6	NC_WT-cdHFD_WT	0.00222258	-0.000970923	0.00541608	0.218651
PE.16.1_20.5	Genotype	1	6.31582e-06	6.31582e-06	1.99935	0.182783		PC.18.0_22.6	NC_WT-NC_KO	-5.79724e-05	-0.00325148	0.00313553	0.99994
PE.16.1_20.5	Genotype:Diet	1	1.25753e-06	1.25753e-06	0.398088	0.53991		PC.18.0_24.4	cdHFD_WT-cdHFD_KO	-0.000120743	-0.000773228	0.000531743	0.94494
PE.16.1_20.5	Residuals	12	3.79072e-05	3.15893e-06	NA	NA		PC.18.0_24.4	NC_KO-cdHFD_KO	0.000530582	-0.000121903	0.00118307	0.127035
PE.16.1_22.6	Diet	1	0.139471	0.139471	23.551	0.000396267		PC.18.0_24.4	NC_WT-cdHFD_KO	0.000506192	-0.000146294	0.00115868	0.151759
PE.16.1_22.6	Genotype	1	0.00302346	0.00302346	0.510538	0.488573		PC.18.0_24.4	NC_KO-cdHFD_WT	0.000651325	-1.16015e-06	0.00130381	0.0504577
PE.16.1_22.6	Genotype:Diet	1	0.00982018	0.00982018	1.65823	0.222123		PC.18.0_24.4	NC_WT-cdHFD_WT	0.000626934	-2.55509e-05	0.00127942	0.0610637
PE.16.1_22.6	Residuals	12	0.0710651	0.00592209	NA	NA		PC.18.0_24.4	NC_WT-NC_KO	-2.43907e-05	-0.000676876	0.000628095	0.999482
PE.17.0_18.2	Diet	1	0.00565961	0.00565961	37.492	5.15234e-05		PC.18.2_18.2	cdHFD_WT-cdHFD_KO	-0.00343973	-0.0453242	0.0384447	0.994627
PE.17.0_18.2	Genotype	1	0.000304343	0.000304343	2.01612	0.181091		PC.18.2_18.2	NC_KO-cdHFD_KO	0.077704	0.0358196	0.119588	0.000671031
PE.17.0_18.2	Genotype:Diet	1	3.99566e-06	3.99566e-06	0.0264692	0.873467		PC.18.2_18.2	NC_WT-cdHFD_KO	0.0633071	0.0214227	0.105192	0.00357582
PE.17.0_18.2	Residuals	12	0.00181146	0.000150955	NA	NA		PC.18.2_18.2	NC_KO-cdHFD_WT	0.0811438	0.0392593	0.123028	0.000458506
PE.17.0_20.4	Diet	1	0.0599972	0.0599972	57.2365	6.62845e-06		PC.18.2_18.2	NC_WT-cdHFD_WT	0.0667469	0.0248624	0.108631	0.0023716
PE.17.0_20.4	Genotype	1	0.000475642	0.000475642	0.453755	0.513323		PC.18.2_18.2	NC_WT-NC_KO	-0.0143969	-0.0562813	0.0274875	0.741042
PE.17.0_20.4	Genotype:Diet	1	0.000267694	0.000267694	0.255376	0.622468		PC.18.2_20.4	cdHFD_WT-cdHFD_KO	-0.00116924	-0.0232921	0.0209537	0.998545
PE.17.0_20.4	Residuals	12	0.0125788	0.00104823	NA	NA		PC.18.2_20.4	NC_KO-cdHFD_KO	0.0473499	0.025227	0.0694728	0.000184846
PE.17.0_22.6	Diet	1	0.00062936	0.00062936	0.356206	0.561712		PC.18.2_20.4	NC_WT-cdHFD_KO	0.0419576	0.0198347	0.0640805	0.000553366
PE.17.0_22.6	Genotype	1	0.00105708	0.00105708	0.598287	0.4542		PC.18.2_20.4	NC_KO-cdHFD_WT	0.0485192	0.0263963	0.0706421	0.000147031
PE.17.0_22.6	Genotype:Diet	1	0.00115395	0.00115395	0.653115	0.43473		PC.18.2_20.4	NC_WT-cdHFD_WT	0.0431269	0.021004	0.0652498	0.000433774
PE.17.0_22.6	Residuals	12	0.0212021	0.00176684	NA	NA		PC.18.2_20.4	NC_WT-NC_KO	-0.00539229	-0.0275152	0.0167306	0.88579
PE.17.1_18.1	Diet	1	0.000389063	0.000389063	32.126	0.00010427		PC.19.0_20.4	cdHFD_WT-cdHFD_KO	7.78558e-05	-0.000552552	0.000708264	0.982349
PE.17.1_18.1	Genotype	1	1.46123e-06	1.46123e-06	0.120658	0.734338		PC.19.0_20.4	NC_KO-cdHFD_KO	0.00222578	0.00159538	0.00285619	1.12964e-06
PE.17.1_18.1	Genotype:Diet	1	6.09618e-06	6.09618e-06	0.50338	0.491575		PC.19.0_20.4	NC_WT-cdHFD_KO	0.00166227	0.00103186	0.00229268	2.42644e-05
PE.17.1_18.1	Residuals	12	0.000145326	1.21105e-05	NA	NA		PC.19.0_20.4	NC_KO-cdHFD_WT	0.00214793	0.00151752	0.00277834	1.66047e-06
PE.18.0_18.1	Diet	1	0.0839232	0.0839232	3.21217	0.0983204		PC.19.0_20.4	NC_WT-cdHFD_WT	0.00158441	0.000954007	0.00221482	3.92417e-05
PE.18.0_18.1	Genotype	1	0.0380946	0.0380946	1.45808	0.250498		PC.19.0_20.4	NC_WT-NC_KO	-0.000563513	-0.00119392	6.68946e-05	0.0855418
PE.18.0_18.1	Genotype:Diet	1	0.0868673	0.0868673	3.32486	0.0932311		PC.20.0_20.4	cdHFD_WT-cdHFD_KO	-1.03156e-05	-0.000424398	0.000403767	0.999846
PE.18.0_18.1	Residuals	12	0.313519	0.0261266	NA	NA		PC.20.0_20.4	NC_KO-cdHFD_KO	0.000343784	-7.02988e-05	0.000757867	0.11699
PE.18.0_18.2	Diet	1	0.354284	0.354284	5.5758	0.0359654		PC.20.0_20.4	NC_WT-cdHFD_KO	0.000188904	-0.000225179	0.000602987	0.548625
PE.18.0_18.2	Genotype	1	0.166466	0.166466	2.61988	0.131499		PC.20.0_20.4	NC_KO-cdHFD_WT	0.000354099	-5.99833e-05	0.000768182	0.103604
PE.18.0_18.2	Genotype:Diet	1	0.13513	0.13513	2.12671	0.170423		PC.20.0_20.4	NC_WT-cdHFD_WT	0.00019922	-0.000214863	0.000613302	0.506657
PE.18.0_18.2	Residuals	12	0.762475	0.0635396	NA	NA		PC.20.0_20.4	NC_WT-NC_KO	-0.00015488	-0.000568963	0.000259203	0.690239
PE.18.0_20.1	Diet	1	0.000326345	0.000326345	0.255765	0.622206		PC.20.0_22.6	cdHFD_WT-cdHFD_KO	-8.38699e-05	-0.00360593	0.00343819	0.999866
PE.18.0_20.1	Genotype	1	0.00276761	0.00276761	2.16905	0.166552		PC.20.0_22.6	NC_KO-cdHFD_KO	0.00289431	-0.000627745	0.00641637	0.121881
PE.18.0_20.1	Genotype:Diet	1	0.00149352	0.00149352	1.17051	0.300559		PC.20.0_22.6	NC_WT-cdHFD_KO	0.00163157	-0.00189049	0.00515363	0.536657
PE.18.0_20.1	Residuals	12	0.0153115	0.00127596	NA	NA		PC.20.0_22.6	NC_KO-cdHFD_WT	0.00297818	-0.000543875	0.00650024	0.108568
PE.18.0_20.2	Diet	1	6.79043e-05	6.79043e-05	0.0356682	0.853359		PC.20.0_22.6	NC_WT-cdHFD_WT	0.00171544	-0.00180662	0.0052375	0.496808
PE.18.0_20.2	Genotype	1	0.00275463	0.00275463	1.44693	0.252218		PC.20.0_22.6	NC_WT-NC_KO	-0.00126274	-0.0047848	0.00225931	0.716472
PE.18.0_20.2	Genotype:Diet	1	0.00395693	0.00395693	2.07846	0.174975		PC.20.4_22.6	cdHFD_WT-cdHFD_KO	-0.000431539	-0.00499771	0.00413464	0.991885
PE.18.0_20.2	Residuals	12	0.0228453	0.00190378	NA	NA		PC.20.4_22.6	NC_KO-cdHFD_KO	0.00536426	0.000798089	0.00993044	0.0202224
PE.18.0_20.3	Diet	1	5.49682e-05	5.49682e-05	0.00646727	0.937229		PC.20.4_22.6	NC_WT-cdHFD_KO	0.00315902	-0.00140715	0.00772519	0.222691
PE.18.0_20.3	Genotype	1	0.00333544	0.00333544	0.39243	0.542758		PC.20.4_22.6	NC_KO-cdHFD_WT	0.0057958	0.00122963	0.010362	0.0123701
PE.18.0_20.3	Genotype:Diet	1	0.0256031	0.0256031	3.01233	0.108215		PC.20.4_22.6	NC_WT-cdHFD_WT	0.00359056	-0.000975615	0.00815673	0.144388
PE.18.0_20.3	Residuals	12	0.101993	0.00849944	NA	NA		PC.20.4_22.6	NC_WT-NC_KO	-0.00220524	-0.00677142	0.00236093	0.503599
PE.18.0_22.4	Diet	1	0.0399698	0.0399698	5.13925	0.0426692		PC.20.4_24.1	cdHFD_WT-cdHFD_KO	-8.95879e-05	-0.000551156	0.00037198	0.937313
PE.18.0_22.4	Genotype	1	0.0136849	0.0136849	1.75958	0.209368		PC.20.4_24.1	NC_KO-cdHFD_KO	0.000259929	-0.000201639	0.000721497	0.378715
PE.18.0_22.4	Genotype:Diet	1	0.0298282	0.0298282	3.83525	0.0738408		PC.20.4_24.1	NC_WT-cdHFD_KO	0.000198448	-0.00026312	0.000660016	0.593736
PE.18.0_22.4	Residuals	12	0.0933284	0.00777737	NA	NA		PC.20.4_24.1	NC_KO-cdHFD_WT	0.000349517	-0.000112051	0.000811085	0.165514
PE.18.0_22.6	Diet	1	1.64913	1.64913	24.5002	0.000336512		PC.20.4_24.1	NC_WT-cdHFD_WT	0.000288036	-0.000173532	0.000749604	0.297514
PE.18.0_22.6	Genotype	1	0.114033	0.114033	1.69412	0.217493		PC.20.4_24.1	NC_WT-NC_KO	-6.14812e-05	-0.000523049	0.000400087	0.978075
PE.18.0_22.6	Genotype:Diet	1	0.176561	0.176561	2.62307	0.131286		PC.22.0_20.4	cdHFD_WT-cdHFD_KO	-4.29369e-05	-0.000738482	0.000652608	0.997691
PE.18.0_22.6	Residuals	12	0.807732	0.067311	NA	NA		PC.22.0_20.4	NC_KO-cdHFD_KO	0.000613849	-8.16953e-05	0.00130939	0.0905031
PE.18.1_18.1	Diet	1	0.00123099	0.00123099	0.0676302	0.799227		PC.22.0_20.4	NC_WT-cdHFD_KO	0.00052919	-0.000166354	0.00122473	0.162772
PE.18.1_18.1	Genotype	1	0.00799234	0.00799234	0.439096	0.520084		PC.22.0_20.4	NC_KO-cdHFD_WT	0.000656786	-3.87585e-05	0.00135233	0.066415
PE.18.1_18.1	Genotype:Diet	1	0.0533206	0.0533206	2.92941	0.112678		PC.22.0_20.4	NC_WT-cdHFD_WT	0.000572127	-0.000123418	0.00126767	0.121415
PE.18.1_18.1	Residuals	12	0.218422	0.0182018	NA	NA		PC.22.0_20.4	NC_WT-NC_KO	-8.46591e-05	-0.000780204	0.000610886	0.983073
PE.18.1_18.2	Diet	1	2.38473	2.38473	38.4987	4.55395e-05		PC.22.0_22.6	cdHFD_WT-cdHFD_KO	-4.75926e-06	-0.000292632	0.000283114	0.999955
PE.18.1_18.2	Genotype	1	0.154807	0.154807	2.49918	0.139891		PC.22.0_22.6	NC_KO-cdHFD_KO	0.000265827	-2.20459e-05	0.0005537	0.0737856
PE.18.1_18.2	Genotype:Diet	1	0.0258574	0.0258574	0.417437	0.530381		PC.22.0_22.6	NC_WT-cdHFD_KO	0.00013726	-0.000150613	0.000425133	0.513832
PE.18.1_18.2	Residuals	12	0.743318	0.0619432	NA	NA		PC.22.0_22.6	NC_KO-cdHFD_WT	0.000270586	-1.72866e-05	0.000558459	0.0678839
PE.18.1_20.1	Diet	1	0.0054442	0.0054442	1.97103	0.185686		PC.22.0_22.6	NC_WT-cdHFD_WT	0.000142019	-0.000145854	0.000429892	0.486479
PE.18.1_20.1	Genotype	1	0.00189004	0.00189004	0.684276	0.424263		PC.22.0_22.6	NC_WT-NC_KO	-0.000128567	-0.00041644	0.000159306	0.565018
PE.18.1_20.1	Genotype:Diet	1	0.0007221	0.0007221	0.261431	0.618416		PC.22.1_20.4	cdHFD_WT-cdHFD_KO	-0.000218865	-0.00231075	0.00187302	0.989079
PE.18.1_20.1	Residuals	12	0.0331452	0.0027621	NA	NA		PC.22.1_20.4	NC_KO-cdHFD_KO	0.00115281	-0.000939078	0.00324469	0.396297
PE.18.1_20.4	Diet	1	1.06973	1.06973	24.7701	0.000321491		PC.22.1_20.4	NC_WT-cdHFD_KO	0.000527685	-0.0015642	0.00261957	0.875399
PE.18.1_20.4	Genotype	1	0.060876	0.060876	1.40961	0.258092		PC.22.1_20.4	NC_KO-cdHFD_WT	0.00137167	-0.000720213	0.00346355	0.260509
PE.18.1_20.4	Genotype:Diet	1	0.0399653	0.0399653	0.925413	0.355042		PC.22.1_20.4	NC_WT-cdHFD_WT	0.00074655	-0.00134533	0.00283843	0.719229
PE.18.1_20.4	Residuals	12	0.518238	0.0431865	NA	NA		PC.22.1_20.4	NC_WT-NC_KO	-0.000625121	-0.002717	0.00146676	0.811535
PE.18.1_22.6	Diet	1	1.37799	1.37799	36.509	5.82705e-05		PC.22.1_22.6	cdHFD_WT-cdHFD_KO	-2.10391e-05	-0.000700885	0.000658807	0.999706
PE.18.1_22.6	Genotype	1	0.104777	0.104777	2.77602	0.121554		PC.22.1_22.6	NC_KO-cdHFD_KO	0.000433748	-0.000246097	0.00111359	0.280743
PE.18.1_22.6	Genotype:Diet	1	0.0652317	0.0652317	1.72827	0.213203		PC.22.1_22.6	NC_WT-cdHFD_KO	0.000234973	-0.000444873	0.000914818	0.73792
PE.18.1_22.6	Residuals	12	0.452926	0.0377438	NA	NA		PC.22.1_22.6	NC_KO-cdHFD_WT	0.000454788	-0.000225058	0.00113463	0.246103
PE.18.2_18.3	Diet	1	0.0184973	0.0184973	22.7321	0.000457969		PC.22.1_22.6	NC_WT-cdHFD_WT	0.000256012	-0.000423834	0.000935857	0.685901
PE.18.2_18.3	Genotype	1	0.00100637	0.00100637	1.23677	0.287878		PC.22.1_22.6	NC_WT-NC_KO	-0.000198776	-0.000878621	0.00048107	0.821017
PE.18.2_18.3	Genotype:Diet	1	0.000593396	0.000593396	0.729251	0.40985		PC.24.0_18.2	cdHFD_WT-cdHFD_KO	-4.30837e-05	-0.000500796	0.000414629	0.99198
PE.18.2_18.3	Residuals	12	0.00976447	0.000813706	NA	NA		PC.24.0_18.2	NC_KO-cdHFD_KO	0.000467724	1.00116e-05	0.000925436	0.0446876
PE.18.2_20.4	Diet	1	0.394916	0.394916	26.3438	0.000248017		PC.24.0_18.2	NC_WT-cdHFD_KO	0.000457887	1.74438e-07	0.000915599	0.0499024
PE.18.2_20.4	Genotype	1	0.0627402	0.0627402	4.18523	0.0633414		PC.24.0_18.2	NC_KO-cdHFD_WT	0.000510808	5.30953e-05	0.00096852	0.0274562
PE.18.2_20.4	Genotype:Diet	1	0.00559948	0.00559948	0.373526	0.55249		PC.24.0_18.2	NC_WT-cdHFD_WT	0.00050097	4.32581e-05	0.000958683	0.030698
PE.18.2_20.4	Residuals	12	0.17989	0.0149909	NA	NA		PC.24.0_18.2	NC_WT-NC_KO	-9.83718e-06	-0.00046755	0.000447875	0.999901
PE.18.2_22.6	Diet	1	0.0430929	0.0430929	25.5704	0.000281351		PC.24.0_20.4	cdHFD_WT-cdHFD_KO	-7.12337e-05	-0.000351989	0.000209522	0.873564
PE.18.2_22.6	Genotype	1	0.00305355	0.00305355	1.81191	0.203158		PC.24.0_20.4	NC_KO-cdHFD_KO	0.000153443	-0.000127312	0.000434199	0.403049
PE.18.2_22.6	Genotype:Diet	1	0.000254964	0.000254964	0.15129	0.704119		PC.24.0_20.4	NC_WT-cdHFD_KO	0.000278977	-1.77926e-06	0.000559732	0.0516497
PE.18.2_22.6	Residuals	12	0.0202232	0.00168527	NA	NA		PC.24.0_20.4	NC_KO-cdHFD_WT	0.000224677	-5.60787e-05	0.000505433	0.135142
PE.18.3_22.6	Diet	1	0.00601107	0.00601107	11.6063	0.00520396		PC.24.0_20.4	NC_WT-cdHFD_WT	0.00035021	6.94545e-05	0.000630966	0.0138607
PE.18.3_22.6	Genotype	1	0.00054755	0.00054755	1.05722	0.324131		PC.24.0_20.4	NC_WT-NC_KO	0.000125533	-0.000155223	0.000406289	0.564137
PE.18.3_22.6	Genotype:Diet	1	0.000291908	0.000291908	0.56362	0.467272		PC.24.1_18.2	cdHFD_WT-cdHFD_KO	-7.66248e-07	-4.99463e-05	4.84138e-05	0.999962
PE.18.3_22.6	Residuals	12	0.006215	0.000517916	NA	NA		PC.24.1_18.2	NC_KO-cdHFD_KO	1.67765e-05	-3.24036e-05	6.59565e-05	0.745313
PE.20.0_18.2	Diet	1	0.0104593	0.0104593	3.76749	0.076111		PC.24.1_18.2	NC_WT-cdHFD_KO	2.12819e-05	-2.78982e-05	7.0462e-05	0.588912
PE.20.0_18.2	Genotype	1	0.00106226	0.00106226	0.382631	0.547761		PC.24.1_18.2	NC_KO-cdHFD_WT	1.75427e-05	-3.16374e-05	6.67228e-05	0.719523
PE.20.0_18.2	Genotype:Diet	1	9.68658e-05	9.68658e-05	0.0348914	0.854944		PC.24.1_18.2	NC_WT-cdHFD_WT	2.20481e-05	-2.71319e-05	7.12282e-05	0.562099
PE.20.0_18.2	Residuals	12	0.0333145	0.00277621	NA	NA		PC.24.1_18.2	NC_WT-NC_KO	4.50544e-06	-4.46746e-05	5.36855e-05	0.992592
PE.24.0_18.2	Diet	1	3.59431e-06	3.59431e-06	11.9075	0.00479861		PC.24.2_20.4	cdHFD_WT-cdHFD_KO	-4.51226e-05	-0.000233656	0.000143411	0.891
PE.24.0_18.2	Genotype	1	1.76389e-08	1.76389e-08	0.0584353	0.813068		PC.24.2_20.4	NC_KO-cdHFD_KO	0.000100946	-8.7587e-05	0.00028948	0.41981
PE.24.0_18.2	Genotype:Diet	1	6.12567e-07	6.12567e-07	2.02935	0.17977		PC.24.2_20.4	NC_WT-cdHFD_KO	0.000115751	-7.27823e-05	0.000304284	0.310053
PE.24.0_18.2	Residuals	12	3.62224e-06	3.01853e-07	NA	NA		PC.24.2_20.4	NC_KO-cdHFD_WT	0.000146069	-4.24644e-05	0.000334602	0.152493
PE.32.2	Diet	1	4.29434e-06	4.29434e-06	2.3135	0.154159		PC.24.2_20.4	NC_WT-cdHFD_WT	0.000160874	-2.76597e-05	0.000349407	0.104549
PE.32.2	Genotype	1	3.02123e-06	3.02123e-06	1.62764	0.226172		PC.24.2_20.4	NC_WT-NC_KO	1.48047e-05	-0.000173729	0.000203338	0.995292
PE.32.2	Genotype:Diet	1	4.16808e-06	4.16808e-06	2.24548	0.159843		PC.28.0	cdHFD_WT-cdHFD_KO	-2.06785e-05	-4.55088e-05	4.15185e-06	0.115545
PE.32.2	Residuals	12	2.22745e-05	1.8562e-06	NA	NA		PC.28.0	NC_KO-cdHFD_KO	-3.31649e-05	-5.79952e-05	-8.33455e-06	0.00877288
PE.33.1	Diet	1	3.56581e-05	3.56581e-05	9.68317	0.00899108		PC.28.0	NC_WT-cdHFD_KO	-1.99139e-05	-4.47442e-05	4.91649e-06	0.134024
PE.33.1	Genotype	1	8.03215e-09	8.03215e-09	0.00218118	0.963518		PC.28.0	NC_KO-cdHFD_WT	-1.24864e-05	-3.73167e-05	1.23439e-05	0.470985
PE.33.1	Genotype:Diet	1	1.15931e-05	1.15931e-05	3.14816	0.101364		PC.28.0	NC_WT-cdHFD_WT	7.64641e-07	-2.40657e-05	2.5595e-05	0.99971
PE.33.1	Residuals	12	4.41899e-05	3.68249e-06	NA	NA		PC.28.0	NC_WT-NC_KO	1.3251e-05	-1.15793e-05	3.80814e-05	0.42251
PE.34.2	Diet	1	0.20536	0.20536	11.0383	0.00608313		PC.29.0	cdHFD_WT-cdHFD_KO	-6.88702e-06	-3.32302e-05	1.94562e-05	0.863718
PE.34.2	Genotype	1	0.0667887	0.0667887	3.58996	0.0824742		PC.29.0	NC_KO-cdHFD_KO	4.06093e-06	-2.22823e-05	3.04041e-05	0.966824
PE.34.2	Genotype:Diet	1	0.0329453	0.0329453	1.77084	0.208011		PC.29.0	NC_WT-cdHFD_KO	1.36098e-05	-1.27333e-05	3.9953e-05	0.448995
PE.34.2	Residuals	12	0.223252	0.0186043	NA	NA		PC.29.0	NC_KO-cdHFD_WT	1.09479e-05	-1.53952e-05	3.72911e-05	0.618588
PE.36.4	Diet	1	0.0633274	0.0633274	18.8024	0.000968121		PC.29.0	NC_WT-cdHFD_WT	2.04969e-05	-5.84631e-06	4.684e-05	0.150138
PE.36.4	Genotype	1	0.00514645	0.00514645	1.52802	0.24006		PC.29.0	NC_WT-NC_KO	9.54892e-06	-1.67943e-05	3.58921e-05	0.709819
PE.36.4	Genotype:Diet	1	0.000479211	0.000479211	0.142282	0.712609		PC.30.0	cdHFD_WT-cdHFD_KO	-0.000483231	-0.00113353	0.000167071	0.176711
PE.36.4	Residuals	12	0.0404166	0.00336805	NA	NA		PC.30.0	NC_KO-cdHFD_KO	-0.000770287	-0.00142059	-0.000119985	0.0192242
PE.37.6	Diet	1	0.00511447	0.00511447	13.292	0.00335211		PC.30.0	NC_WT-cdHFD_KO	-0.000520078	-0.00117038	0.000130224	0.135471
PE.37.6	Genotype	1	0.00105881	0.00105881	2.75174	0.123037		PC.30.0	NC_KO-cdHFD_WT	-0.000287056	-0.000937359	0.000363246	0.573938
PE.37.6	Genotype:Diet	1	3.16813e-05	3.16813e-05	0.0823366	0.77905		PC.30.0	NC_WT-cdHFD_WT	-3.68473e-05	-0.000687149	0.000613455	0.99821
PE.37.6	Residuals	12	0.00461733	0.000384778	NA	NA		PC.30.0	NC_WT-NC_KO	0.000250209	-0.000400093	0.000900511	0.671877
PE.38.4	Diet	1	1.34409	1.34409	13.444	0.00322691		PC.30.1	cdHFD_WT-cdHFD_KO	-8.63003e-05	-0.000413774	0.000241173	0.86098
PE.38.4	Genotype	1	0.0501155	0.0501155	0.50127	0.492466		PC.30.1	NC_KO-cdHFD_KO	0.000116385	-0.000211088	0.000443859	0.721696
PE.38.4	Genotype:Diet	1	0.146025	0.146025	1.46059	0.250113		PC.30.1	NC_WT-cdHFD_KO	0.000209164	-0.00011831	0.000536637	0.27991
PE.38.4	Residuals	12	1.19972	0.0999769	NA	NA		PC.30.1	NC_KO-cdHFD_WT	0.000202686	-0.000124788	0.000530159	0.30381
PE.40.3	Diet	1	0.000892378	0.000892378	6.07594	0.0297679		PC.30.1	NC_WT-cdHFD_WT	0.000295464	-3.20095e-05	0.000622937	0.0820451
PE.40.3	Genotype	1	0.0003277	0.0003277	2.23122	0.161069		PC.30.1	NC_WT-NC_KO	9.27782e-05	-0.000234695	0.000420252	0.834027
PE.40.3	Genotype:Diet	1	0.000198745	0.000198745	1.3532	0.26733		PC.30.2	cdHFD_WT-cdHFD_KO	-3.12036e-06	-4.96335e-05	4.33928e-05	0.997044
PE.40.3	Residuals	12	0.00176245	0.000146871	NA	NA		PC.30.2	NC_KO-cdHFD_KO	4.9583e-05	3.06981e-06	9.60962e-05	0.0355862
PE.42.10	Diet	1	0.000793253	0.000793253	9.96633	0.00826756		PC.30.2	NC_WT-cdHFD_KO	3.31941e-05	-1.3319e-05	7.97073e-05	0.202048
PE.42.10	Genotype	1	0.000102911	0.000102911	1.29296	0.277699		PC.30.2	NC_KO-cdHFD_WT	5.27034e-05	6.19017e-06	9.92165e-05	0.0251229
PE.42.10	Genotype:Diet	1	3.30473e-05	3.30473e-05	0.415202	0.531465		PC.30.2	NC_WT-cdHFD_WT	3.63145e-05	-1.01987e-05	8.28277e-05	0.148263
PE.42.10	Residuals	12	0.000955119	7.95933e-05	NA	NA		PC.30.2	NC_WT-NC_KO	-1.63889e-05	-6.2902e-05	3.01243e-05	0.72679
PE.42.8	Diet	1	0.000831302	0.000831302	3.29677	0.094469		PC.31.1	cdHFD_WT-cdHFD_KO	-2.89371e-05	-0.000249926	0.000192052	0.979121
PE.42.8	Genotype	1	0.00276657	0.00276657	10.9716	0.00619739		PC.31.1	NC_KO-cdHFD_KO	0.00023669	1.57016e-05	0.000457679	0.0346674
PE.42.8	Genotype:Diet	1	0.000282466	0.000282466	1.1202	0.310716		PC.31.1	NC_WT-cdHFD_KO	0.000263798	4.28092e-05	0.000484787	0.0183243
PE.42.8	Residuals	12	0.00302588	0.000252157	NA	NA		PC.31.1	NC_KO-cdHFD_WT	0.000265628	4.46388e-05	0.000486616	0.0175515
PE.44.12	Diet	1	7.61959e-06	7.61959e-06	8.19065	0.0143025		PC.31.1	NC_WT-cdHFD_WT	0.000292735	7.17463e-05	0.000513724	0.00928571
PE.44.12	Genotype	1	1.44725e-06	1.44725e-06	1.55571	0.236088		PC.31.1	NC_WT-NC_KO	2.71076e-05	-0.000193881	0.000248096	0.98269
PE.44.12	Genotype:Diet	1	5.5371e-07	5.5371e-07	0.595208	0.455337		PC.32.0	cdHFD_WT-cdHFD_KO	-0.00838417	-0.0292616	0.0124932	0.642839
PE.44.12	Residuals	12	1.11634e-05	9.3028e-07	NA	NA		PC.32.0	NC_KO-cdHFD_KO	0.00940563	-0.0114718	0.030283	0.558327
PE.Cer..d42.3.	Diet	1	8.62057e-05	8.62057e-05	24.6908	0.000325822		PC.32.0	NC_WT-cdHFD_KO	0.00885565	-0.0120218	0.0297331	0.603716
PE.Cer..d42.3.	Genotype	1	4.24155e-06	4.24155e-06	1.21485	0.291989		PC.32.0	NC_KO-cdHFD_WT	0.0177898	-0.0030876	0.0386672	0.105156
PE.Cer..d42.3.	Genotype:Diet	1	2.36013e-05	2.36013e-05	6.75983	0.0232273		PC.32.0	NC_WT-cdHFD_WT	0.0172398	-0.00363758	0.0381172	0.119549
PE.Cer..d42.3.	Residuals	12	4.18969e-05	3.49141e-06	NA	NA		PC.32.0	NC_WT-NC_KO	-0.00054998	-0.0214274	0.0203274	0.999818
PE.O.15.1_20.4	Diet	1	0.00012866	0.00012866	22.9633	0.000439481		PC.32.1	cdHFD_WT-cdHFD_KO	-0.0021774	-0.00966734	0.00531254	0.823448
PE.O.15.1_20.4	Genotype	1	2.29412e-05	2.29412e-05	4.09455	0.065878		PC.32.1	NC_KO-cdHFD_KO	0.0045354	-0.00295454	0.0120253	0.320808
PE.O.15.1_20.4	Genotype:Diet	1	3.33718e-05	3.33718e-05	5.95622	0.0311273		PC.32.1	NC_WT-cdHFD_KO	0.00612772	-0.00136222	0.0136177	0.124041
PE.O.15.1_20.4	Residuals	12	6.72343e-05	5.60286e-06	NA	NA		PC.32.1	NC_KO-cdHFD_WT	0.0067128	-0.000777144	0.0142027	0.0845438
PE.O.16.1_16.0	Diet	1	4.04079e-07	4.04079e-07	0.338457	0.571489		PC.32.1	NC_WT-cdHFD_WT	0.00830512	0.000815173	0.0157951	0.0284976
PE.O.16.1_16.0	Genotype	1	1.03009e-07	1.03009e-07	0.0862802	0.773979		PC.32.1	NC_WT-NC_KO	0.00159232	-0.00589763	0.00908226	0.919994
PE.O.16.1_16.0	Genotype:Diet	1	6.02168e-06	6.02168e-06	5.04376	0.0443289		PC.32.2	cdHFD_WT-cdHFD_KO	-0.000795902	-0.00754001	0.0059482	0.984515
PE.O.16.1_16.0	Residuals	12	1.43266e-05	1.19389e-06	NA	NA		PC.32.2	NC_KO-cdHFD_KO	0.00752255	0.00077845	0.0142667	0.0275383
PE.O.16.1_18.1	Diet	1	0.00273915	0.00273915	2.88098	0.115391		PC.32.2	NC_WT-cdHFD_KO	0.00847456	0.00173045	0.0152187	0.0132135
PE.O.16.1_18.1	Genotype	1	0.00167692	0.00167692	1.76375	0.208865		PC.32.2	NC_KO-cdHFD_WT	0.00831846	0.00157435	0.0150626	0.0149026
PE.O.16.1_18.1	Genotype:Diet	1	0.00759149	0.00759149	7.98457	0.0152974		PC.32.2	NC_WT-cdHFD_WT	0.00927046	0.00252636	0.0160146	0.00717829
PE.O.16.1_18.1	Residuals	12	0.0114092	0.00095077	NA	NA		PC.32.2	NC_WT-NC_KO	0.000952003	-0.0057921	0.00769611	0.974133
PE.O.16.1_18.2	Diet	1	0.000886812	0.000886812	13.0907	0.00352682		PC.32.4	cdHFD_WT-cdHFD_KO	-5.19002e-06	-2.72955e-05	1.69155e-05	0.896255
PE.O.16.1_18.2	Genotype	1	2.24945e-05	2.24945e-05	0.332052	0.575102		PC.32.4	NC_KO-cdHFD_KO	1.73449e-05	-4.76067e-06	3.94504e-05	0.145554
PE.O.16.1_18.2	Genotype:Diet	1	0.000499315	0.000499315	7.37063	0.0187846		PC.32.4	NC_WT-cdHFD_KO	2.34498e-05	1.34432e-06	4.55554e-05	0.0365538
PE.O.16.1_18.2	Residuals	12	0.000812926	6.77439e-05	NA	NA		PC.32.4	NC_KO-cdHFD_WT	2.25349e-05	4.29348e-07	4.46404e-05	0.0452544
PE.O.16.1_20.3	Diet	1	2.2056e-05	2.2056e-05	2.15015	0.168266		PC.32.4	NC_WT-cdHFD_WT	2.86399e-05	6.53434e-06	5.07454e-05	0.0107926
PE.O.16.1_20.3	Genotype	1	1.30278e-06	1.30278e-06	0.127003	0.727748		PC.32.4	NC_WT-NC_KO	6.10499e-06	-1.60005e-05	2.82105e-05	0.843991
PE.O.16.1_20.3	Genotype:Diet	1	0.000104583	0.000104583	10.1954	0.00773208		PC.33.0	cdHFD_WT-cdHFD_KO	-0.00022541	-0.000909946	0.000459125	0.764463
PE.O.16.1_20.3	Residuals	12	0.000123095	1.02579e-05	NA	NA		PC.33.0	NC_KO-cdHFD_KO	0.00106696	0.000382422	0.00175149	0.00282212
PE.O.16.1_20.4	Diet	1	0.000425722	0.000425722	0.0152188	0.903861		PC.33.0	NC_WT-cdHFD_KO	0.00107874	0.000394207	0.00176328	0.00258995
PE.O.16.1_20.4	Genotype	1	0.0350839	0.0350839	1.25419	0.284669		PC.33.0	NC_KO-cdHFD_WT	0.00129237	0.000607833	0.0019769	0.000575957
PE.O.16.1_20.4	Genotype:Diet	1	0.0979679	0.0979679	3.50217	0.0858599		PC.33.0	NC_WT-cdHFD_WT	0.00130415	0.000619617	0.00198869	0.000531766
PE.O.16.1_20.4	Residuals	12	0.335682	0.0279735	NA	NA		PC.33.0	NC_WT-NC_KO	1.17846e-05	-0.00067275	0.00069632	0.999949
PE.O.16.1_20.5	Diet	1	0.000233361	0.000233361	20.5982	0.00067958		PC.33.1	cdHFD_WT-cdHFD_KO	-0.000371817	-0.00234246	0.00159882	0.941947
PE.O.16.1_20.5	Genotype	1	3.79353e-05	3.79353e-05	3.34844	0.0922072		PC.33.1	NC_KO-cdHFD_KO	0.00452128	0.00255064	0.00649192	9.57039e-05
PE.O.16.1_20.5	Genotype:Diet	1	6.74798e-05	6.74798e-05	5.95626	0.0311267		PC.33.1	NC_WT-cdHFD_KO	0.00419569	0.00222506	0.00616633	0.000194117
PE.O.16.1_20.5	Residuals	12	0.000135951	1.13292e-05	NA	NA		PC.33.1	NC_KO-cdHFD_WT	0.0048931	0.00292246	0.00686374	4.42622e-05
PE.O.16.1_22.4	Diet	1	0.00294331	0.00294331	2.42344	0.145501		PC.33.1	NC_WT-cdHFD_WT	0.00456751	0.00259687	0.00653815	8.67728e-05
PE.O.16.1_22.4	Genotype	1	0.00172498	0.00172498	1.4203	0.256391		PC.33.1	NC_WT-NC_KO	-0.000325587	-0.00229623	0.00164505	0.959725
PE.O.16.1_22.4	Genotype:Diet	1	0.00753034	0.00753034	6.20028	0.0284303		PC.33.2	cdHFD_WT-cdHFD_KO	-0.000316846	-0.00451283	0.00387914	0.995806
PE.O.16.1_22.4	Residuals	12	0.0145742	0.00121452	NA	NA		PC.33.2	NC_KO-cdHFD_KO	0.00856544	0.00436946	0.0127614	0.000286175
PE.O.16.1_22.5	Diet	1	0.000512518	0.000512518	1.7452	0.211119		PC.33.2	NC_WT-cdHFD_KO	0.00635025	0.00215426	0.0105462	0.00354109
PE.O.16.1_22.5	Genotype	1	0.000178828	0.000178828	0.608934	0.450308		PC.33.2	NC_KO-cdHFD_WT	0.00888229	0.0046863	0.0130783	0.000204818
PE.O.16.1_22.5	Genotype:Diet	1	0.0035727	0.0035727	12.1655	0.00448054		PC.33.2	NC_WT-cdHFD_WT	0.00666709	0.00247111	0.0108631	0.00242728
PE.O.16.1_22.5	Residuals	12	0.00352408	0.000293673	NA	NA		PC.33.2	NC_WT-NC_KO	-0.0022152	-0.00641118	0.00198079	0.431333
PE.O.16.1_24.4	Diet	1	0.000205237	0.000205237	1.88111	0.195308		PC.33.3	cdHFD_WT-cdHFD_KO	-2.60875e-05	-0.00027967	0.000227495	0.989603
PE.O.16.1_24.4	Genotype	1	0.000242645	0.000242645	2.22398	0.161696		PC.33.3	NC_KO-cdHFD_KO	0.000401706	0.000148123	0.000655289	0.00248589
PE.O.16.1_24.4	Genotype:Diet	1	0.000730489	0.000730489	6.69533	0.0237656		PC.33.3	NC_WT-cdHFD_KO	0.000317527	6.39441e-05	0.00057111	0.0135208
PE.O.16.1_24.4	Residuals	12	0.00130925	0.000109104	NA	NA		PC.33.3	NC_KO-cdHFD_WT	0.000427793	0.00017421	0.000681376	0.00149856
PE.O.18.0_16.0	Diet	1	2.78572e-07	2.78572e-07	1.07365	0.320552		PC.33.3	NC_WT-cdHFD_WT	0.000343615	9.00316e-05	0.000597198	0.00793858
PE.O.18.0_16.0	Genotype	1	2.23595e-07	2.23595e-07	0.861759	0.371543		PC.33.3	NC_WT-NC_KO	-8.41785e-05	-0.000337762	0.000169404	0.760184
PE.O.18.0_16.0	Genotype:Diet	1	1.58359e-06	1.58359e-06	6.10335	0.0294667		PC.34.0	cdHFD_WT-cdHFD_KO	-0.00223006	-0.0108426	0.00638247	0.866949
PE.O.18.0_16.0	Residuals	12	3.11356e-06	2.59463e-07	NA	NA		PC.34.0	NC_KO-cdHFD_KO	0.00283191	-0.00578062	0.0114444	0.765226
PE.O.18.0_22.4	Diet	1	0.00012445	0.00012445	4.66491	0.051726		PC.34.0	NC_WT-cdHFD_KO	0.00571257	-0.00289996	0.0143251	0.252194
PE.O.18.0_22.4	Genotype	1	6.83338e-06	6.83338e-06	0.256143	0.621951		PC.34.0	NC_KO-cdHFD_WT	0.00506197	-0.00355056	0.0136745	0.344348
PE.O.18.0_22.4	Genotype:Diet	1	0.000182794	0.000182794	6.85186	0.022484		PC.34.0	NC_WT-cdHFD_WT	0.00794264	-0.0006699	0.0165552	0.0742323
PE.O.18.0_22.4	Residuals	12	0.000320136	2.6678e-05	NA	NA		PC.34.0	NC_WT-NC_KO	0.00288066	-0.00573187	0.0114932	0.756126
PE.O.18.1_16.0	Diet	1	5.53926e-07	5.53926e-07	0.149003	0.706246		PC.34.1	cdHFD_WT-cdHFD_KO	-0.0101909	-0.0627408	0.0423589	0.937457
PE.O.18.1_16.0	Genotype	1	6.80413e-07	6.80413e-07	0.183027	0.676362		PC.34.1	NC_KO-cdHFD_KO	0.069231	0.0166812	0.121781	0.00963912
PE.O.18.1_16.0	Genotype:Diet	1	2.63773e-05	2.63773e-05	7.09535	0.0206494		PC.34.1	NC_WT-cdHFD_KO	0.0744971	0.0219472	0.127047	0.00575701
PE.O.18.1_16.0	Residuals	12	4.46106e-05	3.71755e-06	NA	NA		PC.34.1	NC_KO-cdHFD_WT	0.079422	0.0268721	0.131972	0.00357778
PE.O.18.1_18.1	Diet	1	0.00195291	0.00195291	10.4651	0.007153		PC.34.1	NC_WT-cdHFD_WT	0.0846881	0.0321382	0.137238	0.00216955
PE.O.18.1_18.1	Genotype	1	0.000516174	0.000516174	2.76603	0.122161		PC.34.1	NC_WT-NC_KO	0.00526606	-0.0472838	0.057816	0.990369
PE.O.18.1_18.1	Genotype:Diet	1	0.0011891	0.0011891	6.37204	0.026698		PC.34.5	cdHFD_WT-cdHFD_KO	-2.82482e-05	-0.000166163	0.000109666	0.927547
PE.O.18.1_18.1	Residuals	12	0.00223934	0.000186612	NA	NA		PC.34.5	NC_KO-cdHFD_KO	0.000136887	-1.02777e-06	0.000274801	0.0519453
PE.O.18.1_18.2	Diet	1	0.000317775	0.000317775	1.33367	0.270633		PC.34.5	NC_WT-cdHFD_KO	0.000133586	-4.32838e-06	0.000271501	0.0586958
PE.O.18.1_18.2	Genotype	1	0.000195611	0.000195611	0.82096	0.382732		PC.34.5	NC_KO-cdHFD_WT	0.000165135	2.72205e-05	0.000303049	0.0179789
PE.O.18.1_18.2	Genotype:Diet	1	0.00195776	0.00195776	8.21654	0.014183		PC.34.5	NC_WT-cdHFD_WT	0.000161834	2.39198e-05	0.000299749	0.0203642
PE.O.18.1_18.2	Residuals	12	0.00285925	0.000238271	NA	NA		PC.34.5	NC_WT-NC_KO	-3.30061e-06	-0.000141215	0.000134614	0.999864
PE.O.18.1_20.4	Diet	1	0.0626724	0.0626724	4.00728	0.0684362		PC.34.6	cdHFD_WT-cdHFD_KO	-2.65297e-06	-1.55239e-05	1.02179e-05	0.926313
PE.O.18.1_20.4	Genotype	1	0.0202584	0.0202584	1.29532	0.277282		PC.34.6	NC_KO-cdHFD_KO	2.02593e-05	7.3884e-06	3.31302e-05	0.00261374
PE.O.18.1_20.4	Genotype:Diet	1	0.0341903	0.0341903	2.18614	0.165022		PC.34.6	NC_WT-cdHFD_KO	1.46268e-05	1.75588e-06	2.74977e-05	0.0246905
PE.O.18.1_20.4	Residuals	12	0.187675	0.0156396	NA	NA		PC.34.6	NC_KO-cdHFD_WT	2.29123e-05	1.00414e-05	3.57831e-05	0.000956632
PE.O.18.1_22.4	Diet	1	0.00189605	0.00189605	2.69323	0.126705		PC.34.6	NC_WT-cdHFD_WT	1.72797e-05	4.40885e-06	3.01506e-05	0.00846668
PE.O.18.1_22.4	Genotype	1	0.000990119	0.000990119	1.40641	0.258605		PC.34.6	NC_WT-NC_KO	-5.63252e-06	-1.85034e-05	7.23837e-06	0.580487
PE.O.18.1_22.4	Genotype:Diet	1	0.00363792	0.00363792	5.16744	0.0421934		PC.35.1	cdHFD_WT-cdHFD_KO	-0.000791174	-0.0052904	0.00370805	0.952133
PE.O.18.1_22.4	Residuals	12	0.00844808	0.000704007	NA	NA		PC.35.1	NC_KO-cdHFD_KO	0.00763349	0.00313426	0.0121327	0.00143002
PE.O.18.1_22.5	Diet	1	0.00105687	0.00105687	5.75878	0.0335342		PC.35.1	NC_WT-cdHFD_KO	0.00739827	0.00289904	0.0118975	0.00184604
PE.O.18.1_22.5	Genotype	1	0.000182943	0.000182943	0.996837	0.337785		PC.35.1	NC_KO-cdHFD_WT	0.00842466	0.00392544	0.0129239	0.000618997
PE.O.18.1_22.5	Genotype:Diet	1	0.00131341	0.00131341	7.15665	0.0202159		PC.35.1	NC_WT-cdHFD_WT	0.00818944	0.00369022	0.0126887	0.000791147
PE.O.18.1_22.5	Residuals	12	0.00220228	0.000183523	NA	NA		PC.35.1	NC_WT-NC_KO	-0.000235219	-0.00473444	0.004264	0.998591
PE.O.18.1_22.6	Diet	1	0.0436214	0.0436214	6.05287	0.0300243		PC.35.2	cdHFD_WT-cdHFD_KO	-0.00046736	-0.0158934	0.0149587	0.999724
PE.O.18.1_22.6	Genotype	1	0.0288024	0.0288024	3.99659	0.0687577		PC.35.2	NC_KO-cdHFD_KO	0.0244371	0.00901104	0.0398631	0.00248557
PE.O.18.1_22.6	Genotype:Diet	1	0.0382878	0.0382878	5.31279	0.039839		PC.35.2	NC_WT-cdHFD_KO	0.0177771	0.00235104	0.0332031	0.0227201
PE.O.18.1_22.6	Residuals	12	0.0864807	0.00720672	NA	NA		PC.35.2	NC_KO-cdHFD_WT	0.0249044	0.0094784	0.0403305	0.00213902
PE.O.18.2_18.1	Diet	1	7.91535e-05	7.91535e-05	0.731568	0.409128		PC.35.2	NC_WT-cdHFD_WT	0.0182444	0.0028184	0.0336705	0.0194054
PE.O.18.2_18.1	Genotype	1	0.000230109	0.000230109	2.12676	0.170418		PC.35.2	NC_WT-NC_KO	-0.00666	-0.022086	0.00876604	0.590634
PE.O.18.2_18.1	Genotype:Diet	1	0.000817816	0.000817816	7.55858	0.0176256		PC.35.3	cdHFD_WT-cdHFD_KO	-5.64635e-05	-0.00221514	0.00210222	0.999822
PE.O.18.2_18.1	Residuals	12	0.00129836	0.000108197	NA	NA		PC.35.3	NC_KO-cdHFD_KO	0.00359145	0.00143277	0.00575013	0.00167875
PE.O.18.2_18.2	Diet	1	2.75988e-09	2.75988e-09	3.09797e-05	0.995651		PC.35.3	NC_WT-cdHFD_KO	0.00244919	0.000290512	0.00460787	0.0249284
PE.O.18.2_18.2	Genotype	1	0.000229859	0.000229859	2.58017	0.134188		PC.35.3	NC_KO-cdHFD_WT	0.00364791	0.00148923	0.00580659	0.00147766
PE.O.18.2_18.2	Genotype:Diet	1	0.000372089	0.000372089	4.17671	0.0635747		PC.35.3	NC_WT-cdHFD_WT	0.00250566	0.000346976	0.00466434	0.0217565
PE.O.18.2_18.2	Residuals	12	0.00106904	8.90866e-05	NA	NA		PC.35.3	NC_WT-NC_KO	-0.00114226	-0.00330094	0.00101642	0.429456
PE.O.18.2_22.5	Diet	1	0.00347964	0.00347964	13.013	0.00359705		PC.35.4	cdHFD_WT-cdHFD_KO	-2.86599e-05	-0.000440516	0.000383197	0.996706
PE.O.18.2_22.5	Genotype	1	0.00107719	0.00107719	4.02842	0.0678057		PC.35.4	NC_KO-cdHFD_KO	0.00061407	0.000202214	0.00102593	0.00396534
PE.O.18.2_22.5	Genotype:Diet	1	0.00065962	0.00065962	2.46681	0.142254		PC.35.4	NC_WT-cdHFD_KO	0.000456325	4.44683e-05	0.000868181	0.028626
PE.O.18.2_22.5	Residuals	12	0.00320877	0.000267398	NA	NA		PC.35.4	NC_KO-cdHFD_WT	0.00064273	0.000230874	0.00105459	0.00279536
PE.O.18.2_22.6	Diet	1	0.0225946	0.0225946	12.1126	0.00454376		PC.35.4	NC_WT-cdHFD_WT	0.000484985	7.31282e-05	0.000896841	0.0199324
PE.O.18.2_22.6	Genotype	1	0.0021995	0.0021995	1.17912	0.298868		PC.35.4	NC_WT-NC_KO	-0.000157745	-0.000569602	0.000254111	0.674878
PE.O.18.2_22.6	Genotype:Diet	1	0.0133606	0.0133606	7.1624	0.0201757		PC.36.0	cdHFD_WT-cdHFD_KO	-9.10754e-05	-0.000734914	0.000552764	0.973978
PE.O.18.2_22.6	Residuals	12	0.0223846	0.00186538	NA	NA		PC.36.0	NC_KO-cdHFD_KO	0.00043474	-0.000209099	0.00107858	0.239499
PE.O.20.1_16.0	Diet	1	0.0118751	0.0118751	12.7356	0.00386166		PC.36.0	NC_WT-cdHFD_KO	0.000643194	-6.45131e-07	0.00128703	0.0502574
PE.O.20.1_16.0	Genotype	1	0.00223751	0.00223751	2.39964	0.147322		PC.36.0	NC_KO-cdHFD_WT	0.000525815	-0.000118024	0.00116965	0.124904
PE.O.20.1_16.0	Genotype:Diet	1	0.0078695	0.0078695	8.43973	0.0132002		PC.36.0	NC_WT-cdHFD_WT	0.000734269	9.04303e-05	0.00137811	0.024178
PE.O.20.1_16.0	Residuals	12	0.0111892	0.000932435	NA	NA		PC.36.0	NC_WT-NC_KO	0.000208454	-0.000435385	0.000852293	0.77325
PE.O.20.1_20.4	Diet	1	2.30785e-07	2.30785e-07	0.000373037	0.984908		PC.36.6	cdHFD_WT-cdHFD_KO	-0.000499445	-0.00156689	0.000567995	0.528801
PE.O.20.1_20.4	Genotype	1	0.00021549	0.00021549	0.348315	0.566017		PC.36.6	NC_KO-cdHFD_KO	0.00146111	0.000393666	0.00252855	0.00739588
PE.O.20.1_20.4	Genotype:Diet	1	0.00176472	0.00176472	2.85246	0.117027		PC.36.6	NC_WT-cdHFD_KO	0.00102593	-4.15107e-05	0.00209337	0.0609795
PE.O.20.1_20.4	Residuals	12	0.00742398	0.000618665	NA	NA		PC.36.6	NC_KO-cdHFD_WT	0.00196055	0.000893111	0.00302799	0.000731966
PE.O.20.1_22.6	Diet	1	0.00164549	0.00164549	1.21182	0.292563		PC.36.6	NC_WT-cdHFD_WT	0.00152537	0.000457934	0.00259281	0.00543258
PE.O.20.1_22.6	Genotype	1	9.49936e-05	9.49936e-05	0.0699581	0.795886		PC.36.6	NC_WT-NC_KO	-0.000435176	-0.00150262	0.000632264	0.632291
PE.O.20.1_22.6	Genotype:Diet	1	0.00138064	0.00138064	1.01677	0.333187		PC.37.1	cdHFD_WT-cdHFD_KO	-0.000102976	-0.001128	0.000922046	0.990298
PE.O.20.1_22.6	Residuals	12	0.0162944	0.00135786	NA	NA		PC.37.1	NC_KO-cdHFD_KO	0.00128144	0.000256413	0.00230646	0.0136627
PE.O.20.2_20.4	Diet	1	0.00123857	0.00123857	0.834091	0.379076		PC.37.1	NC_WT-cdHFD_KO	0.00130727	0.000282251	0.0023323	0.0119865
PE.O.20.2_20.4	Genotype	1	0.000252552	0.000252552	0.170077	0.687316		PC.37.1	NC_KO-cdHFD_WT	0.00138441	0.000359389	0.00240943	0.00812155
PE.O.20.2_20.4	Genotype:Diet	1	0.00565623	0.00565623	3.80909	0.0747075		PC.37.1	NC_WT-cdHFD_WT	0.00141025	0.000385227	0.00243527	0.00713338
PE.O.20.2_20.4	Residuals	12	0.0178191	0.00148493	NA	NA		PC.37.1	NC_WT-NC_KO	2.5838e-05	-0.000999185	0.00105086	0.999841
PE.O.22.2_22.6	Diet	1	5.04139e-05	5.04139e-05	2.17931	0.165631		PC.37.2	cdHFD_WT-cdHFD_KO	-0.000189184	-0.00786472	0.00748635	0.999851
PE.O.22.2_22.6	Genotype	1	8.76351e-06	8.76351e-06	0.378833	0.549724		PC.37.2	NC_KO-cdHFD_KO	0.01317	0.00549446	0.0208455	0.00130284
PE.O.22.2_22.6	Genotype:Diet	1	1.05186e-05	1.05186e-05	0.454701	0.512892		PC.37.2	NC_WT-cdHFD_KO	0.00861048	0.000934952	0.016286	0.0266398
PE.O.22.2_22.6	Residuals	12	0.000277595	2.31329e-05	NA	NA		PC.37.2	NC_KO-cdHFD_WT	0.0133592	0.00568364	0.0210347	0.0011568
PE.O.24.2_22.6	Diet	1	1.1637e-05	1.1637e-05	7.71254	0.0167387		PC.37.2	NC_WT-cdHFD_WT	0.00879967	0.00112414	0.0164752	0.0234346
PE.O.24.2_22.6	Genotype	1	7.28592e-07	7.28592e-07	0.482883	0.500354		PC.37.2	NC_WT-NC_KO	-0.0045595	-0.012235	0.00311603	0.335901
PE.O.24.2_22.6	Genotype:Diet	1	3.31054e-07	3.31054e-07	0.21941	0.647884		PC.37.4	cdHFD_WT-cdHFD_KO	-0.00154254	-0.0115602	0.00847509	0.966928
PE.O.24.2_22.6	Residuals	12	1.81061e-05	1.50884e-06	NA	NA		PC.37.4	NC_KO-cdHFD_KO	0.0137873	0.00376972	0.023805	0.00711561
PE.O.38.2	Diet	1	1.54988e-05	1.54988e-05	0.665622	0.430479		PC.37.4	NC_WT-cdHFD_KO	0.0147452	0.00472761	0.0247629	0.00436685
PE.O.38.2	Genotype	1	1.00589e-05	1.00589e-05	0.431995	0.523418		PC.37.4	NC_KO-cdHFD_WT	0.0153299	0.00531226	0.0253475	0.00325293
PE.O.38.2	Genotype:Diet	1	0.000124098	0.000124098	5.32962	0.0395767		PC.37.4	NC_WT-cdHFD_WT	0.0162878	0.00627015	0.0263054	0.0020213
PE.O.38.2	Residuals	12	0.000279416	2.32846e-05	NA	NA		PC.37.4	NC_WT-NC_KO	0.000957891	-0.00905974	0.0109755	0.991602
PE.O.38.6	Diet	1	0.0030857	0.0030857	0.784689	0.393116		PC.37.6	cdHFD_WT-cdHFD_KO	-9.75526e-06	-0.000218837	0.000199327	0.998996
PE.O.38.6	Genotype	1	0.00547115	0.00547115	1.39131	0.261041		PC.37.6	NC_KO-cdHFD_KO	0.000185994	-2.3088e-05	0.000395076	0.0873977
PE.O.38.6	Genotype:Diet	1	0.0231909	0.0231909	5.89743	0.0318218		PC.37.6	NC_WT-cdHFD_KO	0.000212238	3.15644e-06	0.00042132	0.0462722
PE.O.38.6	Residuals	12	0.0471885	0.00393238	NA	NA		PC.37.6	NC_KO-cdHFD_WT	0.000195749	-1.33327e-05	0.000404831	0.0691712
PE.O.38.7	Diet	1	0.000608616	0.000608616	20.6112	0.000677887		PC.37.6	NC_WT-cdHFD_WT	0.000221993	1.29117e-05	0.000431075	0.0363763
PE.O.38.7	Genotype	1	5.18711e-05	5.18711e-05	1.75665	0.209723		PC.37.6	NC_WT-NC_KO	2.62444e-05	-0.000182837	0.000235326	0.981505
PE.O.38.7	Genotype:Diet	1	0.000220616	0.000220616	7.47132	0.0181528		PC.38.0	cdHFD_WT-cdHFD_KO	-1.41293e-05	-8.16036e-05	5.3345e-05	0.923146
PE.O.38.7	Residuals	12	0.00035434	2.95284e-05	NA	NA		PC.38.0	NC_KO-cdHFD_KO	9.61515e-05	2.86772e-05	0.000163626	0.00554447
PEtOH.16.0_16.0	Diet	1	5.77606e-06	5.77606e-06	4.66227	0.0517826		PC.38.0	NC_WT-cdHFD_KO	6.66488e-05	-8.25513e-07	0.000134123	0.0532317
PEtOH.16.0_16.0	Genotype	1	2.02727e-07	2.02727e-07	0.163635	0.692949		PC.38.0	NC_KO-cdHFD_WT	0.000110281	4.28064e-05	0.000177755	0.00193842
PEtOH.16.0_16.0	Genotype:Diet	1	3.72074e-06	3.72074e-06	3.00328	0.108691		PC.38.0	NC_WT-cdHFD_WT	8.0778e-05	1.33037e-05	0.000148252	0.0179981
PEtOH.16.0_16.0	Residuals	12	1.48667e-05	1.23889e-06	NA	NA		PC.38.0	NC_WT-NC_KO	-2.95027e-05	-9.6977e-05	3.79716e-05	0.581131
PEtOH.16.0_18.1	Diet	1	8.22263e-05	8.22263e-05	0.798179	0.389204		PC.38.1	cdHFD_WT-cdHFD_KO	-0.000399277	-0.00260302	0.00180447	0.948034
PEtOH.16.0_18.1	Genotype	1	3.88408e-05	3.88408e-05	0.377032	0.55066		PC.38.1	NC_KO-cdHFD_KO	0.00195476	-0.000248986	0.0041585	0.088516
PEtOH.16.0_18.1	Genotype:Diet	1	0.000889372	0.000889372	8.63322	0.0124126		PC.38.1	NC_WT-cdHFD_KO	0.00109264	-0.0011111	0.00329638	0.482438
PEtOH.16.0_18.1	Residuals	12	0.00123621	0.000103017	NA	NA		PC.38.1	NC_KO-cdHFD_WT	0.00235403	0.000150291	0.00455778	0.0351834
PEtOH.16.0_18.2	Diet	1	0.002946	0.002946	5.3997	0.0385063		PC.38.1	NC_WT-cdHFD_WT	0.00149192	-0.000711824	0.00369566	0.237669
PEtOH.16.0_18.2	Genotype	1	0.0020326	0.0020326	3.72554	0.0775593		PC.38.1	NC_WT-NC_KO	-0.000862115	-0.00306586	0.00134163	0.660781
PEtOH.16.0_18.2	Genotype:Diet	1	0.00634647	0.00634647	11.6324	0.00516726		PC.38.3	cdHFD_WT-cdHFD_KO	0.00241872	-0.0284354	0.0332729	0.995316
PEtOH.16.0_18.2	Residuals	12	0.00654704	0.000545587	NA	NA		PC.38.3	NC_KO-cdHFD_KO	0.0139353	-0.0169189	0.0447894	0.556389
PEtOH.16.0_22.6	Diet	1	0.00962733	0.00962733	4.22906	0.0621576		PC.38.3	NC_WT-cdHFD_KO	0.0209118	-0.00994235	0.0517659	0.236873
PEtOH.16.0_22.6	Genotype	1	0.000212829	0.000212829	0.0934907	0.765025		PC.38.3	NC_KO-cdHFD_WT	0.0115166	-0.0193376	0.0423707	0.691556
PEtOH.16.0_22.6	Genotype:Diet	1	0.00855606	0.00855606	3.75847	0.0764195		PC.38.3	NC_WT-cdHFD_WT	0.0184931	-0.0123611	0.0493472	0.328835
PEtOH.16.0_22.6	Residuals	12	0.0273177	0.00227647	NA	NA		PC.38.3	NC_WT-NC_KO	0.00697651	-0.0238776	0.0378306	0.905908
PEtOH.16.1_18.2	Diet	1	3.97361e-05	3.97361e-05	4.07886	0.0663293		PC.38.7	cdHFD_WT-cdHFD_KO	-0.00173736	-0.0135029	0.0100282	0.970612
PEtOH.16.1_18.2	Genotype	1	1.2111e-05	1.2111e-05	1.24318	0.286692		PC.38.7	NC_KO-cdHFD_KO	0.0190121	0.00724655	0.0307777	0.00212355
PEtOH.16.1_18.2	Genotype:Diet	1	3.00689e-05	3.00689e-05	3.08654	0.104404		PC.38.7	NC_WT-cdHFD_KO	0.0184823	0.00671676	0.0302479	0.00265518
PEtOH.16.1_18.2	Residuals	12	0.000116904	9.74196e-06	NA	NA		PC.38.7	NC_KO-cdHFD_WT	0.0207495	0.0089839	0.0325151	0.0010355
PEtOH.16.1_20.4	Diet	1	2.54953e-05	2.54953e-05	4.0442	0.0673397		PC.38.7	NC_WT-cdHFD_WT	0.0202197	0.00845411	0.0319853	0.0012859
PEtOH.16.1_20.4	Genotype	1	7.83198e-06	7.83198e-06	1.24235	0.286844		PC.38.7	NC_WT-NC_KO	-0.000529791	-0.0122954	0.0112358	0.999097
PEtOH.16.1_20.4	Genotype:Diet	1	3.83208e-05	3.83208e-05	6.07865	0.029738		PC.39.0	cdHFD_WT-cdHFD_KO	-3.42896e-08	-1.22849e-05	1.22163e-05	1
PEtOH.16.1_20.4	Residuals	12	7.56499e-05	6.30416e-06	NA	NA		PC.39.0	NC_KO-cdHFD_KO	2.28298e-05	1.05792e-05	3.50805e-05	0.000645283
PEtOH.18.0_18.1	Diet	1	7.25717e-07	7.25717e-07	0.319985	0.58204		PC.39.0	NC_WT-cdHFD_KO	1.88707e-05	6.62005e-06	3.11213e-05	0.00309233
PEtOH.18.0_18.1	Genotype	1	6.75644e-07	6.75644e-07	0.297906	0.595199		PC.39.0	NC_KO-cdHFD_WT	2.28641e-05	1.06135e-05	3.51147e-05	0.000636898
PEtOH.18.0_18.1	Genotype:Diet	1	1.7876e-05	1.7876e-05	7.88192	0.0158233		PC.39.0	NC_WT-cdHFD_WT	1.8905e-05	6.65434e-06	3.11556e-05	0.00304927
PEtOH.18.0_18.1	Residuals	12	2.72157e-05	2.26798e-06	NA	NA		PC.39.0	NC_WT-NC_KO	-3.95914e-06	-1.62098e-05	8.29148e-06	0.77418
PEtOH.18.0_18.2	Diet	1	7.68537e-05	7.68537e-05	0.695377	0.420631		PC.39.4	cdHFD_WT-cdHFD_KO	3.08696e-05	-0.00327	0.00333173	0.999992
PEtOH.18.0_18.2	Genotype	1	0.000441684	0.000441684	3.99638	0.068764		PC.39.4	NC_KO-cdHFD_KO	0.00739371	0.00409284	0.0106946	0.000120389
PEtOH.18.0_18.2	Genotype:Diet	1	0.00132023	0.00132023	11.9456	0.00475002		PC.39.4	NC_WT-cdHFD_KO	0.00635441	0.00305355	0.00965528	0.000485072
PEtOH.18.0_18.2	Residuals	12	0.00132625	0.000110521	NA	NA		PC.39.4	NC_KO-cdHFD_WT	0.00736284	0.00406197	0.0106637	0.000125275
PEtOH.18.0_22.6	Diet	1	8.75395e-07	8.75395e-07	0.0772187	0.785832		PC.39.4	NC_WT-cdHFD_WT	0.00632355	0.00302268	0.00962441	0.000506442
PEtOH.18.0_22.6	Genotype	1	3.00246e-06	3.00246e-06	0.264847	0.616156		PC.39.4	NC_WT-NC_KO	-0.00103929	-0.00434016	0.00226157	0.787209
PEtOH.18.0_22.6	Genotype:Diet	1	5.10618e-05	5.10618e-05	4.50417	0.0553078		PC.39.5	cdHFD_WT-cdHFD_KO	-0.000118711	-0.00163124	0.00139382	0.995299
PEtOH.18.0_22.6	Residuals	12	0.000136039	1.13366e-05	NA	NA		PC.39.5	NC_KO-cdHFD_KO	0.00254324	0.00103072	0.00405577	0.00153956
PEtOH.18.1_18.1	Diet	1	5.32561e-06	5.32561e-06	0.223842	0.644618		PC.39.5	NC_WT-cdHFD_KO	0.00286311	0.00135058	0.00437564	0.000562786
PEtOH.18.1_18.1	Genotype	1	2.91039e-06	2.91039e-06	0.122328	0.732585		PC.39.5	NC_KO-cdHFD_WT	0.00266195	0.00114943	0.00417448	0.00105369
PEtOH.18.1_18.1	Genotype:Diet	1	0.000131031	0.000131031	5.50739	0.0369279		PC.39.5	NC_WT-cdHFD_WT	0.00298182	0.00146929	0.00449435	0.000392339
PEtOH.18.1_18.1	Residuals	12	0.000285502	2.37918e-05	NA	NA		PC.39.5	NC_WT-NC_KO	0.000319867	-0.00119266	0.00183239	0.921103
PG.16.0_16.1	Diet	1	2.61112e-06	2.61112e-06	21.0217	0.000627044		PC.39.6	cdHFD_WT-cdHFD_KO	5.81057e-05	-0.00232643	0.00244264	0.999856
PG.16.0_16.1	Genotype	1	3.25808e-09	3.25808e-09	0.0262303	0.874034		PC.39.6	NC_KO-cdHFD_KO	0.00306049	0.000675961	0.00544503	0.0114923
PG.16.0_16.1	Genotype:Diet	1	2.32382e-10	2.32382e-10	0.00187087	0.966211		PC.39.6	NC_WT-cdHFD_KO	0.00235095	-3.35845e-05	0.00473548	0.0537375
PG.16.0_16.1	Residuals	12	1.49053e-06	1.24211e-07	NA	NA		PC.39.6	NC_KO-cdHFD_WT	0.00300239	0.000617855	0.00538692	0.0130416
PG.16.0_18.0	Diet	1	3.53949e-06	3.53949e-06	38.4248	4.59501e-05		PC.39.6	NC_WT-cdHFD_WT	0.00229284	-9.16903e-05	0.00467737	0.0608445
PG.16.0_18.0	Genotype	1	8.41337e-09	8.41337e-09	0.0913357	0.76766		PC.39.6	NC_WT-NC_KO	-0.000709545	-0.00309408	0.00167499	0.813417
PG.16.0_18.0	Genotype:Diet	1	2.33945e-08	2.33945e-08	0.253971	0.623417		PC.39.7	cdHFD_WT-cdHFD_KO	-8.30906e-05	-0.00107205	0.000905873	0.994254
PG.16.0_18.0	Residuals	12	1.10538e-06	9.21148e-08	NA	NA		PC.39.7	NC_KO-cdHFD_KO	0.00212524	0.00113628	0.00311421	0.000178013
PG.16.0_18.2	Diet	1	0.00146798	0.00146798	42.3484	2.90414e-05		PC.39.7	NC_WT-cdHFD_KO	0.00189584	0.000906872	0.0028848	0.000503486
PG.16.0_18.2	Genotype	1	0.00010123	0.00010123	2.92029	0.113183		PC.39.7	NC_KO-cdHFD_WT	0.00220833	0.00121937	0.0031973	0.000124001
PG.16.0_18.2	Genotype:Diet	1	0.000109581	0.000109581	3.16118	0.100736		PC.39.7	NC_WT-cdHFD_WT	0.00197893	0.000989962	0.00296789	0.000343063
PG.16.0_18.2	Residuals	12	0.000415974	3.46645e-05	NA	NA		PC.39.7	NC_WT-NC_KO	-0.000229408	-0.00121837	0.000759556	0.899442
PG.16.0_20.3	Diet	1	3.33111e-06	3.33111e-06	18.274	0.00107886		PC.40.1	cdHFD_WT-cdHFD_KO	-5.80635e-05	-0.000441047	0.00032492	0.968343
PG.16.0_20.3	Genotype	1	1.11636e-06	1.11636e-06	6.12422	0.0292398		PC.40.1	NC_KO-cdHFD_KO	0.000293776	-8.92073e-05	0.00067676	0.158095
PG.16.0_20.3	Genotype:Diet	1	8.35318e-09	8.35318e-09	0.0458244	0.83409		PC.40.1	NC_WT-cdHFD_KO	0.000215455	-0.000167528	0.000598439	0.37954
PG.16.0_20.3	Residuals	12	2.18744e-06	1.82287e-07	NA	NA		PC.40.1	NC_KO-cdHFD_WT	0.00035184	-3.11438e-05	0.000734823	0.0755636
PG.16.0_20.4	Diet	1	3.08919e-07	3.08919e-07	2.20642	0.163228		PC.40.1	NC_WT-cdHFD_WT	0.000273519	-0.000109465	0.000656502	0.201568
PG.16.0_20.4	Genotype	1	4.28705e-07	4.28705e-07	3.06198	0.105646		PC.40.1	NC_WT-NC_KO	-7.83211e-05	-0.000461305	0.000304662	0.927851
PG.16.0_20.4	Genotype:Diet	1	5.40735e-08	5.40735e-08	0.386215	0.545921		PC.40.10	cdHFD_WT-cdHFD_KO	-1.96196e-06	-3.20258e-05	2.81019e-05	0.997276
PG.16.0_20.4	Residuals	12	1.68011e-06	1.40009e-07	NA	NA		PC.40.10	NC_KO-cdHFD_KO	3.22483e-05	2.1845e-06	6.23121e-05	0.0343794
PG.16.0_22.6	Diet	1	2.55279e-05	2.55279e-05	25.6516	0.000277613		PC.40.10	NC_WT-cdHFD_KO	1.59778e-05	-1.4086e-05	4.60417e-05	0.425884
PG.16.0_22.6	Genotype	1	2.84681e-07	2.84681e-07	0.28606	0.602526		PC.40.10	NC_KO-cdHFD_WT	3.42103e-05	4.14646e-06	6.42741e-05	0.0244987
PG.16.0_22.6	Genotype:Diet	1	1.24066e-06	1.24066e-06	1.24667	0.286047		PC.40.10	NC_WT-cdHFD_WT	1.79398e-05	-1.2124e-05	4.80036e-05	0.332326
PG.16.0_22.6	Residuals	12	1.19421e-05	9.95178e-07	NA	NA		PC.40.10	NC_WT-NC_KO	-1.62705e-05	-4.63343e-05	1.37933e-05	0.411058
PG.16.1_18.1	Diet	1	0.000220542	0.000220542	30.8108	0.000125624		PC.40.3	cdHFD_WT-cdHFD_KO	-0.000225469	-0.00545881	0.00500787	0.999209
PG.16.1_18.1	Genotype	1	1.38826e-05	1.38826e-05	1.93947	0.188992		PC.40.3	NC_KO-cdHFD_KO	0.00370277	-0.00153057	0.00893611	0.20767
PG.16.1_18.1	Genotype:Diet	1	2.4896e-05	2.4896e-05	3.47809	0.0868179		PC.40.3	NC_WT-cdHFD_KO	0.0026363	-0.00259704	0.00786964	0.469562
PG.16.1_18.1	Residuals	12	8.58953e-05	7.15794e-06	NA	NA		PC.40.3	NC_KO-cdHFD_WT	0.00392824	-0.0013051	0.00916158	0.170674
PG.16.1_18.2	Diet	1	7.08632e-06	7.08632e-06	9.28369	0.0101427		PC.40.3	NC_WT-cdHFD_WT	0.00286176	-0.00237158	0.0080951	0.402607
PG.16.1_18.2	Genotype	1	1.06616e-06	1.06616e-06	1.39676	0.260157		PC.40.3	NC_WT-NC_KO	-0.00106648	-0.00629982	0.00416686	0.928527
PG.16.1_18.2	Genotype:Diet	1	2.42528e-06	2.42528e-06	3.17733	0.099963		PC.40.7	cdHFD_WT-cdHFD_KO	-0.00284525	-0.0235009	0.0178103	0.975872
PG.16.1_18.2	Residuals	12	9.1597e-06	7.63308e-07	NA	NA		PC.40.7	NC_KO-cdHFD_KO	0.0420324	0.0213768	0.062688	0.000294527
PG.17.1_18.1	Diet	1	5.37304e-06	5.37304e-06	36.9311	5.52543e-05		PC.40.7	NC_WT-cdHFD_KO	0.0420708	0.0214152	0.0627264	0.000292082
PG.17.1_18.1	Genotype	1	6.81774e-08	6.81774e-08	0.46861	0.506634		PC.40.7	NC_KO-cdHFD_WT	0.0448776	0.024222	0.0655332	0.000160622
PG.17.1_18.1	Genotype:Diet	1	6.09857e-08	6.09857e-08	0.419179	0.529539		PC.40.7	NC_WT-cdHFD_WT	0.0449161	0.0242605	0.0655717	0.000159335
PG.17.1_18.1	Residuals	12	1.74586e-06	1.45488e-07	NA	NA		PC.40.7	NC_WT-NC_KO	3.84417e-05	-0.0206172	0.020694	1
PG.18.0_18.2	Diet	1	3.2961e-05	3.2961e-05	1.76796	0.208357		PC.40.8	cdHFD_WT-cdHFD_KO	-0.00115296	-0.0201132	0.0178073	0.997791
PG.18.0_18.2	Genotype	1	1.89459e-05	1.89459e-05	1.01622	0.333312		PC.40.8	NC_KO-cdHFD_KO	0.0333053	0.014345	0.0522655	0.00107076
PG.18.0_18.2	Genotype:Diet	1	1.93669e-08	1.93669e-08	0.0010388	0.974818		PC.40.8	NC_WT-cdHFD_KO	0.0265387	0.00757843	0.0454989	0.00631075
PG.18.0_18.2	Residuals	12	0.000223722	1.86435e-05	NA	NA		PC.40.8	NC_KO-cdHFD_WT	0.0344582	0.015498	0.0534185	0.000801672
PG.18.0_20.4	Diet	1	7.31586e-06	7.31586e-06	8.20952	0.0142153		PC.40.8	NC_WT-cdHFD_WT	0.0276916	0.00873138	0.0466519	0.00462739
PG.18.0_20.4	Genotype	1	9.00017e-08	9.00017e-08	0.100996	0.7561		PC.40.8	NC_WT-NC_KO	-0.00676658	-0.0257268	0.0121937	0.719223
PG.18.0_20.4	Genotype:Diet	1	3.96456e-07	3.96456e-07	0.444884	0.517395		PC.40.9	cdHFD_WT-cdHFD_KO	-4.22818e-05	-0.00185827	0.0017737	0.999874
PG.18.0_20.4	Residuals	12	1.06937e-05	8.91144e-07	NA	NA		PC.40.9	NC_KO-cdHFD_KO	0.00193314	0.000117151	0.00374912	0.0358612
PG.18.1_18.1	Diet	1	0.028934	0.028934	66.5155	3.08483e-06		PC.40.9	NC_WT-cdHFD_KO	0.00130299	-0.000513	0.00311897	0.198565
PG.18.1_18.1	Genotype	1	0.000235285	0.000235285	0.54089	0.476193		PC.40.9	NC_KO-cdHFD_WT	0.00197542	0.000159433	0.00379141	0.0317863
PG.18.1_18.1	Genotype:Diet	1	0.00043163	0.00043163	0.99226	0.338853		PC.40.9	NC_WT-cdHFD_WT	0.00134527	-0.000470719	0.00316125	0.178585
PG.18.1_18.1	Residuals	12	0.00521996	0.000434997	NA	NA		PC.40.9	NC_WT-NC_KO	-0.000630151	-0.00244614	0.00118583	0.735651
PG.18.1_18.2	Diet	1	0.00493122	0.00493122	11.7708	0.00497769		PC.41.2	cdHFD_WT-cdHFD_KO	-1.29877e-05	-0.000133846	0.00010787	0.988196
PG.18.1_18.2	Genotype	1	3.54647e-05	3.54647e-05	0.0846545	0.776054		PC.41.2	NC_KO-cdHFD_KO	0.000135474	1.46165e-05	0.000256332	0.0267605
PG.18.1_18.2	Genotype:Diet	1	2.45057e-06	2.45057e-06	0.00584953	0.940296		PC.41.2	NC_WT-cdHFD_KO	9.43983e-05	-2.64596e-05	0.000215256	0.14803
PG.18.1_18.2	Residuals	12	0.00502722	0.000418935	NA	NA		PC.41.2	NC_KO-cdHFD_WT	0.000148462	2.76042e-05	0.00026932	0.0152983
PG.18.1_19.1	Diet	1	1.32617e-06	1.32617e-06	41.0825	3.35469e-05		PC.41.2	NC_WT-cdHFD_WT	0.000107386	-1.34719e-05	0.000228244	0.0878524
PG.18.1_19.1	Genotype	1	5.239e-08	5.239e-08	1.62295	0.226802		PC.41.2	NC_WT-NC_KO	-4.10761e-05	-0.000161934	7.97818e-05	0.747359
PG.18.1_19.1	Genotype:Diet	1	2.87388e-08	2.87388e-08	0.890277	0.364012		PC.41.3	cdHFD_WT-cdHFD_KO	-2.09474e-06	-0.00011166	0.000107471	0.99993
PG.18.1_19.1	Residuals	12	3.87369e-07	3.22808e-08	NA	NA		PC.41.3	NC_KO-cdHFD_KO	6.93396e-05	-4.02262e-05	0.000178905	0.286845
PG.18.1_20.1	Diet	1	1.33842e-05	1.33842e-05	27.5244	0.000205617		PC.41.3	NC_WT-cdHFD_KO	5.95999e-05	-4.99659e-05	0.000169166	0.406897
PG.18.1_20.1	Genotype	1	1.47946e-06	1.47946e-06	3.04249	0.106645		PC.41.3	NC_KO-cdHFD_WT	7.14343e-05	-3.81314e-05	0.000181	0.264684
PG.18.1_20.1	Genotype:Diet	1	1.33838e-06	1.33838e-06	2.75236	0.122999		PC.41.3	NC_WT-cdHFD_WT	6.16946e-05	-4.78711e-05	0.00017126	0.378801
PG.18.1_20.1	Residuals	12	5.83517e-06	4.86265e-07	NA	NA		PC.41.3	NC_WT-NC_KO	-9.7397e-06	-0.000119305	9.9826e-05	0.993218
PG.18.1_20.2	Diet	1	0.00159373	0.00159373	55.5905	7.67434e-06		PC.41.5	cdHFD_WT-cdHFD_KO	-2.0808e-05	-0.000134169	9.25535e-05	0.946149
PG.18.1_20.2	Genotype	1	1.62725e-05	1.62725e-05	0.567598	0.46574		PC.41.5	NC_KO-cdHFD_KO	0.000139619	2.62572e-05	0.00025298	0.0150441
PG.18.1_20.2	Genotype:Diet	1	1.9759e-05	1.9759e-05	0.689209	0.422643		PC.41.5	NC_WT-cdHFD_KO	0.000135675	2.23137e-05	0.000249037	0.0180291
PG.18.1_20.2	Residuals	12	0.000344029	2.86691e-05	NA	NA		PC.41.5	NC_KO-cdHFD_WT	0.000160427	4.70652e-05	0.000273788	0.0058301
PG.18.1_20.3	Diet	1	0.00214873	0.00214873	43.7752	2.47849e-05		PC.41.5	NC_WT-cdHFD_WT	0.000156483	4.31217e-05	0.000269845	0.00696791
PG.18.1_20.3	Genotype	1	1.11851e-05	1.11851e-05	0.22787	0.641684		PC.41.5	NC_WT-NC_KO	-3.94347e-06	-0.000117305	0.000109418	0.999582
PG.18.1_20.3	Genotype:Diet	1	3.80832e-05	3.80832e-05	0.775854	0.395711		PC.41.6	cdHFD_WT-cdHFD_KO	-6.14185e-05	-0.000481083	0.000358246	0.971345
PG.18.1_20.3	Residuals	12	0.000589026	4.90855e-05	NA	NA		PC.41.6	NC_KO-cdHFD_KO	0.00167442	0.00125475	0.00209408	2.94842e-07
PG.18.1_20.4	Diet	1	0.00728149	0.00728149	68.0384	2.74505e-06		PC.41.6	NC_WT-cdHFD_KO	0.0010899	0.000670235	0.00150956	2.82766e-05
PG.18.1_20.4	Genotype	1	2.11266e-05	2.11266e-05	0.197407	0.664729		PC.41.6	NC_KO-cdHFD_WT	0.00173584	0.00131617	0.0021555	1.97218e-07
PG.18.1_20.4	Genotype:Diet	1	0.000116167	0.000116167	1.08547	0.318013		PC.41.6	NC_WT-cdHFD_WT	0.00115132	0.000731653	0.00157098	1.62197e-05
PG.18.1_20.4	Residuals	12	0.00128424	0.00010702	NA	NA		PC.41.6	NC_WT-NC_KO	-0.000584519	-0.00100418	-0.000164855	0.0065371
PG.18.1_22.4	Diet	1	0.000701302	0.000701302	73.7014	1.81258e-06		PC.41.7	cdHFD_WT-cdHFD_KO	-1.29857e-05	-0.00029643	0.000270459	0.999049
PG.18.1_22.4	Genotype	1	1.46254e-05	1.46254e-05	1.53701	0.238761		PC.41.7	NC_KO-cdHFD_KO	0.000403677	0.000120232	0.000687121	0.00556788
PG.18.1_22.4	Genotype:Diet	1	2.42121e-05	2.42121e-05	2.5445	0.136663		PC.41.7	NC_WT-cdHFD_KO	0.000367592	8.41475e-05	0.000651036	0.0107214
PG.18.1_22.4	Residuals	12	0.000114185	9.51545e-06	NA	NA		PC.41.7	NC_KO-cdHFD_WT	0.000416662	0.000133218	0.000700107	0.00440983
PG.18.1_22.6	Diet	1	0.0270516	0.0270516	15.5556	0.00194856		PC.41.7	NC_WT-cdHFD_WT	0.000380578	9.71332e-05	0.000664022	0.00846038
PG.18.1_22.6	Genotype	1	0.000512448	0.000512448	0.294676	0.597178		PC.41.7	NC_WT-NC_KO	-3.60849e-05	-0.000319529	0.000247359	0.980739
PG.18.1_22.6	Genotype:Diet	1	0.00278953	0.00278953	1.60408	0.229358		PC.41.8	cdHFD_WT-cdHFD_KO	-5.57904e-06	-7.799e-05	6.68319e-05	0.995549
PG.18.1_22.6	Residuals	12	0.0208683	0.00173902	NA	NA		PC.41.8	NC_KO-cdHFD_KO	0.000112414	4.00032e-05	0.000184825	0.00291114
PG.18.2_18.2	Diet	1	4.85816e-06	4.85816e-06	0.0999776	0.757289		PC.41.8	NC_WT-cdHFD_KO	0.000116771	4.43605e-05	0.000189182	0.00215836
PG.18.2_18.2	Genotype	1	0.000154923	0.000154923	3.18821	0.0994462		PC.41.8	NC_KO-cdHFD_WT	0.000117993	4.55822e-05	0.000190404	0.00198593
PG.18.2_18.2	Genotype:Diet	1	0.000151882	0.000151882	3.12563	0.102462		PC.41.8	NC_WT-cdHFD_WT	0.00012235	4.99395e-05	0.000194761	0.00147919
PG.18.2_18.2	Residuals	12	0.00058311	4.85925e-05	NA	NA		PC.41.8	NC_WT-NC_KO	4.35732e-06	-6.80536e-05	7.67683e-05	0.997859
PG.18.2_20.3	Diet	1	0.000134257	0.000134257	12.3638	0.00425294		PC.42.1	cdHFD_WT-cdHFD_KO	-2.97266e-05	-0.000105335	4.58821e-05	0.657403
PG.18.2_20.3	Genotype	1	2.95145e-06	2.95145e-06	0.2718	0.611613		PC.42.1	NC_KO-cdHFD_KO	8.8001e-05	1.23924e-05	0.00016361	0.0214008
PG.18.2_20.3	Genotype:Diet	1	3.45393e-05	3.45393e-05	3.18072	0.0998013		PC.42.1	NC_WT-cdHFD_KO	7.87794e-05	3.17082e-06	0.000154388	0.0402983
PG.18.2_20.3	Residuals	12	0.000130307	1.08589e-05	NA	NA		PC.42.1	NC_KO-cdHFD_WT	0.000117728	4.21189e-05	0.000193336	0.0028447
PG.18.2_22.5	Diet	1	4.47578e-06	4.47578e-06	7.64633	0.0171135		PC.42.1	NC_WT-cdHFD_WT	0.000108506	3.28974e-05	0.000184115	0.00526618
PG.18.2_22.5	Genotype	1	1.1489e-06	1.1489e-06	1.96276	0.186546		PC.42.1	NC_WT-NC_KO	-9.22155e-06	-8.48302e-05	6.63871e-05	0.982973
PG.18.2_22.5	Genotype:Diet	1	1.19705e-06	1.19705e-06	2.04501	0.178223		PC.42.2	cdHFD_WT-cdHFD_KO	-3.91883e-05	-0.000252573	0.000174196	0.946071
PG.18.2_22.5	Residuals	12	7.02421e-06	5.8535e-07	NA	NA		PC.42.2	NC_KO-cdHFD_KO	9.44604e-05	-0.000118924	0.000307845	0.571775
PG.18.2_22.6	Diet	1	0.000301456	0.000301456	0.588588	0.457795		PC.42.2	NC_WT-cdHFD_KO	6.51902e-05	-0.000148194	0.000278574	0.801529
PG.18.2_22.6	Genotype	1	0.000169667	0.000169667	0.331271	0.575546		PC.42.2	NC_KO-cdHFD_WT	0.000133649	-7.97356e-05	0.000347033	0.294715
PG.18.2_22.6	Genotype:Diet	1	0.000322206	0.000322206	0.629101	0.443086		PC.42.2	NC_WT-cdHFD_WT	0.000104378	-0.000109006	0.000317763	0.493343
PG.18.2_22.6	Residuals	12	0.00614603	0.000512169	NA	NA		PC.42.2	NC_WT-NC_KO	-2.92702e-05	-0.000242655	0.000184114	0.976159
PG.18.3_22.6	Diet	1	1.30266e-05	1.30266e-05	6.58175	0.0247501		PC.42.6	cdHFD_WT-cdHFD_KO	-2.56282e-05	-0.000591114	0.000539858	0.999079
PG.18.3_22.6	Genotype	1	1.24882e-08	1.24882e-08	0.00630974	0.937997		PC.42.6	NC_KO-cdHFD_KO	0.000537235	-2.82506e-05	0.00110272	0.0645037
PG.18.3_22.6	Genotype:Diet	1	1.98043e-06	1.98043e-06	1.00062	0.336905		PC.42.6	NC_WT-cdHFD_KO	0.000747631	0.000182145	0.00131312	0.00940925
PG.18.3_22.6	Residuals	12	2.37504e-05	1.9792e-06	NA	NA		PC.42.6	NC_KO-cdHFD_WT	0.000562863	-2.62247e-06	0.00112835	0.0512022
PG.18.4_22.6	Diet	1	3.82365e-08	3.82365e-08	6.92987	0.0218759		PC.42.6	NC_WT-cdHFD_WT	0.000773259	0.000207773	0.00133874	0.00744821
PG.18.4_22.6	Genotype	1	4.79691e-09	4.79691e-09	0.869377	0.369509		PC.42.6	NC_WT-NC_KO	0.000210395	-0.00035509	0.000775881	0.693594
PG.18.4_22.6	Genotype:Diet	1	4.26943e-09	4.26943e-09	0.773779	0.396325		PC.42.7	cdHFD_WT-cdHFD_KO	-0.000191733	-0.00299304	0.00260958	0.996863
PG.18.4_22.6	Residuals	12	6.62117e-08	5.51764e-09	NA	NA		PC.42.7	NC_KO-cdHFD_KO	0.00350729	0.000705979	0.0063086	0.0135309
PG.20.3_22.6	Diet	1	0.000380053	0.000380053	25.035	0.000307505		PC.42.7	NC_WT-cdHFD_KO	0.00258079	-0.000220514	0.0053821	0.0745825
PG.20.3_22.6	Genotype	1	9.01676e-06	9.01676e-06	0.593956	0.4558		PC.42.7	NC_KO-cdHFD_WT	0.00369902	0.000897712	0.00650033	0.00948943
PG.20.3_22.6	Genotype:Diet	1	1.52724e-05	1.52724e-05	1.00603	0.335653		PC.42.7	NC_WT-cdHFD_WT	0.00277253	-2.87809e-05	0.00557384	0.0527007
PG.20.3_22.6	Residuals	12	0.00018217	1.51809e-05	NA	NA		PC.42.7	NC_WT-NC_KO	-0.000926493	-0.0037278	0.00187482	0.762145
PG.20.4_22.5	Diet	1	0.000168489	0.000168489	14.6528	0.00240472		PC.42.8	cdHFD_WT-cdHFD_KO	-0.000211987	-0.000889563	0.000465588	0.790291
PG.20.4_22.5	Genotype	1	9.41565e-08	9.41565e-08	0.00818842	0.929391		PC.42.8	NC_KO-cdHFD_KO	0.000924434	0.000246859	0.00160201	0.00756786
PG.20.4_22.5	Genotype:Diet	1	1.38862e-05	1.38862e-05	1.20763	0.293362		PC.42.8	NC_WT-cdHFD_KO	0.000620136	-5.74391e-05	0.00129771	0.0768846
PG.20.4_22.5	Residuals	12	0.000137985	1.14987e-05	NA	NA		PC.42.8	NC_KO-cdHFD_WT	0.00113642	0.000458846	0.001814	0.0015719
PG.20.4_22.6	Diet	1	0.00203177	0.00203177	11.6511	0.00514118		PC.42.8	NC_WT-cdHFD_WT	0.000832124	0.000154548	0.0015097	0.0153232
PG.20.4_22.6	Genotype	1	1.48526e-05	1.48526e-05	0.085171	0.775392		PC.42.8	NC_WT-NC_KO	-0.000304298	-0.000981873	0.000373278	0.560757
PG.20.4_22.6	Genotype:Diet	1	8.331e-05	8.331e-05	0.477736	0.502602		PC.42.9	cdHFD_WT-cdHFD_KO	4.05773e-05	-0.00122372	0.00130488	0.999672
PG.20.4_22.6	Residuals	12	0.00209262	0.000174385	NA	NA		PC.42.9	NC_KO-cdHFD_KO	0.00137364	0.000109345	0.00263794	0.0320025
PG.20.5_22.6	Diet	1	7.65921e-07	7.65921e-07	12.8337	0.0037655		PC.42.9	NC_WT-cdHFD_KO	0.000699789	-0.00056451	0.00196409	0.392739
PG.20.5_22.6	Genotype	1	2.42621e-08	2.42621e-08	0.406535	0.53571		PC.42.9	NC_KO-cdHFD_WT	0.00133307	6.87682e-05	0.00259737	0.0377878
PG.20.5_22.6	Genotype:Diet	1	2.88064e-08	2.88064e-08	0.482679	0.500442		PC.42.9	NC_WT-cdHFD_WT	0.000659211	-0.000605087	0.00192351	0.441496
PG.20.5_22.6	Residuals	12	7.16164e-07	5.96803e-08	NA	NA		PC.42.9	NC_WT-NC_KO	-0.000673856	-0.00193815	0.000590443	0.423545
PG.22.4_22.6	Diet	1	7.48829e-05	7.48829e-05	14.2076	0.00267521		PC.43.4	cdHFD_WT-cdHFD_KO	-3.19534e-05	-9.6767e-05	3.28601e-05	0.487025
PG.22.4_22.6	Genotype	1	4.9944e-06	4.9944e-06	0.947594	0.349547		PC.43.4	NC_KO-cdHFD_KO	2.43217e-06	-6.23814e-05	6.72457e-05	0.999476
PG.22.4_22.6	Genotype:Diet	1	1.98536e-06	1.98536e-06	0.376685	0.55084		PC.43.4	NC_WT-cdHFD_KO	3.22923e-05	-3.25212e-05	9.71059e-05	0.478493
PG.22.4_22.6	Residuals	12	6.32474e-05	5.27061e-06	NA	NA		PC.43.4	NC_KO-cdHFD_WT	3.43856e-05	-3.0428e-05	9.91992e-05	0.42732
PG.22.5_22.5	Diet	1	5.46837e-06	5.46837e-06	0.505445	0.490706		PC.43.4	NC_WT-cdHFD_WT	6.42458e-05	-5.67811e-07	0.000129059	0.0522943
PG.22.5_22.5	Genotype	1	1.55183e-06	1.55183e-06	0.143436	0.711504		PC.43.4	NC_WT-NC_KO	2.98602e-05	-3.49534e-05	9.46737e-05	0.540955
PG.22.5_22.5	Genotype:Diet	1	5.28204e-05	5.28204e-05	4.88222	0.0473166		PC.44.12	cdHFD_WT-cdHFD_KO	-2.85034e-05	-0.000602839	0.000545832	0.998793
PG.22.5_22.5	Residuals	12	0.000129827	1.08189e-05	NA	NA		PC.44.12	NC_KO-cdHFD_KO	0.000605333	3.09979e-05	0.00117967	0.03787
PG.22.5_22.6	Diet	1	0.000172534	0.000172534	1.13904	0.306857		PC.44.12	NC_WT-cdHFD_KO	0.000313537	-0.000260798	0.000887872	0.403981
PG.22.5_22.6	Genotype	1	7.38113e-05	7.38113e-05	0.487289	0.498443		PC.44.12	NC_KO-cdHFD_WT	0.000633837	5.95012e-05	0.00120817	0.0292831
PG.22.5_22.6	Genotype:Diet	1	0.000192192	0.000192192	1.26882	0.282011		PC.44.12	NC_WT-cdHFD_WT	0.00034204	-0.000232295	0.000916376	0.333893
PG.22.5_22.6	Residuals	12	0.00181768	0.000151473	NA	NA		PC.44.12	NC_WT-NC_KO	-0.000291796	-0.000866132	0.000282539	0.462638
PG.22.6_22.6	Diet	1	0.000235401	0.000235401	0.193318	0.667983		PC.44.8	cdHFD_WT-cdHFD_KO	-6.15232e-05	-0.000242087	0.000119041	0.745959
PG.22.6_22.6	Genotype	1	0.000119354	0.000119354	0.0980176	0.759596		PC.44.8	NC_KO-cdHFD_KO	-8.91274e-05	-0.000269692	9.14368e-05	0.486044
PG.22.6_22.6	Genotype:Diet	1	0.00028401	0.00028401	0.233238	0.637825		PC.44.8	NC_WT-cdHFD_KO	-2.43082e-05	-0.000204872	0.000156256	0.9774
PG.22.6_22.6	Residuals	12	0.0146122	0.00121768	NA	NA		PC.44.8	NC_KO-cdHFD_WT	-2.76042e-05	-0.000208168	0.00015296	0.967592
PG.37.3	Diet	1	3.99204e-07	3.99204e-07	23.2986	0.000414182		PC.44.8	NC_WT-cdHFD_WT	3.7215e-05	-0.000143349	0.000217779	0.926331
PG.37.3	Genotype	1	5.5672e-08	5.5672e-08	3.24917	0.0966128		PC.44.8	NC_WT-NC_KO	6.48192e-05	-0.000115745	0.000245383	0.715706
PG.37.3	Genotype:Diet	1	4.26225e-08	4.26225e-08	2.48756	0.140733		PC.46.7	cdHFD_WT-cdHFD_KO	-9.55348e-06	-0.00016969	0.000150583	0.997913
PG.37.3	Residuals	12	2.05611e-07	1.71342e-08	NA	NA		PC.46.7	NC_KO-cdHFD_KO	9.45041e-05	-6.56322e-05	0.00025464	0.341103
PG.38.6	Diet	1	0.000537574	0.000537574	14.9623	0.0022355		PC.46.7	NC_WT-cdHFD_KO	6.14459e-05	-9.86903e-05	0.000221582	0.673678
PG.38.6	Genotype	1	2.66341e-06	2.66341e-06	0.0741307	0.790043		PC.46.7	NC_KO-cdHFD_WT	0.000104058	-5.60787e-05	0.000264194	0.267133
PG.38.6	Genotype:Diet	1	7.8861e-05	7.8861e-05	2.19494	0.16424		PC.46.7	NC_WT-cdHFD_WT	7.09994e-05	-8.91369e-05	0.000231136	0.570587
PG.38.6	Residuals	12	0.000431142	3.59285e-05	NA	NA		PC.46.7	NC_WT-NC_KO	-3.30582e-05	-0.000193194	0.000127078	0.926011
PG.38.7	Diet	1	5.5818e-05	5.5818e-05	9.95127	0.00830427		PC.O.16.0_20.4	cdHFD_WT-cdHFD_KO	-6.27266e-05	-0.000243087	0.000117634	0.734359
PG.38.7	Genotype	1	4.07878e-06	4.07878e-06	0.727168	0.4105		PC.O.16.0_20.4	NC_KO-cdHFD_KO	-7.47026e-05	-0.000255063	0.000105658	0.621022
PG.38.7	Genotype:Diet	1	6.74279e-06	6.74279e-06	1.20211	0.294416		PC.O.16.0_20.4	NC_WT-cdHFD_KO	1.05055e-05	-0.000169855	0.000190866	0.998057
PG.38.7	Residuals	12	6.73096e-05	5.60913e-06	NA	NA		PC.O.16.0_20.4	NC_KO-cdHFD_WT	-1.19761e-05	-0.000192337	0.000168384	0.997133
PG.42.8	Diet	1	0.000291442	0.000291442	27.2051	0.000216188		PC.O.16.0_20.4	NC_WT-cdHFD_WT	7.3232e-05	-0.000107128	0.000253592	0.63515
PG.42.8	Genotype	1	3.17296e-06	3.17296e-06	0.296185	0.596252		PC.O.16.0_20.4	NC_WT-NC_KO	8.52081e-05	-9.51524e-05	0.000265569	0.521158
PG.42.8	Genotype:Diet	1	3.71998e-05	3.71998e-05	3.47247	0.0870435		PC.O.16.0_22.4	cdHFD_WT-cdHFD_KO	-0.000445912	-0.00111947	0.000227649	0.253568
PG.42.8	Residuals	12	0.000128553	1.07128e-05	NA	NA		PC.O.16.0_22.4	NC_KO-cdHFD_KO	-0.00060934	-0.0012829	6.42211e-05	0.0810664
PG.44.9	Diet	1	3.80698e-05	3.80698e-05	19.067	0.000917697		PC.O.16.0_22.4	NC_WT-cdHFD_KO	-0.000488765	-0.00116233	0.000184796	0.191384
PG.44.9	Genotype	1	3.29614e-07	3.29614e-07	0.165085	0.69167		PC.O.16.0_22.4	NC_KO-cdHFD_WT	-0.000163428	-0.000836989	0.000510133	0.887113
PG.44.9	Genotype:Diet	1	5.62426e-06	5.62426e-06	2.81686	0.119108		PC.O.16.0_22.4	NC_WT-cdHFD_WT	-4.28529e-05	-0.000716414	0.000630708	0.997474
PG.44.9	Residuals	12	2.39597e-05	1.99664e-06	NA	NA		PC.O.16.0_22.4	NC_WT-NC_KO	0.000120575	-0.000552986	0.000794136	0.949725
PI.16.0_18.2	Diet	1	0.00589245	0.00589245	22.3719	0.000488627		PC.O.18.0_18.1	cdHFD_WT-cdHFD_KO	-1.46244e-05	-2.76968e-05	-1.55203e-06	0.0270702
PI.16.0_18.2	Genotype	1	0.000944442	0.000944442	3.58578	0.0826318		PC.O.18.0_18.1	NC_KO-cdHFD_KO	-3.65203e-05	-4.95927e-05	-2.34479e-05	1.34652e-05
PI.16.0_18.2	Genotype:Diet	1	0.00124591	0.00124591	4.73036	0.050348		PC.O.18.0_18.1	NC_WT-cdHFD_KO	-2.91572e-05	-4.22296e-05	-1.60848e-05	0.000125351
PI.16.0_18.2	Residuals	12	0.00316063	0.000263386	NA	NA		PC.O.18.0_18.1	NC_KO-cdHFD_WT	-2.18958e-05	-3.49682e-05	-8.82343e-06	0.00158904
PI.16.0_20.3	Diet	1	0.000158882	0.000158882	17.806	0.00118952		PC.O.18.0_18.1	NC_WT-cdHFD_WT	-1.45327e-05	-2.76051e-05	-1.46033e-06	0.0280751
PI.16.0_20.3	Genotype	1	3.43297e-05	3.43297e-05	3.84735	0.0734444		PC.O.18.0_18.1	NC_WT-NC_KO	7.36309e-06	-5.70931e-06	2.04355e-05	0.378555
PI.16.0_20.3	Genotype:Diet	1	3.70951e-05	3.70951e-05	4.15727	0.0641108		PC.O.18.0_18.2	cdHFD_WT-cdHFD_KO	-1.12011e-05	-2.26192e-05	2.16882e-07	0.0551025
PI.16.0_20.3	Residuals	12	0.000107076	8.92297e-06	NA	NA		PC.O.18.0_18.2	NC_KO-cdHFD_KO	-1.19538e-05	-2.33718e-05	-5.35771e-07	0.0392743
PI.16.0_20.4	Diet	1	0.039211	0.039211	11.3382	0.00559882		PC.O.18.0_18.2	NC_WT-cdHFD_KO	-5.29733e-06	-1.67154e-05	6.12069e-06	0.535468
PI.16.0_20.4	Genotype	1	0.000478462	0.000478462	0.138352	0.71641		PC.O.18.0_18.2	NC_KO-cdHFD_WT	-7.52653e-07	-1.21707e-05	1.06654e-05	0.997194
PI.16.0_20.4	Genotype:Diet	1	9.28698e-07	9.28698e-07	0.000268542	0.987195		PC.O.18.0_18.2	NC_WT-cdHFD_WT	5.90381e-06	-5.51421e-06	1.73218e-05	0.448325
PI.16.0_20.4	Residuals	12	0.0414996	0.0034583	NA	NA		PC.O.18.0_18.2	NC_WT-NC_KO	6.65646e-06	-4.76156e-06	1.80745e-05	0.350844
PI.16.0_20.5	Diet	1	1.79774e-06	1.79774e-06	28.1747	0.000185904		PC.O.18.0_20.4	cdHFD_WT-cdHFD_KO	-0.000884849	-0.0020342	0.0002645	0.156037
PI.16.0_20.5	Genotype	1	1.36652e-08	1.36652e-08	0.214165	0.651802		PC.O.18.0_20.4	NC_KO-cdHFD_KO	-0.0016576	-0.00280695	-0.000508251	0.00507887
PI.16.0_20.5	Genotype:Diet	1	3.05564e-11	3.05564e-11	0.000478889	0.982901		PC.O.18.0_20.4	NC_WT-cdHFD_KO	-0.00106502	-0.00221437	8.43267e-05	0.0726022
PI.16.0_20.5	Residuals	12	7.65682e-07	6.38068e-08	NA	NA		PC.O.18.0_20.4	NC_KO-cdHFD_WT	-0.000772751	-0.0019221	0.000376598	0.242527
PI.16.0_22.6	Diet	1	2.17343e-05	2.17343e-05	2.98193	0.109825		PC.O.18.0_20.4	NC_WT-cdHFD_WT	-0.000180173	-0.00132952	0.000969176	0.965225
PI.16.0_22.6	Genotype	1	9.30829e-06	9.30829e-06	1.27709	0.280523		PC.O.18.0_20.4	NC_WT-NC_KO	0.000592578	-0.000556771	0.00174193	0.45067
PI.16.0_22.6	Genotype:Diet	1	3.88594e-05	3.88594e-05	5.33149	0.0395477		PC.O.18.1_18.1	cdHFD_WT-cdHFD_KO	-1.94805e-05	-4.17264e-05	2.76531e-06	0.0936278
PI.16.0_22.6	Residuals	12	8.74639e-05	7.28865e-06	NA	NA		PC.O.18.1_18.1	NC_KO-cdHFD_KO	-4.52765e-05	-6.75224e-05	-2.30307e-05	0.000294045
PI.16.1_20.4	Diet	1	1.27078e-05	1.27078e-05	46.0006	1.95141e-05		PC.O.18.1_18.1	NC_WT-cdHFD_KO	-4.07198e-05	-6.29656e-05	-1.8474e-05	0.000753784
PI.16.1_20.4	Genotype	1	9.57165e-07	9.57165e-07	3.46481	0.0873521		PC.O.18.1_18.1	NC_KO-cdHFD_WT	-2.5796e-05	-4.80418e-05	-3.55017e-06	0.0218868
PI.16.1_20.4	Genotype:Diet	1	4.85777e-07	4.85777e-07	1.75845	0.209506		PC.O.18.1_18.1	NC_WT-cdHFD_WT	-2.12393e-05	-4.34851e-05	1.00657e-06	0.062981
PI.16.1_20.4	Residuals	12	3.31504e-06	2.76253e-07	NA	NA		PC.O.18.1_18.1	NC_WT-NC_KO	4.55673e-06	-1.76891e-05	2.68026e-05	0.927536
PI.18.0_20.2	Diet	1	1.44e-05	1.44e-05	11.1747	0.0058571		PC.O.18.1_18.2	cdHFD_WT-cdHFD_KO	-1.58265e-05	-2.71526e-05	-4.50042e-06	0.00638724
PI.18.0_20.2	Genotype	1	2.82435e-06	2.82435e-06	2.19175	0.164523		PC.O.18.1_18.2	NC_KO-cdHFD_KO	-2.67317e-05	-3.80578e-05	-1.54056e-05	7.28013e-05
PI.18.0_20.2	Genotype:Diet	1	1.26338e-06	1.26338e-06	0.980412	0.341643		PC.O.18.1_18.2	NC_WT-cdHFD_KO	-1.77545e-05	-2.90806e-05	-6.42844e-06	0.00269928
PI.18.0_20.2	Residuals	12	1.54635e-05	1.28863e-06	NA	NA		PC.O.18.1_18.2	NC_KO-cdHFD_WT	-1.09052e-05	-2.22313e-05	4.20918e-07	0.0604473
PI.18.0_20.4	Diet	1	0.492319	0.492319	9.05046	0.0108953		PC.O.18.1_18.2	NC_WT-cdHFD_WT	-1.92802e-06	-1.32541e-05	9.39808e-06	0.956242
PI.18.0_20.4	Genotype	1	0.00307844	0.00307844	0.0565919	0.815979		PC.O.18.1_18.2	NC_WT-NC_KO	8.97716e-06	-2.34894e-06	2.03033e-05	0.140157
PI.18.0_20.4	Genotype:Diet	1	0.00464855	0.00464855	0.0854559	0.775028		PC.O.18.1_20.3	cdHFD_WT-cdHFD_KO	-8.759e-05	-0.000207781	3.26012e-05	0.188693
PI.18.0_20.4	Residuals	12	0.652765	0.0543971	NA	NA		PC.O.18.1_20.3	NC_KO-cdHFD_KO	-0.00025634	-0.000376531	-0.000136149	0.000191031
PI.18.0_22.6	Diet	1	0.00168391	0.00168391	11.6543	0.00513665		PC.O.18.1_20.3	NC_WT-cdHFD_KO	-0.000220464	-0.000340655	-0.000100273	0.000740295
PI.18.0_22.6	Genotype	1	0.000378256	0.000378256	2.6179	0.131631		PC.O.18.1_20.3	NC_KO-cdHFD_WT	-0.00016875	-0.000288941	-4.8559e-05	0.00617282
PI.18.0_22.6	Genotype:Diet	1	0.000102165	0.000102165	0.70708	0.416856		PC.O.18.1_20.3	NC_WT-cdHFD_WT	-0.000132874	-0.000253065	-1.26831e-05	0.0289919
PI.18.0_22.6	Residuals	12	0.00173386	0.000144488	NA	NA		PC.O.18.1_20.3	NC_WT-NC_KO	3.58759e-05	-8.43153e-05	0.000156067	0.812041
PI.18.1_18.1	Diet	1	1.07315e-05	1.07315e-05	0.940941	0.351182		PC.O.18.1_20.4	cdHFD_WT-cdHFD_KO	-0.00101808	-0.00604909	0.00401292	0.929856
PI.18.1_18.1	Genotype	1	2.86801e-05	2.86801e-05	2.51467	0.138776		PC.O.18.1_20.4	NC_KO-cdHFD_KO	-0.00210061	-0.00713161	0.0029304	0.615221
PI.18.1_18.1	Genotype:Diet	1	1.35221e-05	1.35221e-05	1.18562	0.2976		PC.O.18.1_20.4	NC_WT-cdHFD_KO	-0.00177432	-0.00680533	0.00325668	0.726242
PI.18.1_18.1	Residuals	12	0.000136861	1.14051e-05	NA	NA		PC.O.18.1_20.4	NC_KO-cdHFD_WT	-0.00108252	-0.00611353	0.00394848	0.917402
PI.18.1_18.2	Diet	1	0.0079196	0.0079196	16.1498	0.00170349		PC.O.18.1_20.4	NC_WT-cdHFD_WT	-0.000756238	-0.00578724	0.00427477	0.969098
PI.18.1_18.2	Genotype	1	0.00204435	0.00204435	4.16889	0.0637897		PC.O.18.1_20.4	NC_WT-NC_KO	0.000326285	-0.00470472	0.00535729	0.997326
PI.18.1_18.2	Genotype:Diet	1	0.00167024	0.00167024	3.40599	0.0897659		PC.O.18.1_22.4	cdHFD_WT-cdHFD_KO	-0.000309991	-0.000591559	-2.8422e-05	0.0296901
PI.18.1_18.2	Residuals	12	0.00588461	0.000490384	NA	NA		PC.O.18.1_22.4	NC_KO-cdHFD_KO	-0.000681235	-0.000962804	-0.000399667	5.71513e-05
PI.18.1_22.6	Diet	1	1.50739e-05	1.50739e-05	12.3093	0.00431414		PC.O.18.1_22.4	NC_WT-cdHFD_KO	-0.000557482	-0.000839051	-0.000275914	0.000377463
PI.18.1_22.6	Genotype	1	4.02864e-06	4.02864e-06	3.28977	0.0947805		PC.O.18.1_22.4	NC_KO-cdHFD_WT	-0.000371245	-0.000652813	-8.96763e-05	0.00958675
PI.18.1_22.6	Genotype:Diet	1	3.45278e-06	3.45278e-06	2.81952	0.118951		PC.O.18.1_22.4	NC_WT-cdHFD_WT	-0.000247492	-0.00052906	3.40768e-05	0.0921188
PI.18.1_22.6	Residuals	12	1.46952e-05	1.2246e-06	NA	NA		PC.O.18.1_22.4	NC_WT-NC_KO	0.000123753	-0.000157816	0.000405322	0.577221
PI.18.2_18.2	Diet	1	0.000203331	0.000203331	9.80755	0.00866446		PC.O.20.0_20.4	cdHFD_WT-cdHFD_KO	-0.000105619	-0.000517395	0.000306158	0.870062
PI.18.2_18.2	Genotype	1	3.5936e-05	3.5936e-05	1.73335	0.212575		PC.O.20.0_20.4	NC_KO-cdHFD_KO	0.00024208	-0.000169696	0.000653857	0.344148
PI.18.2_18.2	Genotype:Diet	1	3.19933e-05	3.19933e-05	1.54318	0.237875		PC.O.20.0_20.4	NC_WT-cdHFD_KO	0.000612877	0.000201101	0.00102465	0.00401797
PI.18.2_18.2	Residuals	12	0.000248785	2.07321e-05	NA	NA		PC.O.20.0_20.4	NC_KO-cdHFD_WT	0.000347699	-6.40773e-05	0.000759476	0.109202
PI.18.2_18.3	Diet	1	2.45796e-06	2.45796e-06	4.81608	0.0486091		PC.O.20.0_20.4	NC_WT-cdHFD_WT	0.000718496	0.000306719	0.00113027	0.00113269
PI.18.2_18.3	Genotype	1	6.60167e-07	6.60167e-07	1.29352	0.277601		PC.O.20.0_20.4	NC_WT-NC_KO	0.000370797	-4.09799e-05	0.000782573	0.0827747
PI.18.2_18.3	Genotype:Diet	1	6.15001e-07	6.15001e-07	1.20502	0.293859		PC.O.22.0_20.4	cdHFD_WT-cdHFD_KO	-3.33985e-05	-0.000134398	6.7601e-05	0.762235
[truncated: 2,135 more rows]

## Sheet: Sheet2
ID	type	diff	lwr	upr	p.adj
CAR.11.0	NC_WT-cdHFD_WT	1.78083e-05	4.08973e-06	3.15269e-05	0.0106527
CAR.11.0	NC_WT-cdHFD_KO	1.71301e-05	3.41154e-06	3.08487e-05	0.0137677
CAR.11.0	NC_KO-cdHFD_WT	1.54685e-05	1.74993e-06	2.91871e-05	0.0258552
CAR.11.0	NC_KO-cdHFD_KO	1.47903e-05	1.07175e-06	2.85089e-05	0.0334204
CAR.12.0	NC_WT-cdHFD_WT	0.00016964	1.6615e-05	0.000322665	0.0285359
CAR.12.1	NC_WT-cdHFD_WT	6.67482e-05	7.44205e-06	0.000126054	0.0261355
CAR.12.1	NC_KO-cdHFD_WT	6.57416e-05	6.4354e-06	0.000125048	0.0285456
CAR.12.1	NC_WT-cdHFD_KO	6.5737e-05	6.43085e-06	0.000125043	0.028557
CAR.12.1	NC_KO-cdHFD_KO	6.47304e-05	5.4242e-06	0.000124037	0.0311874
CAR.13.0	NC_WT-cdHFD_WT	2.76656e-05	7.79501e-06	4.75362e-05	0.00655513
CAR.13.0	NC_WT-cdHFD_KO	2.72849e-05	7.4143e-06	4.71555e-05	0.00723283
CAR.13.0	NC_KO-cdHFD_WT	2.18817e-05	2.01113e-06	4.17523e-05	0.0296485
CAR.13.0	NC_KO-cdHFD_KO	2.1501e-05	1.63042e-06	4.13716e-05	0.0327469
CAR.14.1	NC_WT-cdHFD_WT	0.000378285	0.00010159	0.000654981	0.00745851
CAR.14.1	NC_WT-cdHFD_KO	0.000324012	4.73171e-05	0.000600708	0.0206237
CAR.14.1	NC_KO-cdHFD_WT	0.000293339	1.66432e-05	0.000570034	0.0366795
CAR.14.2	NC_WT-cdHFD_WT	7.92842e-05	3.01132e-05	0.000128455	0.00216054
CAR.14.2	NC_KO-cdHFD_WT	7.28934e-05	2.37224e-05	0.000122065	0.00414028
CAR.14.2	NC_WT-cdHFD_KO	7.05898e-05	2.14187e-05	0.000119761	0.00525289
CAR.14.2	NC_KO-cdHFD_KO	6.4199e-05	1.5028e-05	0.00011337	0.0102464
CAR.15.0	NC_WT-cdHFD_WT	0.000106819	2.39326e-05	0.000189705	0.011183
CAR.15.0	NC_WT-cdHFD_KO	0.000103726	2.08398e-05	0.000186613	0.0135726
CAR.15.0	NC_KO-cdHFD_WT	8.5967e-05	3.08052e-06	0.000168853	0.0413025
CAR.15.1	NC_WT-cdHFD_WT	3.15114e-05	8.83078e-06	5.41921e-05	0.00665461
CAR.15.1	NC_WT-cdHFD_KO	3.03878e-05	7.70717e-06	5.30685e-05	0.00858686
CAR.15.1	NC_KO-cdHFD_WT	2.56861e-05	3.00547e-06	4.83668e-05	0.0251978
CAR.15.1	NC_KO-cdHFD_KO	2.45625e-05	1.88186e-06	4.72432e-05	0.032591
CAR.16.2	NC_KO-cdHFD_WT	0.000299867	7.74802e-05	0.000522255	0.00821475
CAR.16.2	NC_WT-cdHFD_WT	0.00029422	7.18324e-05	0.000516607	0.00936544
CAR.16.2	NC_KO-cdHFD_KO	0.00027876	5.63729e-05	0.000501147	0.0134278
CAR.16.2	NC_WT-cdHFD_KO	0.000273112	5.07252e-05	0.0004955	0.0153229
CAR.16.3	NC_WT-cdHFD_WT	2.40997e-05	2.24149e-06	4.5958e-05	0.0294437
CAR.18.2	NC_KO-cdHFD_WT	0.00253825	0.000451217	0.00462529	0.0163009
CAR.18.2	NC_KO-cdHFD_KO	0.00230541	0.000218375	0.00439245	0.0291263
CAR.18.2	NC_WT-cdHFD_WT	0.00213455	4.75153e-05	0.00422159	0.0444825
CAR.18.3	NC_KO-cdHFD_WT	0.000207136	2.10741e-05	0.000393199	0.0278495
CAR.18.3	NC_WT-cdHFD_WT	0.000202102	1.60394e-05	0.000388164	0.0320494
CAR.20.4	NC_WT-cdHFD_WT	0.000589169	0.000188572	0.000989766	0.00439358
CAR.20.4	NC_WT-cdHFD_KO	0.00055635	0.000155752	0.000956947	0.00667351
CAR.20.4	NC_WT-NC_KO	0.000407489	6.89126e-06	0.000808086	0.045774
CAR.22.3	NC_WT-cdHFD_KO	0.000187964	4.73722e-05	0.000328556	0.00871476
CAR.22.3	NC_WT-cdHFD_WT	0.000165417	2.48247e-05	0.000306009	0.0200348
CAR.22.4	NC_WT-cdHFD_KO	0.000262988	2.33759e-05	0.0005026	0.0302163
CAR.22.4	NC_WT-cdHFD_WT	0.000246837	7.22486e-06	0.000486449	0.0428228
CAR.22.6	NC_WT-cdHFD_WT	0.000144581	4.91116e-05	0.000240051	0.00352309
CAR.22.6	NC_WT-cdHFD_KO	0.000135404	3.99349e-05	0.000230874	0.00573779
CAR.22.6	NC_WT-NC_KO	0.000111149	1.56794e-05	0.000206619	0.0213638
CAR.24.4	NC_WT-cdHFD_KO	0.000819617	0.000107478	0.00153176	0.0228964
CAR.24.4	NC_WT-cdHFD_WT	0.000807804	9.56648e-05	0.00151994	0.0249601
CE.17.0	NC_WT-cdHFD_WT	-0.0137774	-0.0236041	-0.00395084	0.0062351
CE.17.0	NC_KO-cdHFD_WT	-0.0136126	-0.0234392	-0.00378602	0.0067951
CE.17.0	NC_WT-cdHFD_KO	-0.0117104	-0.021537	-0.00188379	0.0185174
CE.17.0	NC_KO-cdHFD_KO	-0.0115456	-0.0213722	-0.00171897	0.0202068
CE.18.2	NC_WT-cdHFD_KO	-1.49945	-1.81418	-1.18471	3.96566e-08
CE.18.2	NC_KO-cdHFD_KO	-1.47203	-1.78676	-1.15729	4.89675e-08
CE.18.2	NC_WT-cdHFD_WT	-1.10653	-1.42126	-0.791794	1.18283e-06
CE.18.2	NC_KO-cdHFD_WT	-1.07911	-1.39384	-0.764376	1.55181e-06
CE.18.2	cdHFD_WT-cdHFD_KO	-0.392918	-0.707652	-0.0781853	0.0137864
CE.20.1	NC_WT-cdHFD_KO	-0.0613484	-0.0770317	-0.045665	3.67281e-07
CE.20.1	NC_KO-cdHFD_KO	-0.0611026	-0.076786	-0.0454193	3.83968e-07
CE.20.1	NC_WT-cdHFD_WT	-0.0340926	-0.0497759	-0.0184092	0.000159828
CE.20.1	NC_KO-cdHFD_WT	-0.0338468	-0.0495302	-0.0181635	0.000171052
CE.20.1	cdHFD_WT-cdHFD_KO	-0.0272558	-0.0429392	-0.0115725	0.00117138
CE.20.2	NC_WT-cdHFD_KO	-0.0464007	-0.050039	-0.0427624	6.64691e-13
CE.20.2	NC_KO-cdHFD_KO	-0.0457239	-0.0493623	-0.0420856	7.42073e-13
CE.20.2	NC_WT-cdHFD_WT	-0.0268468	-0.0304851	-0.0232085	2.63068e-10
CE.20.2	NC_KO-cdHFD_WT	-0.02617	-0.0298084	-0.0225317	3.70356e-10
CE.20.2	cdHFD_WT-cdHFD_KO	-0.0195539	-0.0231922	-0.0159156	1.01796e-08
CE.20.3	NC_WT-cdHFD_KO	-0.217502	-0.255723	-0.179282	5.45246e-09
CE.20.3	NC_KO-cdHFD_KO	-0.216776	-0.254997	-0.178556	5.65322e-09
CE.20.3	NC_WT-cdHFD_WT	-0.135981	-0.174202	-0.097761	1.0395e-06
CE.20.3	NC_KO-cdHFD_WT	-0.135255	-0.173476	-0.097035	1.10177e-06
CE.20.3	cdHFD_WT-cdHFD_KO	-0.0815211	-0.119741	-0.0433008	0.000190901
CE.20.4	NC_WT-cdHFD_KO	-0.0535166	-0.0683353	-0.0386979	8.83342e-07
CE.20.4	NC_KO-cdHFD_KO	-0.0503945	-0.0652132	-0.0355758	1.69482e-06
CE.20.4	NC_WT-cdHFD_WT	-0.0343973	-0.049216	-0.0195786	8.55428e-05
CE.20.4	NC_KO-cdHFD_WT	-0.0312752	-0.0460939	-0.0164566	0.000210586
CE.20.4	cdHFD_WT-cdHFD_KO	-0.0191192	-0.0339379	-0.00430056	0.011098
CE.22.2	NC_WT-cdHFD_KO	-0.0152265	-0.0199695	-0.0104835	3.14189e-06
CE.22.2	NC_KO-cdHFD_KO	-0.0151352	-0.0198782	-0.0103922	3.34963e-06
CE.22.2	cdHFD_WT-cdHFD_KO	-0.00949439	-0.0142374	-0.0047514	0.000341878
CE.22.2	NC_WT-cdHFD_WT	-0.00573215	-0.0104751	-0.000989162	0.0169626
CE.22.2	NC_KO-cdHFD_WT	-0.00564079	-0.0103838	-0.000897807	0.0187513
CE.22.3	NC_KO-cdHFD_KO	-0.0152322	-0.0217183	-0.00874611	7.64149e-05
CE.22.3	NC_WT-cdHFD_KO	-0.0152022	-0.0216883	-0.00871604	7.7893e-05
CE.22.3	cdHFD_WT-cdHFD_KO	-0.00850679	-0.0149929	-0.00202068	0.00993754
CE.22.3	NC_KO-cdHFD_WT	-0.00672543	-0.0132115	-0.000239326	0.0413595
CE.22.3	NC_WT-cdHFD_WT	-0.00669536	-0.0131815	-0.000209256	0.0423598
CE.22.4	NC_KO-cdHFD_KO	-0.148051	-0.168431	-0.127671	3.24769e-10
CE.22.4	NC_WT-cdHFD_KO	-0.147854	-0.168233	-0.127474	3.30591e-10
CE.22.4	NC_KO-cdHFD_WT	-0.0783832	-0.0987629	-0.0580034	4.42746e-07
CE.22.4	NC_WT-cdHFD_WT	-0.0781858	-0.0985656	-0.0578061	4.55234e-07
CE.22.4	cdHFD_WT-cdHFD_KO	-0.0696678	-0.0900475	-0.049288	1.60234e-06
CE.24.3	NC_KO-cdHFD_KO	-0.00981463	-0.0126212	-0.00700806	1.25341e-06
CE.24.3	NC_WT-cdHFD_KO	-0.0097999	-0.0126065	-0.00699333	1.27397e-06
CE.24.3	cdHFD_WT-cdHFD_KO	-0.00559044	-0.00839701	-0.00278388	0.000357472
CE.24.3	NC_KO-cdHFD_WT	-0.00422418	-0.00703075	-0.00141761	0.00369241
CE.24.3	NC_WT-cdHFD_WT	-0.00420946	-0.00701602	-0.00140289	0.00379146
CE.24.4	NC_WT-cdHFD_KO	-0.0436308	-0.0492872	-0.0379745	1.40521e-10
CE.24.4	NC_KO-cdHFD_KO	-0.0435407	-0.049197	-0.0378844	1.44821e-10
CE.24.4	NC_WT-cdHFD_WT	-0.0227653	-0.0284217	-0.017109	2.67637e-07
CE.24.4	NC_KO-cdHFD_WT	-0.0226752	-0.0283315	-0.0170189	2.79727e-07
CE.24.4	cdHFD_WT-cdHFD_KO	-0.0208655	-0.0265218	-0.0152092	7.0056e-07
CE.24.5	NC_WT-cdHFD_KO	-0.0573202	-0.0717711	-0.0428694	3.14693e-07
CE.24.5	NC_KO-cdHFD_KO	-0.0570753	-0.0715262	-0.0426245	3.30013e-07
CE.24.5	NC_WT-cdHFD_WT	-0.0292559	-0.0437067	-0.0148051	0.00030859
CE.24.5	NC_KO-cdHFD_WT	-0.029011	-0.0434618	-0.0145602	0.000333051
CE.24.5	cdHFD_WT-cdHFD_KO	-0.0280643	-0.0425151	-0.0136135	0.000448655
CE.26.4	NC_KO-cdHFD_KO	-0.0042926	-0.00559662	-0.00298858	2.40422e-06
CE.26.4	NC_WT-cdHFD_KO	-0.00427946	-0.00558349	-0.00297544	2.48437e-06
CE.26.4	cdHFD_WT-cdHFD_KO	-0.00230564	-0.00360966	-0.00100162	0.00101333
CE.26.4	NC_KO-cdHFD_WT	-0.00198696	-0.00329098	-0.000682936	0.00336217
CE.26.4	NC_WT-cdHFD_WT	-0.00197382	-0.00327785	-0.000669802	0.00353693
Cer.17.1.2O.22.0	NC_KO-cdHFD_WT	0.000892627	0.000577156	0.0012081	1.181e-05
Cer.17.1.2O.22.0	NC_KO-cdHFD_KO	0.000817184	0.000501713	0.00113265	2.90213e-05
Cer.17.1.2O.22.0	NC_WT-cdHFD_WT	0.000613134	0.000297663	0.000928605	0.000445595
Cer.17.1.2O.22.0	NC_WT-cdHFD_KO	0.000537691	0.00022222	0.000853162	0.001377
Cer.17.1.2O.24.2	NC_KO-cdHFD_WT	0.000162964	9.10968e-05	0.000234831	0.000107093
Cer.17.1.2O.24.2	NC_WT-cdHFD_WT	0.000147457	7.55895e-05	0.000219324	0.000273121
Cer.17.1.2O.24.2	NC_KO-cdHFD_KO	0.000141097	6.92295e-05	0.000212964	0.000407123
Cer.17.1.2O.24.2	NC_WT-cdHFD_KO	0.000125589	5.37222e-05	0.000197456	0.00111834
Cer.18.0.2O.18.0	NC_KO-cdHFD_KO	-0.00052333	-0.000930605	-0.000116055	0.0114046
Cer.18.0.2O.18.0	NC_WT-cdHFD_KO	-0.000473541	-0.000880816	-6.62661e-05	0.0215344
Cer.18.0.2O.18.0	NC_KO-cdHFD_WT	-0.000435006	-0.000842281	-2.77309e-05	0.0352032
Cer.18.0.2O.24.0	NC_WT-cdHFD_WT	0.00101199	0.000392355	0.00163162	0.00194997
Cer.18.0.2O.24.0	NC_WT-cdHFD_KO	0.00100838	0.000388742	0.00162801	0.00200678
Cer.18.0.2O.24.0	NC_KO-cdHFD_WT	0.000773494	0.000153861	0.00139313	0.0137942
Cer.18.0.2O.24.0	NC_KO-cdHFD_KO	0.000769882	0.000150248	0.00138952	0.0142186
Cer.18.0.3O.22.0	NC_WT-cdHFD_WT	0.000344316	7.61095e-05	0.000612523	0.0114748
Cer.18.0.3O.22.0	NC_KO-cdHFD_WT	0.000335154	6.69471e-05	0.000603361	0.0137013
Cer.18.0.3O.22.1	NC_KO-cdHFD_WT	6.74037e-05	2.42742e-06	0.00013238	0.0412615
Cer.18.0.3O.23.0	NC_KO-cdHFD_WT	0.000429897	0.000215798	0.000643996	0.000332505
Cer.18.0.3O.23.0	NC_KO-cdHFD_KO	0.000416935	0.000202836	0.000631035	0.000437821
Cer.18.0.3O.23.0	NC_WT-cdHFD_WT	0.000405644	0.000191545	0.000619743	0.000558302
Cer.18.0.3O.23.0	NC_WT-cdHFD_KO	0.000392683	0.000178583	0.000606782	0.000740871
Cer.18.0.3O.24.0	NC_WT-cdHFD_WT	0.000543248	0.000325409	0.000761087	4.23991e-05
Cer.18.0.3O.24.0	NC_WT-cdHFD_KO	0.000481135	0.000263295	0.000698974	0.000137565
Cer.18.0.3O.24.0	NC_KO-cdHFD_WT	0.000372598	0.000154759	0.000590437	0.00133742
Cer.18.0.3O.24.0	NC_KO-cdHFD_KO	0.000310485	9.26453e-05	0.000528324	0.00553645
Cer.18.0.3O.24.1	NC_KO-cdHFD_WT	0.000523664	0.000157048	0.000890281	0.00545007
Cer.18.0.3O.24.1	NC_WT-cdHFD_WT	0.000520608	0.000153992	0.000887224	0.00568713
Cer.18.0.3O.24.1	NC_KO-cdHFD_KO	0.000372527	5.91116e-06	0.000739143	0.0460286
Cer.18.0.3O.24.1	NC_WT-cdHFD_KO	0.000369471	2.85454e-06	0.000736087	0.0480426
Cer.18.1.2O.18.0	NC_KO-cdHFD_WT	-0.000883992	-0.0017163	-5.1685e-05	0.0363116
Cer.18.1.2O.18.0	NC_KO-cdHFD_KO	-0.000877649	-0.00170996	-4.53425e-05	0.037771
Cer.18.1.2O.23.0	NC_WT-cdHFD_WT	0.00499638	0.00150658	0.00848618	0.00535809
Cer.18.1.2O.23.0	NC_WT-cdHFD_KO	0.00481699	0.00132719	0.0083068	0.00697097
Cer.18.1.2O.23.0	NC_KO-cdHFD_WT	0.00453456	0.00104475	0.00802436	0.0105836
Cer.18.1.2O.23.0	NC_KO-cdHFD_KO	0.00435517	0.000865367	0.00784497	0.0138185
Cer.18.1.2O.24.0	NC_WT-cdHFD_WT	0.0321421	0.0102794	0.0540049	0.00440582
Cer.18.1.2O.24.0	NC_WT-cdHFD_KO	0.0300169	0.00815415	0.0518797	0.00723877
Cer.18.1.2O.24.0	NC_KO-cdHFD_WT	0.0279351	0.00607239	0.0497979	0.0118388
Cer.18.1.2O.24.0	NC_KO-cdHFD_KO	0.0258099	0.00394717	0.0476727	0.019625
Cer.18.1.2O.24.1	NC_WT-cdHFD_KO	0.0151176	0.00826766	0.0219675	0.00013857
Cer.18.1.2O.24.1	NC_WT-cdHFD_WT	0.0138074	0.00695746	0.0206573	0.000321073
Cer.18.1.2O.24.1	NC_KO-cdHFD_KO	0.0137328	0.00688287	0.0205827	0.000337228
Cer.18.1.2O.24.1	NC_KO-cdHFD_WT	0.0124226	0.00557267	0.0192725	0.000816421
Cer.18.1.2O.25.0	NC_WT-cdHFD_WT	0.000527835	3.68247e-06	0.00105199	0.0482305
Cer.18.2.2O.22.0	NC_KO-cdHFD_WT	0.00354733	0.00159788	0.00549677	0.000793128
Cer.18.2.2O.22.0	NC_KO-cdHFD_KO	0.00315237	0.00120293	0.00510182	0.00211152
Cer.18.2.2O.22.0	NC_WT-cdHFD_WT	0.00202966	8.02164e-05	0.00397911	0.0404627
Cer.18.2.2O.23.0	NC_KO-cdHFD_WT	0.00346366	0.00137987	0.00554745	0.00169138
Cer.18.2.2O.23.0	NC_KO-cdHFD_KO	0.00334072	0.00125693	0.00542451	0.00226138
Cer.18.2.2O.23.0	NC_WT-cdHFD_WT	0.00288821	0.000804418	0.004972	0.00676884
Cer.18.2.2O.23.0	NC_WT-cdHFD_KO	0.00276527	0.000681484	0.00484906	0.00917218
Cer.18.2.2O.25.0	NC_KO-cdHFD_WT	6.08643e-05	2.97397e-05	9.19889e-05	0.000421873
Cer.18.2.2O.25.0	NC_WT-cdHFD_WT	5.73054e-05	2.61808e-05	8.843e-05	0.000716727
Cer.18.2.2O.25.0	NC_KO-cdHFD_KO	5.41235e-05	2.29989e-05	8.52481e-05	0.00116551
Cer.18.2.2O.25.0	NC_WT-cdHFD_KO	5.05645e-05	1.94399e-05	8.16892e-05	0.00203458
Cer.40.3.2O	NC_KO-cdHFD_WT	0.000258549	3.08499e-05	0.000486247	0.0248111
Cer.40.3.2O	NC_KO-cdHFD_KO	0.000238703	1.10043e-05	0.000466402	0.0389904
Cer.8.1.2O.20.5	NC_KO-cdHFD_WT	0.000216215	0.000120352	0.000312079	0.000112723
Cer.8.1.2O.20.5	NC_KO-cdHFD_KO	0.000199599	0.000103735	0.000295462	0.000238698
Cer.8.1.2O.20.5	NC_WT-cdHFD_WT	0.00017709	8.12261e-05	0.000272953	0.000696323
Cer.8.1.2O.20.5	NC_WT-cdHFD_KO	0.000160473	6.46098e-05	0.000256337	0.00159673
Cer.d18.0.25.0.	NC_WT-cdHFD_WT	3.05935e-05	1.93832e-05	4.18038e-05	1.71142e-05
Cer.d18.0.25.0.	NC_WT-cdHFD_KO	2.93944e-05	1.8184e-05	4.06047e-05	2.56765e-05
Cer.d18.0.25.0.	NC_KO-cdHFD_WT	2.16099e-05	1.03995e-05	3.28202e-05	0.0004793
Cer.d18.0.25.0.	NC_KO-cdHFD_KO	2.04107e-05	9.20039e-06	3.1621e-05	0.000789218
CL.16.0_18.1_16.0_18.2	NC_WT-cdHFD_KO	1.37074	0.374188	2.3673	0.00714591
CL.16.0_18.1_16.0_18.2	NC_WT-cdHFD_WT	1.05109	0.054535	2.04765	0.0377231
CL.16.0_18.1_18.1_18.1	NC_KO-cdHFD_WT	-0.311878	-0.591085	-0.03267	0.0273127
CL.16.0_18.2_16.1_18.1	NC_WT-cdHFD_KO	1.23568	0.337331	2.13403	0.00714518
CL.16.1_18.1_18.1_18.2	NC_WT-cdHFD_KO	1.29764	0.16719	2.42809	0.0232598
DG.16.0_16.0	NC_KO-cdHFD_WT	-0.209558	-0.28753	-0.131586	2.00014e-05
DG.16.0_16.0	NC_WT-cdHFD_WT	-0.201723	-0.279696	-0.123751	2.93898e-05
DG.16.0_16.0	NC_KO-cdHFD_KO	-0.163444	-0.241417	-0.0854717	0.000224317
DG.16.0_16.0	NC_WT-cdHFD_KO	-0.155609	-0.233582	-0.077637	0.000351402
DG.16.0_18.1	NC_KO-cdHFD_WT	-2.55437	-3.19855	-1.91019	3.15809e-07
DG.16.0_18.1	NC_KO-cdHFD_KO	-2.42926	-3.07344	-1.78508	5.50062e-07
DG.16.0_18.1	NC_WT-cdHFD_WT	-2.37256	-3.01674	-1.72838	7.12725e-07
DG.16.0_18.1	NC_WT-cdHFD_KO	-2.24745	-2.89163	-1.60327	1.28554e-06
DG.16.0_18.2	NC_WT-cdHFD_WT	-1.55832	-2.35471	-0.761923	0.000419539
DG.16.0_18.2	NC_WT-cdHFD_KO	-1.52149	-2.31788	-0.725096	0.000518865
DG.16.0_18.2	NC_KO-cdHFD_WT	-1.50058	-2.29697	-0.704189	0.000586019
DG.16.0_18.2	NC_KO-cdHFD_KO	-1.46375	-2.26015	-0.667363	0.000727511
DG.16.0_20.4	NC_KO-cdHFD_WT	-0.658593	-1.22447	-0.0927135	0.0214077
DG.16.0_20.4	NC_KO-cdHFD_KO	-0.656589	-1.22247	-0.0907092	0.0218061
DG.16.0_20.4	NC_WT-cdHFD_WT	-0.62564	-1.19152	-0.0597602	0.0289797
DG.16.0_20.4	NC_WT-cdHFD_KO	-0.623636	-1.18952	-0.0577558	0.0295176
DG.16.0_22.6	NC_WT-cdHFD_WT	-1.23792	-1.84388	-0.631964	0.000284164
DG.16.0_22.6	NC_WT-cdHFD_KO	-1.23106	-1.83702	-0.625104	0.000298939
DG.16.0_22.6	NC_KO-cdHFD_WT	-1.21148	-1.81744	-0.605526	0.000345742
DG.16.0_22.6	NC_KO-cdHFD_KO	-1.20462	-1.81058	-0.598666	0.000363923
DG.16.0_24.5	NC_WT-cdHFD_KO	-0.379163	-0.589309	-0.169017	0.000852997
DG.16.0_24.5	NC_KO-cdHFD_KO	-0.376812	-0.586958	-0.166666	0.000899513
DG.16.0_24.5	NC_WT-cdHFD_WT	-0.338125	-0.548271	-0.127979	0.00219733
DG.16.0_24.5	NC_KO-cdHFD_WT	-0.335775	-0.545921	-0.125629	0.00232249
DG.16.0_24.6	NC_KO-cdHFD_KO	-1.1466	-1.60417	-0.689041	4.04129e-05
DG.16.0_24.6	NC_WT-cdHFD_KO	-1.11977	-1.57734	-0.662211	5.10762e-05
DG.16.0_24.6	NC_KO-cdHFD_WT	-1.06465	-1.52222	-0.607088	8.35848e-05
DG.16.0_24.6	NC_WT-cdHFD_WT	-1.03782	-1.49539	-0.580259	0.000106834
DG.16.1_18.1	NC_WT-cdHFD_KO	-0.0520369	-0.0839066	-0.0201672	0.00195383
DG.16.1_18.1	NC_KO-cdHFD_KO	-0.0515363	-0.083406	-0.0196667	0.00211116
DG.16.1_18.1	NC_WT-cdHFD_WT	-0.0430725	-0.0749421	-0.0112028	0.00808382
DG.16.1_18.1	NC_KO-cdHFD_WT	-0.0425719	-0.0744416	-0.0107022	0.00876596
DG.18.0_18.1	NC_KO-cdHFD_KO	-1.31301	-1.73066	-0.895369	3.92385e-06
DG.18.0_18.1	NC_KO-cdHFD_WT	-1.30377	-1.72142	-0.886129	4.22847e-06
DG.18.0_18.1	NC_WT-cdHFD_KO	-1.29813	-1.71578	-0.880488	4.42686e-06
DG.18.0_18.1	NC_WT-cdHFD_WT	-1.28889	-1.70654	-0.871248	4.77366e-06
DG.18.0_18.2	NC_WT-cdHFD_KO	-1.06875	-1.47616	-0.661338	2.55595e-05
DG.18.0_18.2	NC_KO-cdHFD_KO	-1.05821	-1.46562	-0.650794	2.82423e-05
DG.18.0_18.2	NC_WT-cdHFD_WT	-1.00421	-1.41162	-0.596798	4.75918e-05
DG.18.0_18.2	NC_KO-cdHFD_WT	-0.993666	-1.40108	-0.586254	5.2809e-05
DG.18.0_20.3	NC_WT-cdHFD_WT	-0.461087	-0.802446	-0.119729	0.00811628
DG.18.0_20.3	NC_KO-cdHFD_WT	-0.432562	-0.77392	-0.0912031	0.0125065
DG.18.0_20.3	NC_WT-cdHFD_KO	-0.394308	-0.735666	-0.0529494	0.0224024
DG.18.0_20.3	NC_KO-cdHFD_KO	-0.365782	-0.707141	-0.0244238	0.0345782
DG.18.0_22.4	NC_WT-cdHFD_KO	-0.0502633	-0.0786519	-0.0218748	0.00100154
DG.18.0_22.4	NC_KO-cdHFD_KO	-0.0500447	-0.0784333	-0.0216562	0.00103911
DG.18.0_22.4	NC_WT-cdHFD_WT	-0.0493472	-0.0777357	-0.0209586	0.00116918
DG.18.0_22.4	NC_KO-cdHFD_WT	-0.0491285	-0.0775171	-0.02074	0.00121336
DG.18.0_22.5	NC_KO-cdHFD_KO	-0.0169332	-0.025028	-0.00883838	0.000228638
DG.18.0_22.5	NC_WT-cdHFD_KO	-0.0157345	-0.0238294	-0.00763969	0.000445143
DG.18.0_22.5	NC_KO-cdHFD_WT	-0.0112343	-0.0193291	-0.00313944	0.00670673
DG.18.0_22.5	NC_WT-cdHFD_WT	-0.0100356	-0.0181304	-0.00194075	0.0144216
DG.18.0_22.6	NC_KO-cdHFD_KO	-0.765079	-1.02347	-0.506688	7.37216e-06
DG.18.0_22.6	NC_WT-cdHFD_KO	-0.749857	-1.00825	-0.491466	9.08855e-06
DG.18.0_22.6	NC_KO-cdHFD_WT	-0.749796	-1.00819	-0.491404	9.09628e-06
DG.18.0_22.6	NC_WT-cdHFD_WT	-0.734573	-0.992965	-0.476182	1.12494e-05
DG.18.0_24.5	NC_WT-cdHFD_KO	-0.0882046	-0.153388	-0.0230214	0.00801496
DG.18.0_24.5	NC_KO-cdHFD_KO	-0.0874795	-0.152663	-0.0222962	0.0084881
DG.18.0_24.5	NC_WT-cdHFD_WT	-0.0818779	-0.147061	-0.0166947	0.0132457
DG.18.0_24.5	NC_KO-cdHFD_WT	-0.0811527	-0.146336	-0.0159695	0.0140339
DG.18.1_18.1	NC_KO-cdHFD_KO	-2.60063	-3.33484	-1.86643	1.09078e-06
DG.18.1_18.1	NC_KO-cdHFD_WT	-2.57083	-3.30503	-1.83662	1.23611e-06
DG.18.1_18.1	NC_WT-cdHFD_KO	-2.49933	-3.23354	-1.76512	1.67674e-06
DG.18.1_18.1	NC_WT-cdHFD_WT	-2.46952	-3.20373	-1.73532	1.90791e-06
DG.18.1_18.2	NC_WT-cdHFD_KO	-2.2528	-3.15359	-1.35202	4.12159e-05
DG.18.1_18.2	NC_WT-cdHFD_WT	-2.19017	-3.09095	-1.28938	5.44493e-05
DG.18.1_18.2	NC_KO-cdHFD_KO	-1.9266	-2.82739	-1.02582	0.000186067
DG.18.1_18.2	NC_KO-cdHFD_WT	-1.86397	-2.76476	-0.963183	0.000252684
DG.18.1_20.1	NC_KO-cdHFD_KO	-0.85483	-1.33485	-0.374811	0.0009536
DG.18.1_20.1	NC_WT-cdHFD_KO	-0.845338	-1.32536	-0.36532	0.00104807
DG.18.1_20.1	NC_KO-cdHFD_WT	-0.721702	-1.20172	-0.241684	0.00372262
DG.18.1_20.1	NC_WT-cdHFD_WT	-0.712211	-1.19223	-0.232193	0.00411372
DG.18.1_20.2	NC_KO-cdHFD_KO	-0.898058	-1.27098	-0.525133	5.98296e-05
DG.18.1_20.2	NC_WT-cdHFD_KO	-0.892098	-1.26502	-0.519173	6.38549e-05
DG.18.1_20.2	NC_KO-cdHFD_WT	-0.774348	-1.14727	-0.401423	0.000244794
DG.18.1_20.2	NC_WT-cdHFD_WT	-0.768388	-1.14131	-0.395464	0.000262802
DG.18.1_20.3	NC_WT-cdHFD_WT	-1.5743	-2.01437	-1.13422	9.79524e-07
DG.18.1_20.3	NC_KO-cdHFD_WT	-1.54087	-1.98095	-1.1008	1.23662e-06
DG.18.1_20.3	NC_WT-cdHFD_KO	-1.53934	-1.97942	-1.09926	1.25004e-06
DG.18.1_20.3	NC_KO-cdHFD_KO	-1.50592	-1.946	-1.06584	1.58493e-06
DG.18.1_20.4	NC_KO-cdHFD_WT	-2.28259	-2.90723	-1.65794	7.76812e-07
DG.18.1_20.4	NC_KO-cdHFD_KO	-2.22478	-2.84943	-1.60014	1.02742e-06
DG.18.1_20.4	NC_WT-cdHFD_WT	-2.20631	-2.83095	-1.58166	1.12488e-06
DG.18.1_20.4	NC_WT-cdHFD_KO	-2.1485	-2.77315	-1.52386	1.49956e-06
DG.18.1_22.3	NC_KO-cdHFD_KO	-0.318644	-0.493762	-0.143525	0.000793397
DG.18.1_22.3	NC_WT-cdHFD_KO	-0.311296	-0.486414	-0.136177	0.000968259
DG.18.1_22.3	NC_KO-cdHFD_WT	-0.302384	-0.477503	-0.127266	0.001236
DG.18.1_22.3	NC_WT-cdHFD_WT	-0.295036	-0.470155	-0.119918	0.0015148
DG.18.1_22.4	NC_KO-cdHFD_KO	-0.511952	-0.670306	-0.353598	2.91527e-06
DG.18.1_22.4	NC_KO-cdHFD_WT	-0.500044	-0.658398	-0.34169	3.74439e-06
DG.18.1_22.4	NC_WT-cdHFD_KO	-0.498228	-0.656582	-0.339874	3.89165e-06
DG.18.1_22.4	NC_WT-cdHFD_WT	-0.48632	-0.644674	-0.327966	5.0253e-06
DG.18.1_22.5	NC_WT-cdHFD_WT	-0.983121	-1.35757	-0.608676	2.53373e-05
DG.18.1_22.5	NC_WT-cdHFD_KO	-0.982197	-1.35664	-0.607751	2.55789e-05
DG.18.1_22.5	NC_KO-cdHFD_WT	-0.962519	-1.33696	-0.588073	3.13485e-05
DG.18.1_22.5	NC_KO-cdHFD_KO	-0.961594	-1.33604	-0.587148	3.16518e-05
DG.18.1_22.6	NC_WT-cdHFD_KO	-1.75346	-2.32039	-1.18653	4.66419e-06
DG.18.1_22.6	NC_KO-cdHFD_KO	-1.72887	-2.2958	-1.16194	5.41269e-06
DG.18.1_22.6	NC_WT-cdHFD_WT	-1.6495	-2.21643	-1.08257	8.84813e-06
DG.18.1_22.6	NC_KO-cdHFD_WT	-1.62491	-2.19184	-1.05798	1.034e-05
DG.18.1_24.4	NC_KO-cdHFD_WT	-0.078928	-0.106945	-0.0509109	1.23557e-05
DG.18.1_24.4	NC_WT-cdHFD_WT	-0.0756209	-0.103638	-0.0476038	1.91512e-05
DG.18.1_24.4	NC_KO-cdHFD_KO	-0.0693237	-0.0973408	-0.0413066	4.58203e-05
DG.18.1_24.4	NC_WT-cdHFD_KO	-0.0660166	-0.0940337	-0.0379994	7.39781e-05
DG.18.1_24.5	NC_KO-cdHFD_KO	-0.265481	-0.458129	-0.0728339	0.00705157
DG.18.1_24.5	NC_KO-cdHFD_WT	-0.258246	-0.450894	-0.0655987	0.00855597
DG.18.1_24.5	NC_WT-cdHFD_KO	-0.2557	-0.448348	-0.0630528	0.00916011
DG.18.1_24.5	NC_WT-cdHFD_WT	-0.248465	-0.441113	-0.0558176	0.0111252
DG.18.1_24.6	NC_KO-cdHFD_WT	-0.31389	-0.464365	-0.163415	0.000234635
DG.18.1_24.6	NC_WT-cdHFD_WT	-0.310972	-0.461447	-0.160497	0.000255694
DG.18.1_24.6	NC_KO-cdHFD_KO	-0.28775	-0.438225	-0.137275	0.000514564
DG.18.1_24.6	NC_WT-cdHFD_KO	-0.284832	-0.435307	-0.134357	0.000562899
DG.18.2_20.4	NC_WT-cdHFD_WT	-0.202271	-0.319295	-0.0852471	0.00122582
DG.18.2_20.4	NC_KO-cdHFD_WT	-0.194882	-0.311907	-0.0778582	0.00166573
DG.18.2_20.4	NC_WT-cdHFD_KO	-0.183282	-0.300307	-0.0662581	0.002718
DG.18.2_20.4	NC_KO-cdHFD_KO	-0.175893	-0.292918	-0.0588692	0.00373086
DG.18.2_22.4	NC_KO-cdHFD_KO	-0.534621	-0.759777	-0.309464	6.86592e-05
DG.18.2_22.4	NC_WT-cdHFD_KO	-0.52164	-0.746797	-0.296484	8.71318e-05
DG.18.2_22.4	NC_KO-cdHFD_WT	-0.50189	-0.727046	-0.276733	0.000126082
DG.18.2_22.4	NC_WT-cdHFD_WT	-0.488909	-0.714066	-0.263753	0.000161487
DG.18.2_22.5	NC_KO-cdHFD_KO	-0.177127	-0.277724	-0.0765298	0.00104958
DG.18.2_22.5	NC_WT-cdHFD_KO	-0.171221	-0.271818	-0.0706239	0.00139287
DG.18.2_22.5	NC_KO-cdHFD_WT	-0.129855	-0.230453	-0.0292581	0.0110617
DG.18.2_22.5	NC_WT-cdHFD_WT	-0.123949	-0.224547	-0.0233522	0.0150042
DG.18.2_22.6	NC_WT-cdHFD_KO	-1.10016	-1.50187	-0.698459	1.65058e-05
DG.18.2_22.6	NC_KO-cdHFD_KO	-1.04513	-1.44683	-0.643424	2.77715e-05
DG.18.2_22.6	NC_WT-cdHFD_WT	-1.02955	-1.43125	-0.627844	3.22877e-05
DG.18.2_22.6	NC_KO-cdHFD_WT	-0.974514	-1.37622	-0.572809	5.56625e-05
DG.18.2_24.4	NC_KO-cdHFD_KO	-0.114063	-0.181003	-0.047122	0.00138014
DG.18.2_24.4	NC_WT-cdHFD_KO	-0.112489	-0.179429	-0.0455481	0.00154729
DG.18.2_24.4	NC_KO-cdHFD_WT	-0.0779329	-0.144874	-0.0109924	0.0213664
DG.18.2_24.4	NC_WT-cdHFD_WT	-0.076359	-0.1433	-0.00941838	0.0241475
DG.18.2_24.5	NC_KO-cdHFD_WT	-0.202102	-0.316747	-0.0874573	0.00103908
DG.18.2_24.5	NC_WT-cdHFD_WT	-0.200306	-0.31495	-0.0856606	0.00112017
DG.18.2_24.5	NC_KO-cdHFD_KO	-0.181205	-0.29585	-0.0665603	0.00253005
DG.18.2_24.5	NC_WT-cdHFD_KO	-0.179409	-0.294053	-0.0647636	0.00273549
FA.18.2	NC_WT-cdHFD_WT	0.00580463	0.000541326	0.0110679	0.0293975
FA.18.2	NC_KO-cdHFD_WT	0.00552845	0.000265144	0.0107918	0.0385802
Hex2Cer.18.1.2O.23.0	NC_WT-cdHFD_WT	2.83853e-05	7.16882e-06	4.96017e-05	0.00867249
Hex2Cer.18.1.2O.23.0	NC_KO-cdHFD_WT	2.59911e-05	4.77465e-06	4.72075e-05	0.0155678
Hex2Cer.18.1.2O.23.0	NC_WT-cdHFD_KO	2.24705e-05	1.25403e-06	4.36869e-05	0.0368779
Hex3Cer.18.1.2O.22.0	NC_KO-cdHFD_KO	-0.000179478	-0.000281248	-7.77075e-05	0.00103558
Hex3Cer.18.1.2O.22.0	NC_KO-cdHFD_WT	-0.000130733	-0.000232503	-2.89628e-05	0.0114262
Hex3Cer.18.1.2O.24.1	NC_KO-cdHFD_KO	-0.00020221	-0.000322259	-8.21608e-05	0.00151766
Hex3Cer.18.1.2O.24.1	NC_WT-cdHFD_KO	-0.000143818	-0.000263867	-2.37689e-05	0.0179209
Hex3Cer.18.1.2O.24.1	NC_KO-cdHFD_WT	-0.0001371	-0.000257149	-1.70506e-05	0.0239806
HexCer.18.1.2O.23.0	NC_WT-cdHFD_WT	0.00413082	0.000800812	0.00746083	0.0143668
HexCer.18.1.2O.23.0	NC_WT-cdHFD_KO	0.00408298	0.000752972	0.00741299	0.0154812
HexCer.18.1.2O.24.1	NC_KO-cdHFD_WT	-0.00282442	-0.00561425	-3.45873e-05	0.0469183
LNAPE.18.1.N.18.0	NC_WT-cdHFD_WT	0.848576	0.27464	1.42251	0.0042234
LNAPE.18.1.N.18.0	NC_KO-cdHFD_WT	0.726701	0.152765	1.30064	0.012572
LNAPE.18.1.N.20.1	NC_WT-cdHFD_WT	0.402837	0.044063	0.761611	0.0265008
LNAPE.18.2.N.16.0	NC_WT-cdHFD_WT	0.0195613	0.00626986	0.0328527	0.00437142
LNAPE.18.2.N.16.0	NC_KO-cdHFD_WT	0.01764	0.00434856	0.0309314	0.00916604
LNAPE.18.2.N.16.0	NC_WT-cdHFD_KO	0.0164862	0.00319479	0.0297776	0.0143757
LNAPE.18.2.N.16.0	NC_KO-cdHFD_KO	0.0145649	0.00127349	0.0278563	0.030491
LNAPE.18.2.N.18.0	NC_KO-cdHFD_WT	1.0472	0.605425	1.48897	6.97933e-05
LNAPE.18.2.N.18.0	NC_WT-cdHFD_WT	0.967729	0.525957	1.4095	0.000148684
LNAPE.18.2.N.18.0	NC_KO-cdHFD_KO	0.69474	0.252969	1.13651	0.00263223
LNAPE.18.2.N.18.0	NC_WT-cdHFD_KO	0.615273	0.173502	1.05704	0.00653996
LNAPE.18.2.N.20.0	NC_WT-cdHFD_WT	0.846081	0.371749	1.32041	0.000940504
LNAPE.18.2.N.20.0	NC_KO-cdHFD_WT	0.702574	0.228241	1.17691	0.00416681
LNAPE.18.2.N.20.0	NC_WT-cdHFD_KO	0.5696	0.0952673	1.04393	0.0176569
LNAPE.18.2.N.20.1	NC_KO-cdHFD_WT	0.898929	0.549501	1.24836	3.1098e-05
LNAPE.18.2.N.20.1	NC_WT-cdHFD_WT	0.840672	0.491245	1.1901	6.039e-05
LNAPE.18.2.N.20.1	NC_KO-cdHFD_KO	0.743385	0.393957	1.09281	0.000195538
LNAPE.18.2.N.20.1	NC_WT-cdHFD_KO	0.685128	0.335701	1.03456	0.000411949
LNAPE.32.0	cdHFD_WT-cdHFD_KO	-0.00358578	-0.00634491	-0.000826647	0.0105709
LNAPE.32.0	NC_KO-cdHFD_KO	-0.00336652	-0.00612566	-0.000607389	0.0159703
LNAPE.34.1	NC_WT-cdHFD_WT	0.0263007	0.00667329	0.0459281	0.0085786
LNAPE.34.1	NC_KO-cdHFD_WT	0.0209817	0.0013543	0.0406091	0.0350375
LNAPE.38.4	NC_WT-cdHFD_WT	0.221208	0.106237	0.336179	0.000487422
LNAPE.38.4	NC_KO-cdHFD_WT	0.18642	0.0714491	0.301392	0.00206626
LNAPE.38.4	NC_WT-cdHFD_KO	0.132388	0.0174167	0.247359	0.0228292
LNAPE.40.6	NC_WT-cdHFD_WT	0.194386	0.0957603	0.293012	0.000393177
LNAPE.40.6	NC_KO-cdHFD_WT	0.169926	0.0713008	0.268552	0.00125886
LNAPE.40.6	NC_WT-cdHFD_KO	0.141504	0.0428788	0.24013	0.00527524
LNAPE.40.6	NC_KO-cdHFD_KO	0.117045	0.0184193	0.215671	0.019
LPC.14.0.SN1	NC_KO-cdHFD_WT	0.00012555	9.51834e-06	0.000241581	0.0327502
LPC.16.0.SN1	NC_WT-cdHFD_WT	0.0508239	0.0179155	0.0837324	0.0030307
LPC.16.0.SN1	NC_KO-cdHFD_WT	0.0467204	0.0138119	0.0796288	0.00569666
LPC.16.0.SN1	NC_WT-cdHFD_KO	0.0451651	0.0122567	0.0780736	0.00725823
LPC.16.0.SN1	NC_KO-cdHFD_KO	0.0410616	0.00815313	0.07397	0.0138342
LPC.16.1.SN1	NC_KO-cdHFD_WT	0.000148917	3.92581e-05	0.000258576	0.00781831
LPC.16.1.SN1	NC_WT-cdHFD_WT	0.000117969	8.3097e-06	0.000227627	0.0338291
LPC.16.1.SN1	NC_KO-cdHFD_KO	0.000113462	3.80335e-06	0.000223121	0.0418345
LPC.17.0.SN1	NC_KO-cdHFD_WT	0.00283234	0.00170829	0.0039564	3.82549e-05
LPC.17.0.SN1	NC_KO-cdHFD_KO	0.00267803	0.00155398	0.00380209	6.64342e-05
LPC.17.0.SN1	NC_WT-cdHFD_WT	0.00215071	0.00102666	0.00327477	0.000512004
LPC.17.0.SN1	NC_WT-cdHFD_KO	0.0019964	0.000872351	0.00312046	0.000975452
LPC.17.1.SN1	NC_KO-cdHFD_WT	0.000303049	0.000100128	0.000505969	0.00391652
LPC.17.1.SN1	NC_KO-cdHFD_KO	0.000267183	6.4262e-05	0.000470104	0.00967656
LPC.17.1.SN1	NC_WT-cdHFD_WT	0.000258235	5.53138e-05	0.000461156	0.0121602
LPC.17.1.SN1	NC_WT-cdHFD_KO	0.000222369	1.9448e-05	0.00042529	0.0304867
LPC.18.1.SN1	NC_WT-cdHFD_WT	0.0154424	0.00479418	0.0260907	0.0048756
LPC.18.1.SN1	NC_KO-cdHFD_WT	0.0142964	0.00364816	0.0249447	0.00846397
LPC.18.1.SN1	NC_WT-cdHFD_KO	0.0123033	0.00165505	0.0229516	0.0223657
LPC.18.1.SN1	NC_KO-cdHFD_KO	0.0111573	0.000509029	0.0218055	0.0390961
LPC.18.2.SN1	NC_KO-cdHFD_WT	0.0232621	0.0113818	0.0351424	0.000417003
LPC.18.2.SN1	NC_KO-cdHFD_KO	0.0204434	0.00856316	0.0323237	0.00127205
LPC.18.2.SN1	NC_WT-cdHFD_WT	0.0196186	0.00773829	0.0314988	0.00178359
LPC.18.2.SN1	NC_WT-cdHFD_KO	0.0167999	0.0049196	0.0286801	0.00586237
LPC.18.3.SN1	NC_KO-cdHFD_WT	0.000427328	9.31488e-05	0.000761507	0.0117782
LPC.18.3.SN1	NC_WT-cdHFD_WT	0.00040311	6.89308e-05	0.000737289	0.0171654
LPC.18.3.SN1	NC_KO-cdHFD_KO	0.000360675	2.64958e-05	0.000694854	0.0332197
LPC.18.3.SN1	NC_WT-cdHFD_KO	0.000336457	2.27783e-06	0.000670636	0.0482823
LPC.19.0.SN1	NC_KO-cdHFD_WT	0.00163361	0.000883681	0.00238353	0.000156718
LPC.19.0.SN1	NC_KO-cdHFD_KO	0.00154969	0.000799767	0.00229962	0.000255855
LPC.19.0.SN1	NC_WT-cdHFD_WT	0.00117192	0.000421996	0.00192185	0.00276552
LPC.19.0.SN1	NC_WT-cdHFD_KO	0.00108801	0.000338083	0.00183793	0.00486097
LPC.19.1.SN1	NC_KO-cdHFD_WT	0.000181653	7.19232e-05	0.000291382	0.00174807
LPC.19.1.SN1	NC_WT-cdHFD_WT	0.000170565	6.08355e-05	0.000280294	0.00288264
LPC.19.1.SN1	NC_KO-cdHFD_KO	0.000161909	5.21793e-05	0.000271638	0.00428794
LPC.19.1.SN1	NC_WT-cdHFD_KO	0.000150821	4.10915e-05	0.00026055	0.00718277
LPC.20.2.SN1	NC_KO-cdHFD_WT	0.00122991	0.000589312	0.0018705	0.000496675
LPC.20.2.SN1	NC_KO-cdHFD_KO	0.000969853	0.000329258	0.00161045	0.00353078
LPC.20.2.SN1	NC_WT-cdHFD_WT	0.000922447	0.000281853	0.00156304	0.00513664
LPC.20.2.SN1	NC_WT-cdHFD_KO	0.000662394	2.18001e-05	0.00130299	0.0419754
LPC.20.4.SN1	NC_WT-cdHFD_WT	0.00787189	0.00345703	0.0122868	0.000943589
LPC.20.4.SN1	NC_WT-cdHFD_KO	0.00686817	0.00245331	0.011283	0.00286428
LPC.20.4.SN1	NC_KO-cdHFD_WT	0.00678639	0.00237152	0.0112013	0.00314261
LPC.20.4.SN1	NC_KO-cdHFD_KO	0.00578266	0.0013678	0.0101975	0.0100265
LPC.20.5.SN1	NC_WT-cdHFD_WT	8.49831e-05	1.27315e-05	0.000157235	0.0200726
LPC.20.5.SN1	NC_KO-cdHFD_WT	7.78535e-05	5.60197e-06	0.000150105	0.0335226
LPC.21.0.SN1	NC_KO-cdHFD_WT	7.2248e-05	1.44316e-06	0.000143053	0.0450316
LPC.22.4.SN1	NC_KO-cdHFD_KO	-0.000173473	-0.000325612	-2.13345e-05	0.0242062
LPC.22.6.SN1	NC_KO-cdHFD_WT	0.00659004	0.00237435	0.0108057	0.00275864
LPC.22.6.SN1	NC_KO-cdHFD_KO	0.00605907	0.00184339	0.0102748	0.00520833
LPC.22.6.SN1	NC_WT-cdHFD_WT	0.00524703	0.00103134	0.00946272	0.0140594
LPC.22.6.SN1	NC_WT-cdHFD_KO	0.00471607	0.000500384	0.00893176	0.0270744
LPC.23.0.SN1	NC_KO-cdHFD_WT	0.000110825	4.90242e-05	0.000172626	0.000898822
LPC.23.0.SN1	NC_KO-cdHFD_KO	9.23092e-05	3.05081e-05	0.00015411	0.00391223
LPC.24.2.SN1	NC_KO-cdHFD_WT	4.24631e-05	8.62252e-06	7.63037e-05	0.0133369
LPC.24.2.SN1	NC_WT-cdHFD_WT	3.99896e-05	6.14907e-06	7.38302e-05	0.0195064
LPC.24.2.SN1	NC_KO-cdHFD_KO	3.66846e-05	2.84406e-06	7.05252e-05	0.0324106
LPC.24.2.SN1	NC_WT-cdHFD_KO	3.42112e-05	3.7061e-07	6.80518e-05	0.0472681
LPC.24.6.SN1	NC_WT-cdHFD_WT	2.09045e-05	3.03645e-06	3.87726e-05	0.0207389
LPC.24.6.SN1	NC_WT-cdHFD_KO	1.81072e-05	2.39169e-07	3.59753e-05	0.0466809
LPC.26.2.SN1	NC_WT-cdHFD_WT	1.77164e-05	1.76115e-06	3.36716e-05	0.0282698
LPC.26.2.SN1	NC_WT-cdHFD_KO	1.63035e-05	3.48243e-07	3.22587e-05	0.0446983
LPC.O.16.1	cdHFD_WT-cdHFD_KO	-5.99464e-05	-0.000109448	-1.04446e-05	0.0167485
LPC.O.18.0	NC_KO-cdHFD_KO	-0.000171189	-0.000277651	-6.47277e-05	0.00220834
LPC.O.18.0	cdHFD_WT-cdHFD_KO	-0.000137186	-0.000243647	-3.07242e-05	0.0111914
LPC.O.18.0	NC_WT-cdHFD_KO	-0.000131409	-0.000237871	-2.49478e-05	0.0148334
LPC.O.18.1	NC_KO-cdHFD_KO	-0.000522184	-0.000854349	-0.000190019	0.0026396
LPC.O.18.1	NC_WT-cdHFD_KO	-0.000490833	-0.000822998	-0.000158668	0.00424144
LPC.O.18.1	NC_KO-cdHFD_WT	-0.000342249	-0.000674414	-1.00841e-05	0.0427773
LPC.O.22.1	NC_KO-cdHFD_KO	-1.95802e-05	-2.92992e-05	-9.86122e-06	0.000322614
LPC.O.22.1	NC_WT-cdHFD_KO	-1.66745e-05	-2.63934e-05	-6.95548e-06	0.00130398
LPC.O.22.1	NC_KO-cdHFD_WT	-1.23027e-05	-2.20217e-05	-2.58376e-06	0.0125932
LPE.16.1	NC_KO-cdHFD_WT	0.00175973	0.000298437	0.00322103	0.0173487
LPE.O.18.2	NC_KO-cdHFD_KO	-0.00178629	-0.00341859	-0.000153989	0.0307252
LPE.O.18.2	NC_WT-cdHFD_KO	-0.00164918	-0.00328147	-1.68762e-05	0.0474171
LPG.16.0	NC_KO-cdHFD_KO	-0.000901483	-0.00176949	-3.34797e-05	0.0410043
LPG.16.1	NC_KO-cdHFD_KO	-0.000496993	-0.000845275	-0.00014871	0.00548889
LPG.18.0	NC_KO-cdHFD_KO	-0.00201405	-0.00311482	-0.000913272	0.000756574
LPG.18.0	NC_WT-cdHFD_KO	-0.00192136	-0.00302213	-0.000820581	0.00112949
LPG.18.0	NC_KO-cdHFD_WT	-0.00143174	-0.00253252	-0.000330964	0.010513
LPG.18.0	NC_WT-cdHFD_WT	-0.00133905	-0.00243983	-0.000238273	0.0162789
LPG.18.1	NC_KO-cdHFD_KO	-0.0190265	-0.0304851	-0.00756789	0.00170583
LPG.18.1	NC_KO-cdHFD_WT	-0.0160226	-0.0274812	-0.00456402	0.00635606
LPG.18.1	NC_WT-cdHFD_KO	-0.0140047	-0.0254633	-0.0025461	0.0157999
LPG.18.3	NC_KO-cdHFD_KO	-0.000336514	-0.000663739	-9.2894e-06	0.0432137
LPG.20.2	NC_KO-cdHFD_KO	-0.000981569	-0.00192335	-3.9787e-05	0.040234
LPG.20.3	NC_KO-cdHFD_KO	-0.00221326	-0.00322503	-0.0012015	0.00015064
LPG.20.3	NC_KO-cdHFD_WT	-0.00209032	-0.00310208	-0.00107855	0.000256366
LPG.20.3	NC_WT-cdHFD_KO	-0.00172158	-0.00273334	-0.000709813	0.00139615
LPG.20.3	NC_WT-cdHFD_WT	-0.00159863	-0.00261039	-0.000586867	0.00253678
LPG.20.4	NC_KO-cdHFD_KO	-0.00652392	-0.0106231	-0.00242479	0.00239597
LPG.20.4	NC_KO-cdHFD_WT	-0.00502689	-0.00912603	-0.000927757	0.0154641
LPG.20.4	NC_WT-cdHFD_KO	-0.00422614	-0.00832528	-0.000127006	0.0426398
LPG.22.4	NC_KO-cdHFD_KO	-0.00163559	-0.00254648	-0.000724707	0.000888853
LPG.22.4	NC_KO-cdHFD_WT	-0.00133526	-0.00224615	-0.00042437	0.0045028
LPG.22.4	NC_WT-cdHFD_KO	-0.00105802	-0.0019689	-0.000147128	0.0216676
PA.16.0_20.4	NC_WT-cdHFD_WT	1.2295e-05	5.80736e-06	1.87826e-05	0.000557031
PA.16.0_20.4	NC_WT-cdHFD_KO	1.17845e-05	5.29692e-06	1.82721e-05	0.000805185
PA.16.0_20.4	NC_KO-cdHFD_WT	1.11844e-05	4.69683e-06	1.7672e-05	0.00125265
PA.16.0_20.4	NC_KO-cdHFD_KO	1.0674e-05	4.18639e-06	1.71616e-05	0.00183748
PC.16.0_18.3	NC_WT-cdHFD_WT	0.000661013	0.000343895	0.000978132	0.000236254
PC.16.0_18.3	NC_WT-cdHFD_KO	0.000584428	0.00026731	0.000901546	0.000710769
PC.16.0_18.3	NC_WT-NC_KO	0.000340136	2.30179e-05	0.000657254	0.0343933
PC.16.0_18.3	NC_KO-cdHFD_WT	0.000320877	3.75926e-06	0.000637996	0.0470494
PC.16.0_20.4	NC_WT-cdHFD_WT	0.0744809	0.0442688	0.104693	4.75126e-05
PC.16.0_20.4	NC_WT-cdHFD_KO	0.0707813	0.0405692	0.100993	7.82123e-05
PC.16.0_20.4	NC_KO-cdHFD_WT	0.054146	0.0239339	0.0843581	0.000903365
PC.16.0_20.4	NC_KO-cdHFD_KO	0.0504464	0.0202343	0.0806585	0.00163009
PC.16.0_22.6	NC_WT-cdHFD_WT	0.0852846	0.0476677	0.122902	0.000107268
PC.16.0_22.6	NC_WT-cdHFD_KO	0.080842	0.0432251	0.118459	0.000177915
PC.16.0_22.6	NC_KO-cdHFD_WT	0.0742799	0.0366629	0.111897	0.000386628
PC.16.0_22.6	NC_KO-cdHFD_KO	0.0698373	0.0322204	0.107454	0.000666841
PC.16.0_24.0	NC_WT-cdHFD_WT	6.50627e-06	1.1295e-06	1.1883e-05	0.0168292
PC.16.0_24.0	NC_WT-cdHFD_KO	6.05781e-06	6.81043e-07	1.14346e-05	0.0259758
PC.16.0_24.0	NC_KO-cdHFD_WT	5.88285e-06	5.06084e-07	1.12596e-05	0.0307595
PC.16.0_24.0	NC_KO-cdHFD_KO	5.4344e-06	5.76265e-08	1.08112e-05	0.0473249
PC.16.1_18.2	NC_KO-cdHFD_WT	0.00354633	0.00157147	0.00552119	0.000888282
PC.16.1_18.2	NC_KO-cdHFD_KO	0.00340805	0.00143319	0.00538291	0.00124212
PC.16.1_18.2	NC_WT-cdHFD_WT	0.00316855	0.00119369	0.00514341	0.00224745
PC.16.1_18.2	NC_WT-cdHFD_KO	0.00303027	0.00105541	0.00500513	0.00318617
PC.17.0_20.4	NC_KO-cdHFD_WT	0.0025341	0.00117548	0.00389272	0.00064037
PC.17.0_20.4	NC_KO-cdHFD_KO	0.00242231	0.00106369	0.00378093	0.000944157
PC.17.0_20.4	NC_WT-cdHFD_WT	0.00228436	0.000925742	0.00364299	0.00154008
PC.17.0_20.4	NC_WT-cdHFD_KO	0.00217257	0.000813951	0.0035312	0.00230774
PC.17.1_20.4	NC_KO-cdHFD_WT	0.00354774	0.00186616	0.00522931	0.000211291
PC.17.1_20.4	NC_WT-cdHFD_WT	0.00352809	0.00184652	0.00520967	0.000222439
PC.17.1_20.4	NC_KO-cdHFD_KO	0.00342504	0.00174346	0.00510661	0.000292052
PC.17.1_20.4	NC_WT-cdHFD_KO	0.00340539	0.00172382	0.00508697	0.000307758
PC.18.0	NC_WT-NC_KO	3.32431e-05	9.71165e-06	5.67746e-05	0.00590419
PC.18.0	NC_WT-cdHFD_WT	2.36888e-05	1.57362e-07	4.72203e-05	0.0483143
PC.18.0_18.2	NC_KO-cdHFD_WT	0.11079	0.0590218	0.162559	0.00018501
PC.18.0_18.2	NC_WT-cdHFD_WT	0.107902	0.0561337	0.159671	0.000236379
PC.18.0_18.2	NC_KO-cdHFD_KO	0.104463	0.0526945	0.156232	0.000317929
PC.18.0_18.2	NC_WT-cdHFD_KO	0.101575	0.0498064	0.153344	0.000409364
PC.18.2_18.2	NC_KO-cdHFD_WT	0.0811438	0.0392593	0.123028	0.000458506
PC.18.2_18.2	NC_KO-cdHFD_KO	0.077704	0.0358196	0.119588	0.000671031
PC.18.2_18.2	NC_WT-cdHFD_WT	0.0667469	0.0248624	0.108631	0.0023716
PC.18.2_18.2	NC_WT-cdHFD_KO	0.0633071	0.0214227	0.105192	0.00357582
PC.18.2_20.4	NC_KO-cdHFD_WT	0.0485192	0.0263963	0.0706421	0.000147031
PC.18.2_20.4	NC_KO-cdHFD_KO	0.0473499	0.025227	0.0694728	0.000184846
PC.18.2_20.4	NC_WT-cdHFD_WT	0.0431269	0.021004	0.0652498	0.000433774
PC.18.2_20.4	NC_WT-cdHFD_KO	0.0419576	0.0198347	0.0640805	0.000553366
PC.19.0_20.4	NC_KO-cdHFD_KO	0.00222578	0.00159538	0.00285619	1.12964e-06
PC.19.0_20.4	NC_KO-cdHFD_WT	0.00214793	0.00151752	0.00277834	1.66047e-06
PC.19.0_20.4	NC_WT-cdHFD_KO	0.00166227	0.00103186	0.00229268	2.42644e-05
PC.19.0_20.4	NC_WT-cdHFD_WT	0.00158441	0.000954007	0.00221482	3.92417e-05
PC.20.4_22.6	NC_KO-cdHFD_WT	0.0057958	0.00122963	0.010362	0.0123701
PC.20.4_22.6	NC_KO-cdHFD_KO	0.00536426	0.000798089	0.00993044	0.0202224
PC.24.0_18.2	NC_KO-cdHFD_WT	0.000510808	5.30953e-05	0.00096852	0.0274562
PC.24.0_18.2	NC_WT-cdHFD_WT	0.00050097	4.32581e-05	0.000958683	0.030698
PC.24.0_18.2	NC_KO-cdHFD_KO	0.000467724	1.00116e-05	0.000925436	0.0446876
PC.24.0_18.2	NC_WT-cdHFD_KO	0.000457887	1.74438e-07	0.000915599	0.0499024
PC.24.0_20.4	NC_WT-cdHFD_WT	0.00035021	6.94545e-05	0.000630966	0.0138607
PC.28.0	NC_KO-cdHFD_KO	-3.31649e-05	-5.79952e-05	-8.33455e-06	0.00877288
PC.30.0	NC_KO-cdHFD_KO	-0.000770287	-0.00142059	-0.000119985	0.0192242
PC.30.2	NC_KO-cdHFD_WT	5.27034e-05	6.19017e-06	9.92165e-05	0.0251229
PC.30.2	NC_KO-cdHFD_KO	4.9583e-05	3.06981e-06	9.60962e-05	0.0355862
PC.31.1	NC_WT-cdHFD_WT	0.000292735	7.17463e-05	0.000513724	0.00928571
PC.31.1	NC_KO-cdHFD_WT	0.000265628	4.46388e-05	0.000486616	0.0175515
PC.31.1	NC_WT-cdHFD_KO	0.000263798	4.28092e-05	0.000484787	0.0183243
PC.31.1	NC_KO-cdHFD_KO	0.00023669	1.57016e-05	0.000457679	0.0346674
PC.32.1	NC_WT-cdHFD_WT	0.00830512	0.000815173	0.0157951	0.0284976
PC.32.2	NC_WT-cdHFD_WT	0.00927046	0.00252636	0.0160146	0.00717829
PC.32.2	NC_WT-cdHFD_KO	0.00847456	0.00173045	0.0152187	0.0132135
PC.32.2	NC_KO-cdHFD_WT	0.00831846	0.00157435	0.0150626	0.0149026
PC.32.2	NC_KO-cdHFD_KO	0.00752255	0.00077845	0.0142667	0.0275383
PC.32.4	NC_WT-cdHFD_WT	2.86399e-05	6.53434e-06	5.07454e-05	0.0107926
PC.32.4	NC_WT-cdHFD_KO	2.34498e-05	1.34432e-06	4.55554e-05	0.0365538
PC.32.4	NC_KO-cdHFD_WT	2.25349e-05	4.29348e-07	4.46404e-05	0.0452544
PC.33.0	NC_WT-cdHFD_WT	0.00130415	0.000619617	0.00198869	0.000531766
PC.33.0	NC_KO-cdHFD_WT	0.00129237	0.000607833	0.0019769	0.000575957
PC.33.0	NC_WT-cdHFD_KO	0.00107874	0.000394207	0.00176328	0.00258995
PC.33.0	NC_KO-cdHFD_KO	0.00106696	0.000382422	0.00175149	0.00282212
PC.33.1	NC_KO-cdHFD_WT	0.0048931	0.00292246	0.00686374	4.42622e-05
PC.33.1	NC_WT-cdHFD_WT	0.00456751	0.00259687	0.00653815	8.67728e-05
PC.33.1	NC_KO-cdHFD_KO	0.00452128	0.00255064	0.00649192	9.57039e-05
PC.33.1	NC_WT-cdHFD_KO	0.00419569	0.00222506	0.00616633	0.000194117
PC.33.2	NC_KO-cdHFD_WT	0.00888229	0.0046863	0.0130783	0.000204818
PC.33.2	NC_KO-cdHFD_KO	0.00856544	0.00436946	0.0127614	0.000286175
PC.33.2	NC_WT-cdHFD_WT	0.00666709	0.00247111	0.0108631	0.00242728
PC.33.2	NC_WT-cdHFD_KO	0.00635025	0.00215426	0.0105462	0.00354109
PC.33.3	NC_KO-cdHFD_WT	0.000427793	0.00017421	0.000681376	0.00149856
PC.33.3	NC_KO-cdHFD_KO	0.000401706	0.000148123	0.000655289	0.00248589
PC.33.3	NC_WT-cdHFD_WT	0.000343615	9.00316e-05	0.000597198	0.00793858
PC.33.3	NC_WT-cdHFD_KO	0.000317527	6.39441e-05	0.00057111	0.0135208
PC.34.1	NC_WT-cdHFD_WT	0.0846881	0.0321382	0.137238	0.00216955
PC.34.1	NC_KO-cdHFD_WT	0.079422	0.0268721	0.131972	0.00357778
PC.34.1	NC_WT-cdHFD_KO	0.0744971	0.0219472	0.127047	0.00575701
PC.34.1	NC_KO-cdHFD_KO	0.069231	0.0166812	0.121781	0.00963912
PC.34.5	NC_KO-cdHFD_WT	0.000165135	2.72205e-05	0.000303049	0.0179789
PC.34.5	NC_WT-cdHFD_WT	0.000161834	2.39198e-05	0.000299749	0.0203642
PC.34.6	NC_KO-cdHFD_WT	2.29123e-05	1.00414e-05	3.57831e-05	0.000956632
PC.34.6	NC_KO-cdHFD_KO	2.02593e-05	7.3884e-06	3.31302e-05	0.00261374
PC.34.6	NC_WT-cdHFD_WT	1.72797e-05	4.40885e-06	3.01506e-05	0.00846668
PC.34.6	NC_WT-cdHFD_KO	1.46268e-05	1.75588e-06	2.74977e-05	0.0246905
PC.35.1	NC_KO-cdHFD_WT	0.00842466	0.00392544	0.0129239	0.000618997
PC.35.1	NC_WT-cdHFD_WT	0.00818944	0.00369022	0.0126887	0.000791147
PC.35.1	NC_KO-cdHFD_KO	0.00763349	0.00313426	0.0121327	0.00143002
PC.35.1	NC_WT-cdHFD_KO	0.00739827	0.00289904	0.0118975	0.00184604
PC.35.2	NC_KO-cdHFD_WT	0.0249044	0.0094784	0.0403305	0.00213902
PC.35.2	NC_KO-cdHFD_KO	0.0244371	0.00901104	0.0398631	0.00248557
PC.35.2	NC_WT-cdHFD_WT	0.0182444	0.0028184	0.0336705	0.0194054
PC.35.2	NC_WT-cdHFD_KO	0.0177771	0.00235104	0.0332031	0.0227201
PC.35.3	NC_KO-cdHFD_WT	0.00364791	0.00148923	0.00580659	0.00147766
PC.35.3	NC_KO-cdHFD_KO	0.00359145	0.00143277	0.00575013	0.00167875
PC.35.3	NC_WT-cdHFD_WT	0.00250566	0.000346976	0.00466434	0.0217565
PC.35.3	NC_WT-cdHFD_KO	0.00244919	0.000290512	0.00460787	0.0249284
PC.35.4	NC_KO-cdHFD_WT	0.00064273	0.000230874	0.00105459	0.00279536
PC.35.4	NC_KO-cdHFD_KO	0.00061407	0.000202214	0.00102593	0.00396534
PC.35.4	NC_WT-cdHFD_WT	0.000484985	7.31282e-05	0.000896841	0.0199324
PC.35.4	NC_WT-cdHFD_KO	0.000456325	4.44683e-05	0.000868181	0.028626
PC.36.0	NC_WT-cdHFD_WT	0.000734269	9.04303e-05	0.00137811	0.024178
PC.36.6	NC_KO-cdHFD_WT	0.00196055	0.000893111	0.00302799	0.000731966
PC.36.6	NC_WT-cdHFD_WT	0.00152537	0.000457934	0.00259281	0.00543258
PC.36.6	NC_KO-cdHFD_KO	0.00146111	0.000393666	0.00252855	0.00739588
PC.37.1	NC_WT-cdHFD_WT	0.00141025	0.000385227	0.00243527	0.00713338
PC.37.1	NC_KO-cdHFD_WT	0.00138441	0.000359389	0.00240943	0.00812155
PC.37.1	NC_WT-cdHFD_KO	0.00130727	0.000282251	0.0023323	0.0119865
PC.37.1	NC_KO-cdHFD_KO	0.00128144	0.000256413	0.00230646	0.0136627
PC.37.2	NC_KO-cdHFD_WT	0.0133592	0.00568364	0.0210347	0.0011568
PC.37.2	NC_KO-cdHFD_KO	0.01317	0.00549446	0.0208455	0.00130284
PC.37.2	NC_WT-cdHFD_WT	0.00879967	0.00112414	0.0164752	0.0234346
PC.37.2	NC_WT-cdHFD_KO	0.00861048	0.000934952	0.016286	0.0266398
PC.37.4	NC_WT-cdHFD_WT	0.0162878	0.00627015	0.0263054	0.0020213
PC.37.4	NC_KO-cdHFD_WT	0.0153299	0.00531226	0.0253475	0.00325293
PC.37.4	NC_WT-cdHFD_KO	0.0147452	0.00472761	0.0247629	0.00436685
PC.37.4	NC_KO-cdHFD_KO	0.0137873	0.00376972	0.023805	0.00711561
PC.37.6	NC_WT-cdHFD_WT	0.000221993	1.29117e-05	0.000431075	0.0363763
PC.37.6	NC_WT-cdHFD_KO	0.000212238	3.15644e-06	0.00042132	0.0462722
PC.38.0	NC_KO-cdHFD_WT	0.000110281	4.28064e-05	0.000177755	0.00193842
PC.38.0	NC_KO-cdHFD_KO	9.61515e-05	2.86772e-05	0.000163626	0.00554447
PC.38.0	NC_WT-cdHFD_WT	8.0778e-05	1.33037e-05	0.000148252	0.0179981
PC.38.1	NC_KO-cdHFD_WT	0.00235403	0.000150291	0.00455778	0.0351834
PC.38.7	NC_KO-cdHFD_WT	0.0207495	0.0089839	0.0325151	0.0010355
PC.38.7	NC_WT-cdHFD_WT	0.0202197	0.00845411	0.0319853	0.0012859
PC.38.7	NC_KO-cdHFD_KO	0.0190121	0.00724655	0.0307777	0.00212355
PC.38.7	NC_WT-cdHFD_KO	0.0184823	0.00671676	0.0302479	0.00265518
PC.39.0	NC_KO-cdHFD_WT	2.28641e-05	1.06135e-05	3.51147e-05	0.000636898
PC.39.0	NC_KO-cdHFD_KO	2.28298e-05	1.05792e-05	3.50805e-05	0.000645283
PC.39.0	NC_WT-cdHFD_WT	1.8905e-05	6.65434e-06	3.11556e-05	0.00304927
PC.39.0	NC_WT-cdHFD_KO	1.88707e-05	6.62005e-06	3.11213e-05	0.00309233
PC.39.4	NC_KO-cdHFD_KO	0.00739371	0.00409284	0.0106946	0.000120389
PC.39.4	NC_KO-cdHFD_WT	0.00736284	0.00406197	0.0106637	0.000125275
PC.39.4	NC_WT-cdHFD_KO	0.00635441	0.00305355	0.00965528	0.000485072
PC.39.4	NC_WT-cdHFD_WT	0.00632355	0.00302268	0.00962441	0.000506442
PC.39.5	NC_WT-cdHFD_WT	0.00298182	0.00146929	0.00449435	0.000392339
PC.39.5	NC_WT-cdHFD_KO	0.00286311	0.00135058	0.00437564	0.000562786
PC.39.5	NC_KO-cdHFD_WT	0.00266195	0.00114943	0.00417448	0.00105369
PC.39.5	NC_KO-cdHFD_KO	0.00254324	0.00103072	0.00405577	0.00153956
PC.39.6	NC_KO-cdHFD_KO	0.00306049	0.000675961	0.00544503	0.0114923
PC.39.6	NC_KO-cdHFD_WT	0.00300239	0.000617855	0.00538692	0.0130416
PC.39.7	NC_KO-cdHFD_WT	0.00220833	0.00121937	0.0031973	0.000124001
PC.39.7	NC_KO-cdHFD_KO	0.00212524	0.00113628	0.00311421	0.000178013
PC.39.7	NC_WT-cdHFD_WT	0.00197893	0.000989962	0.00296789	0.000343063
PC.39.7	NC_WT-cdHFD_KO	0.00189584	0.000906872	0.0028848	0.000503486
PC.40.10	NC_KO-cdHFD_WT	3.42103e-05	4.14646e-06	6.42741e-05	0.0244987
PC.40.10	NC_KO-cdHFD_KO	3.22483e-05	2.1845e-06	6.23121e-05	0.0343794
PC.40.7	NC_WT-cdHFD_WT	0.0449161	0.0242605	0.0655717	0.000159335
PC.40.7	NC_KO-cdHFD_WT	0.0448776	0.024222	0.0655332	0.000160622
PC.40.7	NC_WT-cdHFD_KO	0.0420708	0.0214152	0.0627264	0.000292082
PC.40.7	NC_KO-cdHFD_KO	0.0420324	0.0213768	0.062688	0.000294527
PC.40.8	NC_KO-cdHFD_WT	0.0344582	0.015498	0.0534185	0.000801672
PC.40.8	NC_KO-cdHFD_KO	0.0333053	0.014345	0.0522655	0.00107076
PC.40.8	NC_WT-cdHFD_WT	0.0276916	0.00873138	0.0466519	0.00462739
PC.40.8	NC_WT-cdHFD_KO	0.0265387	0.00757843	0.0454989	0.00631075
PC.40.9	NC_KO-cdHFD_WT	0.00197542	0.000159433	0.00379141	0.0317863
PC.40.9	NC_KO-cdHFD_KO	0.00193314	0.000117151	0.00374912	0.0358612
PC.41.2	NC_KO-cdHFD_WT	0.000148462	2.76042e-05	0.00026932	0.0152983
PC.41.2	NC_KO-cdHFD_KO	0.000135474	1.46165e-05	0.000256332	0.0267605
PC.41.5	NC_KO-cdHFD_WT	0.000160427	4.70652e-05	0.000273788	0.0058301
PC.41.5	NC_WT-cdHFD_WT	0.000156483	4.31217e-05	0.000269845	0.00696791
PC.41.5	NC_KO-cdHFD_KO	0.000139619	2.62572e-05	0.00025298	0.0150441
PC.41.5	NC_WT-cdHFD_KO	0.000135675	2.23137e-05	0.000249037	0.0180291
PC.41.6	NC_KO-cdHFD_WT	0.00173584	0.00131617	0.0021555	1.97218e-07
PC.41.6	NC_KO-cdHFD_KO	0.00167442	0.00125475	0.00209408	2.94842e-07
PC.41.6	NC_WT-cdHFD_WT	0.00115132	0.000731653	0.00157098	1.62197e-05
PC.41.6	NC_WT-cdHFD_KO	0.0010899	0.000670235	0.00150956	2.82766e-05
PC.41.6	NC_WT-NC_KO	-0.000584519	-0.00100418	-0.000164855	0.0065371
PC.41.7	NC_KO-cdHFD_WT	0.000416662	0.000133218	0.000700107	0.00440983
PC.41.7	NC_KO-cdHFD_KO	0.000403677	0.000120232	0.000687121	0.00556788
PC.41.7	NC_WT-cdHFD_WT	0.000380578	9.71332e-05	0.000664022	0.00846038
PC.41.7	NC_WT-cdHFD_KO	0.000367592	8.41475e-05	0.000651036	0.0107214
PC.41.8	NC_WT-cdHFD_WT	0.00012235	4.99395e-05	0.000194761	0.00147919
PC.41.8	NC_KO-cdHFD_WT	0.000117993	4.55822e-05	0.000190404	0.00198593
PC.41.8	NC_WT-cdHFD_KO	0.000116771	4.43605e-05	0.000189182	0.00215836
PC.41.8	NC_KO-cdHFD_KO	0.000112414	4.00032e-05	0.000184825	0.00291114
PC.42.1	NC_KO-cdHFD_WT	0.000117728	4.21189e-05	0.000193336	0.0028447
PC.42.1	NC_WT-cdHFD_WT	0.000108506	3.28974e-05	0.000184115	0.00526618
PC.42.1	NC_KO-cdHFD_KO	8.8001e-05	1.23924e-05	0.00016361	0.0214008
PC.42.1	NC_WT-cdHFD_KO	7.87794e-05	3.17082e-06	0.000154388	0.0402983
PC.42.6	NC_WT-cdHFD_WT	0.000773259	0.000207773	0.00133874	0.00744821
PC.42.6	NC_WT-cdHFD_KO	0.000747631	0.000182145	0.00131312	0.00940925
PC.42.7	NC_KO-cdHFD_WT	0.00369902	0.000897712	0.00650033	0.00948943
PC.42.7	NC_KO-cdHFD_KO	0.00350729	0.000705979	0.0063086	0.0135309
PC.42.8	NC_KO-cdHFD_WT	0.00113642	0.000458846	0.001814	0.0015719
PC.42.8	NC_KO-cdHFD_KO	0.000924434	0.000246859	0.00160201	0.00756786
PC.42.8	NC_WT-cdHFD_WT	0.000832124	0.000154548	0.0015097	0.0153232
PC.42.9	NC_KO-cdHFD_KO	0.00137364	0.000109345	0.00263794	0.0320025
PC.42.9	NC_KO-cdHFD_WT	0.00133307	6.87682e-05	0.00259737	0.0377878
PC.44.12	NC_KO-cdHFD_WT	0.000633837	5.95012e-05	0.00120817	0.0292831
PC.44.12	NC_KO-cdHFD_KO	0.000605333	3.09979e-05	0.00117967	0.03787
PC.O.18.0_18.1	NC_KO-cdHFD_KO	-3.65203e-05	-4.95927e-05	-2.34479e-05	1.34652e-05
PC.O.18.0_18.1	NC_WT-cdHFD_KO	-2.91572e-05	-4.22296e-05	-1.60848e-05	0.000125351
PC.O.18.0_18.1	NC_KO-cdHFD_WT	-2.18958e-05	-3.49682e-05	-8.82343e-06	0.00158904
PC.O.18.0_18.1	cdHFD_WT-cdHFD_KO	-1.46244e-05	-2.76968e-05	-1.55203e-06	0.0270702
PC.O.18.0_18.1	NC_WT-cdHFD_WT	-1.45327e-05	-2.76051e-05	-1.46033e-06	0.0280751
PC.O.18.0_18.2	NC_KO-cdHFD_KO	-1.19538e-05	-2.33718e-05	-5.35771e-07	0.0392743
PC.O.18.0_20.4	NC_KO-cdHFD_KO	-0.0016576	-0.00280695	-0.000508251	0.00507887
PC.O.18.1_18.1	NC_KO-cdHFD_KO	-4.52765e-05	-6.75224e-05	-2.30307e-05	0.000294045
PC.O.18.1_18.1	NC_WT-cdHFD_KO	-4.07198e-05	-6.29656e-05	-1.8474e-05	0.000753784
PC.O.18.1_18.1	NC_KO-cdHFD_WT	-2.5796e-05	-4.80418e-05	-3.55017e-06	0.0218868
PC.O.18.1_18.2	NC_KO-cdHFD_KO	-2.67317e-05	-3.80578e-05	-1.54056e-05	7.28013e-05
PC.O.18.1_18.2	NC_WT-cdHFD_KO	-1.77545e-05	-2.90806e-05	-6.42844e-06	0.00269928
PC.O.18.1_18.2	cdHFD_WT-cdHFD_KO	-1.58265e-05	-2.71526e-05	-4.50042e-06	0.00638724
PC.O.18.1_20.3	NC_KO-cdHFD_KO	-0.00025634	-0.000376531	-0.000136149	0.000191031
PC.O.18.1_20.3	NC_WT-cdHFD_KO	-0.000220464	-0.000340655	-0.000100273	0.000740295
PC.O.18.1_20.3	NC_KO-cdHFD_WT	-0.00016875	-0.000288941	-4.8559e-05	0.00617282
PC.O.18.1_20.3	NC_WT-cdHFD_WT	-0.000132874	-0.000253065	-1.26831e-05	0.0289919
PC.O.18.1_22.4	NC_KO-cdHFD_KO	-0.000681235	-0.000962804	-0.000399667	5.71513e-05
PC.O.18.1_22.4	NC_WT-cdHFD_KO	-0.000557482	-0.000839051	-0.000275914	0.000377463
PC.O.18.1_22.4	NC_KO-cdHFD_WT	-0.000371245	-0.000652813	-8.96763e-05	0.00958675
PC.O.18.1_22.4	cdHFD_WT-cdHFD_KO	-0.000309991	-0.000591559	-2.8422e-05	0.0296901
PC.O.20.0_20.4	NC_WT-cdHFD_WT	0.000718496	0.000306719	0.00113027	0.00113269
PC.O.20.0_20.4	NC_WT-cdHFD_KO	0.000612877	0.000201101	0.00102465	0.00401797
PC.O.22.0_20.4	NC_WT-cdHFD_WT	0.000139382	3.83821e-05	0.000240381	0.00698113
PC.O.22.0_20.4	NC_WT-cdHFD_KO	0.000105983	4.98354e-06	0.000206983	0.0387868
PC.O.30.0	NC_KO-cdHFD_KO	-0.00014226	-0.000200278	-8.4243e-05	5.01047e-05
PC.O.30.0	NC_WT-cdHFD_KO	-0.000115393	-0.000173411	-5.7376e-05	0.000362316
PC.O.30.0	cdHFD_WT-cdHFD_KO	-7.29092e-05	-0.000130927	-1.48918e-05	0.0132073
PC.O.30.0	NC_KO-cdHFD_WT	-6.93513e-05	-0.000127369	-1.13338e-05	0.018169
PC.O.32.1	NC_KO-cdHFD_KO	-0.000467164	-0.000781101	-0.000153227	0.0040239
PC.O.32.1	NC_WT-cdHFD_KO	-0.000332775	-0.000646712	-1.88376e-05	0.0367071
PC.O.33.0	NC_WT-cdHFD_WT	9.28264e-05	2.14672e-05	0.000164186	0.0105039
PC.O.34.1	NC_KO-cdHFD_KO	-0.00845265	-0.015331	-0.00157428	0.0152609
PC.O.34.3	NC_WT-cdHFD_WT	0.000320389	0.000188301	0.000452477	5.57457e-05
PC.O.34.3	NC_WT-cdHFD_KO	0.000273146	0.000141058	0.000405233	0.000254214
PC.O.34.3	NC_KO-cdHFD_WT	0.000243289	0.000111201	0.000375377	0.000714325
PC.O.34.3	NC_KO-cdHFD_KO	0.000196045	6.39577e-05	0.000328133	0.00410355
PC.O.35.2	NC_KO-cdHFD_KO	-1.16031e-05	-2.08016e-05	-2.40456e-06	0.0128869
PC.O.35.2	cdHFD_WT-cdHFD_KO	-1.11895e-05	-2.03881e-05	-1.991e-06	0.0162799
PC.O.36.0	NC_WT-cdHFD_WT	9.82187e-05	1.28435e-06	0.000195153	0.0467134
PC.O.36.5	NC_KO-cdHFD_KO	-0.000855707	-0.00127406	-0.000437353	0.000281014
PC.O.36.5	cdHFD_WT-cdHFD_KO	-0.000757957	-0.00117631	-0.000339603	0.000823311
PC.O.36.5	NC_WT-cdHFD_KO	-0.000685622	-0.00110398	-0.000267268	0.0018965
PC.O.38.2	NC_WT-cdHFD_WT	0.000323661	8.74667e-05	0.000559856	0.00733821
PC.O.38.2	NC_WT-cdHFD_KO	0.000257838	2.16434e-05	0.000494032	0.0311595
PC.O.38.6	cdHFD_WT-cdHFD_KO	-0.000310411	-0.000618625	-2.19718e-06	0.0482049
PC.O.38.7	NC_KO-cdHFD_KO	-0.000237961	-0.000314046	-0.000161875	4.14602e-06
PC.O.38.7	NC_WT-cdHFD_KO	-0.000194352	-0.000270437	-0.000118266	3.33874e-05
PC.O.38.7	NC_KO-cdHFD_WT	-0.000151009	-0.000227095	-7.49235e-05	0.00036931
PC.O.38.7	NC_WT-cdHFD_WT	-0.0001074	-0.000183485	-3.13142e-05	0.00593882
PC.O.38.7	cdHFD_WT-cdHFD_KO	-8.69518e-05	-0.000163037	-1.08663e-05	0.0238828
PC.O.40.1	NC_WT-cdHFD_KO	-3.91854e-05	-6.3849e-05	-1.45217e-05	0.00242886
PC.O.40.1	NC_KO-cdHFD_KO	-3.68567e-05	-6.15204e-05	-1.21931e-05	0.00389794
PC.O.40.1	NC_WT-cdHFD_WT	-2.72783e-05	-5.19419e-05	-2.6146e-06	0.0289189
PC.O.40.1	NC_KO-cdHFD_WT	-2.49496e-05	-4.96133e-05	-2.8595e-07	0.0471124
PC.O.40.7	NC_KO-cdHFD_KO	-0.000979901	-0.00123909	-0.000720709	5.35051e-07
PC.O.40.7	NC_WT-cdHFD_KO	-0.000916327	-0.00117552	-0.000657135	1.11373e-06
PC.O.40.7	NC_KO-cdHFD_WT	-0.000607605	-0.000866797	-0.000348412	7.77574e-05
PC.O.40.7	NC_WT-cdHFD_WT	-0.000544031	-0.000803223	-0.000284838	0.000221596
PC.O.40.7	cdHFD_WT-cdHFD_KO	-0.000372297	-0.000631489	-0.000113104	0.00523215
PC.O.40.9	NC_WT-cdHFD_WT	4.01839e-05	1.74829e-05	6.28849e-05	0.00100351
PC.O.40.9	NC_KO-cdHFD_WT	3.83031e-05	1.56021e-05	6.10041e-05	0.00149642
PC.O.40.9	NC_WT-cdHFD_KO	3.76482e-05	1.49472e-05	6.03492e-05	0.00172275
PC.O.40.9	NC_KO-cdHFD_KO	3.57674e-05	1.30664e-05	5.84684e-05	0.00259365
PC.O.42.6	NC_WT-cdHFD_WT	0.000611234	0.000467661	0.000754807	1.426e-07
PC.O.42.6	NC_WT-cdHFD_KO	0.000566351	0.000422778	0.000709924	3.34621e-07
PC.O.42.6	NC_KO-cdHFD_WT	0.000370534	0.000226961	0.000514107	3.01177e-05
PC.O.42.6	NC_KO-cdHFD_KO	0.000325651	0.000182079	0.000469224	0.000106812
PC.O.42.6	NC_WT-NC_KO	0.0002407	9.71269e-05	0.000384273	0.00157719
PC.O.42.7	NC_KO-cdHFD_WT	0.000518142	2.74733e-05	0.00100881	0.0374767
PC.O.42.7	NC_WT-cdHFD_WT	0.000511817	2.11484e-05	0.00100248	0.040057
PE.15.0_18.2	NC_KO-cdHFD_WT	0.00333744	0.00127843	0.00539644	0.00207192
PE.15.0_18.2	NC_WT-cdHFD_WT	0.00289975	0.000840742	0.00495875	0.00603814
PE.15.0_18.2	NC_KO-cdHFD_KO	0.00273099	0.000671988	0.00479	0.00920427
PE.15.0_18.2	NC_WT-cdHFD_KO	0.00229331	0.000234301	0.00435231	0.027773
PE.16.0_16.1	NC_KO-cdHFD_KO	-0.0754644	-0.115662	-0.0352664	0.00060517
PE.16.0_16.1	NC_WT-cdHFD_KO	-0.0699807	-0.110179	-0.0297827	0.0011545
PE.16.0_16.1	cdHFD_WT-cdHFD_KO	-0.0427655	-0.0829635	-0.00256751	0.03598
PE.16.0_18.3	NC_KO-cdHFD_WT	0.01606	0.00231595	0.029804	0.020894
PE.16.0_20.5	NC_WT-cdHFD_WT	0.0231478	0.00437496	0.0419207	0.0149332
PE.16.0_20.5	NC_KO-cdHFD_WT	0.0230713	0.00429842	0.0418442	0.0152532
PE.16.1_18.2	NC_KO-cdHFD_WT	0.111966	0.0412968	0.182636	0.00248285
PE.16.1_18.2	NC_WT-cdHFD_WT	0.110338	0.0396683	0.181007	0.00278485
PE.16.1_18.2	NC_KO-cdHFD_KO	0.0787342	0.00806481	0.149404	0.0277259
PE.16.1_18.2	NC_WT-cdHFD_KO	0.0771058	0.00643635	0.147775	0.0312496
PE.16.1_20.4	NC_WT-cdHFD_WT	0.132925	0.0699715	0.195878	0.000209704
PE.16.1_20.4	NC_KO-cdHFD_WT	0.113321	0.0503673	0.176274	0.000870199
PE.16.1_20.4	NC_WT-cdHFD_KO	0.110385	0.0474315	0.173338	0.00108703
PE.16.1_20.4	NC_KO-cdHFD_KO	0.0907806	0.0278272	0.153734	0.00508348
PE.16.1_20.5	NC_KO-cdHFD_WT	0.00636706	0.00263584	0.0100983	0.00136359
PE.16.1_20.5	NC_KO-cdHFD_KO	0.00567119	0.00193997	0.00940241	0.0034268
PE.16.1_20.5	NC_WT-cdHFD_WT	0.00454979	0.000818573	0.00828102	0.016033
PE.16.1_20.5	NC_WT-cdHFD_KO	0.00385393	0.000122707	0.00758515	0.0422238
PE.16.1_22.6	NC_WT-cdHFD_WT	0.236277	0.0747233	0.397832	0.00458022
PE.16.1_22.6	NC_KO-cdHFD_WT	0.214222	0.0526678	0.375776	0.00922131
PE.17.0_18.2	NC_KO-cdHFD_WT	0.0463379	0.0205447	0.0721311	0.000885004
PE.17.0_18.2	NC_KO-cdHFD_KO	0.0386146	0.0128215	0.0644078	0.00384487
PE.17.0_18.2	NC_WT-cdHFD_WT	0.0366157	0.0108226	0.0624089	0.00570008
PE.17.0_18.2	NC_WT-cdHFD_KO	0.0288925	0.0030993	0.0546856	0.0268692
PE.17.0_20.4	NC_KO-cdHFD_WT	0.133376	0.0654074	0.201345	0.000408954
PE.17.0_20.4	NC_WT-cdHFD_WT	0.130652	0.0626835	0.198621	0.000491451
PE.17.0_20.4	NC_KO-cdHFD_KO	0.114291	0.0463222	0.18226	0.00153905
PE.17.0_20.4	NC_WT-cdHFD_KO	0.111567	0.0435982	0.179536	0.00187252
PE.17.1_18.1	NC_WT-cdHFD_WT	0.0110969	0.00379116	0.0184026	0.00344404
PE.17.1_18.1	NC_KO-cdHFD_WT	0.0104667	0.00316104	0.0177724	0.00533156
PE.17.1_18.1	NC_WT-cdHFD_KO	0.00925793	0.00195223	0.0165636	0.0125037
PE.17.1_18.1	NC_KO-cdHFD_KO	0.00862781	0.00132211	0.0159335	0.0195814
PE.18.0_22.4	NC_KO-cdHFD_KO	-0.186316	-0.371455	-0.00117781	0.048395
PE.18.0_22.6	NC_KO-cdHFD_KO	-0.852189	-1.39685	-0.307531	0.00273924
PE.18.0_22.6	NC_WT-cdHFD_KO	-0.810937	-1.35559	-0.266279	0.00400746
PE.18.1_18.2	NC_KO-cdHFD_WT	0.968857	0.446367	1.49135	0.000673843
PE.18.1_18.2	NC_WT-cdHFD_WT	0.85253	0.330041	1.37502	0.00196476
PE.18.1_18.2	NC_KO-cdHFD_KO	0.691728	0.169238	1.21422	0.00932189
PE.18.1_18.2	NC_WT-cdHFD_KO	0.575401	0.052912	1.09789	0.0296396
PE.18.1_20.4	NC_KO-cdHFD_WT	0.640505	0.204236	1.07677	0.00445156
PE.18.1_20.4	NC_WT-cdHFD_WT	0.617096	0.180827	1.05337	0.0058508
PE.18.1_22.6	NC_WT-cdHFD_KO	-0.748786	-1.15664	-0.340933	0.000734602
PE.18.1_22.6	NC_KO-cdHFD_KO	-0.714641	-1.12249	-0.306788	0.00109349
PE.18.1_22.6	NC_WT-cdHFD_WT	-0.459236	-0.867089	-0.0513835	0.0260676
PE.18.1_22.6	NC_KO-cdHFD_WT	-0.425092	-0.832945	-0.0172393	0.0402295
PE.18.2_18.3	NC_KO-cdHFD_WT	0.083864	0.0239795	0.143749	0.00628725
PE.18.2_18.3	NC_KO-cdHFD_KO	0.0801822	0.0202977	0.140067	0.00862528
PE.18.2_20.4	NC_KO-cdHFD_WT	0.439452	0.182416	0.696488	0.00134221
PE.18.2_20.4	NC_KO-cdHFD_KO	0.351627	0.0945906	0.608663	0.00742597
PE.18.2_20.4	NC_WT-cdHFD_WT	0.276797	0.0197609	0.533833	0.0336365
PE.18.2_22.6	NC_KO-cdHFD_WT	0.131424	0.0452419	0.217605	0.00334122
PE.18.2_22.6	NC_KO-cdHFD_KO	0.111778	0.0255962	0.19796	0.0107143
PE.18.2_22.6	NC_WT-cdHFD_WT	0.0958103	0.00962865	0.181992	0.0280731
PE.18.3_22.6	NC_KO-cdHFD_WT	0.0504654	0.00268935	0.0982415	0.0374188
PE.24.0_18.2	NC_WT-cdHFD_WT	0.00133927	0.00018587	0.00249266	0.0217096
PE.33.1	NC_WT-cdHFD_WT	0.00468815	0.000659578	0.00871673	0.0214205
PE.34.2	NC_KO-cdHFD_WT	0.355801	0.0694574	0.642145	0.0142121
PE.34.2	NC_WT-cdHFD_WT	0.317338	0.030994	0.603681	0.0285858
PE.36.4	NC_KO-cdHFD_WT	0.161694	0.0398596	0.283528	0.00916643
PE.36.4	NC_KO-cdHFD_KO	0.13677	0.0149357	0.258604	0.0265318
PE.37.6	NC_KO-cdHFD_WT	0.0520274	0.0108475	0.0932073	0.0127531
PE.38.4	NC_WT-cdHFD_WT	0.770741	0.106952	1.43453	0.0217126
PE.38.4	NC_KO-cdHFD_WT	0.691608	0.0278179	1.3554	0.0403044
PE.42.10	NC_KO-cdHFD_WT	0.0191546	0.000425442	0.0378838	0.0444943
PE.42.8	NC_WT-cdHFD_KO	-0.0407153	-0.0740514	-0.00737907	0.0158696
PE.42.8	cdHFD_WT-cdHFD_KO	-0.0347025	-0.0680387	-0.00136628	0.0404968
PE.Cer..d42.3.	NC_KO-cdHFD_KO	-0.00707141	-0.0109941	-0.00314875	0.000859395
PE.Cer..d42.3.	NC_WT-cdHFD_KO	-0.0056721	-0.00959477	-0.00174944	0.0049822
PE.O.15.1_20.4	NC_KO-cdHFD_KO	-0.00855984	-0.013529	-0.00359065	0.00126107
PE.O.15.1_20.4	NC_WT-cdHFD_KO	-0.00806627	-0.0130355	-0.00309708	0.00204794
PE.O.15.1_20.4	cdHFD_WT-cdHFD_KO	-0.00528327	-0.0102525	-0.000314077	0.0361044
PE.O.16.1_18.1	NC_KO-cdHFD_KO	-0.069733	-0.134465	-0.00500109	0.0335706
PE.O.16.1_18.2	NC_WT-cdHFD_WT	0.0260624	0.00878349	0.0433413	0.00363276
PE.O.16.1_20.3	NC_WT-cdHFD_WT	0.00746149	0.000737758	0.0141852	0.0283663
PE.O.16.1_20.5	NC_KO-cdHFD_KO	-0.0117454	-0.0188115	-0.00467927	0.00169121
PE.O.16.1_20.5	NC_WT-cdHFD_KO	-0.0107177	-0.0177838	-0.00365155	0.00348172
PE.O.16.1_20.5	cdHFD_WT-cdHFD_KO	-0.00718688	-0.014253	-0.00012077	0.0458001
PE.O.16.1_22.5	NC_KO-cdHFD_KO	-0.0412055	-0.0771815	-0.00522944	0.0235689
PE.O.16.1_22.5	cdHFD_WT-cdHFD_KO	-0.0365723	-0.0725484	-0.00059633	0.0459217
PE.O.18.0_22.4	NC_KO-cdHFD_KO	-0.0123379	-0.0231811	-0.00149474	0.0245078
PE.O.18.1_18.1	NC_KO-cdHFD_KO	-0.0393375	-0.0680156	-0.0106594	0.00728652
PE.O.18.1_18.1	NC_WT-cdHFD_KO	-0.0334556	-0.0621337	-0.00477747	0.0211035
PE.O.18.1_22.5	NC_KO-cdHFD_KO	-0.0343753	-0.062815	-0.00593549	0.0169493
PE.O.18.1_22.6	NC_KO-cdHFD_KO	-0.202265	-0.380482	-0.0240478	0.0248822
PE.O.18.1_22.6	NC_WT-cdHFD_KO	-0.189285	-0.367502	-0.0110677	0.0363109
PE.O.18.1_22.6	cdHFD_WT-cdHFD_KO	-0.182693	-0.36091	-0.00447544	0.0439488
PE.O.18.2_18.1	cdHFD_WT-cdHFD_KO	-0.0218834	-0.0437202	-4.66395e-05	0.0494555
PE.O.18.2_22.5	NC_WT-cdHFD_KO	-0.0459045	-0.0802334	-0.0115757	0.00870346
PE.O.18.2_22.5	NC_KO-cdHFD_KO	-0.0423358	-0.0766647	-0.00800691	0.0149181
PE.O.18.2_22.6	NC_KO-cdHFD_KO	-0.132951	-0.223622	-0.0422813	0.0044929
PE.O.18.2_22.6	NC_WT-cdHFD_KO	-0.0986069	-0.189277	-0.00793667	0.0318293
PE.O.20.1_16.0	NC_KO-cdHFD_KO	-0.0988415	-0.162946	-0.0347368	0.00306931
PE.O.20.1_16.0	NC_WT-cdHFD_KO	-0.0781376	-0.142242	-0.0140329	0.0160731
PE.O.20.1_16.0	cdHFD_WT-cdHFD_KO	-0.0680062	-0.132111	-0.0039015	0.0365447
PE.O.38.7	NC_KO-cdHFD_KO	-0.0197616	-0.0311694	-0.00835388	0.00120332
PE.O.38.7	NC_WT-cdHFD_KO	-0.0159362	-0.0273439	-0.00452839	0.00640011
PEtOH.16.0_18.2	NC_WT-cdHFD_WT	0.0669709	0.0179352	0.116007	0.00751234
PEtOH.16.0_18.2	NC_WT-NC_KO	0.0623746	0.0133388	0.11141	0.0121959
PEtOH.16.0_18.2	NC_WT-cdHFD_KO	0.0496808	0.000645018	0.0987165	0.0467364
PEtOH.16.1_20.4	NC_WT-cdHFD_WT	0.00561983	0.000348813	0.0108908	0.0355536
PEtOH.18.0_18.2	NC_WT-NC_KO	0.0286757	0.00660563	0.0507457	0.0105874
PEtOH.18.0_18.2	NC_WT-cdHFD_WT	0.0225508	0.000480801	0.0446209	0.0447078
PG.16.0_16.1	NC_KO-cdHFD_WT	0.000836488	9.66099e-05	0.00157637	0.0254528
PG.16.0_16.1	NC_WT-cdHFD_WT	0.00081557	7.56922e-05	0.00155545	0.0294809
PG.16.0_16.1	NC_KO-cdHFD_KO	0.000800326	6.04481e-05	0.0015402	0.0328067
PG.16.0_16.1	NC_WT-cdHFD_KO	0.000779408	3.95303e-05	0.00151929	0.0379765
PG.16.0_18.0	NC_KO-cdHFD_KO	-0.00101715	-0.00165431	-0.000379998	0.00233887
PG.16.0_18.0	NC_KO-cdHFD_WT	-0.000986539	-0.00162369	-0.000349384	0.00297141
PG.16.0_18.0	NC_WT-cdHFD_KO	-0.000894815	-0.00153197	-0.00025766	0.00616096
PG.16.0_18.0	NC_WT-cdHFD_WT	-0.000864201	-0.00150136	-0.000227045	0.00788543
PG.16.0_18.2	NC_KO-cdHFD_KO	0.0243912	0.012031	0.0367513	0.000388857
PG.16.0_18.2	NC_KO-cdHFD_WT	0.0241878	0.0118277	0.0365479	0.00041915
PG.16.0_18.2	NC_WT-cdHFD_KO	0.0141265	0.00176635	0.0264866	0.0238715
PG.16.0_18.2	NC_WT-cdHFD_WT	0.0139231	0.00156297	0.0262832	0.0260044
PG.16.0_20.3	NC_WT-cdHFD_KO	-0.00144086	-0.00233717	-0.000544547	0.00221324
PG.16.0_20.3	NC_KO-cdHFD_KO	-0.000958265	-0.00185458	-6.19547e-05	0.0350155
PG.16.0_22.6	NC_KO-cdHFD_KO	-0.00308318	-0.00517745	-0.000988921	0.00436075
PG.16.0_22.6	NC_WT-cdHFD_KO	-0.00279304	-0.0048873	-0.000698773	0.00886389
PG.16.0_22.6	NC_KO-cdHFD_WT	-0.00225948	-0.00435374	-0.000165218	0.0332878
PG.16.1_18.1	NC_KO-cdHFD_KO	-0.00992012	-0.0155367	-0.0043035	0.00102254
PG.16.1_18.1	NC_WT-cdHFD_KO	-0.00928829	-0.0149049	-0.00367167	0.00176307
PG.16.1_18.2	NC_KO-cdHFD_KO	-0.00210967	-0.00394381	-0.00027554	0.0229792
PG.16.1_18.2	NC_WT-cdHFD_KO	-0.00184728	-0.00368142	-1.31497e-05	0.0481949
PG.17.1_18.1	NC_WT-cdHFD_KO	-0.00128955	-0.00209029	-0.000488799	0.00218187
PG.17.1_18.1	NC_KO-cdHFD_KO	-0.00128247	-0.00208321	-0.000481721	0.00227944
PG.17.1_18.1	NC_WT-cdHFD_WT	-0.00103551	-0.00183626	-0.000234769	0.0109282
PG.17.1_18.1	NC_KO-cdHFD_WT	-0.00102844	-0.00182918	-0.000227691	0.0114405
PG.18.1_18.1	NC_KO-cdHFD_KO	-0.0954379	-0.139223	-0.0516531	0.000155811
PG.18.1_18.1	NC_WT-cdHFD_KO	-0.0927196	-0.136504	-0.0489347	0.000204132
PG.18.1_18.1	NC_KO-cdHFD_WT	-0.0773805	-0.121165	-0.0335957	0.00101726
PG.18.1_18.1	NC_WT-cdHFD_WT	-0.0746622	-0.118447	-0.0308774	0.00137168
PG.18.1_19.1	NC_WT-cdHFD_KO	-0.000690242	-0.00106743	-0.000313059	0.000755402
PG.18.1_19.1	NC_KO-cdHFD_KO	-0.000660561	-0.00103774	-0.000283377	0.00109825
PG.18.1_19.1	NC_WT-cdHFD_WT	-0.000491035	-0.000868219	-0.000113852	0.0104488
PG.18.1_19.1	NC_KO-cdHFD_WT	-0.000461354	-0.000838537	-8.41703e-05	0.0157216
PG.18.1_20.1	NC_WT-cdHFD_KO	-0.00243738	-0.0039013	-0.000973464	0.00166854
PG.18.1_20.1	NC_KO-cdHFD_KO	-0.00240766	-0.00387158	-0.00094374	0.00184311
PG.18.1_20.2	NC_KO-cdHFD_KO	-0.0221833	-0.0334239	-0.0109428	0.000388624
PG.18.1_20.2	NC_WT-cdHFD_KO	-0.0219777	-0.0332183	-0.0107372	0.000422427
PG.18.1_20.2	NC_KO-cdHFD_WT	-0.0179438	-0.0291844	-0.00670325	0.00233949
PG.18.1_20.2	NC_WT-cdHFD_WT	-0.0177382	-0.0289788	-0.00649765	0.00256201
PG.18.1_20.3	NC_KO-cdHFD_KO	-0.0262628	-0.0409709	-0.0115546	0.000932187
PG.18.1_20.3	NC_WT-cdHFD_KO	-0.0248494	-0.0395575	-0.0101413	0.0014804
PG.18.1_20.3	NC_KO-cdHFD_WT	-0.021505	-0.0362131	-0.00679684	0.00458983
PG.18.1_20.3	NC_WT-cdHFD_WT	-0.0200916	-0.0347997	-0.00538347	0.00750217
PG.18.1_20.4	NC_KO-cdHFD_KO	-0.0480549	-0.0697726	-0.0263372	0.000135208
PG.18.1_20.4	NC_WT-cdHFD_KO	-0.044964	-0.0666817	-0.0232463	0.000251436
PG.18.1_20.4	NC_KO-cdHFD_WT	-0.0403676	-0.0620853	-0.0186499	0.000659994
PG.18.1_20.4	NC_WT-cdHFD_WT	-0.0372768	-0.0589945	-0.0155591	0.00129917
PG.18.1_22.4	NC_KO-cdHFD_KO	-0.0157013	-0.0221772	-0.00922551	5.59651e-05
PG.18.1_22.4	NC_WT-cdHFD_KO	-0.0151532	-0.021629	-0.00867738	7.91396e-05
PG.18.1_22.4	NC_KO-cdHFD_WT	-0.0113289	-0.0178047	-0.00485307	0.00110823
PG.18.1_22.4	NC_WT-cdHFD_WT	-0.0107808	-0.0172566	-0.00430494	0.00167019
PG.18.1_22.6	NC_KO-cdHFD_KO	-0.108645	-0.19619	-0.0210995	0.0143274
PG.18.1_22.6	NC_WT-cdHFD_KO	-0.0935555	-0.181101	-0.00601011	0.0351009
PG.18.2_20.3	NC_KO-cdHFD_KO	-0.00873198	-0.0156499	-0.00181408	0.0128319
PG.20.3_22.6	NC_KO-cdHFD_KO	-0.0117015	-0.019881	-0.00352193	0.00538909
PG.20.3_22.6	NC_WT-cdHFD_KO	-0.0112489	-0.0194284	-0.00306933	0.00715463
PG.20.3_22.6	NC_KO-cdHFD_WT	-0.00824607	-0.0164256	-6.65335e-05	0.0479568
PG.20.4_22.5	NC_KO-cdHFD_KO	-0.00835337	-0.0154722	-0.00123459	0.0203656
PG.20.5_22.6	NC_KO-cdHFD_KO	-0.000522447	-0.0010353	-9.58991e-06	0.0454232
PG.20.5_22.6	NC_WT-cdHFD_KO	-0.000515466	-0.00102832	-2.60916e-06	0.0487125
PG.22.4_22.6	NC_WT-cdHFD_KO	-0.00544415	-0.0102638	-0.000624548	0.0255843
PG.22.4_22.6	NC_KO-cdHFD_KO	-0.00503126	-0.00985086	-0.000211654	0.039889
PG.37.3	NC_WT-cdHFD_KO	-0.000433888	-0.000708685	-0.00015909	0.00255081
PG.37.3	NC_KO-cdHFD_KO	-0.000419139	-0.000693937	-0.000144341	0.0033361
PG.38.6	NC_KO-cdHFD_KO	-0.016033	-0.0286165	-0.00344954	0.0120631
PG.38.7	NC_KO-cdHFD_KO	-0.00503392	-0.0100059	-6.19447e-05	0.0469036
PG.42.8	NC_KO-cdHFD_KO	-0.0115854	-0.0184566	-0.00471423	0.0015052
PG.42.8	NC_WT-cdHFD_KO	-0.00942648	-0.0162977	-0.00255529	0.00727928
PG.42.8	NC_KO-cdHFD_WT	-0.00764519	-0.0145164	-0.000774006	0.0279392
PG.44.9	NC_KO-cdHFD_KO	-0.00427081	-0.00723722	-0.00130441	0.00514345
PG.44.9	NC_WT-cdHFD_KO	-0.0033721	-0.0063385	-0.000405693	0.0246468
PI.16.0_18.2	NC_KO-cdHFD_KO	0.0560298	0.0219595	0.0901002	0.00184432
PI.16.0_18.2	NC_KO-cdHFD_WT	0.053747	0.0196767	0.0878174	0.00256871
PI.16.0_20.3	NC_KO-cdHFD_KO	0.00934771	0.00307673	0.0156187	0.00397239
PI.16.0_20.3	NC_KO-cdHFD_WT	0.009232	0.00296102	0.015503	0.00436135
PI.16.0_20.5	NC_WT-cdHFD_KO	0.000728848	0.000198557	0.00125914	0.00718464
PI.16.0_20.5	NC_WT-cdHFD_WT	0.000673163	0.000142872	0.00120345	0.0123617
PI.16.0_20.5	NC_KO-cdHFD_KO	0.000667635	0.000137344	0.00119793	0.0130492
PI.16.0_20.5	NC_KO-cdHFD_WT	0.00061195	8.16585e-05	0.00114224	0.022534
PI.16.1_20.4	NC_KO-cdHFD_WT	0.00227157	0.00116817	0.00337498	0.000264847
PI.16.1_20.4	NC_KO-cdHFD_KO	0.00213089	0.00102749	0.00323429	0.000471602
PI.16.1_20.4	NC_WT-cdHFD_WT	0.00143391	0.000330508	0.00253732	0.0105747
PI.16.1_20.4	NC_WT-cdHFD_KO	0.00129323	0.000189823	0.00239663	0.0205138
PI.18.0_20.2	NC_KO-cdHFD_WT	0.00273765	0.000354543	0.00512076	0.0231539
PI.18.0_20.2	NC_KO-cdHFD_KO	0.00245937	7.62555e-05	0.00484248	0.0424175
PI.18.0_22.6	NC_WT-cdHFD_KO	-0.0302422	-0.0554768	-0.00500752	0.0178795
PI.18.0_22.6	NC_WT-cdHFD_WT	-0.0255716	-0.0508062	-0.000336949	0.0466887
PI.18.1_18.2	NC_KO-cdHFD_WT	0.0671033	0.0206145	0.113592	0.00504738
PI.18.1_18.2	NC_KO-cdHFD_KO	0.0649304	0.0184415	0.111419	0.00640898
PI.18.1_22.6	NC_KO-cdHFD_WT	0.00294483	0.00062168	0.00526798	0.012479
PI.18.1_22.6	NC_KO-cdHFD_KO	0.00287034	0.000547189	0.00519349	0.0147411
PI.18.2_18.2	NC_KO-cdHFD_WT	0.010127	0.000568263	0.0196858	0.0368126
PI.18.2_18.2	NC_KO-cdHFD_KO	0.00995784	0.000399062	0.0195166	0.0403376
PI.40.5	NC_KO-cdHFD_WT	0.00504326	0.00201687	0.00806966	0.00165672
PI.40.5	NC_KO-cdHFD_KO	0.00450269	0.0014763	0.00752909	0.00402947
PI.40.5	NC_WT-NC_KO	-0.00390188	-0.00692828	-0.000875485	0.0111516
PS.16.0_16.0	NC_WT-cdHFD_KO	-0.000602313	-0.00109299	-0.000111634	0.0153695
PS.16.0_16.0	NC_WT-cdHFD_WT	-0.000566912	-0.00105759	-7.62327e-05	0.0223735
PS.16.0_16.0	NC_KO-cdHFD_KO	-0.000556667	-0.00104735	-6.59876e-05	0.0249409
PS.16.0_16.0	NC_KO-cdHFD_WT	-0.000521265	-0.00101194	-3.05863e-05	0.0362673
PS.18.1_18.1	cdHFD_WT-cdHFD_KO	-0.00125564	-0.00247273	-3.8556e-05	0.0424873
PS.18.2_20.4	NC_KO-cdHFD_WT	0.00139651	0.000604261	0.00218877	0.00103979
PS.18.2_20.4	NC_KO-cdHFD_KO	0.00124258	0.000450326	0.00203483	0.00268807
PS.18.2_20.4	NC_WT-cdHFD_WT	0.000921907	0.000129654	0.00171416	0.0214286
PS.20.4_20.4	NC_KO-cdHFD_WT	0.00251706	0.00115801	0.0038761	0.000680911
PS.20.4_20.4	NC_KO-cdHFD_KO	0.00228284	0.000923798	0.00364188	0.00155245
PS.38.4	NC_WT-cdHFD_KO	0.256979	0.0114125	0.502545	0.0393655
PS.38.5	NC_KO-cdHFD_WT	0.0143269	0.00132214	0.0273317	0.0295788
SM.31.1.2O	NC_WT-cdHFD_WT	3.39132e-05	3.36364e-06	6.44628e-05	0.0283104
SM.32.1.3O	NC_WT-cdHFD_WT	4.91491e-05	7.19203e-06	9.11061e-05	0.0205801
SM.32.2.2O	NC_KO-cdHFD_WT	5.86247e-05	2.01508e-05	9.70985e-05	0.00336156
SM.32.2.2O	NC_WT-cdHFD_WT	5.64098e-05	1.79359e-05	9.48836e-05	0.00449602
SM.32.2.2O	NC_KO-cdHFD_KO	5.39731e-05	1.54992e-05	9.2447e-05	0.00620977
SM.32.2.2O	NC_WT-cdHFD_KO	5.17582e-05	1.32843e-05	9.02321e-05	0.00834804
SM.34.1.2O	NC_KO-cdHFD_KO	-0.0916042	-0.135713	-0.047495	0.000244427
SM.34.1.2O	NC_KO-cdHFD_WT	-0.0810789	-0.125188	-0.0369697	0.000726975
SM.34.1.2O	NC_WT-cdHFD_KO	-0.0761926	-0.120302	-0.0320833	0.00123231
SM.34.1.2O	NC_WT-cdHFD_WT	-0.0656673	-0.109777	-0.021558	0.00401048
SM.34.1.3O	NC_KO-cdHFD_KO	-0.004556	-0.00660002	-0.00251199	0.000126149
SM.34.1.3O	NC_WT-cdHFD_KO	-0.00364991	-0.00569392	-0.00160589	0.000931926
SM.34.1.3O	cdHFD_WT-cdHFD_KO	-0.00271085	-0.00475486	-0.00066683	0.00921047
SM.34.2.3O	cdHFD_WT-cdHFD_KO	-0.000142337	-0.000250562	-3.4111e-05	0.00975194
SM.34.2.3O	NC_KO-cdHFD_KO	-0.00012378	-0.000232005	-1.55541e-05	0.0237708
SM.34.2.3O	NC_WT-cdHFD_KO	-0.000117265	-0.000225491	-9.03961e-06	0.0324977
SM.35.1.2O	NC_KO-cdHFD_WT	-0.00488242	-0.00848153	-0.0012833	0.00787658
SM.35.1.2O	NC_KO-cdHFD_KO	-0.00462805	-0.00822716	-0.00102893	0.0113497
SM.35.1.2O	NC_WT-cdHFD_WT	-0.00443218	-0.00803129	-0.000833065	0.0150566
SM.35.1.2O	NC_WT-cdHFD_KO	-0.00417781	-0.00777693	-0.000578698	0.0217503
SM.36.0.2O	NC_KO-cdHFD_WT	-0.00324722	-0.00522531	-0.00126914	0.00187112
SM.36.0.2O	NC_WT-cdHFD_WT	-0.00320329	-0.00518138	-0.00122521	0.0020874
SM.36.0.2O	NC_KO-cdHFD_KO	-0.00235243	-0.00433052	-0.000374341	0.0187559
SM.36.0.2O	NC_WT-cdHFD_KO	-0.0023085	-0.00428659	-0.000330412	0.0210545
SM.36.1.2O	NC_KO-cdHFD_WT	-0.036466	-0.0669345	-0.00599751	0.0180285
SM.36.1.2O	NC_WT-cdHFD_WT	-0.0332083	-0.0636768	-0.00273983	0.0314372
SM.36.1.3O	NC_KO-cdHFD_KO	-0.000621817	-0.00086673	-0.000376904	3.5473e-05
SM.36.1.3O	NC_WT-cdHFD_KO	-0.000573549	-0.000818462	-0.000328636	7.85253e-05
SM.36.1.3O	cdHFD_WT-cdHFD_KO	-0.000317498	-0.000562411	-7.2585e-05	0.0107495
SM.36.1.3O	NC_KO-cdHFD_WT	-0.000304319	-0.000549232	-5.94058e-05	0.0142127
SM.36.1.3O	NC_WT-cdHFD_WT	-0.000256051	-0.000500964	-1.11379e-05	0.0395687
SM.38.2.2O	NC_KO-cdHFD_KO	-0.00122666	-0.00198323	-0.000470091	0.00206736
SM.38.2.2O	NC_WT-cdHFD_KO	-0.00120401	-0.00196058	-0.00044744	0.00239754
SM.38.2.2O	cdHFD_WT-cdHFD_KO	-0.000945512	-0.00170208	-0.00018894	0.0136926
SM.39.1.2O	NC_KO-cdHFD_WT	0.0212155	0.0101217	0.0323092	0.000514319
SM.39.1.2O	NC_KO-cdHFD_KO	0.0208931	0.00979932	0.0319868	0.000588492
SM.39.1.2O	NC_WT-cdHFD_WT	0.014606	0.00351225	0.0256997	0.00968093
SM.39.1.2O	NC_WT-cdHFD_KO	0.0142836	0.00318985	0.0253773	0.011253
SM.40.0.2O	NC_KO-cdHFD_KO	0.00339935	0.00081171	0.00598698	0.00982773
SM.40.0.2O	NC_WT-cdHFD_KO	0.00330636	0.000718724	0.005894	0.0118386
SM.40.0.2O	NC_KO-cdHFD_WT	0.00288282	0.000295182	0.00547045	0.0277325
SM.40.0.2O	NC_WT-cdHFD_WT	0.00278983	0.000202196	0.00537747	0.0334177
SM.40.0.3O	NC_WT-cdHFD_WT	0.00378465	0.00273179	0.00483752	9.29398e-07
SM.40.0.3O	NC_WT-cdHFD_KO	0.00349982	0.00244695	0.00455268	2.16557e-06
SM.40.0.3O	NC_KO-cdHFD_WT	0.00307932	0.00202645	0.00413218	8.38174e-06
SM.40.0.3O	NC_KO-cdHFD_KO	0.00279448	0.00174162	0.00384735	2.27076e-05
SM.40.1.2O	NC_KO-cdHFD_KO	0.163143	0.0441753	0.28211	0.0073003
SM.40.1.2O	NC_KO-cdHFD_WT	0.141691	0.022724	0.260658	0.0185843
SM.41.0.2O	NC_WT-cdHFD_KO	0.00605241	0.00181634	0.0102885	0.00543876
SM.41.0.2O	NC_WT-cdHFD_WT	0.00598211	0.00174604	0.0102182	0.00592005
SM.41.0.3O	NC_WT-cdHFD_WT	0.000726178	0.000317105	0.00113525	0.000979637
SM.41.0.3O	NC_WT-cdHFD_KO	0.000722271	0.000313198	0.00113134	0.00102537
SM.41.0.3O	NC_KO-cdHFD_WT	0.000654968	0.000245896	0.00106404	0.00228493
SM.41.0.3O	NC_KO-cdHFD_KO	0.000651062	0.000241989	0.00106013	0.00239574
SM.41.1.2O	NC_KO-cdHFD_WT	0.190295	0.0856752	0.294914	0.000795903
SM.41.1.2O	NC_WT-cdHFD_WT	0.181616	0.0769966	0.286236	0.00118224
SM.41.1.2O	NC_KO-cdHFD_KO	0.176501	0.0718815	0.281121	0.00149797
SM.41.1.2O	NC_WT-cdHFD_KO	0.167822	0.063203	0.272442	0.00225104
SM.41.1.2O.1	NC_WT-cdHFD_KO	0.000282849	0.000187889	0.000377809	6.9276e-06
SM.41.1.2O.1	NC_KO-cdHFD_KO	0.000266263	0.000171302	0.000361223	1.29676e-05
SM.41.1.2O.1	NC_WT-cdHFD_WT	0.000257546	0.000162586	0.000352506	1.82333e-05
SM.41.1.2O.1	NC_KO-cdHFD_WT	0.00024096	0.000146	0.00033592	3.56752e-05
SM.41.2.2O..RT...13.9.	NC_KO-cdHFD_WT	0.0231314	0.00389178	0.0423711	0.0175256
SM.41.2.2O..RT...13.9.	NC_KO-cdHFD_KO	0.020947	0.00170735	0.0401867	0.0316306
SM.41.2.2O..RT...13.9.	NC_WT-cdHFD_WT	0.0198996	0.000659901	0.0391392	0.0419175
SM.41.2.2O..RT...14.6.	NC_KO-cdHFD_WT	0.0148219	0.00610834	0.0235356	0.00139988
SM.41.2.2O..RT...14.6.	NC_KO-cdHFD_KO	0.0133146	0.00460102	0.0220282	0.00329011
SM.41.2.2O..RT...14.6.	NC_WT-cdHFD_WT	0.0124029	0.00368925	0.0211165	0.00559051
SM.41.2.2O..RT...14.6.	NC_WT-cdHFD_KO	0.0108955	0.00218193	0.0196091	0.0136448
SM.41.3.2O	NC_KO-cdHFD_WT	0.00281555	0.00137162	0.00425947	0.000432769
SM.41.3.2O	NC_WT-cdHFD_WT	0.0024553	0.00101138	0.00389922	0.00140379
SM.41.3.2O	NC_KO-cdHFD_KO	0.00243795	0.000994025	0.00388187	0.00148821
SM.41.3.2O	NC_WT-cdHFD_KO	0.0020777	0.000633777	0.00352162	0.00516447
SM.42.0.2O	NC_WT-cdHFD_WT	0.00615451	0.00261195	0.00969707	0.00117466
SM.42.0.2O	NC_WT-cdHFD_KO	0.00609013	0.00254757	0.00963269	0.00128228
SM.42.0.2O	NC_KO-cdHFD_WT	0.00598588	0.00244332	0.00952845	0.00147894
SM.42.0.2O	NC_KO-cdHFD_KO	0.0059215	0.00237894	0.00946406	0.00161592
SM.42.1.2O	NC_KO-cdHFD_WT	0.23735	0.124934	0.349766	0.000209816
SM.42.1.2O	NC_WT-cdHFD_WT	0.230136	0.11772	0.342551	0.000278797
SM.42.1.2O	NC_KO-cdHFD_KO	0.228789	0.116373	0.341205	0.000294143
SM.42.1.2O	NC_WT-cdHFD_KO	0.221575	0.109159	0.33399	0.000393029
SM.43.0.3O	NC_WT-cdHFD_KO	0.000825241	0.000404299	0.00124618	0.000412428
SM.43.0.3O	NC_KO-cdHFD_KO	0.000794345	0.000373403	0.00121529	0.000578329
SM.43.0.3O	NC_WT-cdHFD_WT	0.000792801	0.000371859	0.00121374	0.000588277
SM.43.0.3O	NC_KO-cdHFD_WT	0.000761906	0.000340964	0.00118285	0.000830195
SM.43.1.2O	NC_KO-cdHFD_WT	0.0247945	0.00916013	0.0404288	0.00246401
SM.43.1.2O	NC_KO-cdHFD_KO	0.0243632	0.0087289	0.0399976	0.00282698
SM.43.1.2O	NC_WT-cdHFD_WT	0.0241032	0.00846886	0.0397375	0.00307227
SM.43.1.2O	NC_WT-cdHFD_KO	0.023672	0.00803763	0.0393063	0.00352879
SM.43.2.2O	NC_WT-cdHFD_WT	0.00737607	5.0624e-05	0.0147015	0.0482589
SM.43.3.2O	NC_WT-cdHFD_WT	0.000900804	9.82027e-05	0.00170341	0.0265642
SM.43.3.2O	NC_WT-cdHFD_KO	0.000814672	1.20702e-05	0.00161727	0.0462859
Sphinganine	NC_KO-cdHFD_KO	-0.000147874	-0.000259575	-3.61723e-05	0.0093256
Sphinganine	NC_WT-cdHFD_KO	-0.000127979	-0.00023968	-1.62774e-05	0.0235244
ST.28.1.O.S	NC_KO-cdHFD_KO	0.953781	0.0798564	1.8277	0.031201
ST.28.1.O.S	NC_KO-cdHFD_WT	0.891908	0.0179836	1.76583	0.0449863
TG.40.1	NC_KO-cdHFD_KO	-2.45521	-3.98586	-0.924566	0.00225201
TG.40.1	NC_WT-cdHFD_KO	-1.9873	-3.51795	-0.456653	0.0106403
TG.40.1	NC_KO-cdHFD_WT	-1.55622	-3.08687	-0.0255712	0.045891
TG.42.1	NC_KO-cdHFD_KO	-2.96042	-3.94514	-1.97569	6.28697e-06
TG.42.1	NC_KO-cdHFD_WT	-2.82162	-3.80635	-1.8369	1.03679e-05
TG.42.1	NC_WT-cdHFD_KO	-2.33498	-3.3197	-1.35025	6.95786e-05
TG.42.1	NC_WT-cdHFD_WT	-2.19618	-3.18091	-1.21146	0.000125449
TG.42.2	NC_KO-cdHFD_KO	-2.5422	-4.14072	-0.943674	0.00241023
TG.42.2	NC_KO-cdHFD_WT	-2.44004	-4.03857	-0.841517	0.00331656
TG.42.2	NC_WT-cdHFD_KO	-1.74546	-3.34398	-0.146932	0.0311136
TG.42.2	NC_WT-cdHFD_WT	-1.6433	-3.24182	-0.0447754	0.0432979
TG.43.2	NC_KO-cdHFD_WT	-1.72521	-2.25534	-1.19508	2.71773e-06
TG.43.2	NC_KO-cdHFD_KO	-1.61698	-2.14711	-1.08684	5.40115e-06
TG.43.2	NC_WT-cdHFD_WT	-1.41188	-1.94201	-0.881746	2.19353e-05
TG.43.2	NC_WT-cdHFD_KO	-1.30365	-1.83378	-0.773514	4.87033e-05
TG.44.1	NC_KO-cdHFD_WT	-3.44035	-4.41692	-2.46378	1.15714e-06
TG.44.1	NC_KO-cdHFD_KO	-3.33568	-4.31225	-2.35911	1.61642e-06
TG.44.1	NC_WT-cdHFD_WT	-2.91477	-3.89134	-1.9382	6.78109e-06
TG.44.1	NC_WT-cdHFD_KO	-2.8101	-3.78667	-1.83353	9.92413e-06
TG.44.2	NC_KO-cdHFD_WT	-3.32194	-5.09768	-1.5462	0.00062402
TG.44.2	NC_KO-cdHFD_KO	-3.16331	-4.93905	-1.38757	0.00095099
TG.44.2	NC_WT-cdHFD_WT	-2.83731	-4.61305	-1.06157	0.00232243
TG.44.2	NC_WT-cdHFD_KO	-2.67868	-4.45442	-0.902938	0.00363003
TG.44.3	NC_KO-cdHFD_KO	-2.24095	-3.35668	-1.12523	0.000331627
TG.44.3	NC_KO-cdHFD_WT	-2.06417	-3.17989	-0.948443	0.000687365
TG.44.3	NC_WT-cdHFD_KO	-1.88458	-3.0003	-0.768855	0.00148322
TG.44.3	NC_WT-cdHFD_WT	-1.70779	-2.82352	-0.592068	0.00324694
TG.45.2	NC_KO-cdHFD_WT	-2.25642	-3.23754	-1.27529	9.35267e-05
TG.45.2	NC_WT-cdHFD_WT	-1.75789	-2.73902	-0.776762	0.000905482
TG.45.2	NC_KO-cdHFD_KO	-1.66246	-2.64359	-0.681332	0.00144528
TG.45.2	NC_WT-cdHFD_KO	-1.16393	-2.14506	-0.182806	0.0190434
TG.46.2	NC_KO-cdHFD_WT	-3.70874	-5.21223	-2.20524	4.7233e-05
TG.46.2	NC_KO-cdHFD_KO	-3.39577	-4.89927	-1.89228	0.000111236
TG.46.2	NC_WT-cdHFD_WT	-3.32174	-4.82524	-1.81825	0.000137167
TG.46.2	NC_WT-cdHFD_KO	-3.00878	-4.51228	-1.50528	0.000342785
TG.46.3	NC_KO-cdHFD_KO	-2.97379	-4.93161	-1.01597	0.00344409
TG.46.3	NC_KO-cdHFD_WT	-2.88432	-4.84215	-0.926504	0.0043381
TG.46.3	NC_WT-cdHFD_KO	-2.62681	-4.58463	-0.668986	0.00850369
TG.46.3	NC_WT-cdHFD_WT	-2.53734	-4.49516	-0.57952	0.0107699
TG.48.1	NC_KO-cdHFD_WT	-2.78168	-4.82406	-0.739298	0.00765986
TG.48.1	NC_KO-cdHFD_KO	-2.14667	-4.18905	-0.104288	0.0384437
TG.48.2	NC_KO-cdHFD_WT	-2.24387	-3.47356	-1.01419	0.000774288
TG.48.2	NC_WT-cdHFD_WT	-2.12592	-3.35561	-0.896233	0.00122361
TG.48.2	NC_KO-cdHFD_KO	-1.86117	-3.09086	-0.631482	0.00353894
TG.48.2	NC_WT-cdHFD_KO	-1.74321	-2.9729	-0.513526	0.00575813
TG.48.4	NC_KO-cdHFD_WT	-3.32217	-5.01556	-1.62878	0.000409837
TG.48.4	NC_WT-cdHFD_WT	-3.09582	-4.78921	-1.40243	0.000761886
TG.48.4	NC_KO-cdHFD_KO	-2.93252	-4.62592	-1.23913	0.00120654
TG.48.4	NC_WT-cdHFD_KO	-2.70617	-4.39957	-1.01278	0.00231946
TG.48.5	NC_KO-cdHFD_WT	-4.10402	-5.83613	-2.37191	7.01016e-05
TG.48.5	NC_KO-cdHFD_KO	-3.74219	-5.4743	-2.01007	0.000169326
TG.48.5	NC_WT-cdHFD_WT	-3.58092	-5.31303	-1.84881	0.000254822
TG.48.5	NC_WT-cdHFD_KO	-3.21908	-4.9512	-1.48697	0.000660827
TG.49.1	NC_KO-cdHFD_WT	-1.34868	-2.69581	-0.00155033	0.0497059
TG.49.4	NC_KO-cdHFD_WT	-1.96939	-3.00677	-0.932024	0.000548567
TG.49.4	NC_WT-cdHFD_WT	-1.94174	-2.97911	-0.904373	0.000620954
TG.49.4	NC_KO-cdHFD_KO	-1.52841	-2.56578	-0.491037	0.00433555
TG.49.4	NC_WT-cdHFD_KO	-1.50076	-2.53813	-0.463386	0.00496419
TG.49.5	NC_KO-cdHFD_WT	-2.75962	-3.97336	-1.54588	0.000104383
TG.49.5	NC_WT-cdHFD_WT	-2.54787	-3.7616	-1.33413	0.000221355
TG.49.5	NC_KO-cdHFD_KO	-2.31194	-3.52567	-1.0982	0.000532642
TG.49.5	NC_WT-cdHFD_KO	-2.10019	-3.31392	-0.88645	0.00121469
TG.50.1	NC_KO-cdHFD_WT	-3.02553	-4.44913	-1.60193	0.000197408
TG.50.1	NC_WT-cdHFD_WT	-2.77465	-4.19825	-1.35105	0.000434543
TG.50.1	NC_KO-cdHFD_KO	-2.23207	-3.65567	-0.808468	0.0026949
TG.50.1	NC_WT-cdHFD_KO	-1.98119	-3.4048	-0.557591	0.00657577
TG.51.1	NC_KO-cdHFD_WT	-2.18692	-3.68283	-0.690997	0.00459433
TG.51.1	NC_WT-cdHFD_WT	-1.82868	-3.3246	-0.332764	0.0157795
TG.51.1	NC_KO-cdHFD_KO	-1.55299	-3.04891	-0.0570739	0.0410927
TG.51.5	NC_WT-cdHFD_WT	-1.34491	-2.65979	-0.0300334	0.0444655
TG.51.6	NC_KO-cdHFD_WT	-2.11024	-3.7257	-0.494774	0.0102121
TG.51.6	NC_WT-cdHFD_WT	-1.99006	-3.60552	-0.374595	0.015024
TG.52.1	NC_KO-cdHFD_WT	-3.06085	-4.76856	-1.35315	0.000902575
TG.52.1	NC_WT-cdHFD_WT	-2.5388	-4.2465	-0.831096	0.00405263
TG.52.1	NC_KO-cdHFD_KO	-2.35742	-4.06512	-0.649715	0.0069654
TG.52.1	NC_WT-cdHFD_KO	-1.83536	-3.54306	-0.12766	0.0340087
TG.52.5	NC_WT-cdHFD_WT	-1.73534	-3.13943	-0.331256	0.0147116
TG.52.7	NC_KO-cdHFD_WT	-3.14202	-5.22202	-1.06201	0.00359192
TG.52.7	NC_WT-cdHFD_WT	-3.00861	-5.08861	-0.928601	0.00497055
TG.52.7	NC_KO-cdHFD_KO	-2.58212	-4.66213	-0.502116	0.0142985
TG.52.7	NC_WT-cdHFD_KO	-2.44871	-4.52872	-0.368707	0.019963
TG.53.1	NC_KO-cdHFD_WT	-2.77106	-4.17712	-1.365	0.000393443
TG.53.1	NC_WT-cdHFD_WT	-2.44537	-3.85143	-1.03931	0.00116417
TG.53.1	NC_KO-cdHFD_KO	-2.14465	-3.55071	-0.738593	0.00333563
TG.53.1	NC_WT-cdHFD_KO	-1.81896	-3.22503	-0.412904	0.0109015
TG.53.6	NC_WT-cdHFD_WT	-2.10455	-3.28159	-0.927503	0.000921602
TG.53.6	NC_WT-cdHFD_KO	-1.48401	-2.66105	-0.306963	0.0129281
TG.53.6	NC_KO-cdHFD_WT	-1.2964	-2.47345	-0.119359	0.0296186
TG.54.1	NC_KO-cdHFD_WT	-3.39252	-4.58366	-2.20138	1.10367e-05
TG.54.1	NC_WT-cdHFD_WT	-3.24453	-4.43567	-2.05339	1.74481e-05
TG.54.1	NC_KO-cdHFD_KO	-2.88547	-4.07662	-1.69433	5.64572e-05
TG.54.1	NC_WT-cdHFD_KO	-2.73748	-3.92863	-1.54634	9.41616e-05
TG.54.3	NC_KO-cdHFD_WT	-1.7592	-2.93946	-0.578945	0.00397449
TG.54.3	NC_WT-cdHFD_WT	-1.59684	-2.77709	-0.416582	0.00802408
TG.54.3	NC_KO-cdHFD_KO	-1.37032	-2.55057	-0.19006	0.0217227
TG.54.3	NC_WT-cdHFD_KO	-1.20795	-2.38821	-0.0276967	0.0443226
TG.54.4	NC_KO-cdHFD_WT	-1.61423	-2.74773	-0.480743	0.00556952
TG.54.4	NC_WT-cdHFD_WT	-1.33997	-2.47346	-0.206475	0.0194607
TG.55.1	NC_WT-cdHFD_WT	-1.58504	-2.04143	-1.12865	1.35052e-06
TG.55.1	NC_KO-cdHFD_WT	-1.33147	-1.78785	-0.875078	8.60268e-06
TG.55.1	NC_WT-cdHFD_KO	-1.32299	-1.77938	-0.866604	9.19288e-06
TG.55.1	NC_KO-cdHFD_KO	-1.06942	-1.52581	-0.613031	7.80795e-05
TG.55.2	NC_KO-cdHFD_WT	-2.25726	-3.08163	-1.43288	1.65424e-05
TG.55.2	NC_WT-cdHFD_WT	-2.24301	-3.06738	-1.41863	1.76473e-05
TG.55.2	NC_KO-cdHFD_KO	-1.83896	-2.66333	-1.01459	0.000125192
TG.55.2	NC_WT-cdHFD_KO	-1.82471	-2.64908	-1.00033	0.00013478
TG.55.3	NC_KO-cdHFD_WT	-1.77076	-2.94232	-0.599189	0.00357636
TG.55.3	NC_WT-cdHFD_WT	-1.69067	-2.86224	-0.519103	0.00505625
TG.55.3	NC_KO-cdHFD_KO	-1.42713	-2.5987	-0.255564	0.0161373
TG.55.3	NC_WT-cdHFD_KO	-1.34704	-2.51861	-0.175477	0.0230329
TG.56.1	NC_WT-cdHFD_WT	-1.41906	-2.08765	-0.750469	0.000199837
TG.56.1	NC_KO-cdHFD_WT	-1.2023	-1.87089	-0.533717	0.000877656
TG.56.1	NC_WT-cdHFD_KO	-1.16785	-1.83643	-0.499258	0.00112258
TG.56.1	NC_KO-cdHFD_KO	-0.951093	-1.61968	-0.282505	0.00561481
TG.56.10	NC_KO-cdHFD_WT	-4.48869	-6.59979	-2.37758	0.000196577
TG.56.10	NC_WT-cdHFD_WT	-4.09118	-6.20228	-1.98007	0.00045723
TG.56.10	NC_KO-cdHFD_KO	-3.80342	-5.91452	-1.69231	0.000863821
TG.56.10	NC_WT-cdHFD_KO	-3.40591	-5.51701	-1.2948	0.00215081
TG.56.2	NC_WT-cdHFD_WT	-2.99852	-3.93102	-2.06601	3.08796e-06
TG.56.2	NC_KO-cdHFD_WT	-2.78607	-3.71857	-1.85356	6.70958e-06
TG.56.2	NC_WT-cdHFD_KO	-2.68476	-3.61726	-1.75225	9.86861e-06
TG.56.2	NC_KO-cdHFD_KO	-2.47231	-3.40481	-1.5398	2.29616e-05
TG.56.4	NC_WT-cdHFD_WT	-1.24478	-2.20198	-0.28757	0.010526
TG.56.4	NC_KO-cdHFD_WT	-1.17948	-2.13669	-0.222276	0.0149981
TG.56.4	NC_WT-cdHFD_KO	-1.05103	-2.00824	-0.0938241	0.030144
TG.56.4	NC_KO-cdHFD_KO	-0.985738	-1.94295	-0.0285309	0.0428992
TG.57.10	NC_WT-cdHFD_WT	-1.78183	-3.18424	-0.379414	0.0122898
TG.57.10	NC_KO-cdHFD_WT	-1.56639	-2.9688	-0.163981	0.0273243
TG.57.3	NC_WT-cdHFD_WT	-1.35874	-2.29918	-0.418302	0.00501242
TG.57.3	NC_WT-cdHFD_KO	-1.315	-2.25545	-0.374563	0.00635671
TG.57.6	NC_WT-cdHFD_WT	-1.50469	-2.99458	-0.014811	0.047514
TG.57.7	NC_KO-cdHFD_WT	-1.29462	-2.50609	-0.0831458	0.0351044
TG.57.8	NC_WT-cdHFD_WT	-1.36046	-2.65056	-0.0703537	0.0377602
TG.57.8	NC_KO-cdHFD_WT	-1.31603	-2.60614	-0.0259313	0.045097
TG.58.12	NC_WT-cdHFD_WT	-3.04165	-5.12735	-0.955956	0.00467871
TG.58.12	NC_KO-cdHFD_WT	-3.00315	-5.08885	-0.917457	0.00513943
TG.58.12	NC_WT-cdHFD_KO	-2.53448	-4.62018	-0.448785	0.0163883
TG.58.12	NC_KO-cdHFD_KO	-2.49598	-4.58168	-0.410286	0.0180406
TG.58.3	NC_WT-cdHFD_WT	-1.80799	-3.25519	-0.360781	0.0137237
TG.58.3	NC_WT-cdHFD_KO	-1.63976	-3.08697	-0.192557	0.0251269
TG.58.3	NC_KO-cdHFD_WT	-1.56441	-3.01162	-0.117208	0.0329278
TG.58.9	NC_KO-cdHFD_WT	-1.89842	-3.30577	-0.491069	0.00819234
TG.58.9	NC_WT-cdHFD_WT	-1.79919	-3.20654	-0.391842	0.0117974
TG.59.2	NC_KO-cdHFD_KO	0.690201	0.122411	1.25799	0.0163524
TG.59.2	NC_KO-cdHFD_WT	0.638464	0.0706743	1.20625	0.0262735
TG.60.1	NC_WT-cdHFD_KO	0.841832	0.0822866	1.60138	0.0285716
TG.60.1	NC_KO-cdHFD_KO	0.780629	0.0210837	1.54017	0.0433542
TG.60.1	NC_WT-cdHFD_WT	0.762297	0.00275123	1.52184	0.04908
TG.60.10	NC_KO-cdHFD_WT	-2.66192	-4.41493	-0.908915	0.00345173
TG.60.10	NC_KO-cdHFD_KO	-2.01329	-3.7663	-0.260277	0.0231899
TG.60.13	NC_KO-cdHFD_WT	-3.75637	-5.63783	-1.8749	0.000350108
TG.60.13	NC_WT-cdHFD_WT	-3.62799	-5.50945	-1.74652	0.000477975
TG.60.13	NC_KO-cdHFD_KO	-3.22322	-5.10468	-1.34175	0.00131996
TG.60.13	NC_WT-cdHFD_KO	-3.09483	-4.9763	-1.21337	0.00184095
TG.60.6	NC_KO-cdHFD_WT	-1.67981	-2.93257	-0.427044	0.00853959
TG.60.6	NC_WT-cdHFD_WT	-1.42917	-2.68193	-0.176408	0.0241327
TG.60.6	NC_KO-cdHFD_KO	-1.36333	-2.61609	-0.110572	0.0317091
TG.60.7	NC_KO-cdHFD_WT	-1.50575	-2.81841	-0.193102	0.0233554
TG.61.2	NC_KO-cdHFD_KO	0.586685	0.111671	1.0617	0.0147754
TG.61.2	NC_KO-cdHFD_WT	0.50801	0.0329966	0.983023	0.0349534
TG.61.3	NC_KO-cdHFD_WT	0.966821	0.110666	1.82298	0.0256277
TG.62.11	NC_KO-cdHFD_WT	-2.60332	-4.56773	-0.638909	0.00925786
TG.62.11	NC_WT-cdHFD_WT	-2.18248	-4.14689	-0.218069	0.0281776
TG.62.12	NC_KO-cdHFD_WT	-2.53388	-4.35958	-0.708182	0.00670455
TG.62.12	NC_KO-cdHFD_KO	-2.23022	-4.05592	-0.404523	0.0158516
TG.62.12	NC_WT-cdHFD_WT	-2.17201	-3.99771	-0.346308	0.0187129
TG.62.12	NC_WT-cdHFD_KO	-1.86835	-3.69405	-0.0426496	0.0443468
TG.62.13	NC_KO-cdHFD_WT	-2.77123	-4.82302	-0.719447	0.00812036
TG.62.13	NC_WT-cdHFD_WT	-2.4781	-4.52989	-0.426316	0.0170311
TG.62.13	NC_KO-cdHFD_KO	-2.34287	-4.39466	-0.291089	0.0240005
TG.62.15	NC_WT-cdHFD_WT	-2.7359	-4.36226	-1.10954	0.00153378
TG.62.15	NC_KO-cdHFD_WT	-2.58078	-4.20714	-0.954427	0.00245239
TG.62.15	NC_WT-cdHFD_KO	-2.2789	-3.90526	-0.652542	0.00626153
TG.62.15	NC_KO-cdHFD_KO	-2.12378	-3.75014	-0.497427	0.0102343
TG.62.2	NC_KO-cdHFD_KO	0.868088	0.234493	1.50168	0.00734643
TG.62.2	NC_WT-cdHFD_KO	0.745995	0.1124	1.37959	0.0199488
TG.62.2	NC_KO-cdHFD_WT	0.726928	0.0933326	1.36052	0.0233313
TG.64.12	NC_KO-cdHFD_WT	-2.15579	-3.72745	-0.584119	0.00728785
TG.64.12	NC_KO-cdHFD_KO	-1.86186	-3.43352	-0.290188	0.0192112
TG.64.12	NC_WT-cdHFD_WT	-1.71188	-3.28355	-0.140213	0.0315532
TG.64.14	NC_KO-cdHFD_WT	-2.70615	-4.44677	-0.965524	0.00287851
TG.64.14	NC_WT-cdHFD_WT	-2.49092	-4.23154	-0.750293	0.00537616
TG.64.14	NC_KO-cdHFD_KO	-2.4429	-4.18352	-0.702275	0.00619032
TG.64.14	NC_WT-cdHFD_KO	-2.22767	-3.96829	-0.487044	0.011713
TG.64.15	NC_KO-cdHFD_WT	-3.53544	-5.28291	-1.78798	0.000310445
TG.64.15	NC_WT-cdHFD_WT	-3.40501	-5.15247	-1.65754	0.000435529
TG.64.15	NC_KO-cdHFD_KO	-3.07639	-4.82385	-1.32892	0.00105094
TG.64.15	NC_WT-cdHFD_KO	-2.94595	-4.69341	-1.19848	0.00150701
TG.64.16	NC_KO-cdHFD_WT	-3.17142	-4.75702	-1.58582	0.000344414
TG.64.16	NC_WT-cdHFD_WT	-3.16167	-4.74727	-1.57607	0.000354131
TG.64.16	NC_KO-cdHFD_KO	-2.62742	-4.21302	-1.04182	0.0017345
TG.64.16	NC_WT-cdHFD_KO	-2.61766	-4.20326	-1.03206	0.0017876
TG.64.4	NC_KO-cdHFD_WT	0.998881	0.366707	1.63105	0.0025364
TG.64.4	NC_KO-cdHFD_KO	0.945125	0.312951	1.5773	0.00388485
TG.64.5	NC_WT-cdHFD_KO	1.01864	0.340249	1.69702	0.00375913
TG.64.5	NC_WT-cdHFD_WT	1.00253	0.324142	1.68092	0.00423855
TG.64.5	NC_KO-cdHFD_KO	0.81139	0.133003	1.48978	0.0181023
TG.64.5	NC_KO-cdHFD_WT	0.795283	0.116897	1.47367	0.0204838
TG.66.15	NC_KO-cdHFD_WT	-2.98246	-3.96224	-2.00269	5.51617e-06
TG.66.15	NC_WT-cdHFD_WT	-2.68791	-3.66768	-1.70813	1.62219e-05
TG.66.15	NC_KO-cdHFD_KO	-2.52773	-3.5075	-1.54795	3.02241e-05
TG.66.15	NC_WT-cdHFD_KO	-2.23317	-3.21294	-1.25339	0.000101947
TG.70.4	NC_KO-cdHFD_KO	1.69504	0.0652909	3.32479	0.0406901
TG.72.4	NC_KO-cdHFD_KO	1.68317	0.163628	3.20272	0.0286689
TG.72.4	NC_KO-cdHFD_WT	1.60834	0.0887916	3.12789	0.0370066
TG.74.5	NC_KO-cdHFD_KO	1.17997	0.108557	2.25139	0.0296316
TG.74.5	NC_KO-cdHFD_WT	1.16258	0.0911635	2.23399	0.0322356
TG.O.50.0	NC_WT-cdHFD_KO	1.82258	0.812091	2.83306	0.000855493
TG.O.50.0	NC_WT-cdHFD_WT	1.62751	0.617028	2.638	0.00217975
TG.O.50.0	NC_KO-cdHFD_KO	1.39246	0.381977	2.40295	0.00705353
TG.O.50.0	NC_KO-cdHFD_WT	1.1974	0.186913	2.20788	0.0191775
TG.O.52.1	NC_WT-cdHFD_KO	1.56214	0.635333	2.48894	0.00150944
TG.O.52.1	NC_WT-cdHFD_WT	1.49893	0.572124	2.42573	0.00210895
TG.O.52.2	NC_WT-cdHFD_KO	2.19478	1.37524	3.01433	2.0737e-05
TG.O.52.2	NC_WT-cdHFD_WT	2.0987	1.27916	2.91825	3.25582e-05
TG.O.52.2	NC_KO-cdHFD_KO	1.74211	0.922564	2.56165	0.000197027
TG.O.52.2	NC_KO-cdHFD_WT	1.64603	0.826485	2.46557	0.000331705
TG.O.54.2	NC_WT-cdHFD_KO	1.39343	0.53422	2.25264	0.00206315
TG.O.54.2	NC_WT-cdHFD_WT	1.08958	0.230369	1.94879	0.0124457
TG.O.54.2	NC_KO-cdHFD_KO	1.0063	0.147084	1.86551	0.0206047
TG.O.54.3	NC_WT-cdHFD_KO	2.14027	1.28199	2.99855	4.24216e-05
TG.O.54.3	NC_WT-cdHFD_WT	2.08534	1.22706	2.94362	5.48298e-05
TG.O.54.3	NC_KO-cdHFD_KO	1.65096	0.792679	2.50924	0.000488454
TG.O.54.3	NC_KO-cdHFD_WT	1.59603	0.737753	2.45431	0.000657446
TG.O.54.4	NC_WT-cdHFD_WT	3.51777	2.6714	4.36414	1.86804e-07
TG.O.54.4	NC_WT-cdHFD_KO	3.49329	2.64692	4.33966	2.02012e-07
TG.O.54.4	NC_KO-cdHFD_WT	3.15316	2.30679	3.99953	6.28638e-07
TG.O.54.4	NC_KO-cdHFD_KO	3.12868	2.28232	3.97505	6.84693e-07
TG.O.56.5	NC_WT-cdHFD_WT	3.38978	2.47333	4.30623	6.80207e-07
TG.O.56.5	NC_WT-cdHFD_KO	3.27448	2.35803	4.19093	9.92471e-07
TG.O.56.5	NC_KO-cdHFD_WT	2.80601	1.88956	3.72246	5.18785e-06
TG.O.56.5	NC_KO-cdHFD_KO	2.69071	1.77426	3.60716	8.05134e-06

## Sheet: Sheet3
ID	type	diff	lwr	upr	p.adj		ID	type	diff	lwr	upr	p.adj
CE.18.2	cdHFD_WT-cdHFD_KO	-0.392918	-0.707652	-0.0781853	0.0137864		PC.O.42.6	NC_WT-NC_KO	0.00120121	0.000484502	0.00191791	0.00158094
CE.20.1	cdHFD_WT-cdHFD_KO	-0.0272558	-0.0429392	-0.0115725	0.00117138		PC.18.0	NC_WT-NC_KO	0.000166201	4.85587e-05	0.000283843	0.00590244
CE.20.2	cdHFD_WT-cdHFD_KO	-0.0195539	-0.0231922	-0.0159156	1.01796e-08		PC.41.6	NC_WT-NC_KO	-0.00290859	-0.00499709	-0.000820101	0.00654215
CE.20.3	cdHFD_WT-cdHFD_KO	-0.0815211	-0.119741	-0.0433008	0.000190901		PEtOH.16.0_18.2	NC_WT-NC_KO	0.270943	0.0655773	0.476309	0.00954564
CE.20.4	cdHFD_WT-cdHFD_KO	-0.0191192	-0.0339379	-0.00430056	0.011098		PEtOH.18.0_18.2	NC_WT-NC_KO	0.135198	0.0317249	0.238671	0.0101948
CE.22.2	cdHFD_WT-cdHFD_KO	-0.00949439	-0.0142374	-0.0047514	0.000341878		PI.40.5	NC_WT-NC_KO	-0.0192502	-0.0342072	-0.00429324	0.011282
CE.22.3	cdHFD_WT-cdHFD_KO	-0.00850679	-0.0149929	-0.00202068	0.00993754		CAR.22.6	NC_WT-NC_KO	0.000555531	7.83892e-05	0.00103267	0.0213577
CE.22.4	cdHFD_WT-cdHFD_KO	-0.0696678	-0.0900475	-0.049288	1.60234e-06		PC.16.0_18.3	NC_WT-NC_KO	0.00169654	0.000114741	0.00327835	0.0344016
CE.24.3	cdHFD_WT-cdHFD_KO	-0.00559044	-0.00839701	-0.00278388	0.000357472		CAR.20.4	NC_WT-NC_KO	0.00203292	3.43116e-05	0.00403152	0.0457822
CE.24.4	cdHFD_WT-cdHFD_KO	-0.0208655	-0.0265218	-0.0152092	7.0056e-07
CE.24.5	cdHFD_WT-cdHFD_KO	-0.0280643	-0.0425151	-0.0136135	0.000448655
CE.26.4	cdHFD_WT-cdHFD_KO	-0.00230564	-0.00360966	-0.00100162	0.00101333
LNAPE.32.0	cdHFD_WT-cdHFD_KO	-0.00358578	-0.00634491	-0.000826647	0.0105709
LPC.O.16.1	cdHFD_WT-cdHFD_KO	-5.99464e-05	-0.000109448	-1.04446e-05	0.0167485
LPC.O.18.0	cdHFD_WT-cdHFD_KO	-0.000137186	-0.000243647	-3.07242e-05	0.0111914
PC.O.18.0_18.1	cdHFD_WT-cdHFD_KO	-1.46244e-05	-2.76968e-05	-1.55203e-06	0.0270702
PC.O.18.1_18.2	cdHFD_WT-cdHFD_KO	-1.58265e-05	-2.71526e-05	-4.50042e-06	0.00638724
PC.O.18.1_22.4	cdHFD_WT-cdHFD_KO	-0.000309991	-0.000591559	-2.8422e-05	0.0296901
PC.O.30.0	cdHFD_WT-cdHFD_KO	-7.29092e-05	-0.000130927	-1.48918e-05	0.0132073
PC.O.35.2	cdHFD_WT-cdHFD_KO	-1.11895e-05	-2.03881e-05	-1.991e-06	0.0162799
PC.O.36.5	cdHFD_WT-cdHFD_KO	-0.000757957	-0.00117631	-0.000339603	0.000823311
PC.O.38.6	cdHFD_WT-cdHFD_KO	-0.000310411	-0.000618625	-2.19718e-06	0.0482049
PC.O.38.7	cdHFD_WT-cdHFD_KO	-8.69518e-05	-0.000163037	-1.08663e-05	0.0238828
PC.O.40.7	cdHFD_WT-cdHFD_KO	-0.000372297	-0.000631489	-0.000113104	0.00523215
PE.16.0_16.1	cdHFD_WT-cdHFD_KO	-0.0427655	-0.0829635	-0.00256751	0.03598
PE.42.8	cdHFD_WT-cdHFD_KO	-0.0347025	-0.0680387	-0.00136628	0.0404968
PE.O.15.1_20.4	cdHFD_WT-cdHFD_KO	-0.00528327	-0.0102525	-0.000314077	0.0361044
PE.O.16.1_20.5	cdHFD_WT-cdHFD_KO	-0.00718688	-0.014253	-0.00012077	0.0458001
PE.O.16.1_22.5	cdHFD_WT-cdHFD_KO	-0.0365723	-0.0725484	-0.00059633	0.0459217
PE.O.18.1_22.6	cdHFD_WT-cdHFD_KO	-0.182693	-0.36091	-0.00447544	0.0439488
PE.O.18.2_18.1	cdHFD_WT-cdHFD_KO	-0.0218834	-0.0437202	-4.66395e-05	0.0494555
PE.O.20.1_16.0	cdHFD_WT-cdHFD_KO	-0.0680062	-0.132111	-0.0039015	0.0365447
PS.18.1_18.1	cdHFD_WT-cdHFD_KO	-0.00125564	-0.00247273	-3.8556e-05	0.0424873
SM.34.1.3O	cdHFD_WT-cdHFD_KO	-0.00271085	-0.00475486	-0.00066683	0.00921047
SM.34.2.3O	cdHFD_WT-cdHFD_KO	-0.000142337	-0.000250562	-3.4111e-05	0.00975194
SM.36.1.3O	cdHFD_WT-cdHFD_KO	-0.000317498	-0.000562411	-7.2585e-05	0.0107495
SM.38.2.2O	cdHFD_WT-cdHFD_KO	-0.000945512	-0.00170208	-0.00018894	0.0136926

## Sheet: Sheet4
lipid	mean_cdHFD_WT	mean_cdHFD_KO	log2FC	t_statistic	p_value	p_adj_FDR
TG 55:4	3.34236	3.35662	0.0142606	-7.12227	0.00265701	0.872928
PI 17:0_18:1	3.32393	3.32456	0.000629651	-3.84511	0.0137272	0.872928
PI 16:0_18:1	3.37694	3.39063	0.0136852	-3.83183	0.018898	0.872928
PI 18:0_18:2	3.57618	3.70767	0.13149	-4.48774	0.0279738	0.872928
TG O-58:1	3.3261	3.32806	0.00196237	-2.92512	0.032994	0.872928
ST 24:1;O4;T/14:0	3.32526	3.32894	0.00368455	-2.79914	0.0407943	0.872928
PI 18:0_22:5	3.39586	3.41707	0.0212194	-2.86382	0.0433985	0.872928
Cer 18:0;2O/16:0	3.3224	3.32257	0.000171007	-2.69124	0.0545308	0.872928
PC 33:3	3.32235	3.3225	0.000147909	-2.48792	0.055494	0.872928
PI 16:0_20:3	3.3528	3.3617	0.00889479	-2.45654	0.0623373	0.872928
PI 18:1_18:2	3.37769	3.39385	0.0161616	-2.4397	0.0632326	0.872928
TG O-18:0_16:0_18:0	3.33585	3.34105	0.00520443	-2.50196	0.0632929	0.872928
PI 18:0_22:6	3.35926	3.37024	0.0109857	-2.5744	0.0646622	0.872928
Cer 18:1;2O/25:0	3.32269	3.32279	0.000102963	-2.21984	0.0771851	0.872928
PI 18:0_22:4	3.33177	3.33382	0.00204392	-2.31642	0.0830225	0.872928
PC 44:6	3.32223	3.32231	8.57917e-05	-2.00787	0.101393	0.872928
TG 57:7	3.33173	3.33595	0.00422054	-2.19643	0.101482	0.872928
TG 55:2	3.32987	3.33788	0.0080051	-2.6095	0.101505	0.872928
PG 22:6_22:6	3.32627	3.32767	0.00140731	-2.05217	0.1028	0.872928
TG 58:5	3.35509	3.36908	0.013991	-2.27427	0.102871	0.872928
TG 60:6	3.33085	3.33563	0.00477404	-2.17308	0.109364	0.872928
PE O-40:2	3.35666	3.37586	0.0192002	-2.25068	0.116589	0.872928
PI 17:0_20:4	3.33275	3.33538	0.00262853	-1.95888	0.118547	0.872928
PE O-38:1	3.58776	3.69422	0.106467	-2.18876	0.118556	0.872928
TG O-50:0	3.32655	3.32835	0.00179565	-1.92237	0.12041	0.872928
PC O-40:8	3.3224	3.32258	0.000186326	-1.83805	0.125501	0.872928
TG 64:10	3.32427	3.32563	0.00135916	-2.08884	0.125898	0.872928
PI 17:0_18:2	3.32492	3.32627	0.00135021	-2.02295	0.126506	0.872928
Cer 38:0;2O	3.32236	3.32244	7.89805e-05	-1.85723	0.129982	0.872928
DG 18:1_22:6	3.33541	3.34454	0.00912948	-1.86592	0.131124	0.872928
TG 56:4	3.45985	3.5069	0.047044	-2.12398	0.135005	0.872928
PC 18:2_18:3	3.32267	3.32314	0.000463749	-1.7581	0.1391	0.872928
HexCer 42:3;2O	3.326	3.32677	0.000772482	-1.76266	0.143491	0.872928
PC O-36:3	3.32347	3.32379	0.000322597	-1.97915	0.144476	0.872928
PE O-18:1_18:2	3.44379	3.48293	0.0391428	-2.2275	0.145205	0.872928
PC O-38:2	3.3324	3.33523	0.00283586	-1.82706	0.150149	0.872928
PE O-18:1_22:2	3.35506	3.36597	0.0109133	-1.82014	0.154548	0.872928
TG 16:1_18:1_22:6	3.47944	3.6145	0.135056	-1.99911	0.160666	0.872928
PC O-40:1	3.32389	3.32439	0.000504075	-1.72928	0.161055	0.872928
PC O-34:4	3.32246	3.32263	0.000170355	-2.04466	0.162582	0.872928
LPC 22:2	3.32315	3.3236	0.000455046	-1.74792	0.163182	0.872928
PE O-40:1	3.33028	3.33379	0.0035043	-1.87032	0.163184	0.872928
PE O-20:1_18:2	3.33467	3.34109	0.00641957	-1.98345	0.16364	0.872928
TG O-54:0	3.32898	3.33151	0.00252864	-1.67625	0.16399	0.872928
PC O-38:1	3.32923	3.3313	0.00207044	-1.72844	0.167156	0.872928
LPC O-20:0	3.32819	3.32995	0.00176395	-1.70258	0.168824	0.872928
PC O-42:2_A	3.32242	3.32268	0.000258504	-2.00562	0.168978	0.872928
TG 60:7	3.35813	3.37089	0.0127589	-1.71064	0.170572	0.872928
PI 18:0_20:3	3.51888	3.55806	0.0391783	-1.59315	0.172058	0.872928
LPC O-22:0	3.32545	3.32644	0.000990283	-1.60881	0.172501	0.872928
LPC O-24:2	3.32213	3.32225	0.000115822	-1.89504	0.174722	0.872928
ST 24:1;O4;T/16:0	3.67721	3.91573	0.238518	-1.77886	0.176563	0.872928
PC O-34:1	3.39243	3.40395	0.0115128	-1.57872	0.176575	0.872928
CAR 24:1	3.3226	3.32278	0.000174039	-1.59808	0.17768	0.872928
SM 43:1;2O	3.33163	3.32941	-0.00222593	1.72219	0.181969	0.872928
LPC O-21:0	3.32208	3.32212	4.67227e-05	-1.56583	0.182161	0.872928
PI 18:1_22:6	3.3249	3.32581	0.000902837	-1.67539	0.185532	0.872928
DG O-18:0_18:1	3.32563	3.32857	0.00293509	-1.8673	0.185641	0.872928
LPC 16:3	3.32379	3.32319	-0.000603152	1.69974	0.186276	0.872928
PC O-33:1	3.32231	3.3225	0.000183801	-1.70908	0.188352	0.872928
PE O-18:1_22:5	3.33109	3.33323	0.00214293	-1.69308	0.190315	0.872928
SM 43:3;2O	3.32208	3.32203	-5.15785e-05	1.56049	0.192816	0.872928
PC O-40:2_B	3.32482	3.32558	0.000766238	-1.58936	0.197398	0.872928
PC O-40:2_A	3.32317	3.32363	0.000461536	-1.6358	0.199317	0.872928
PC 40:2_B	3.32311	3.32345	0.00033778	-1.52096	0.201202	0.872928
PE O-36:0	3.33103	3.33617	0.00514249	-1.66013	0.201925	0.872928
PE O-34:0	3.32729	3.32941	0.00212606	-1.66882	0.203659	0.872928
TG O-56:1	3.33542	3.34191	0.00648809	-1.75538	0.204976	0.872928
LPC O-24:1	3.32319	3.32357	0.000385565	-1.65106	0.205142	0.872928
PE O-38:2	3.35337	3.37178	0.0184128	-1.76553	0.207677	0.872928
PE 16:0_18:3	3.32529	3.3263	0.00100685	-1.47281	0.207959	0.872928
PC O-34:2	3.32216	3.32223	6.58888e-05	-1.67216	0.209516	0.872928
PI 18:0_20:4	6.38115	6.6206	0.239443	-1.48306	0.209628	0.872928
TG 18:0_18:1_34:1	3.322	3.32206	5.56053e-05	-1.69141	0.210883	0.872928
PE O-36:1	3.75085	3.83659	0.0857379	-1.45026	0.211903	0.872928
PC 42:8	3.32355	3.3241	0.000546888	-1.61633	0.21409	0.872928
LPC O-20:1	3.32282	3.32307	0.000256901	-1.46533	0.214284	0.872928
HexCer 18:1;2O/16:0	3.32363	3.32408	0.000444313	-1.65531	0.214529	0.872928
PC O-36:1	3.33373	3.33608	0.00235035	-1.45642	0.214777	0.872928
Cer 18:0;2O/23:0	3.32313	3.32347	0.000342602	-1.4149	0.216776	0.872928
TG 60:5	3.32443	3.32609	0.00166365	-1.57665	0.217773	0.872928
PC O-35:1	3.32214	3.3222	5.8269e-05	-1.51945	0.221608	0.872928
PC O-40:7	3.33377	3.33618	0.00241285	-1.39329	0.226153	0.872928
TG 55:3	3.33716	3.34851	0.0113561	-1.63232	0.226321	0.872928
PC O-42:2_B	3.32259	3.32275	0.000158607	-1.50484	0.22719	0.872928
LPC 20:1	3.36048	3.37075	0.010266	-1.62299	0.227707	0.872928
PE O-24:2_20:4	3.34902	3.35819	0.00917073	-1.5109	0.229689	0.872928
TG O-52:2	3.33042	3.3389	0.00848294	-1.67667	0.231764	0.872928
PC 18:1_24:1	3.32245	3.32258	0.000122579	-1.43173	0.231952	0.872928
TG 52:7	3.32712	3.33102	0.00390233	-1.61151	0.2334	0.872928
SM 40:0;2O	3.3339	3.33025	-0.00365179	1.41731	0.234223	0.872928
PG 18:1_22:6	3.33368	3.32871	-0.00496323	1.4599	0.239715	0.872928
LPE 20:1	3.33962	3.34989	0.0102617	-1.58955	0.243602	0.872928
TG 16:0_22:6_22:6	3.33708	3.34252	0.00544466	-1.34025	0.24461	0.872928
PE O-18:1_18:1	3.46015	3.50195	0.0417904	-1.53487	0.247413	0.872928
Cer 41:1;2O	3.3222	3.32231	0.000114382	-1.47362	0.248811	0.872928
PC O-38:0	3.32212	3.32217	4.83337e-05	-1.39035	0.249341	0.872928
PE O-22:1_20:4	3.33997	3.34664	0.00667136	-1.50879	0.250526	0.872928
TG 55:5	3.33876	3.34403	0.00526387	-1.44036	0.251078	0.872928
LPE 17:0	3.33044	3.33328	0.0028348	-1.48788	0.252058	0.872928
LPE 16:0	3.93061	4.03989	0.109279	-1.30557	0.252797	0.872928
LPC O-22:1	3.32349	3.32389	0.000401621	-1.48815	0.253454	0.872928
PE 18:1_18:1	3.39406	3.40747	0.013413	-1.29634	0.256449	0.872928
CE 24:4	3.34306	3.35491	0.011845	-1.43998	0.25724	0.872928
TG O-22:1_20:1_22:1	3.32225	3.32243	0.000182657	-1.34052	0.257654	0.872928
TG 56:3	3.42738	3.48462	0.0572458	-1.54104	0.258534	0.872928
TG O-50:1	3.3275	3.33226	0.00475461	-1.51684	0.259739	0.872928
PC O-37:2	3.322	3.32203	3.02447e-05	-1.44212	0.259956	0.872928
PC O-46:7	3.32225	3.32233	8.1849e-05	-1.32166	0.25996	0.872928
TG 54:8	3.34173	3.351	0.00926269	-1.37536	0.26206	0.872928
LPE 18:0	4.05093	4.17255	0.121616	-1.29277	0.265458	0.872928
CAR 19:0	3.32206	3.32209	2.50823e-05	-1.24611	0.268475	0.872928
PC O-38:5	3.36986	3.37643	0.00657007	-1.24437	0.270212	0.872928
SM 38:1;2O	3.46631	3.43908	-0.0272322	1.32047	0.270884	0.872928
SM 38:0;2O	3.3276	3.32596	-0.00164323	1.29294	0.271377	0.872928
PI 16:0_18:3	3.32293	3.3233	0.000370414	-1.25617	0.271649	0.872928
PC 36:2	3.45925	3.48275	0.0234998	-1.31936	0.271934	0.872928
PE O-18:0_18:3	3.32431	3.32476	0.000455718	-1.29533	0.272365	0.872928
PG 18:1_18:1	3.34416	3.33488	-0.00928296	1.33252	0.27258	0.872928
LPC 17:1	3.34993	3.35543	0.00550196	-1.25033	0.281562	0.872928
LPC O-22:2	3.32202	3.32205	2.97621e-05	-1.34312	0.281563	0.872928
ST 24:1;O4;T/16:1	3.32794	3.33496	0.00701153	-1.37104	0.28528	0.872928
PC O-36:0	3.32287	3.32312	0.000244763	-1.29044	0.285291	0.872928
Cer 18:0;3O/16:0;(2OH)	3.32576	3.32715	0.00139175	-1.32558	0.285578	0.872928
SM 40:1;2O	3.92778	3.82328	-0.104504	1.2727	0.286004	0.872928
LPE 18:1	3.9345	4.05826	0.123753	-1.25567	0.29085	0.872928
SM 44:2;2O	3.32924	3.32816	-0.00108573	1.21783	0.291198	0.872928
TG 53:1	3.33612	3.3423	0.00618285	-1.29807	0.291303	0.872928
LPC O-18:0	3.33524	3.338	0.00275496	-1.23269	0.291756	0.872928
PC 35:0_A	3.32274	3.32287	0.000133588	-1.17797	0.292543	0.872928
TG 58:6	3.45745	3.48703	0.0295861	-1.20159	0.294416	0.872928
TG 58:4	3.3341	3.34146	0.00735783	-1.36873	0.295534	0.872928
PC O-36:2	3.33188	3.33346	0.00157811	-1.215	0.296783	0.872928
TG 57:4	3.32418	3.32591	0.0017314	-1.29404	0.298488	0.872928
CoQ8	3.32242	3.32285	0.000429751	-1.32158	0.298504	0.872928
LPC 19:1	3.33067	3.33306	0.00239812	-1.30914	0.300266	0.872928
PC 38:2	3.38784	3.39745	0.00961611	-1.19529	0.300448	0.872928
PG 18:2_22:6	3.33023	3.32676	-0.00347787	1.22613	0.300539	0.872928
PC 32:3	3.32225	3.32203	-0.000216732	1.2251	0.302877	0.872928
TG 50:5	3.33631	3.34968	0.0133774	-1.35787	0.303749	0.872928
PG 18:2_20:4	3.32446	3.32325	-0.00120723	1.23729	0.303971	0.872928
CE 22:6	4.899	4.61182	-0.287176	1.21927	0.304774	0.872928
PC 39:6	3.33287	3.33094	-0.00192516	1.17845	0.306461	0.872928
SM 42:1;2O	3.704	3.64808	-0.0559192	1.2002	0.307735	0.872928
PE 18:1_20:4	3.7102	3.85142	0.141213	-1.32564	0.308524	0.872928
TG 51:5	3.32537	3.32898	0.00361322	-1.31563	0.312045	0.872928
PE O-24:2_22:6	3.32855	3.33125	0.00269753	-1.21889	0.312589	0.872928
PE O-18:1_22:4	3.46828	3.5021	0.0338207	-1.23159	0.313083	0.872928
PG 14:0_16:0	3.33202	3.32412	-0.00790137	1.19619	0.314598	0.872928
PI 18:1_20:4	3.42079	3.4373	0.016517	-1.12593	0.317124	0.872928
LPC 22:3	3.32334	3.32361	0.000273866	-1.18703	0.317419	0.872928
TG 60:4	3.32405	3.3254	0.00135016	-1.26572	0.317585	0.872928
LPC 22:1	3.33269	3.3347	0.00200414	-1.11915	0.319555	0.872928
TG 57:9	3.32665	3.328	0.00135097	-1.10862	0.322026	0.872928
CAR 20:3	3.32253	3.32277	0.000235995	-1.22073	0.32245	0.872928
PG 18:2_18:2	3.3243	3.32307	-0.00122983	1.17382	0.322866	0.872928
PC O-34:3	3.32719	3.32863	0.00144295	-1.26802	0.323365	0.872928
HexCer 18:1;2O/25:0	3.32253	3.32246	-7.77319e-05	1.0988	0.323766	0.872928
PC 40:2_A	3.32392	3.32433	0.000409077	-1.18928	0.324322	0.872928
TG 54:7	3.43432	3.48235	0.0480258	-1.20734	0.325358	0.872928
PC O-24:1	3.322	3.32202	2.8413e-05	-1.16218	0.325939	0.872928
LNAPE 34:1	3.40833	3.35827	-0.0500538	1.15558	0.327727	0.872928
PC 28:0	3.32351	3.32254	-0.000969018	1.15747	0.327899	0.872928
PG 16:0_18:2	3.46147	3.36137	-0.1001	1.15247	0.328237	0.872928
TG 53:5	3.33595	3.3415	0.00555064	-1.19595	0.328526	0.872928
CE 22:5	3.52114	3.50046	-0.0206774	1.08256	0.32917	0.872928
PC O-18:1_18:1	3.32877	3.32995	0.00117882	-1.14767	0.33042	0.872928
PG 16:0_22:6	3.37142	3.33145	-0.0399656	1.14917	0.331663	0.872928
PC O-36:4	3.36239	3.36699	0.00459875	-1.09195	0.331725	0.872928
PG 16:0_20:4	3.39706	3.33717	-0.0598951	1.14746	0.331786	0.872928
LNAPE 32:0	3.34739	3.33128	-0.0161073	1.14376	0.331948	0.872928
LPC 21:1	3.32232	3.32241	9.52008e-05	-1.15155	0.332063	0.872928
PC 35:2	3.37895	3.38789	0.00894815	-1.09735	0.332929	0.872928
PG 16:0_16:0	4.04423	3.6478	-0.396422	1.10995	0.333003	0.872928
PG 18:1_18:2	3.33521	3.32819	-0.00702005	1.14437	0.334166	0.872928
PC 35:3	3.33006	3.33216	0.00209461	-1.21809	0.335098	0.872928
TG 54:3	4.00328	4.15365	0.150368	-1.16957	0.337816	0.872928
LPC O-18:1	3.3504	3.35532	0.00492438	-1.06692	0.338072	0.872928
PG 16:0_16:1	3.37528	3.33433	-0.0409583	1.12713	0.338523	0.872928
PG 16:0_22:5	3.34845	3.32761	-0.0208389	1.12586	0.339415	0.872928
DG 16:0_20:3	3.33468	3.35044	0.0157669	-1.22404	0.341221	0.872928
PC 30:0	3.39195	3.35258	-0.0393735	1.10915	0.341916	0.872928
PE O-16:1_22:5	3.33678	3.3397	0.00291906	-1.05956	0.342578	0.872928
LPC 18:1	4.5349	4.66065	0.125744	-1.08231	0.342795	0.872928
SM 36:0;2O	3.32268	3.32248	-0.000197002	1.0755	0.343084	0.872928
PG 18:1_20:4	3.33025	3.32622	-0.00403591	1.12044	0.343814	0.872928
PC O-22:0	3.32209	3.32215	6.34115e-05	-1.09432	0.344416	0.872928
PE O-40:4	3.89562	3.97534	0.0797207	-1.04577	0.344515	0.872928
PG 18:1_22:5	3.32515	3.32378	-0.00136646	1.10492	0.345536	0.872928
LPC O-16:1	3.33017	3.33208	0.00191153	-1.1112	0.34903	0.872928
PC 33:2	3.33609	3.33886	0.00277142	-1.07488	0.349629	0.872928
PC O-23:1	3.32201	3.32203	1.86941e-05	-1.08421	0.352546	0.872928
PC O-44:6	3.32252	3.32267	0.000151961	-1.10616	0.354303	0.872928
PE 18:0_18:1	3.7663	3.82071	0.0544123	-1.03464	0.355187	0.872928
TG 57:3	3.32365	3.32532	0.00167101	-1.18074	0.356222	0.872928
TG 52:6	3.35664	3.37891	0.0222661	-1.16236	0.358982	0.872928
LPC 17:0	3.40427	3.41679	0.012522	-1.05106	0.359912	0.872928
TG 16:0_18:1_34:1	3.3222	3.32233	0.000126687	-1.08099	0.360782	0.872928
PC 31:1	3.32458	3.32301	-0.00156652	1.06814	0.361348	0.872928
CE 24:5	3.35347	3.36707	0.0136041	-1.09352	0.362257	0.872928
PC 32:1	3.52054	3.42865	-0.0918862	1.05964	0.362401	0.872928
LPC 20:2	3.38364	3.40115	0.0175098	-1.15721	0.363921	0.872928
LPC O-16:0	3.35439	3.36189	0.00750677	-1.04844	0.36428	0.872928
LPC 24:2	3.32351	3.32384	0.000335692	-1.05458	0.364567	0.872928
SM 41:1;2O	3.45716	3.43596	-0.0212022	1.0621	0.364748	0.872928
TG 49:4	3.32344	3.32499	0.00155666	-1.1334	0.365526	0.872928
PC 29:0	3.32241	3.32213	-0.000273777	1.05355	0.365738	0.872928
LNAPE 16:0/N-18:0	3.47964	3.41369	-0.065956	1.04594	0.36638	0.872928
PC 37:3	3.3283	3.32981	0.0015135	-1.05362	0.366503	0.872928
PG 20:4_22:6	3.32733	3.32558	-0.00174704	1.05386	0.366753	0.872928
TG 53:2	3.36633	3.39228	0.0259565	-1.12638	0.367887	0.872928
TG 46:3	3.32671	3.33065	0.00394151	-1.11997	0.368072	0.872928
PI 18:2_20:4	3.32281	3.32302	0.000213005	-1.00608	0.36861	0.872928
SM 39:1;2O	3.34894	3.3448	-0.00414233	1.03813	0.369751	0.872928
PE 18:1_18:2	3.44738	3.46708	0.0196986	-0.989167	0.36987	0.872928
LPC 15:0	3.3424	3.34504	0.00264043	-0.983269	0.370792	0.872928
PC 46:6	3.32207	3.32211	3.60331e-05	-1.01775	0.37154	0.872928
TG 58:3	3.33301	3.33971	0.0067	-1.12041	0.372161	0.872928
PC 31:0	3.33583	3.3284	-0.00743651	1.03753	0.37279	0.872928
PG 16:0_18:1	4.43676	3.94286	-0.493903	1.00104	0.373103	0.872928
PG 18:0_18:1	3.33879	3.33258	-0.00620972	1.01423	0.373125	0.872928
TG 60:3	3.32342	3.32431	0.000885611	-1.12446	0.374225	0.872928
LNAPE 40:2	3.33146	3.33266	0.00119199	-0.99308	0.374711	0.872928
TG 16:0_17:0_22:6	3.33894	3.34475	0.00581365	-1.06721	0.374789	0.872928
TG 51:1	3.35348	3.37177	0.0182853	-1.08372	0.379051	0.872928
PC 30:1	3.32973	3.32484	-0.00489263	1.02244	0.379779	0.872928
SM 40:2;2O_A	3.45187	3.43087	-0.0209973	0.993861	0.382363	0.872928
TG O-48:1	3.32247	3.32292	0.000451007	-1.09616	0.382554	0.872928
PC 37:2	3.33712	3.33934	0.00221702	-0.959668	0.383867	0.872928
PI 18:1_18:1	3.40958	3.43659	0.0270157	-1.07547	0.383969	0.872928
Cer 18:0;2O/22:0	3.32573	3.32625	0.000519096	-0.980384	0.384088	0.872928
Cer 18:1;2O/24:0	3.34039	3.33796	-0.00243654	0.953842	0.38502	0.872928
SM 44:1;2O	3.32422	3.32373	-0.000490281	0.976289	0.385172	0.872928
TG 51:4	3.33075	3.33623	0.00547351	-1.06274	0.390128	0.872928
TG 18:0_18:1_20:4	3.7193	3.77266	0.0533625	-0.942048	0.390149	0.872928
LPC 18:0	4.8152	4.91069	0.095492	-0.940615	0.391572	0.872928
TG 48:0	3.3866	3.39822	0.0116241	-0.946269	0.391984	0.872928
SM 39:2;2O	3.32489	3.32442	-0.000469373	0.973716	0.392017	0.872928
LPG 20:4	3.48049	3.36757	-0.112921	0.992937	0.392054	0.872928
PE 34:1_22:6	3.33045	3.32967	-0.000786734	0.947214	0.392267	0.872928
SM 42:1;3O	3.33386	3.32225	-0.0116143	0.994114	0.393432	0.872928
DG 18:0_18:2	3.34932	3.36575	0.0164263	-1.04697	0.394432	0.872928
PC 16:0_16:0	3.66133	3.56318	-0.0981488	0.969039	0.394518	0.872928
PE O-16:0_22:5	3.3404	3.33849	-0.00190981	0.933831	0.394584	0.872928
TG 60:8	3.38576	3.39994	0.0141727	-0.954967	0.394759	0.872928
CAR 24:0	3.323	3.32324	0.000246913	-0.960835	0.397987	0.872928
SM 40:1;3O	3.32308	3.32276	-0.000317817	0.923754	0.398606	0.872928
CAR 12:1	3.32268	3.32243	-0.000252002	0.926827	0.40053	0.872928
PE-Cer (d34:1)	3.32306	3.32295	-0.000111525	0.940307	0.402407	0.872928
PC O-38:3	3.32502	3.32544	0.00042892	-0.932596	0.402597	0.872928
LNAPE 38:3	3.4088	3.41972	0.0109266	-0.958249	0.403401	0.872928
TG 54:2	3.75003	3.89038	0.140352	-1.01639	0.403776	0.872928
LNAPE 18:1/N-20:1	3.36296	3.36721	0.00424523	-0.909134	0.405088	0.872928
TG 51:3	3.34489	3.35685	0.0119553	-1.01679	0.405235	0.872928
PC O-42:4	3.3238	3.32416	0.000364195	-0.930908	0.405772	0.872928
TG O-62:2	3.32294	3.32337	0.000430223	-0.924188	0.406969	0.872928
PC O-34:0	3.32519	3.32556	0.000364976	-0.935187	0.407922	0.872928
PI 36:5	3.3229	3.32313	0.000232187	-0.92	0.408027	0.872928
LNAPE 40:3	3.37558	3.3704	-0.00517645	0.950155	0.41009	0.872928
TG 18:1_18:1_22:6	3.66628	3.72992	0.0636464	-0.904744	0.410837	0.872928
PC 18:0_20:4	3.86912	3.81977	-0.0493478	0.944353	0.41231	0.872928
PE O-42:5	3.34876	3.35493	0.00616515	-0.927231	0.412802	0.872928
TG 53:4	3.3468	3.35864	0.0118406	-0.997652	0.413336	0.872928
TG 56:2	3.37479	3.39766	0.0228674	-0.994769	0.413767	0.872928
FA 20:1	3.35989	3.34526	-0.0146306	0.917083	0.41704	0.872928
PE O-20:1_20:4	3.52644	3.571	0.0445544	-0.931702	0.417307	0.872928
PE O-20:1_16:0	3.33385	3.33501	0.00116552	-0.885855	0.417358	0.872928
PE 16:0_18:0	3.32933	3.33038	0.00104875	-0.913043	0.417413	0.872928
LPC 17:2	3.32426	3.3248	0.000539159	-0.926164	0.417447	0.872928
SM 43:2;2O	3.33693	3.33484	-0.00209089	0.908317	0.417666	0.872928
PC O-43:5	3.32207	3.32211	3.63597e-05	-0.937912	0.417992	0.872928
TG 46:4	3.32269	3.32324	0.000547576	-0.985259	0.419259	0.872928
CAR 22:1	3.32216	3.32221	4.54606e-05	-0.905111	0.420006	0.872928
SM 46:6;2O	3.32375	3.32427	0.000516553	-0.928813	0.422363	0.872928
ST 24:1;O4/16:1	3.34488	3.33629	-0.00859059	0.878716	0.422818	0.872928
LPC 20:0	3.35086	3.35479	0.00393502	-0.882622	0.423213	0.872928
FA 20:2	3.32952	3.32708	-0.00243188	0.885298	0.425727	0.872928
PC O-40:4	3.32893	3.33013	0.00119751	-0.894173	0.426868	0.872928
TG 62:9	3.33399	3.3368	0.00281233	-0.87263	0.426953	0.872928
LPC 24:4	3.32285	3.32301	0.000158363	-0.926969	0.427186	0.872928
Cer 18:1;2O/22:0;(2OH)	3.32224	3.322	-0.000244768	0.91469	0.427578	0.872928
PC 37:4	3.34585	3.34264	-0.00320158	0.901525	0.430955	0.872928
LPE 18:3	3.3517	3.36025	0.00855553	-0.900654	0.431264	0.872928
TG 44:1	3.32976	3.33563	0.00586998	-0.950451	0.432137	0.872928
HexCer 18:0;3O/24:1	3.32393	3.32406	0.000128708	-0.880386	0.432267	0.872928
LPC 26:2	3.32241	3.32248	7.09084e-05	-0.860142	0.433284	0.872928
TG 49:3	3.32755	3.33152	0.00397717	-0.949767	0.433345	0.872928
LPC 20:4	3.41002	3.40033	-0.00968567	0.859889	0.433596	0.872928
TG 53:3	3.37186	3.39243	0.0205698	-0.946983	0.43433	0.872928
PC O-32:2	3.32321	3.32266	-0.000547929	0.891793	0.434332	0.872928
PE 18:1_22:6	3.39239	3.38192	-0.0104767	0.888066	0.435011	0.872928
LPC 19:0	3.34235	3.34531	0.00295717	-0.85316	0.437993	0.872928
TG 50:1	3.7374	3.8589	0.121502	-0.912197	0.438262	0.872928
SM 40:2;2O_B	3.45122	3.43503	-0.0161815	0.86443	0.438643	0.872928
FA 20:4	3.85625	3.69623	-0.160022	0.885444	0.438996	0.872928
CAR 20:0	3.32286	3.323	0.000145211	-0.871414	0.439201	0.872928
LPE O-18:2	3.33119	3.33361	0.00241926	-0.850114	0.439982	0.872928
LNAPE 40:4	3.51291	3.48912	-0.0237931	0.855922	0.446477	0.872928
CE 20:2	3.36554	3.37733	0.0117985	-0.906845	0.446573	0.872928
TG 50:2	3.65633	3.77914	0.12281	-0.906532	0.44795	0.872928
DG 38:3	3.33113	3.33671	0.00557696	-0.889839	0.449879	0.872928
PC O-42:6	3.3227	3.32281	0.000115037	-0.86629	0.451593	0.872928
TG 46:1	3.34106	3.35114	0.010081	-0.900553	0.451674	0.872928
TG 48:1	3.39971	3.43305	0.0333385	-0.892036	0.452752	0.872928
SM 42:2;3O	3.32222	3.32211	-0.000105145	0.85585	0.453435	0.872928
TG 57:6	3.33113	3.33356	0.00242773	-0.825936	0.453632	0.872928
LNAPE 34:2	3.32906	3.32691	-0.00215012	0.849026	0.454031	0.872928
PC 42:7	3.32449	3.32498	0.000485712	-0.828757	0.454133	0.872928
HexCer 18:0;3O/16:0;(2OH)	3.33001	3.33261	0.00260208	-0.894097	0.455153	0.872928
PC O-42:1	3.32244	3.32248	4.30669e-05	-0.816702	0.457437	0.872928
TG 18:0_18:1_22:6	3.54559	3.58057	0.034971	-0.812194	0.45807	0.872928
PE 18:2_18:2	3.33903	3.34144	0.00240374	-0.803548	0.459487	0.872928
PC O-36:5	3.33851	3.3404	0.00189547	-0.80772	0.461247	0.872928
CAR 22:0	3.32242	3.3225	8.16673e-05	-0.832185	0.461652	0.872928
Cer 18:0;2O/18:0	3.3221	3.32211	1.21093e-05	-0.826721	0.462458	0.872928
CE 20:1	3.3413	3.34888	0.00758264	-0.862257	0.462775	0.872928
TG 51:2	3.37435	3.39774	0.023391	-0.874467	0.463101	0.872928
DG 18:1_22:4	3.32567	3.32676	0.00109073	-0.846388	0.463511	0.872928
DG 18:1_18:1	3.41904	3.47133	0.0522842	-0.885463	0.464248	0.872928
LNAPE 38:2	3.79379	3.82522	0.0314307	-0.792503	0.464271	0.872928
DG 18:1_20:1	3.32867	3.33324	0.00457053	-0.88667	0.464778	0.872928
SM 34:1;2O	4.31668	4.38949	0.0728054	-0.791889	0.465134	0.872928
PC O-33:2	3.32286	3.32314	0.000285759	-0.807497	0.466205	0.872928
PC 38:1	3.33329	3.33454	0.0012506	-0.819819	0.466349	0.872928
TG 50:4	3.37352	3.41141	0.037883	-0.87216	0.46725	0.872928
PC O-44:8	3.32208	3.32212	3.12048e-05	-0.809598	0.46812	0.872928
DG 18:0_20:4	3.34492	3.3547	0.0097762	-0.84162	0.468262	0.872928
TG 49:1	3.33999	3.34819	0.008192	-0.861167	0.468412	0.872928
PC 40:1	3.32303	3.32317	0.00013909	-0.805618	0.469385	0.872928
PC 35:1	3.3521	3.35485	0.00275288	-0.781038	0.470252	0.872928
DG 16:1_18:1	3.33032	3.33569	0.00536247	-0.865044	0.47038	0.872928
TG 60:2	3.32398	3.32498	0.001006	-0.863522	0.471367	0.872928
LPG 22:6	3.42697	3.36791	-0.0590616	0.809238	0.472263	0.872928
PC 18:0_18:2	4.28251	4.33123	0.0487183	-0.77721	0.472827	0.872928
PC 39:7	3.32312	3.32296	-0.000160733	0.775808	0.472958	0.872928
TG 50:3	3.50671	3.58962	0.0829076	-0.852555	0.474974	0.872928
LPC 16:1	3.33643	3.33884	0.00240791	-0.767473	0.478333	0.872928
PE 16:0_18:2	3.94094	3.99484	0.0539047	-0.763345	0.479823	0.872928
TG 58:2	3.32571	3.32708	0.00137595	-0.831805	0.480459	0.872928
PE O-42:6	3.66898	3.72101	0.0520268	-0.767166	0.483368	0.872928
LNAPE 40:6	3.47584	3.45812	-0.0177209	0.76625	0.485303	0.872928
LPE 20:2	3.33711	3.34183	0.00472325	-0.785353	0.485956	0.872928
TG 52:2	4.35254	4.53491	0.182374	-0.803121	0.487113	0.872928
LPC 22:6	3.73253	3.70147	-0.0310686	0.758994	0.487892	0.872928
SM 41:2;2O_A	3.42352	3.41321	-0.010308	0.770798	0.488667	0.872928
PC 42:2	3.32278	3.3229	0.000116987	-0.757433	0.4913	0.872928
CoQ9	3.33296	3.33537	0.00241112	-0.755996	0.492481	0.872928
PC 41:6	3.32314	3.32297	-0.000175275	0.740132	0.492548	0.872928
LPC 15:1	3.32295	3.32315	0.000206029	-0.773655	0.493542	0.872928
DG 18:0_18:1	3.35882	3.37434	0.015523	-0.806357	0.493558	0.872928
SM 42:2;2O	4.8863	4.7859	-0.1004	0.768669	0.495106	0.872928
TG 62:3	3.3225	3.32279	0.000280417	-0.810135	0.496149	0.872928
PC 18:0_18:1	3.8085	3.84118	0.0326774	-0.734375	0.496661	0.872928
LPG 18:2	3.64694	3.53808	-0.108858	0.74564	0.497826	0.872928
Stearoyl-EA	3.34631	3.34849	0.00218125	-0.74086	0.501192	0.872928
CAR 18:0	3.3399	3.34158	0.00167875	-0.735761	0.501662	0.872928
CAR 17:0	3.3227	3.32285	0.000153955	-0.741033	0.503247	0.872928
CAR 20:2	3.32295	3.32324	0.000293603	-0.78431	0.503923	0.872928
SM 30:1;2O	3.32282	3.32297	0.00014529	-0.718336	0.505048	0.872928
CAR 19:1	3.32228	3.32237	9.59902e-05	-0.762846	0.505804	0.872928
SM 35:2;2O	3.32542	3.32507	-0.000351332	0.719646	0.506862	0.872928
FA 22:6	3.59398	3.53537	-0.0586125	0.736125	0.507963	0.872928
DG 16:0_22:6	3.33461	3.34371	0.00909786	-0.783021	0.508279	0.872928
FA 18:0	3.43162	3.40997	-0.0216498	0.743275	0.508799	0.872928
PE 18:0_20:3	3.32486	3.32539	0.000523769	-0.715801	0.50975	0.872928
ST 24:1;O4/16:0	3.36426	3.37769	0.013433	-0.746934	0.509924	0.872928
PC 40:0	3.32229	3.32225	-4.22682e-05	0.707303	0.511076	0.872928
PE 16:0_22:4	3.33314	3.33116	-0.0019844	0.711	0.511601	0.872928
PC 32:2	3.35362	3.34542	-0.00819437	0.722339	0.512126	0.872928
LPC 16:0	5.21253	5.31332	0.100788	-0.706583	0.512596	0.872928
LPC 18:2	3.59904	3.64116	0.0421246	-0.760288	0.515269	0.872928
HexCer 18:0;3O/24:1;(2OH)	3.32502	3.32539	0.000376766	-0.727902	0.515904	0.872928
LPC 24:1	3.33077	3.3322	0.00143153	-0.7227	0.51601	0.872928
Cer 18:0;2O/24:2	3.32215	3.32218	2.67753e-05	-0.722089	0.517646	0.873355
TG 16:0_18:0_18:1	3.88046	4.01151	0.131055	-0.730588	0.522425	0.873817
SM 37:1;2O	3.33491	3.33338	-0.00152235	0.715556	0.524918	0.873817
PE O-16:1_20:4	3.73551	3.67858	-0.0569306	0.714223	0.525557	0.873817
DG 18:1_18:2	3.37293	3.39359	0.0206527	-0.743818	0.528318	0.873817
SM 41:6;2O	3.32317	3.32297	-0.000201127	0.697948	0.531163	0.873817
LPE 22:5	3.39905	3.3787	-0.0203545	0.690263	0.531196	0.873817
HexCer 18:1;2O/24:1	3.36075	3.36374	0.00299242	-0.676424	0.531916	0.873817
PE O-15:1_22:6	3.33092	3.33311	0.002187	-0.676164	0.535313	0.873817
TG 60:9	3.42321	3.44005	0.01684	-0.671706	0.536233	0.873817
PE 36:5	3.32581	3.3254	-0.000412994	0.683652	0.536387	0.873817
LPG 18:1	3.77996	3.64347	-0.136491	0.673697	0.53688	0.873817
PC 16:0_17:0	3.32767	3.32646	-0.00120917	0.692226	0.538498	0.873817
PC 39:1	3.32203	3.32204	1.01954e-05	-0.673428	0.540036	0.873817
PC O-23:0	3.32196	3.32196	5.38999e-06	-0.67347	0.540051	0.873817
TG 58:1	3.3251	3.32595	0.000852502	-0.703924	0.541763	0.873817
PC 42:5	3.32395	3.32412	0.000176331	-0.653934	0.542998	0.873817
PC O-38:6	3.33675	3.33823	0.00147261	-0.652866	0.546343	0.873817
PE O-22:2_22:6	3.34574	3.35002	0.00428177	-0.651712	0.548507	0.873817
TG 18:1_18:2_32:1	3.32213	3.3222	7.3312e-05	-0.691325	0.550129	0.873817
TG 51:0	3.32761	3.32845	0.000836939	-0.640886	0.551065	0.873817
LNAPE 18:2/N-16:0	3.32618	3.32664	0.000463907	-0.641539	0.551812	0.873817
LPC 21:0	3.32336	3.32355	0.000189414	-0.65316	0.554419	0.873817
PE O-18:2_22:6	3.48864	3.50638	0.0177339	-0.673546	0.555774	0.873817
PE O-19:1_20:4	3.32327	3.32347	0.000198391	-0.663481	0.556147	0.873817
LPC 22:5	3.36294	3.35934	-0.00360353	0.632467	0.557353	0.873817
LPG 16:0	3.44374	3.39848	-0.045263	0.644481	0.55781	0.873817
PE 18:0_18:2	4.71712	4.82471	0.107589	-0.623878	0.560702	0.873817
TG 64:2	3.32219	3.3223	0.000108837	-0.679242	0.563624	0.873817
ST 24:1;O4;T/17:0	3.32508	3.32563	0.000549116	-0.623587	0.565535	0.873817
LPE 20:5	3.34465	3.34969	0.00503623	-0.63285	0.56679	0.873817
CE 22:4	3.38133	3.38743	0.00610556	-0.621319	0.570129	0.873817
PC 44:7	3.3222	3.32222	2.18732e-05	-0.614412	0.570284	0.873817
PC 46:7	3.32212	3.32215	2.71673e-05	-0.617934	0.572704	0.873817
SM 33:1;2O	3.40159	3.39489	-0.00670194	0.615216	0.572737	0.873817
LPC 24:5	3.32263	3.32272	9.47461e-05	-0.615931	0.574245	0.873817
PC O-46:5	3.32196	3.32196	3.96409e-06	-0.617873	0.574626	0.873817
DG 16:0_18:0	3.35538	3.36467	0.00928092	-0.634855	0.574774	0.873817
CAR 20:1	3.32417	3.32457	0.00040594	-0.651975	0.575301	0.873817
SM 41:2;2O_B	3.35849	3.35561	-0.00288478	0.602358	0.576538	0.873817
DG 16:0_18:2	3.36501	3.38264	0.0176333	-0.640281	0.576635	0.873817
PC O-38:4	3.33054	3.33112	0.00057968	-0.597223	0.577075	0.873817
PC 36:4	3.49016	3.51014	0.0199778	-0.628234	0.577341	0.873817
FA 22:4	3.34593	3.34	-0.00592264	0.598904	0.577893	0.873817
PE O-18:2_18:1	3.36523	3.37183	0.00659184	-0.629381	0.579189	0.873817
TG 18:1_18:2_34:1	3.32209	3.32215	5.67028e-05	-0.637912	0.582294	0.873817
PE O-40:3	3.32535	3.32626	0.000905027	-0.583645	0.585011	0.873817
SM 28:1;2O	3.32404	3.32436	0.000321736	-0.61464	0.585461	0.873817
TG 58:9	3.65662	3.70352	0.0469069	-0.576796	0.591538	0.873817
TG 22:5_22:6_22:6	3.32291	3.32333	0.000418057	-0.610622	0.592017	0.873817
PC 44:12	3.32241	3.32232	-8.96808e-05	0.590943	0.592608	0.873817
LPE 18:2	4.51528	4.63181	0.116531	-0.595448	0.5931	0.873817
LNAPE 38:1	3.46306	3.47106	0.00800523	-0.57319	0.593859	0.873817
CE 18:1	4.68952	4.83876	0.149243	-0.595466	0.594437	0.873817
LPC 14:0	3.4144	3.42744	0.0130436	-0.584266	0.595024	0.873817
DG 16:0_18:1	3.48846	3.55578	0.0673163	-0.606048	0.595807	0.873817
HexCer 18:2;2O/22:0	3.32241	3.32238	-3.69724e-05	0.583387	0.596182	0.873817
SM 35:1;2O	3.36565	3.3615	-0.00414543	0.580848	0.597318	0.873817
SM 40:3;2O	3.34924	3.35186	0.0026204	-0.562927	0.598239	0.873817
PC 35:4	3.32818	3.32755	-0.000621453	0.578889	0.602476	0.874672
PC 44:2	3.32231	3.32234	3.18145e-05	-0.555169	0.603305	0.874672
CE 18:3	3.66766	3.72168	0.0540226	-0.600631	0.60353	0.874672
PC 26:0	3.32198	3.322	1.31004e-05	-0.578663	0.604369	0.874672
PC 33:1	3.34535	3.34248	-0.00287083	0.565385	0.610094	0.880011
LNAPE 38:4	3.59521	3.57592	-0.0192833	0.559683	0.610848	0.880011
LNAPE 37:2	3.33388	3.33473	0.000843914	-0.546908	0.614832	0.883733
PC 16:0_22:6	3.81139	3.78336	-0.0280292	0.536738	0.620668	0.885832
PC O-35:2	3.32206	3.32208	1.61162e-05	-0.564591	0.621401	0.885832
LNAPE 36:3	3.34163	3.33965	-0.0019721	0.534748	0.621525	0.885832
PE O-20:1_22:6	3.49651	3.52454	0.0280319	-0.538139	0.621907	0.885832
TG 18:1_18:2_20:4	3.72391	3.76703	0.0431215	-0.521414	0.628135	0.88984
Cer 18:0;3O/24:1;(2OH)	3.32294	3.32305	0.000101696	-0.539089	0.628245	0.88984
TG 66:3	3.32219	3.32227	8.4789e-05	-0.556386	0.628952	0.88984
HexCer 18:1;2O/22:0	3.34229	3.34134	-0.000955058	0.524608	0.632445	0.890866
PE 18:2_20:4	3.34236	3.34748	0.0051137	-0.537139	0.632501	0.890866
Cer 18:0;2O/24:0	3.32531	3.3256	0.000293087	-0.507783	0.634669	0.891777
PC 16:0_18:2	4.24812	4.281	0.0328867	-0.503955	0.636019	0.891777
LPC 18:3	3.4492	3.46303	0.0138315	-0.509714	0.639351	0.891777
LPE 22:6	4.21576	4.11716	-0.0985954	0.516032	0.639925	0.891777
LPC 22:0	3.34234	3.34477	0.00243633	-0.512977	0.640543	0.891777
PC O-42:5	3.32559	3.32598	0.000391116	-0.511164	0.641627	0.891777
LPC 23:0	3.32562	3.32594	0.000323106	-0.491385	0.644247	0.893451
PC 34:0	3.40556	3.39774	-0.00781994	0.500127	0.649054	0.89442
TG 16:0_18:1_32:1	3.32229	3.32238	9.41047e-05	-0.513844	0.649551	0.89442
PE O-18:1_20:4	3.90974	3.94991	0.0401713	-0.483264	0.653314	0.89442
PE 16:0_22:6	3.9195	3.87463	-0.0448742	0.477032	0.655077	0.89442
PC 44:10	3.32242	3.32246	4.38037e-05	-0.478413	0.655257	0.89442
TG 60:1	3.32283	3.32297	0.000140697	-0.484572	0.656646	0.89442
TG 54:1	3.50313	3.53219	0.0290603	-0.488432	0.656972	0.89442
CE 16:1	3.46458	3.48304	0.0184637	-0.499674	0.657176	0.89442
TG 18:1_22:6_22:6	3.3711	3.37897	0.00787441	-0.474668	0.657703	0.89442
PS 18:2_20:4	3.39877	3.44027	0.041498	-0.49396	0.66372	0.900526
Cer 42:3;2O	3.32538	3.32575	0.000377871	-0.490713	0.665048	0.900526
LPC 26:4	3.32208	3.3221	1.82082e-05	-0.458574	0.666882	0.901076
PC 42:1	3.32248	3.32252	3.95672e-05	-0.453757	0.67023	0.903664
PC 16:0_20:4	3.94305	3.91775	-0.0252984	0.455357	0.67965	0.914411
CE 17:1	3.35502	3.3598	0.00478471	-0.43937	0.688919	0.924773
PE O-16:1_16:0	3.32446	3.32414	-0.000321312	0.422411	0.690283	0.924773
LPC 25:1	3.32217	3.3222	2.2415e-05	-0.42177	0.696983	0.928834
PC 38:0	3.32222	3.3222	-2.68945e-05	0.414764	0.69702	0.928834
SM 34:0;2O	3.36107	3.35905	-0.00202087	0.409611	0.699049	0.928834
LNAPE 37:1	3.32755	3.32781	0.000268574	-0.408689	0.700766	0.928834
Cer 18:0;3O/22:0;(2OH)	3.32246	3.32249	2.54461e-05	-0.407478	0.701194	0.928834
TG 18:1_18:1_34:1	3.32216	3.3222	4.58896e-05	-0.424243	0.703626	0.928834
CAR 20:5	3.3222	3.32216	-3.59016e-05	0.410377	0.705314	0.928834
PE O-18:1_22:6	3.94989	3.98375	0.0338613	-0.404051	0.706983	0.928834
HexCer 18:1;2O/22:1	3.32261	3.32257	-4.21777e-05	0.397864	0.707153	0.928834
SM 40:0;3O	3.32373	3.32387	0.00013857	-0.398215	0.708487	0.928834
PC 42:4	3.326	3.32633	0.000336251	-0.396498	0.71058	0.928834
PC O-44:7	3.32279	3.32287	7.52882e-05	-0.40262	0.710977	0.928834
PC O-40:6	3.32912	3.32953	0.000411307	-0.385434	0.715897	0.931577
PS 20:4_22:6	3.51551	3.58613	0.0706178	-0.404808	0.717284	0.931577
TG 62:12	3.38302	3.39169	0.00866222	-0.383191	0.721341	0.931577
HexCer 18:1;2O/20:0	3.32498	3.32486	-0.000127135	0.389636	0.721927	0.931577
HexCer 18:1;2O/24:0	3.33987	3.33924	-0.000630188	0.382111	0.72198	0.931577
PS 16:0_22:6	3.40684	3.41599	0.00914934	-0.382124	0.723697	0.931577
PE O-15:0_22:6	3.33798	3.33979	0.00181005	-0.375292	0.723826	0.931577
SM 36:2;2O	3.39087	3.39511	0.00424543	-0.369405	0.727014	0.931577
Cer 18:0;2O/21:0	3.32214	3.32217	2.37429e-05	-0.390779	0.727104	0.931577
LPC 24:0	3.35633	3.35861	0.00227856	-0.369389	0.727841	0.931577
SM 38:4;2O	3.32585	3.32545	-0.000395677	0.362723	0.733379	0.936007
PE 18:0_22:5	3.3708	3.367	-0.00380583	0.36006	0.734636	0.936007
Cer 41:2;2O	3.32241	3.32246	4.79247e-05	-0.378657	0.735752	0.936007
TG 56:1	3.33103	3.33197	0.000938557	-0.360325	0.738978	0.937313
PE O-36:4	3.34233	3.34117	-0.00116238	0.35257	0.739751	0.937313
TG 64:14	3.33294	3.33455	0.00160931	-0.35333	0.742049	0.937313
SM 42:3;3O	3.32285	3.32278	-7.47575e-05	0.34839	0.745398	0.937313
DG 16:0_16:0	3.39075	3.37895	-0.0118058	0.340427	0.747442	0.937313
PE 35:1	3.32523	3.3254	0.000169816	-0.345848	0.747754	0.937313
FA 18:2	3.61079	3.57151	-0.0392781	0.342797	0.748384	0.937313
LNAPE 36:2	3.81569	3.82937	0.0136847	-0.335559	0.750825	0.937313
LNAPE 36:1	3.63333	3.62381	-0.00951417	0.346758	0.750866	0.937313
PC 18:0_22:6	3.56128	3.54982	-0.0114606	0.341621	0.752705	0.937313
SM 34:2;3O	3.32602	3.32634	0.000320064	-0.33439	0.753118	0.937313
CAR 16:0	3.3599	3.36323	0.0033284	-0.331475	0.755598	0.938548
ID	16.7212	16.7212	-1.22412e-05	0.330917	0.759186	0.939485
LPC 20:3	3.65327	3.64051	-0.0127602	0.326721	0.759723	0.939485
CAR 12:0	3.32391	3.32362	-0.000289442	0.324245	0.762004	0.939485
PE 16:0_16:0	3.32792	3.32859	0.00067637	-0.329241	0.76306	0.939485
PC O-24:0	3.32224	3.32227	2.88965e-05	-0.319151	0.765285	0.939485
LPC 22:4	3.33194	3.33139	-0.000547901	0.31998	0.769623	0.939485
PS 40:8	3.64734	3.73587	0.0885281	-0.32489	0.770273	0.939485
CL 36:3_36:4	3.32262	3.32252	-0.000103625	0.306517	0.774991	0.939485
PC 36:3	4.06464	4.0871	0.0224588	-0.299009	0.777168	0.939485
HexCer 18:0;3O/24:0;(2OH)	3.32303	3.323	-3.79425e-05	0.299439	0.77726	0.939485
CAR 18:1	3.35057	3.35294	0.00237289	-0.301397	0.778059	0.939485
PC 39:4	3.32594	3.32574	-0.000192523	0.295377	0.78004	0.939485
SM 42:7;2O	3.32325	3.32315	-9.94947e-05	0.298253	0.780756	0.939485
Oleamide	4.16249	4.22479	0.0623063	-0.29597	0.78131	0.939485
LPC 14:1	3.32316	3.32309	-7.18153e-05	0.290665	0.783091	0.939485
LPC 16:2	3.32864	3.32908	0.000439072	-0.290425	0.783519	0.939485
SM 38:2;2O_A	3.32255	3.32261	5.2401e-05	-0.289956	0.784221	0.939485
PE O-16:1_18:1	3.41884	3.42446	0.00562154	-0.288782	0.78435	0.939485
PE O-40:6	4.01547	4.04168	0.0262107	-0.289408	0.784641	0.939485
PC 44:11	3.32211	3.32212	1.10402e-05	-0.281007	0.791198	0.941099
PC 40:8	3.34499	3.34373	-0.00126897	0.27768	0.792615	0.941099
PE 17:0_20:4	3.32806	3.32843	0.000362985	-0.277772	0.793631	0.941099
PC 36:0	3.32912	3.32888	-0.000248428	0.275931	0.794363	0.941099
PE 16:1_18:2	3.32563	3.32544	-0.000183149	0.271233	0.797367	0.941099
Cer 18:1;2O/23:0	3.32734	3.32756	0.00022427	-0.276202	0.798087	0.941099
SM 42:3;2O	3.88883	3.87276	-0.0160691	0.27105	0.800972	0.941099
SM 30:2;2O	3.32221	3.32219	-2.01292e-05	0.261564	0.805487	0.941099
TG 20:4_22:6_22:6	3.32684	3.32735	0.000513471	-0.261071	0.806209	0.941099
FA 16:0-2OH	3.34699	3.34931	0.00232375	-0.260266	0.808467	0.941099
Hex2Cer 18:2;2O/16:0	3.32224	3.3223	6.52422e-05	-0.254163	0.80995	0.941099
PC 40:5	3.3229	3.32286	-3.83742e-05	0.251783	0.811549	0.941099
PC 16:0_18:1	3.98768	4.00075	0.0130712	-0.254343	0.812753	0.941099
Cer 18:1;2O/24:1	3.35859	3.36016	0.00157522	-0.264303	0.813488	0.941099
PE O-16:1_18:2	3.34175	3.34067	-0.00108027	0.246627	0.815133	0.941099
PE 16:0_18:1	3.55461	3.5459	-0.00871472	0.248878	0.816019	0.941099
SM 42:4;2O	3.32368	3.32375	7.19125e-05	-0.244855	0.816372	0.941099
SM 32:2;2O	3.32447	3.32462	0.000154594	-0.249317	0.817561	0.941099
TG 56:9	3.37502	3.37852	0.00350338	-0.240492	0.819505	0.941099
SM 42:5;2O	3.45348	3.4463	-0.00717673	0.241816	0.820005	0.941099
PC 18:0_20:3	3.61046	3.6041	-0.0063507	0.24455	0.820132	0.941099
CE 20:5	3.91607	3.88682	-0.0292543	0.249523	0.821097	0.941099
LNAPE 40:5	3.34314	3.34456	0.00141334	-0.24813	0.821272	0.941099
TG 60:11	3.50514	3.51846	0.0133145	-0.237356	0.822992	0.941099
[truncated: 80 more rows]
