# Supplementary material for: Hepatocyte Circadian Clocks Control Cholesterol Metabolism and Protect From Metabolic Dysfunction–Associated Steatohepatitis
Source: Cell Mol Gastroenterol Hepatol. 2026 May 12;20(8):101806. doi: 10.1016/j.jcmgh.2026.101806 (PMC13316630; doi:10.1016/j.jcmgh.2026.101806)
Supplement: Supplementary Table 3 [file mmc3.xlsx]

## Sheet: Summary
Table S3
Sheet 1 - CircaCompare analysis HepBmal1WT vs HepBmal1KO - cdHFD
Sheet 2 - Enrichment analysis of DRGs
Additional information on the group labels
cdHFD_WT = Hep-Bmal1WT fed with cdHFD
cdHFD_KO = Hep-Bmal1KO fed with cdHFD

## Sheet: Sheet1
gene_id	gene_name	Presence of rhythmicity (p-value) for cdHFD_WT	Presence of rhythmicity (p-value) for cdHFD_KO	cdHFD_WT mesor estimate	cdHFD_KO mesor estimate	Mesor difference estimate	P-value for mesor difference	cdHFD_WT amplitude estimate	cdHFD_KO amplitude estimate	Amplitude difference estimate	P-value for amplitude difference	cdHFD_WT peak time hours	cdHFD_KO peak time hours	Phase difference estimate	P-value for difference in phase	Shared period estimate	Change for Amplitude	Change for Phase	Change for Mesor
ENSMUSG00000032357	Tinag	0.000603869	0.00234101	4.79457	5.51098	0.716413	2.12e-09	0.331688	0.363839	0.0321508	0.810885	13.2722	23.4109	10.1387	2.08e-08	24	NO CHANGE	DELAY	UP
ENSMUSG00000060600	Eno3	0.00155871	0.0120914	5.63015	5.56131	-0.068838	0.29658	0.261539	0.157773	-0.103766	0.266314	0.989764	12.93	11.9402	7.99e-08	24	NO CHANGE	DELAY	NO CHANGE
ENSMUSG00000028597	Gpx7	0.000418523	0.0323245	6.73726	6.55675	-0.180514	0.00161993	0.183368	0.141612	-0.0417558	0.584375	22.3873	11.2808	-11.1064	3e-07	24	NO CHANGE	ADVANCE	DOWN
ENSMUSG00000052658	5830454E08Rik	0.011425	0.00421645	4.53662	4.63263	0.0960142	0.149119	0.19841	0.187474	-0.0109356	0.90635	22.2308	11.2133	-11.0176	3.77e-07	24	NO CHANGE	ADVANCE	NO CHANGE
ENSMUSG00000005124	Ccn4	0.0234783	0.00195813	5.34249	5.86937	0.526886	5.94e-06	0.2351	0.378218	0.143117	0.325558	16.6222	3.76601	11.1438	9.84e-07	24	NO CHANGE	DELAY	UP
ENSMUSG00000024242	Map4k3	0.00290647	0.0257987	6.94439	6.92452	-0.0198675	0.690219	0.121287	0.144044	0.0227573	0.746755	19.3677	6.95533	11.5877	1.12e-06	24	NO CHANGE	DELAY	NO CHANGE
ENSMUSG00000039824	Myl6b	0.0244591	0.00575799	4.46701	4.40171	-0.065292	0.445467	0.222554	0.236962	0.0144082	0.904907	17.9732	6.68015	-11.2931	1.23e-06	24	NO CHANGE	ADVANCE	NO CHANGE
ENSMUSG00000033420	Antxr1	0.00455285	0.0104762	4.99436	5.13021	0.135848	0.0937035	0.231591	0.238988	0.00739732	0.947662	22.8194	12.5338	-10.2856	1.25e-06	24	NO CHANGE	ADVANCE	NO CHANGE
ENSMUSG00000022471	Xrcc6	0.0236754	0.00988663	6.40987	6.45417	0.0442992	0.351529	0.127482	0.116633	-0.0108485	0.871192	15.0516	3.34108	-11.7105	1.44e-06	24	NO CHANGE	ADVANCE	NO CHANGE
ENSMUSG00000092386	Gm20536	0.00334015	0.00436683	4.62768	4.64511	0.0174252	0.789324	0.241777	0.17665	-0.0651272	0.481226	22.134	12.889	-9.24494	3.66e-06	24	NO CHANGE	ADVANCE	NO CHANGE
ENSMUSG00000026839	Upp2	2.85e-06	6.94e-07	7.8919	7.35063	-0.541271	0.000121767	0.911043	0.761051	-0.149991	0.411296	5.10392	9.49239	4.38846	4.7e-06	24	NO CHANGE	DELAY	DOWN
ENSMUSG00000026669	Mcm10	4.42e-05	0.000103036	6.42908	5.74347	-0.685616	3.22e-07	0.667078	0.443998	-0.22308	0.170364	4.35952	10.4267	6.06721	5.7e-06	24	NO CHANGE	DELAY	DOWN
ENSMUSG00000022329	Stk3	0.000896566	0.0589283	5.86454	5.97312	0.108585	0.103283	0.197974	0.153132	-0.0448418	0.62928	6.58138	17.0463	10.4649	7.96e-06	24	NO CHANGE	NO CHANGE	NO CHANGE
ENSMUSG00000066979	Bub3	0.0196527	0.0392103	7.6066	7.68595	0.0793535	0.0530052	0.102234	0.0862562	-0.0159775	0.778206	16.1006	3.82159	11.721	8.32e-06	24	NO CHANGE	DELAY	NO CHANGE
ENSMUSG00000021221	Dpf3	0.0080309	0.00373269	4.56055	4.51016	-0.0503937	0.415695	0.159315	0.220134	0.0608191	0.486844	11.8939	2.93299	-8.96096	1.3e-05	24	NO CHANGE	ADVANCE	NO CHANGE
ENSMUSG00000039684	Gm5422	0.013378	0.00200615	4.23663	4.25669	0.0200587	0.732747	0.166087	0.194052	0.0279646	0.736395	5.92081	21.2412	-8.67961	1.41e-05	24	NO CHANGE	ADVANCE	NO CHANGE
ENSMUSG00000032350	Gclc	0.000193124	0.000630583	10.415	10.4433	0.0282556	0.714732	0.270606	0.36307	0.0924633	0.399322	16.7853	23.38	6.59475	1.58e-05	24	NO CHANGE	DELAY	NO CHANGE
ENSMUSG00000025037	Maoa	0.00016289	0.030305	6.62672	6.8033	0.176589	0.0148561	0.287703	0.17562	-0.112083	0.260674	9.86309	1.29912	-8.56398	1.82e-05	24	NO CHANGE	ADVANCE	UP
ENSMUSG00000070574	2310016G11Rik	0.000468239	0.114245	4.24653	4.16506	-0.0814609	0.25899	0.272151	0.125594	-0.146556	0.152911	2.35651	13.8588	11.5023	1.88e-05	24	NO CHANGE	NO CHANGE	NO CHANGE
ENSMUSG00000009731	Kcnd1	0.0581458	0.00440915	4.16039	4.34437	0.183984	0.0176441	0.144905	0.244272	0.0993666	0.350872	2.7039	13.6737	10.9698	2e-05	24	NO CHANGE	NO CHANGE	UP
ENSMUSG00000057229	Dmac2	0.0301292	0.0533369	6.64282	6.58406	-0.0587623	0.190127	0.0977842	0.0944047	-0.00337948	0.957067	2.93832	14.8271	11.8888	2.09e-05	24	NO CHANGE	NO CHANGE	NO CHANGE
ENSMUSG00000017740	Slc12a5	0.0680663	0.0143728	4.85189	4.85062	-0.00126567	0.984512	0.142002	0.144986	0.00298374	0.974185	14.743	2.18785	11.4448	2.89e-05	24	NO CHANGE	NO CHANGE	NO CHANGE
ENSMUSG00000028709	Mob3c	0.0451343	0.0268451	6.74264	6.70536	-0.0372845	0.538431	0.128916	0.142114	0.0131987	0.877357	0.192001	12.9193	-11.2727	2.91e-05	24	NO CHANGE	ADVANCE	NO CHANGE
ENSMUSG00000037594	Clba1	0.0154118	0.0796713	4.95758	5.01734	0.05976	0.376977	0.177402	0.122617	-0.0547851	0.565788	1.57135	13.3748	11.8035	3.21e-05	24	NO CHANGE	NO CHANGE	NO CHANGE
ENSMUSG00000104951	Gm43413	0.120356	0.000320173	4.19547	4.25074	0.0552656	0.415393	0.131727	0.210824	0.0790968	0.409855	11.019	21.6678	10.6488	3.44e-05	24	NO CHANGE	NO CHANGE	NO CHANGE
ENSMUSG00000032977	Fam207a	0.0169455	0.000192214	7.51974	7.41397	-0.10577	0.0101348	0.119008	0.141201	0.0221934	0.691524	6.15539	22.6363	-7.51907	4.37e-05	24	NO CHANGE	ADVANCE	DOWN
ENSMUSG00000026471	Mr1	0.0202724	0.0634177	5.48894	5.44278	-0.0461612	0.424673	0.159084	0.098859	-0.0602255	0.461168	19.3035	7.13459	11.8311	4.64e-05	24	NO CHANGE	NO CHANGE	NO CHANGE
ENSMUSG00000026519	Tmem63a	0.000607356	0.0524092	6.13153	6.03384	-0.0976872	0.0462515	0.134514	0.12006	-0.0144543	0.830896	23.9097	14.712	-9.19768	4.75e-05	24	NO CHANGE	NO CHANGE	DOWN
ENSMUSG00000040666	Sh3bgr	0.0186936	0.0118554	4.1785	4.29411	0.115609	0.165509	0.239467	0.186725	-0.0527421	0.651248	0.286245	14.6611	-9.62519	4.82e-05	24	NO CHANGE	ADVANCE	NO CHANGE
ENSMUSG00000033768	Nrxn2	0.0333013	0.0233811	5.52979	5.81164	0.281848	0.0188569	0.234378	0.309644	0.0752656	0.646974	11.9252	1.27313	-10.6521	5.02e-05	24	NO CHANGE	ADVANCE	UP
ENSMUSG00000074213	Gm10642	0.0176278	0.0295327	4.60958	4.70295	0.0933701	0.248675	0.22206	0.170149	-0.0519118	0.647965	8.99626	19.1624	10.1661	5.24e-05	24	NO CHANGE	DELAY	NO CHANGE
ENSMUSG00000078780	Gm5150	0.00211781	2.19e-05	5.97849	5.90441	-0.0740755	0.276462	0.279757	0.279431	-0.0003263	0.997276	19.2163	13.397	-5.81935	5.59e-05	24	NO CHANGE	ADVANCE	NO CHANGE
ENSMUSG00000054293	P2ry10b	0.071771	0.0191238	4.85278	5.072	0.219213	0.00226688	0.152431	0.130156	-0.0222751	0.816415	16.2831	3.90494	11.6219	5.89e-05	24	NO CHANGE	NO CHANGE	UP
ENSMUSG00000068040	Tm9sf4	0.0398045	0.0525753	8.39685	8.39862	0.00177043	0.962386	0.0924699	0.0651376	-0.0273323	0.607232	10.4303	22.3609	11.9306	6.07e-05	24	NO CHANGE	NO CHANGE	NO CHANGE
ENSMUSG00000112843	Gm46224	0.100846	0.00186655	4.40498	4.51966	0.114673	0.165568	0.160108	0.238663	0.078555	0.498014	19.6923	9.30216	-10.3901	6.2e-05	24	NO CHANGE	NO CHANGE	NO CHANGE
ENSMUSG00000026991	Pkp4	0.0186932	0.00220053	8.77498	8.69577	-0.0792163	0.0389783	0.109689	0.10526	-0.00442898	0.933257	12.4693	20.7492	8.27994	6.64e-05	24	NO CHANGE	DELAY	DOWN
ENSMUSG00000050370	Ch25h	0.0299321	0.0218927	4.39043	4.56153	0.171109	0.0246816	0.175532	0.176882	0.00134964	0.989693	23.333	9.2371	9.90406	7.29e-05	24	NO CHANGE	DELAY	UP
ENSMUSG00000090090	Mup-ps16	0.0411833	0.00475418	4.32076	4.02024	-0.300518	0.000347606	0.193195	0.200311	0.00711615	0.948328	4.26311	13.5873	9.32415	7.32e-05	24	NO CHANGE	DELAY	DOWN
ENSMUSG00000062906	Hdac10	0.0294142	0.0078395	6.06897	5.96701	-0.101955	0.136419	0.178131	0.166482	-0.0116494	0.90295	0.975125	10.1733	9.19822	8.19e-05	24	NO CHANGE	DELAY	NO CHANGE
ENSMUSG00000079737	3110001I22Rik	0.0319859	0.0303838	4.97069	4.91134	-0.0593435	0.301627	0.115811	0.14496	0.029149	0.718249	13.5121	3.09107	-10.421	8.5e-05	24	NO CHANGE	ADVANCE	NO CHANGE
ENSMUSG00000004508	Gab2	0.087851	0.0256428	5.63099	5.65556	0.0245617	0.714614	0.129552	0.14542	0.0158684	0.867247	18.6029	6.03158	11.4287	8.83e-05	24	NO CHANGE	NO CHANGE	NO CHANGE
ENSMUSG00000009633	G0s2	0.0149183	0.0208245	10.2925	9.91208	-0.380429	0.0144278	0.35825	0.404362	0.0461118	0.827902	20.1826	11.0209	-9.16171	9.49e-05	24	NO CHANGE	ADVANCE	DOWN
ENSMUSG00000040009	Gnaz	0.00276438	0.0651088	4.24472	4.33514	0.0904115	0.244437	0.24282	0.158117	-0.0847031	0.438574	23.4275	13.9867	-9.44079	0.000107218	24	NO CHANGE	NO CHANGE	NO CHANGE
ENSMUSG00000026142	Rhbdd1	0.00994701	0.00340148	7.23824	7.3916	0.15336	0.00551097	0.157705	0.161548	0.00384257	0.958894	8.83414	1.25456	-7.57958	0.0001082	24	NO CHANGE	ADVANCE	UP
ENSMUSG00000063727	Tnfrsf11b	0.0593352	0.0661939	5.42478	5.51911	0.0943294	0.246657	0.164882	0.15077	-0.0141117	0.901683	15.401	3.16331	11.7623	0.000110136	24	NO CHANGE	NO CHANGE	NO CHANGE
ENSMUSG00000086287	Gm15972	0.00577208	0.111329	4.26161	4.29663	0.0350209	0.673194	0.238787	0.144509	-0.0942775	0.423349	3.26068	14.0859	10.8252	0.000116509	24	NO CHANGE	NO CHANGE	NO CHANGE
ENSMUSG00000013275	Slc41a1	0.000940026	0.0984481	5.55584	5.44953	-0.106313	0.0575722	0.199812	0.0982699	-0.101542	0.194437	2.50781	12.4876	9.9798	0.000123319	24	NO CHANGE	NO CHANGE	NO CHANGE
ENSMUSG00000026073	Il1r2	0.0569488	0.0287793	4.31946	4.5002	0.180741	0.0210516	0.136233	0.193534	0.0573008	0.593847	21.552	10.6239	-10.9281	0.000124955	24	NO CHANGE	NO CHANGE	UP
ENSMUSG00000006498	Ptbp1	0.0945063	0.00562489	8.58918	8.61163	0.0224439	0.640397	0.0902198	0.134289	0.044069	0.517113	15.7624	2.02109	10.2587	0.00012898	24	NO CHANGE	NO CHANGE	NO CHANGE
ENSMUSG00000022678	Nde1	0.000226177	0.00342517	6.79956	6.78896	-0.0106051	0.817142	0.219434	0.136533	-0.0829008	0.205445	20.7134	14.4023	-6.31102	0.000134924	24	NO CHANGE	ADVANCE	NO CHANGE
ENSMUSG00000042660	Wdr55	0.0121077	0.0327322	7.0013	7.09565	0.0943529	0.0543827	0.118319	0.118554	0.000234402	0.997243	12.889	21.9383	9.0493	0.000153008	24	NO CHANGE	DELAY	NO CHANGE
ENSMUSG00000109251	E230032D23Rik	0.0353426	0.0466753	4.42598	4.47384	0.0478635	0.582489	0.204073	0.172958	-0.0311155	0.800211	22.0837	11.7109	-10.3728	0.000159854	24	NO CHANGE	ADVANCE	NO CHANGE
ENSMUSG00000042225	Ammecr1	0.0119642	0.11379	5.08	5.20434	0.124348	0.096761	0.180174	0.132297	-0.0478773	0.646112	3.95677	14.7364	10.7796	0.000178802	24	NO CHANGE	NO CHANGE	NO CHANGE
ENSMUSG00000093677	Gm20712	0.039517	0.0530291	4.71419	4.76333	0.0491456	0.4397	0.161675	0.1028	-0.0588749	0.512332	5.31926	16.7197	11.4005	0.00017958	24	NO CHANGE	NO CHANGE	NO CHANGE
ENSMUSG00000015357	Clpx	4.02e-08	1.89e-06	9.76639	10.1917	0.425305	0.000160725	0.973287	0.563912	-0.409374	0.00726624	18.5902	21.8808	3.2906	0.000186606	24	DOWN	DELAY	UP
ENSMUSG00000016528	Mapkapk2	0.002106	0.0058611	9.20073	9.20056	-0.000175348	0.996317	0.131473	0.116605	-0.0148682	0.7821	21.3011	14.5311	-6.76993	0.00018872	24	NO CHANGE	ADVANCE	NO CHANGE
ENSMUSG00000028475	Spaar	0.00153575	0.0412875	4.53674	4.70554	0.168799	0.0325814	0.313003	0.141971	-0.171031	0.12078	15.2102	5.99072	-9.21952	0.000193008	24	NO CHANGE	ADVANCE	UP
ENSMUSG00000029322	Plac8	0.0203974	0.0676865	8.08186	8.20164	0.11978	0.0738827	0.142689	0.140303	-0.00238616	0.979522	23.0158	9.19958	10.1838	0.000195739	24	NO CHANGE	NO CHANGE	NO CHANGE
ENSMUSG00000034282	Evpl	0.0158463	0.166193	4.34628	4.34388	-0.00240157	0.976733	0.183354	0.132393	-0.0509608	0.662033	22.4548	10.5993	-11.8554	0.000203077	24	NO CHANGE	NO CHANGE	NO CHANGE
ENSMUSG00000068206	Pick1	0.021373	0.119336	6.6722	6.74447	0.0722636	0.107861	0.116102	0.0667486	-0.049353	0.431994	22.0297	10.2309	-11.7989	0.000206858	24	NO CHANGE	NO CHANGE	NO CHANGE
ENSMUSG00000038843	Gcnt1	0.0326462	0.0508048	5.20586	5.24794	0.0420815	0.591078	0.184097	0.155098	-0.0289998	0.793201	0.186279	10.3445	10.1582	0.00021031	24	NO CHANGE	NO CHANGE	NO CHANGE
ENSMUSG00000078942	Naip6	0.00558401	0.0907944	4.61786	4.55609	-0.0617709	0.420302	0.19722	0.152898	-0.0443218	0.681756	22.592	8.31809	9.72611	0.00021322	24	NO CHANGE	NO CHANGE	NO CHANGE
ENSMUSG00000080836	Gm6444	0.00446817	0.176797	4.4271	4.28803	-0.139071	0.00891071	0.134865	0.0808549	-0.0540102	0.455481	20.7118	8.01887	11.307	0.000216561	24	NO CHANGE	NO CHANGE	DOWN
ENSMUSG00000053192	Mllt11	0.0104202	0.0479764	5.16554	5.21078	0.0452374	0.510231	0.206982	0.130566	-0.0764159	0.432069	18.2699	8.77116	-9.49871	0.000228355	24	NO CHANGE	ADVANCE	NO CHANGE
ENSMUSG00000032315	Cyp1a1	0.0270938	0.131095	4.99058	5.0394	0.0488141	0.612105	0.221024	0.153986	-0.0670385	0.622393	9.04654	20.683	11.6364	0.000230656	24	NO CHANGE	NO CHANGE	NO CHANGE
ENSMUSG00000058569	Tmed9	0.0158383	0.0488044	8.48308	8.52679	0.0437027	0.497221	0.205826	0.0934251	-0.112401	0.219874	9.33909	21.7983	-11.5408	0.000231157	24	NO CHANGE	ADVANCE	NO CHANGE
ENSMUSG00000078878	Gm14305	0.113581	0.0114418	4.90149	4.96161	0.0601139	0.313989	0.0917495	0.17243	0.0806805	0.339003	6.72166	19.5406	-11.1811	0.000237067	24	NO CHANGE	NO CHANGE	NO CHANGE
ENSMUSG00000097979	Gm4691	0.0369936	0.0479549	4.27851	4.22835	-0.0501626	0.453483	0.161664	0.124654	-0.0370096	0.69503	4.66774	14.9711	10.3034	0.000239177	24	NO CHANGE	DELAY	NO CHANGE
ENSMUSG00000097536	2610037D02Rik	0.118686	0.0109289	4.17247	4.30355	0.131084	0.0745148	0.11192	0.207811	0.0958917	0.34953	18.3964	7.39053	-11.0058	0.000283008	24	NO CHANGE	NO CHANGE	NO CHANGE
ENSMUSG00000056167	Cnot10	0.0027555	0.019613	6.81564	6.85959	0.0439501	0.304378	0.134501	0.112992	-0.0215085	0.720783	5.31045	21.9187	-7.39174	0.000283367	24	NO CHANGE	ADVANCE	NO CHANGE
ENSMUSG00000021830	Txndc16	0.176622	0.00950941	5.60296	5.64442	0.0414646	0.619164	0.131397	0.199415	0.0680184	0.564456	21.4076	8.80997	11.4024	0.0002882	24	NO CHANGE	NO CHANGE	NO CHANGE
ENSMUSG00000060743	H3f3a	0.00328942	0.00457307	9.52667	9.52342	-0.00324613	0.924601	0.112835	0.108404	-0.00443089	0.92722	15.2781	8.69451	-6.58354	0.00029138	24	NO CHANGE	ADVANCE	NO CHANGE
ENSMUSG00000097534	Gm16675	0.0333793	0.0815212	4.37129	4.31102	-0.0602689	0.408541	0.154432	0.139631	-0.0148016	0.885423	11.793	1.31566	-10.4774	0.000306453	24	NO CHANGE	NO CHANGE	NO CHANGE
ENSMUSG00000073418	C4b	0.0504155	0.0101406	11.3388	11.0667	-0.272058	1.97e-05	0.101768	0.17853	0.0767617	0.342699	0.0413581	14.4313	-9.61005	0.000308612	24	NO CHANGE	NO CHANGE	DOWN
ENSMUSG00000014602	Kif1a	0.00152819	0.0377266	4.20418	4.3271	0.122914	0.148969	0.242949	0.216477	-0.0264719	0.823928	20.9264	13.1566	-7.76985	0.000309097	24	NO CHANGE	ADVANCE	NO CHANGE
ENSMUSG00000038459	Abhd17c	9.41e-10	1.71e-08	8.97479	9.03208	0.0572873	0.139019	0.359383	0.362649	0.00326668	0.951801	20.9685	23.2011	2.2326	0.000313442	24	NO CHANGE	DELAY	NO CHANGE
ENSMUSG00000003555	Cyp17a1	0.0433134	0.000155131	5.90569	5.4209	-0.484787	0.00199641	0.398005	0.436325	0.03832	0.854698	19.8561	12.3555	-7.50054	0.000314754	24	NO CHANGE	ADVANCE	DOWN
ENSMUSG00000097910	5033428I22Rik	0.0269914	0.105297	4.58143	4.68149	0.100054	0.178536	0.182075	0.117676	-0.0643985	0.536863	20.6154	7.71167	11.0963	0.00031519	24	NO CHANGE	NO CHANGE	NO CHANGE
ENSMUSG00000010751	Tnfrsf22	0.00936757	0.0731758	4.66583	4.6453	-0.0205366	0.776456	0.200516	0.138791	-0.0617251	0.546888	14.5979	5.16284	-9.43507	0.000318422	24	NO CHANGE	NO CHANGE	NO CHANGE
ENSMUSG00000023064	Sncg	0.0696426	0.0269045	4.23274	4.24628	0.0135407	0.853539	0.144019	0.167466	0.0234467	0.821195	22.7661	12.7695	-9.99661	0.000320838	24	NO CHANGE	NO CHANGE	NO CHANGE
ENSMUSG00000091685	Gm17359	0.117241	0.0039989	4.4251	4.3817	-0.0433974	0.635933	0.166567	0.253805	0.0872383	0.501597	3.20439	12.9666	9.76219	0.000330047	24	NO CHANGE	NO CHANGE	NO CHANGE
ENSMUSG00000118353	Nsa2-ps1	0.0510867	0.0504867	4.26421	4.25574	-0.00846974	0.896957	0.135523	0.133829	-0.00169371	0.985388	7.82604	21.6645	-10.1616	0.000344071	24	NO CHANGE	NO CHANGE	NO CHANGE
ENSMUSG00000053835	H2-T24	0.0400209	0.0710609	4.39276	4.32648	-0.0662826	0.413648	0.182648	0.146388	-0.0362605	0.751008	5.59805	16.0576	10.4596	0.000344629	24	NO CHANGE	NO CHANGE	NO CHANGE
ENSMUSG00000084960	B430010I23Rik	0.0173598	0.0745813	4.27516	4.31505	0.0398889	0.615462	0.21801	0.136608	-0.0814022	0.469293	22.9002	9.02504	10.1249	0.00034845	24	NO CHANGE	NO CHANGE	NO CHANGE
ENSMUSG00000059824	Dbp	2.82e-10	2.63e-09	7.83405	7.25203	-0.582014	0.000566714	2.04484	1.20367	-0.841166	0.000443673	5.71977	7.95203	2.23226	0.000355967	24	DOWN	DELAY	DOWN
ENSMUSG00000059839	Zfp874b	0.025479	0.108003	5.8818	5.79727	-0.0845372	0.160845	0.143769	0.0984799	-0.0452892	0.591541	2.19163	12.9662	10.7746	0.000373528	24	NO CHANGE	NO CHANGE	NO CHANGE
ENSMUSG00000059182	Skap2	0.0962256	0.0530478	7.71337	7.79305	0.0796776	0.0965054	0.0944398	0.0781186	-0.0163212	0.806687	16.5333	5.02626	-11.5071	0.000374133	24	NO CHANGE	NO CHANGE	NO CHANGE
ENSMUSG00000028167	Bdh2	0.0145646	0.0233905	6.26206	6.42583	0.163773	0.0662164	0.194478	0.241367	0.046889	0.704516	12.7948	4.34895	-8.44585	0.000389218	24	NO CHANGE	ADVANCE	NO CHANGE
ENSMUSG00000097061	9330151L19Rik	0.0468423	0.052212	5.10442	5.05535	-0.0490729	0.497626	0.149573	0.149452	-0.000121158	0.999053	2.71957	12.7098	9.99021	0.000390531	24	NO CHANGE	NO CHANGE	NO CHANGE
ENSMUSG00000033152	Podxl2	0.0568674	0.113792	4.12421	4.30252	0.178308	0.0237004	0.140774	0.134677	-0.00609701	0.95501	22.5808	11.0974	-11.4834	0.000394928	24	NO CHANGE	NO CHANGE	UP
ENSMUSG00000034290	Nek9	0.00703347	0.101295	7.63955	7.63823	-0.00131947	0.973794	0.118741	0.0687176	-0.0500233	0.380717	5.03767	14.8928	9.85513	0.000404648	24	NO CHANGE	NO CHANGE	NO CHANGE
ENSMUSG00000032062	2310030G06Rik	0.0038404	0.00341983	7.41054	7.34019	-0.0703525	0.112212	0.150688	0.132356	-0.018332	0.766473	18.2776	0.675745	6.39817	0.000407171	24	NO CHANGE	DELAY	NO CHANGE
ENSMUSG00000039697	Ncoa7	0.0531417	0.0185245	5.59793	5.70343	0.105498	0.166154	0.175559	0.158827	-0.0167323	0.875187	20.2751	5.59991	9.32477	0.000408007	24	NO CHANGE	NO CHANGE	NO CHANGE
ENSMUSG00000070419	Cyp3a57	0.0426468	0.0629434	4.46728	4.6359	0.168627	0.0181981	0.17091	0.110116	-0.0607938	0.534376	4.40876	15.2595	10.8508	0.00041817	24	NO CHANGE	NO CHANGE	UP
ENSMUSG00000045314	Sowahb	0.000213614	5.42e-05	6.48482	6.48316	-0.00165096	0.981566	0.326799	0.346987	0.0201871	0.8417	19.1757	23.5419	4.36613	0.000423242	24	NO CHANGE	DELAY	NO CHANGE
ENSMUSG00000025489	Ifitm5	0.00215201	0.0938147	4.17172	4.23665	0.0649367	0.365033	0.202958	0.143525	-0.0594334	0.556595	1.06122	9.89919	8.83797	0.000429287	24	NO CHANGE	NO CHANGE	NO CHANGE
ENSMUSG00000106717	Gm42798	0.0537787	0.00510909	4.2239	4.2842	0.0603062	0.427084	0.155346	0.232427	0.0770812	0.472582	1.13266	9.63227	8.49961	0.000431536	24	NO CHANGE	NO CHANGE	NO CHANGE
ENSMUSG00000017969	Ptgis	0.0226519	0.0661651	5.58406	5.63042	0.0463538	0.452461	0.144031	0.123248	-0.0207838	0.811159	20.8715	11.3515	-9.52002	0.000436021	24	NO CHANGE	NO CHANGE	NO CHANGE
ENSMUSG00000118071	Gm50455	0.0585947	0.0285021	4.38314	4.41094	0.0277988	0.716534	0.172426	0.151223	-0.0212029	0.844658	4.17813	13.9067	9.72853	0.000450139	24	NO CHANGE	NO CHANGE	NO CHANGE
ENSMUSG00000081888	Spcs2-ps	0.136903	0.0286709	4.29113	4.37096	0.0798346	0.149014	0.0977768	0.102459	0.00468239	0.951677	11.5691	22.6738	11.1047	0.000479711	24	NO CHANGE	NO CHANGE	NO CHANGE
ENSMUSG00000055632	Hmcn2	0.0910635	0.000805957	5.14193	5.06226	-0.0796651	0.223944	0.0922074	0.293118	0.200911	0.0332744	1.29629	11.8712	10.5749	0.000499583	24	UP	NO CHANGE	NO CHANGE
ENSMUSG00000044328	Trp53i13	0.000758176	0.0440778	5.40519	5.53159	0.126398	0.0494073	0.216328	0.148112	-0.068216	0.444299	22.6367	5.9913	7.3546	0.000508257	24	NO CHANGE	DELAY	UP
ENSMUSG00000020183	Cpm	0.034435	0.111799	5.37111	5.62278	0.251669	0.00039588	0.14981	0.10702	-0.0427901	0.645802	7.73372	18.5321	10.7984	0.000509238	24	NO CHANGE	NO CHANGE	UP
ENSMUSG00000100975	Gm28875	0.00794929	0.0803053	5.18937	5.09216	-0.0972082	0.20359	0.249315	0.117726	-0.131589	0.223243	2.35533	12.4918	10.1365	0.000529756	24	NO CHANGE	NO CHANGE	NO CHANGE
ENSMUSG00000032965	Ift57	0.058281	0.00690791	4.90082	4.97035	0.0695299	0.303149	0.130169	0.20469	0.0745216	0.433924	18.0251	2.71434	8.68928	0.000540829	24	NO CHANGE	NO CHANGE	NO CHANGE
ENSMUSG00000028909	Ptpru	0.00163297	0.00160551	4.56039	4.58354	0.0231501	0.754049	0.31275	0.207449	-0.105301	0.316238	14.7242	20.7924	6.06814	0.000549196	24	NO CHANGE	DELAY	NO CHANGE
ENSMUSG00000041530	Ago1	0.000377778	0.129871	6.38184	6.34505	-0.0367903	0.561332	0.211094	0.115866	-0.0952285	0.28999	13.2559	4.43744	-8.81848	0.000564514	24	NO CHANGE	NO CHANGE	NO CHANGE
ENSMUSG00000055069	Rab39	8.8e-05	0.0482536	5.00726	4.96283	-0.0444268	0.452038	0.267405	0.129205	-0.138201	0.102413	21.0133	13.8447	-7.1686	0.00056702	24	NO CHANGE	ADVANCE	NO CHANGE
ENSMUSG00000025981	Coq10b	6.8e-09	1.06e-08	7.35692	7.22384	-0.133084	0.0883839	0.792821	0.599024	-0.193796	0.0796416	8.14385	10.4183	2.27442	0.000567092	24	NO CHANGE	DELAY	NO CHANGE
ENSMUSG00000025486	Sirt3	0.234336	0.00345846	8.1717	8.04941	-0.122282	0.0308228	0.0836822	0.119611	0.0359288	0.644861	3.38473	14.7345	11.3497	0.000579659	24	NO CHANGE	NO CHANGE	DOWN
ENSMUSG00000052915	Msl1	0.000220871	5.34e-05	8.01547	7.90999	-0.105484	0.00037907	0.129735	0.127764	-0.0019705	0.959526	19.5467	15.2872	-4.25956	0.000585946	24	NO CHANGE	ADVANCE	DOWN
ENSMUSG00000017405	Nek8	0.00385641	0.0412024	5.76269	5.94784	0.185152	0.0162905	0.276155	0.1325	-0.143655	0.176972	3.35954	12.138	8.77845	0.000600023	24	NO CHANGE	DELAY	UP
ENSMUSG00000030306	Tmtc1	0.0746107	0.0791979	4.51267	4.70027	0.187596	0.0216578	0.160898	0.13067	-0.0302287	0.787127	23.7704	10.7416	10.9712	0.00061291	24	NO CHANGE	NO CHANGE	UP
ENSMUSG00000029528	Pxn	0.0352352	0.182408	7.27105	7.2312	-0.039844	0.447283	0.104031	0.078722	-0.0253094	0.732133	4.05457	15.7512	11.6966	0.000618763	24	NO CHANGE	NO CHANGE	NO CHANGE
ENSMUSG00000056342	Usp34	0.00212869	0.0391991	7.06094	7.23596	0.175021	0.00210408	0.16873	0.127835	-0.0408952	0.590965	13.104	5.69904	-7.40499	0.000621594	24	NO CHANGE	ADVANCE	UP
ENSMUSG00000008318	Relt	0.15575	0.0268179	4.70487	4.77579	0.070925	0.290304	0.0977804	0.157234	0.0594536	0.529003	15.0391	3.77873	-11.2604	0.000627885	24	NO CHANGE	NO CHANGE	NO CHANGE
ENSMUSG00000105509	C130013H08Rik	0.00378406	0.0112447	5.17487	5.12738	-0.0474881	0.429453	0.227374	0.130553	-0.0968213	0.256555	16.5835	0.00239115	7.41888	0.000631069	24	NO CHANGE	DELAY	NO CHANGE
ENSMUSG00000038206	Fbxo8	0.00941723	0.00149013	8.03615	7.98676	-0.0493938	0.345997	0.133855	0.205853	0.0719982	0.331551	18.3583	0.875306	6.51698	0.000631304	24	NO CHANGE	DELAY	NO CHANGE
ENSMUSG00000029650	Slc46a3	6.88e-10	0.00921195	7.2706	7.13067	-0.139934	0.0363835	0.454293	0.232002	-0.22229	0.0195363	11.3106	15.7179	4.40725	0.000653091	24	DOWN	DELAY	DOWN
ENSMUSG00000020882	Cacnb1	0.0510654	0.0484966	4.48566	4.49917	0.0135102	0.869492	0.184481	0.154061	-0.03042	0.793684	0.214964	9.91096	9.696	0.000672803	24	NO CHANGE	NO CHANGE	NO CHANGE
ENSMUSG00000057421	Las1l	0.00016719	0.00305398	6.8367	6.85053	0.0138247	0.7646	0.223431	0.142614	-0.0808176	0.219715	5.86443	0.517046	-5.34739	0.000680503	24	NO CHANGE	ADVANCE	NO CHANGE
ENSMUSG00000114584	Gm47694	0.0400426	0.00303053	4.26821	4.32941	0.0611932	0.440471	0.199732	0.212481	0.0127492	0.909205	7.90258	15.4552	7.55261	0.000694373	24	NO CHANGE	DELAY	NO CHANGE
ENSMUSG00000004565	Pnpla6	0.119545	0.0711295	5.69953	5.64827	-0.0512671	0.503861	0.130162	0.136156	0.0059937	0.955815	22.8398	11.5508	-11.289	0.000705121	24	NO CHANGE	NO CHANGE	NO CHANGE
ENSMUSG00000020273	Papolg	0.0381911	0.0011548	5.0999	5.18708	0.0871841	0.114074	0.144002	0.150319	0.00631675	0.934503	18.7753	2.02414	7.24882	0.000714107	24	NO CHANGE	DELAY	NO CHANGE
ENSMUSG00000047250	Ptgs1	0.0502244	0.0011859	7.29868	7.22805	-0.0706273	0.18327	0.115091	0.182823	0.067732	0.364095	20.7396	13.2677	-7.47192	0.000719489	24	NO CHANGE	NO CHANGE	NO CHANGE
ENSMUSG00000036923	Stox1	0.0566999	0.0906771	4.1477	4.20632	0.0586206	0.42947	0.132077	0.143064	0.0109864	0.916302	22.5687	12.0187	-10.55	0.000724186	24	NO CHANGE	NO CHANGE	NO CHANGE
ENSMUSG00000021696	Elovl7	0.16891	0.0260108	6.91599	6.87915	-0.0368443	0.778842	0.183584	0.31581	0.132225	0.477199	15.0868	2.52521	11.4384	0.00072825	24	NO CHANGE	NO CHANGE	NO CHANGE
ENSMUSG00000045284	Dcaf12l1	0.101371	0.0306843	5.33386	5.65395	0.32009	0.000282115	0.160052	0.152391	-0.00766072	0.946855	10.5526	20.7332	10.1805	0.00073832	24	NO CHANGE	NO CHANGE	UP
ENSMUSG00000087590	Epb41l4aos	0.00264312	0.00485806	6.54053	6.59527	0.0547353	0.439899	0.26281	0.196832	-0.0659777	0.50992	4.80483	22.6078	-6.197	0.000738467	24	NO CHANGE	ADVANCE	NO CHANGE
ENSMUSG00000025437	Usp33	0.0450407	0.126412	7.04153	7.12577	0.0842401	0.0615486	0.0974229	0.0667149	-0.030708	0.623085	9.42948	20.493	11.0635	0.000751016	24	NO CHANGE	NO CHANGE	NO CHANGE
ENSMUSG00000039976	Tbc1d16	0.000253521	0.00339642	6.74402	6.55407	-0.189957	0.00103709	0.277581	0.140688	-0.136893	0.079629	6.11643	12.0693	5.95284	0.00076476	24	NO CHANGE	DELAY	DOWN
ENSMUSG00000025069	Gsto2	0.0684776	0.0484892	4.0486	4.12478	0.076179	0.272233	0.108745	0.164561	0.0558165	0.567417	18.9757	5.43714	10.4614	0.000765958	24	NO CHANGE	NO CHANGE	NO CHANGE
ENSMUSG00000012017	Scarf2	0.0136739	0.131263	5.90094	6.05674	0.155798	0.0270735	0.140504	0.126872	-0.0136316	0.887983	19.3618	9.36603	-9.9958	0.000779527	24	NO CHANGE	NO CHANGE	UP
ENSMUSG00000047821	Trim16	0.0325704	0.111382	4.58277	4.72964	0.146868	0.0282783	0.145397	0.10926	-0.0361376	0.69464	7.8621	21.6853	-10.1768	0.000834129	24	NO CHANGE	NO CHANGE	UP
ENSMUSG00000024597	Slc12a2	0.0748549	0.00754216	5.75257	5.90279	0.150225	0.0084879	0.106135	0.153902	0.0477663	0.537972	18.2334	9.67575	-8.55765	0.00083645	24	NO CHANGE	NO CHANGE	UP
ENSMUSG00000111291	Gm48604	0.150515	0.05138	4.58681	4.54939	-0.037417	0.623518	0.103888	0.167883	0.0639949	0.553013	9.75437	21.5096	11.7552	0.000850528	24	NO CHANGE	NO CHANGE	NO CHANGE
ENSMUSG00000040621	Gemin8	0.000383357	0.000197617	5.1872	5.28935	0.102145	0.0429613	0.197384	0.229444	0.0320606	0.645559	20.147	0.62503	4.47802	0.000871674	24	NO CHANGE	DELAY	UP
ENSMUSG00000086447	Gm13522	0.10353	0.0437994	4.77005	4.84976	0.0797125	0.436173	0.193844	0.186855	-0.00698835	0.96136	5.97911	19.7223	-10.2568	0.000929513	24	NO CHANGE	NO CHANGE	NO CHANGE
ENSMUSG00000000303	Cdh1	0.0491846	0.0923173	7.97216	8.21203	0.239869	0.0423326	0.230723	0.208919	-0.0218038	0.893576	12.6841	2.63198	-10.0521	0.000943139	24	NO CHANGE	NO CHANGE	UP
ENSMUSG00000003721	Insig2	5.52e-08	8.48e-07	10.3854	10.676	0.290652	0.00683694	0.96298	0.579077	-0.383903	0.0110969	19.1801	21.9773	2.7972	0.000944951	24	DOWN	DELAY	UP
ENSMUSG00000026554	Dcaf8	0.000455396	7.31e-07	8.30741	8.41009	0.102683	0.00288141	0.165672	0.156904	-0.00876809	0.849352	4.36741	0.501789	-3.86562	0.000953956	24	NO CHANGE	ADVANCE	UP
ENSMUSG00000058934	Igf1os	0.0168198	0.188882	4.67156	4.68057	0.00900012	0.9193	0.231321	0.118861	-0.112461	0.372944	22.8942	10.2313	11.3371	0.000954848	24	NO CHANGE	NO CHANGE	NO CHANGE
ENSMUSG00000046311	Zfp62	0.0235746	0.16169	6.36159	6.51307	0.151471	0.020819	0.159535	0.0880471	-0.0714881	0.427342	20.0284	7.12765	11.0993	0.00096015	24	NO CHANGE	NO CHANGE	UP
ENSMUSG00000042363	Lgalsl	3.38e-08	2.63e-06	7.52142	7.81352	0.292098	0.00292784	0.898154	0.484493	-0.41366	0.00289267	17.8529	20.7931	2.94016	0.000964275	24	DOWN	DELAY	UP
ENSMUSG00000039033	Tasp1	0.0220394	0.00128836	5.7136	5.69457	-0.0190298	0.771094	0.184979	0.198209	0.0132298	0.886227	6.15517	23.6481	-6.50709	0.000978868	24	NO CHANGE	ADVANCE	NO CHANGE
ENSMUSG00000089712	Gm15889	5.6e-06	7.87e-06	5.17261	4.84546	-0.327145	0.000332217	0.545894	0.447327	-0.0985672	0.409717	14.9286	11.6641	-3.26448	0.00101414	24	NO CHANGE	ADVANCE	DOWN
ENSMUSG00000000817	Fasl	0.146364	0.0481073	4.22751	4.36802	0.140515	0.100781	0.11804	0.186555	0.0685147	0.565993	22.6617	9.99021	11.3285	0.00101464	24	NO CHANGE	NO CHANGE	NO CHANGE
ENSMUSG00000098037	Gm7765	0.0203465	0.0607612	4.02579	4.09142	0.0656277	0.328177	0.159929	0.136437	-0.0234917	0.803494	13.6411	22.2612	8.62008	0.00101949	24	NO CHANGE	NO CHANGE	NO CHANGE
ENSMUSG00000008435	Rdh13	0.00295327	0.127925	5.96493	6.10288	0.137946	0.0216557	0.177976	0.0988018	-0.0791745	0.338564	6.22613	15.2402	9.01404	0.00103814	24	NO CHANGE	NO CHANGE	UP
ENSMUSG00000021423	Ly86	0.0552462	0.0965185	6.16103	6.07093	-0.0900958	0.289801	0.187963	0.129607	-0.0583563	0.625968	22.192	11.5952	-10.5968	0.00104575	24	NO CHANGE	NO CHANGE	NO CHANGE
ENSMUSG00000099681	1700052K11Rik	0.0184341	0.069495	5.54957	5.47585	-0.0737163	0.242243	0.16941	0.110374	-0.059036	0.505462	18.7573	3.79291	9.03562	0.00105324	24	NO CHANGE	NO CHANGE	NO CHANGE
ENSMUSG00000020385	Clk4	0.0105833	0.00014692	7.28394	7.2353	-0.0486374	0.428982	0.202965	0.216098	0.0131322	0.879539	4.89709	10.4285	5.53138	0.00105929	24	NO CHANGE	DELAY	NO CHANGE
ENSMUSG00000063754	Gm10136	0.015752	0.128848	4.17283	4.22136	0.0485309	0.510894	0.181809	0.121674	-0.060135	0.564352	2.76279	17.0651	-9.69766	0.00109126	24	NO CHANGE	NO CHANGE	NO CHANGE
ENSMUSG00000034560	Washc4	0.00932989	0.00755484	6.46588	6.44699	-0.0188911	0.648496	0.134563	0.101312	-0.0332501	0.570745	10.8868	4.07582	-6.81094	0.00109134	24	NO CHANGE	ADVANCE	NO CHANGE
ENSMUSG00000069727	Zfp975	0.0361185	0.0388203	5.01929	5.03672	0.017429	0.79296	0.166054	0.124806	-0.0412482	0.66073	9.86675	1.02681	-8.83994	0.00111814	24	NO CHANGE	ADVANCE	NO CHANGE
ENSMUSG00000020142	Slc1a4	0.0230769	0.00479065	6.77029	7.20983	0.439536	5.6e-06	0.204128	0.270744	0.0666157	0.580501	16.6126	23.5363	6.92362	0.00113748	24	NO CHANGE	DELAY	UP
ENSMUSG00000022512	Cldn1	3.18e-05	0.000554967	8.52517	8.53431	0.00914391	0.910568	0.456986	0.303545	-0.153441	0.18718	17.7944	22.0572	4.26277	0.00115811	24	NO CHANGE	DELAY	NO CHANGE
ENSMUSG00000089726	Mir17hg	0.000817727	0.0314426	4.85273	4.91671	0.0639829	0.268717	0.249951	0.113351	-0.1366	0.0980372	9.36608	2.00191	-7.36417	0.00116031	24	NO CHANGE	ADVANCE	NO CHANGE
ENSMUSG00000089768	Tmsb15b1	0.0400861	0.144391	4.97787	4.90438	-0.0734955	0.25909	0.125441	0.10687	-0.0185702	0.839029	21.4934	10.993	-10.5004	0.00117883	24	NO CHANGE	NO CHANGE	NO CHANGE
ENSMUSG00000028957	Per3	8.09e-08	2.76e-07	5.83331	5.44523	-0.388072	0.00121429	0.949036	0.775618	-0.173418	0.279016	6.53153	9.00169	2.47016	0.0012048	24	NO CHANGE	DELAY	DOWN
ENSMUSG00000024403	Atp6v1g2	0.0344216	0.237226	4.84593	4.87573	0.029798	0.712742	0.156367	0.10981	-0.0465576	0.684235	0.126148	12.2725	-11.8537	0.00122022	24	NO CHANGE	NO CHANGE	NO CHANGE
ENSMUSG00000092368	A930015D03Rik	0.00655724	0.0189421	4.40427	4.24142	-0.16285	0.0136024	0.2077	0.145056	-0.0626446	0.487357	4.4698	21.4652	-7.00465	0.00129018	24	NO CHANGE	ADVANCE	DOWN
ENSMUSG00000078486	Perm1	0.0306424	0.147225	4.0636	4.1354	0.0718012	0.360658	0.173334	0.121131	-0.052203	0.637151	3.37539	17.0872	-10.2882	0.00131811	24	NO CHANGE	NO CHANGE	NO CHANGE
ENSMUSG00000037003	Tns2	4.27e-08	0.000320844	7.30619	7.03836	-0.267829	0.00245265	0.654821	0.375222	-0.279599	0.0219632	3.72644	7.08213	3.3557	0.00131894	24	DOWN	DELAY	DOWN
ENSMUSG00000037525	Bcdin3d	0.0200215	0.0463374	5.797	5.81409	0.0170924	0.765029	0.153593	0.110692	-0.0429009	0.596217	1.59068	17.2737	-8.31703	0.0013214	24	NO CHANGE	ADVANCE	NO CHANGE
ENSMUSG00000052934	Fbxo31	0.00185538	0.0521997	6.60033	6.58076	-0.0195734	0.769183	0.183651	0.161028	-0.0226227	0.810438	3.29417	10.4719	7.17775	0.0013535	24	NO CHANGE	NO CHANGE	NO CHANGE
ENSMUSG00000025243	Slc6a20b	0.0250718	0.10693	4.62946	4.67516	0.0457029	0.576795	0.236577	0.100899	-0.135679	0.244363	5.68226	18.2032	-11.4791	0.00135557	24	NO CHANGE	NO CHANGE	NO CHANGE
ENSMUSG00000027605	Acss2	0.179583	0.00928237	7.15568	7.04064	-0.11504	0.0756677	0.0733208	0.206338	0.133017	0.143902	7.52663	19.5619	-11.9647	0.0013796	24	NO CHANGE	NO CHANGE	NO CHANGE
ENSMUSG00000025077	Dclre1a	0.000369636	0.0513924	5.10342	4.90773	-0.195692	0.0146964	0.281419	0.17787	-0.103549	0.346453	8.42901	15.108	6.67894	0.00140989	24	NO CHANGE	NO CHANGE	DOWN
ENSMUSG00000017723	Wfdc2	0.0576518	0.160554	7.1619	6.61774	-0.544158	0.00312222	0.368099	0.237301	-0.130798	0.596809	21.4631	10.1246	-11.3385	0.00143696	24	NO CHANGE	NO CHANGE	DOWN
ENSMUSG00000063611	Gm10134	0.165377	0.00524421	5.19017	5.18793	-0.00223633	0.971194	0.100862	0.16048	0.0596181	0.497246	2.30163	11.6825	9.38085	0.00145983	24	NO CHANGE	NO CHANGE	NO CHANGE
ENSMUSG00000019478	Rab4a	0.13221	0.145509	8.18001	8.16822	-0.0117918	0.8669	0.106453	0.108604	0.00215106	0.982749	13.5896	1.63037	-11.9592	0.00147224	24	NO CHANGE	NO CHANGE	NO CHANGE
ENSMUSG00000073415	Gm10501	0.156858	0.0373617	4.5968	4.66776	0.0709593	0.379347	0.130321	0.155246	0.0249254	0.826412	9.3101	19.705	10.3949	0.00148357	24	NO CHANGE	NO CHANGE	NO CHANGE
ENSMUSG00000048106	4632415L05Rik	0.022865	0.217992	5.488	5.4669	-0.0211039	0.737933	0.116376	0.0950835	-0.021292	0.811276	23.4746	12.4234	-11.0512	0.00148837	24	NO CHANGE	NO CHANGE	NO CHANGE
ENSMUSG00000033722	BC034090	0.0375515	0.124305	4.33154	4.33405	0.0025085	0.977375	0.198192	0.138594	-0.0595984	0.634226	6.62949	16.6794	10.0499	0.00149432	24	NO CHANGE	NO CHANGE	NO CHANGE
ENSMUSG00000037788	Vopp1	0.0363597	0.00311525	5.82546	5.88832	0.0628594	0.325114	0.160083	0.178064	0.0179811	0.841364	20.0626	2.94247	6.87989	0.00150381	24	NO CHANGE	DELAY	NO CHANGE
ENSMUSG00000020805	Slc13a5	0.00174914	0.0119128	5.60705	6.21957	0.612522	7.87e-06	0.459615	0.307611	-0.152004	0.376587	8.29365	2.20139	-6.09225	0.00153083	24	NO CHANGE	ADVANCE	UP
ENSMUSG00000059657	Stfa2l1	0.0166443	0.00360578	4.93611	4.89717	-0.038936	0.631034	0.19191	0.28397	0.0920602	0.423147	6.59592	0.0420291	-6.55389	0.00153131	24	NO CHANGE	ADVANCE	NO CHANGE
ENSMUSG00000048546	Tob2	2.67e-05	0.000202861	7.56431	7.43488	-0.129432	0.0541309	0.330231	0.308197	-0.0220343	0.812652	7.08958	10.8378	3.74825	0.00155558	24	NO CHANGE	DELAY	NO CHANGE
ENSMUSG00000046605	B3gntl1	0.0311819	0.00361687	5.10226	5.12547	0.023212	0.71166	0.149402	0.196374	0.046972	0.597188	23.9637	6.72529	6.76156	0.00160101	24	NO CHANGE	DELAY	NO CHANGE
ENSMUSG00000040430	Pitpnc1	4.23e-05	0.000563826	7.45542	7.34	-0.115423	0.065055	0.232971	0.297627	0.0646559	0.457188	7.24281	11.5202	4.27737	0.00161244	24	NO CHANGE	DELAY	NO CHANGE
ENSMUSG00000049775	Tmsb4x	0.0545319	0.128384	13.1139	13.2641	0.150157	0.0298129	0.121852	0.115609	-0.00624323	0.947594	22.5125	8.76479	10.2523	0.00161378	24	NO CHANGE	NO CHANGE	UP
ENSMUSG00000040471	Ggt6	0.000216067	0.0443454	7.20012	6.66272	-0.5374	9.33e-11	0.27523	0.136487	-0.138743	0.125546	19.8133	13.214	-6.59933	0.00164061	24	NO CHANGE	ADVANCE	DOWN
ENSMUSG00000001910	Nacc1	0.00547282	0.0174201	6.6926	6.65711	-0.0354841	0.460521	0.149173	0.121552	-0.027621	0.683914	8.36285	14.8582	6.49533	0.00165178	24	NO CHANGE	DELAY	NO CHANGE
ENSMUSG00000026620	Mark1	0.00316223	0.0696225	4.97593	4.983	0.00706136	0.914424	0.209828	0.129216	-0.0806119	0.387794	2.89941	10.5226	7.62318	0.00165935	24	NO CHANGE	NO CHANGE	NO CHANGE
ENSMUSG00000026185	Igfbp5	0.0823593	0.192473	6.18774	6.25274	0.0650036	0.718986	0.336421	0.234772	-0.101648	0.690786	1.39433	13.3474	11.953	0.00168046	24	NO CHANGE	NO CHANGE	NO CHANGE
ENSMUSG00000024180	Tmem8	0.0426376	0.0223248	7.68636	7.48909	-0.197273	5.15e-05	0.104063	0.0956471	-0.0084157	0.89246	7.14858	15.1017	7.95308	0.00171003	24	NO CHANGE	DELAY	DOWN
ENSMUSG00000099413	Gm17767	0.0584226	0.0971019	5.25736	5.12164	-0.135722	0.130174	0.16862	0.158818	-0.00980253	0.937537	23.9431	9.67794	9.73479	0.00171043	24	NO CHANGE	NO CHANGE	NO CHANGE
ENSMUSG00000027012	Dync1i2	0.0972626	0.00549394	7.62077	7.64977	0.029003	0.41844	0.0700284	0.092397	0.0223686	0.658137	15.2781	23.4136	8.13546	0.0017203	24	NO CHANGE	NO CHANGE	NO CHANGE
ENSMUSG00000030528	Blm	0.000585469	0.00109617	5.36259	5.29724	-0.0653554	0.31612	0.246044	0.256325	0.0102802	0.91069	6.95923	11.597	4.63773	0.00173759	24	NO CHANGE	DELAY	NO CHANGE
ENSMUSG00000064294	Aox3	0.00123149	0.0198186	8.93303	9.20094	0.267914	0.000323847	0.257102	0.171227	-0.0858756	0.379709	5.34183	23.2272	-6.11462	0.0017887	24	NO CHANGE	ADVANCE	UP
ENSMUSG00000031993	Snx19	0.0128316	0.0238428	6.66857	6.60257	-0.0659997	0.200689	0.133396	0.127736	-0.00565962	0.937545	6.63401	13.6433	7.00927	0.00179258	24	NO CHANGE	DELAY	NO CHANGE
ENSMUSG00000041378	Cldn5	0.0105309	0.155571	6.2963	6.09161	-0.204692	0.00593211	0.211402	0.0966577	-0.114744	0.257043	21.0879	10.8594	-10.2285	0.00179799	24	NO CHANGE	NO CHANGE	DOWN
ENSMUSG00000066735	Vkorc1l1	0.00130934	0.0956986	8.00115	7.95885	-0.0422958	0.383404	0.187342	0.0790934	-0.108249	0.118407	7.82573	23.4406	-8.38515	0.0018097	24	NO CHANGE	NO CHANGE	NO CHANGE
ENSMUSG00000090306	Adh6-ps1	0.00650584	0.0731593	6.174	5.90914	-0.264859	0.00699512	0.227873	0.204475	-0.0233982	0.860224	22.346	14.5403	-7.80572	0.00181461	24	NO CHANGE	NO CHANGE	DOWN
ENSMUSG00000028480	Glipr2	9.86e-05	0.00910168	5.76899	6.12326	0.354275	0.000220111	0.379182	0.273845	-0.105337	0.400056	22.4693	3.48323	5.01393	0.00183642	24	NO CHANGE	DELAY	UP
ENSMUSG00000028284	Map3k7	0.2308	0.0144778	7.56082	7.54598	-0.0148359	0.755622	0.0557315	0.131822	0.0760906	0.262342	12.3555	0.668321	-11.6872	0.00188702	24	NO CHANGE	NO CHANGE	NO CHANGE
ENSMUSG00000019846	Lama4	0.000965356	0.117882	5.22128	5.1778	-0.0434889	0.551511	0.288217	0.113495	-0.174722	0.0954919	18.9745	10.2981	-8.67643	0.00191522	24	NO CHANGE	NO CHANGE	NO CHANGE
ENSMUSG00000026199	Ankzf1	0.0157305	0.0624184	5.76333	5.7747	0.0113685	0.849049	0.158071	0.11524	-0.0428312	0.612588	1.50685	9.56703	8.06018	0.00192141	24	NO CHANGE	NO CHANGE	NO CHANGE
ENSMUSG00000118332	Fam220a	0.0196616	0.00933445	4.89356	4.86081	-0.0327559	0.654364	0.163908	0.227906	0.0639973	0.536678	14.5353	21.4157	6.88036	0.00197922	24	NO CHANGE	DELAY	NO CHANGE
ENSMUSG00000038742	Angptl6	0.0201337	0.0234886	7.0342	6.86763	-0.166577	0.0245776	0.187047	0.167	-0.0200463	0.843666	2.78082	19.5541	-7.22676	0.001981	24	NO CHANGE	ADVANCE	DOWN
ENSMUSG00000118506	1700094D03Rik	0.0157636	0.120358	4.43442	4.5578	0.123377	0.105175	0.194694	0.12124	-0.0734545	0.489547	3.82447	12.9369	9.11241	0.0020029	24	NO CHANGE	NO CHANGE	NO CHANGE
ENSMUSG00000028150	Rorc	2.28e-10	0.000334458	8.22461	8.48841	0.263799	0.016435	1.14039	0.469556	-0.670837	5.4e-05	16.3841	19.4347	3.05066	0.00205969	24	DOWN	DELAY	UP
ENSMUSG00000021671	Poc5	0.201721	0.00309606	5.5041	5.52478	0.0206813	0.722419	0.0939916	0.13376	0.039768	0.629315	22.7801	13.3531	-9.42704	0.00208037	24	NO CHANGE	NO CHANGE	NO CHANGE
ENSMUSG00000018449	Rpain	3.54e-05	0.251648	6.64271	6.63433	-0.00837752	0.862792	0.228775	0.0615287	-0.167246	0.0183283	3.39034	13.5482	10.1578	0.00209402	24	DOWN	NO CHANGE	NO CHANGE
ENSMUSG00000020921	Tmem101	0.00552075	0.0117022	6.05509	6.04568	-0.00940939	0.862096	0.175411	0.140227	-0.0351846	0.64638	19.9494	13.7954	-6.154	0.00210522	24	NO CHANGE	ADVANCE	NO CHANGE
ENSMUSG00000042523	Dnal1	0.00314997	0.0439814	4.59596	4.61196	0.0160001	0.832245	0.251859	0.159838	-0.0920201	0.390974	13.8203	6.86944	-6.95087	0.00214236	24	NO CHANGE	ADVANCE	NO CHANGE
ENSMUSG00000035864	Syt1	5.03e-07	0.00106732	5.66106	5.72185	0.0607838	0.458606	0.493257	0.347742	-0.145515	0.212395	4.63683	1.06453	-3.5723	0.00214486	24	NO CHANGE	ADVANCE	NO CHANGE
ENSMUSG00000033739	Fkbpl	2.04e-06	0.00217302	5.66382	5.75667	0.0928446	0.102582	0.349941	0.199686	-0.150255	0.0630085	20.8713	0.878733	4.0074	0.00214762	24	NO CHANGE	DELAY	NO CHANGE
ENSMUSG00000026748	Plxdc2	0.0202006	0.0331712	5.55653	5.62607	0.0695443	0.345046	0.16006	0.184504	0.0244443	0.813534	21.1445	13.6206	-7.52399	0.00214934	24	NO CHANGE	ADVANCE	NO CHANGE
ENSMUSG00000029028	Lrrc47	0.0508049	0.130621	6.84231	6.89599	0.0536784	0.32342	0.111613	0.0842696	-0.0273432	0.720722	3.29266	17.3664	-9.92623	0.00225506	24	NO CHANGE	NO CHANGE	NO CHANGE
ENSMUSG00000070806	Zmynd12	0.0558113	0.24402	4.19678	4.19522	-0.00156061	0.984383	0.134935	0.108017	-0.0269181	0.811375	4.87488	17.1998	-11.675	0.00226263	24	NO CHANGE	NO CHANGE	NO CHANGE
ENSMUSG00000034768	Asb16	0.0397642	0.165454	4.24708	4.25753	0.0104499	0.88571	0.175519	0.0912672	-0.0842523	0.414353	4.8846	15.9332	11.0486	0.00233241	24	NO CHANGE	NO CHANGE	NO CHANGE
ENSMUSG00000033542	Arhgef5	0.289366	0.0106175	7.06676	7.07525	0.0084908	0.879714	0.0667973	0.13864	0.0718431	0.367519	14.3198	2.84898	-11.4709	0.00233677	24	NO CHANGE	NO CHANGE	NO CHANGE
ENSMUSG00000015852	Fcrls	0.282979	0.0204317	4.17415	4.23406	0.0599065	0.496727	0.105825	0.194994	0.0891685	0.474537	20.1717	8.56641	-11.6053	0.00237913	24	NO CHANGE	NO CHANGE	NO CHANGE
ENSMUSG00000024558	Mapk4	0.0124561	0.0602745	4.57973	4.65516	0.0754245	0.344031	0.216886	0.155417	-0.0614691	0.584207	7.10935	23.4034	-7.70592	0.00238146	24	NO CHANGE	NO CHANGE	NO CHANGE
ENSMUSG00000085262	Gm11574	0.000363297	0.00127178	4.25944	4.27359	0.014149	0.83559	0.296085	0.244155	-0.0519298	0.590707	11.1513	6.71088	-4.44042	0.0023932	24	NO CHANGE	ADVANCE	NO CHANGE
ENSMUSG00000022636	Alcam	0.0444396	0.0657612	8.74773	8.92279	0.175053	0.0068938	0.132124	0.11919	-0.0129338	0.882682	9.65024	1.05913	-8.5911	0.00239749	24	NO CHANGE	NO CHANGE	UP
ENSMUSG00000022464	Slc38a4	0.0202527	0.102958	10.8523	10.8852	0.0329115	0.457248	0.125972	0.0622459	-0.063726	0.310161	5.02966	14.6932	9.66358	0.0024843	24	NO CHANGE	NO CHANGE	NO CHANGE
ENSMUSG00000052632	Asap2	0.000341652	5.57e-05	5.76429	6.46707	0.702778	4.49e-07	0.583	0.480744	-0.102256	0.542859	18.4523	22.3575	3.90521	0.00249263	24	NO CHANGE	DELAY	UP
ENSMUSG00000000682	Cd52	0.0438007	0.00524624	9.07955	9.20121	0.121657	0.0765794	0.153781	0.193001	0.03922	0.681072	1.14914	7.9877	6.83855	0.00252075	24	NO CHANGE	DELAY	NO CHANGE
ENSMUSG00000031513	Leprotl1	3.54e-05	0.00456339	8.21512	8.44056	0.225445	0.000680242	0.279317	0.217461	-0.061856	0.480495	18.6371	23.03	4.39285	0.00253344	24	NO CHANGE	DELAY	UP
ENSMUSG00000101514	Gm5524	0.0139036	0.0270276	6.79218	6.57568	-0.216497	0.00687553	0.21669	0.169428	-0.047262	0.663035	14.4491	21.4199	6.97071	0.00262843	24	NO CHANGE	DELAY	DOWN
ENSMUSG00000047281	Sfn	0.0921621	0.0140372	5.02326	5.32117	0.297907	0.00349153	0.186477	0.229812	0.0433348	0.751758	10.7817	2.66488	-8.11684	0.00263638	24	NO CHANGE	NO CHANGE	UP
ENSMUSG00000087002	Gm16277	0.0246792	0.00406127	4.67419	4.63927	-0.0349168	0.756879	0.320846	0.279898	-0.0409484	0.797358	6.26544	12.7528	6.48733	0.00263957	24	NO CHANGE	DELAY	NO CHANGE
ENSMUSG00000019338	Zfp687	0.0155568	0.0143059	5.73458	5.81943	0.0848524	0.198275	0.17185	0.172407	0.000556857	0.995189	8.105	1.61259	-6.49241	0.00271378	24	NO CHANGE	ADVANCE	NO CHANGE
ENSMUSG00000027429	Sec23b	0.00191117	0.0342287	8.17963	8.12307	-0.0565636	0.278916	0.189138	0.112638	-0.0764999	0.300159	7.50773	1.02404	-6.48369	0.00272273	24	NO CHANGE	ADVANCE	NO CHANGE
ENSMUSG00000034951	Cog7	7.55e-05	0.116494	7.45606	7.4028	-0.0532559	0.191673	0.215788	0.0586606	-0.157128	0.00834415	8.24693	23.6234	-8.62357	0.00273265	24	DOWN	NO CHANGE	NO CHANGE
ENSMUSG00000099764	Rps10-ps2	0.0041867	0.214265	4.94863	5.1084	0.159767	0.00167992	0.152616	0.0610291	-0.0915869	0.18078	23.2604	13.0522	-10.2082	0.00274689	24	NO CHANGE	NO CHANGE	UP
ENSMUSG00000030123	Plxnd1	0.0322398	0.255403	6.98142	7.04269	0.061265	0.344386	0.126007	0.0842331	-0.0417738	0.64712	19.9325	7.04801	11.1155	0.00275925	24	NO CHANGE	NO CHANGE	NO CHANGE
ENSMUSG00000045730	Adrb2	0.000213004	3.88e-08	6.01177	5.83181	-0.179953	0.0127173	0.360366	0.462788	0.102422	0.300821	6.27648	9.2285	2.95202	0.00277795	24	NO CHANGE	DELAY	DOWN
ENSMUSG00000042638	Gucy2c	0.00326106	0.0121921	4.45138	4.39833	-0.053047	0.57823	0.3108	0.262463	-0.0483364	0.719886	6.13701	11.8553	5.71833	0.00283635	24	NO CHANGE	DELAY	NO CHANGE
ENSMUSG00000074890	Lcmt2	1.66e-06	0.000109035	6.34239	6.4848	0.142414	0.019821	0.399378	0.269245	-0.130133	0.125072	19.7315	22.9167	3.18518	0.00287323	24	NO CHANGE	DELAY	UP
ENSMUSG00000029851	Tcaf2	0.19515	0.0550686	4.36166	4.36891	0.00725445	0.923984	0.108841	0.140841	0.0319994	0.76611	15.8317	5.2191	-10.6126	0.0028747	24	NO CHANGE	NO CHANGE	NO CHANGE
ENSMUSG00000030930	Chst15	0.306863	0.0102886	6.69842	6.83626	0.137841	0.0314361	0.0683135	0.164708	0.0963942	0.277282	13.5922	1.72622	-11.866	0.00287881	24	NO CHANGE	NO CHANGE	UP
ENSMUSG00000029556	Hnf1a	0.204841	0.0883491	7.13938	6.91586	-0.223525	0.00195678	0.0968275	0.10841	0.0115829	0.904226	8.82791	21.5082	-11.3197	0.00289897	24	NO CHANGE	NO CHANGE	DOWN
ENSMUSG00000021706	Zfyve16	0.093625	0.0407473	5.42248	5.65623	0.233746	9.9e-05	0.103919	0.106915	0.00299606	0.969085	23.8706	8.68006	8.80946	0.00290186	24	NO CHANGE	NO CHANGE	UP
ENSMUSG00000072915	Gm12258	0.354497	0.00393627	4.60931	4.64133	0.0320158	0.665458	0.0820637	0.185998	0.103934	0.323228	14.8521	3.02392	-11.8282	0.00290565	24	NO CHANGE	NO CHANGE	NO CHANGE
ENSMUSG00000026280	Atg4b	0.0170027	0.0575658	6.89575	6.89072	-0.00503045	0.903221	0.11552	0.0750656	-0.0404548	0.49049	2.68323	18.7947	-7.88851	0.00291477	24	NO CHANGE	NO CHANGE	NO CHANGE
ENSMUSG00000044081	Zfp85os	0.0260864	0.101238	4.14807	4.36092	0.21285	0.0033242	0.149704	0.126387	-0.0233168	0.810598	9.76147	18.3067	8.54525	0.00292233	24	NO CHANGE	NO CHANGE	UP
ENSMUSG00000025192	Entpd7	0.19773	0.0194805	5.11572	5.15786	0.042144	0.521639	0.0932216	0.151662	0.0584403	0.529738	9.3127	23.4039	-9.90882	0.00293072	24	NO CHANGE	NO CHANGE	NO CHANGE
ENSMUSG00000070705	Eid2b	8.56e-05	0.339243	5.7671	5.78408	0.0169814	0.791827	0.268361	0.0699168	-0.198444	0.0337491	20.034	8.65573	-11.3783	0.00298471	24	DOWN	NO CHANGE	NO CHANGE
ENSMUSG00000051225	Fam83a	0.0708012	0.0274368	5.05868	5.18071	0.122025	0.182568	0.151169	0.235874	0.0847049	0.509533	17.3748	8.86077	-8.51399	0.00299881	24	NO CHANGE	NO CHANGE	NO CHANGE
ENSMUSG00000100213	Gm28151	0.0243043	0.167362	4.53808	4.63769	0.0996088	0.189895	0.158052	0.119115	-0.0389375	0.714495	3.16537	12.6023	9.43688	0.0030581	24	NO CHANGE	NO CHANGE	NO CHANGE
ENSMUSG00000001156	Mxd1	0.240394	0.00652979	5.5549	5.58469	0.0297918	0.562628	0.063254	0.150092	0.0868385	0.235787	0.226621	10.7426	10.516	0.00306074	24	NO CHANGE	NO CHANGE	NO CHANGE
ENSMUSG00000101493	2810405F17Rik	0.233958	0.0369912	4.68586	4.69043	0.00457426	0.943842	0.0903539	0.119893	0.0295389	0.747859	16.5588	5.88279	-10.6761	0.00322545	24	NO CHANGE	NO CHANGE	NO CHANGE
ENSMUSG00000028373	Astn2	0.0326392	0.0286667	4.69802	4.59531	-0.102716	0.152046	0.158025	0.168481	0.0104564	0.916866	13.7229	6.44198	-7.28096	0.00326142	24	NO CHANGE	ADVANCE	NO CHANGE
ENSMUSG00000056679	Gpr173	0.0826735	0.183884	4.136	4.33669	0.200697	0.00664807	0.131697	0.0937669	-0.0379297	0.704671	21.9831	11.0464	-10.9367	0.00333881	24	NO CHANGE	NO CHANGE	UP
ENSMUSG00000001552	Jup	0.0586159	0.046436	8.22498	8.11102	-0.113954	0.0475913	0.104971	0.124857	0.0198856	0.802409	20.4243	12.1643	-8.26	0.00334075	24	NO CHANGE	NO CHANGE	DOWN
ENSMUSG00000044674	Fzd1	0.0251189	0.000689404	6.027	6.15782	0.130812	0.0447369	0.174045	0.209829	0.0357835	0.691035	14.6803	9.07194	-5.6084	0.00334682	24	NO CHANGE	ADVANCE	UP
ENSMUSG00000039620	Trmt9b	0.000418887	0.00106214	5.53125	5.87426	0.343008	0.000241336	0.38895	0.292991	-0.0959592	0.431679	17.6018	21.9405	4.3386	0.00335261	24	NO CHANGE	DELAY	UP
ENSMUSG00000028911	Srsf4	0.00282654	0.000240947	7.57559	7.51358	-0.0620089	0.119345	0.148771	0.146754	-0.00201741	0.970996	12.6327	17.0584	4.42572	0.00341267	24	NO CHANGE	DELAY	NO CHANGE
ENSMUSG00000003559	As3mt	0.0243603	0.0099051	8.31923	7.96048	-0.358751	2.45e-05	0.196498	0.198198	0.00170026	0.987395	20.3637	13.9516	-6.41217	0.00348251	24	NO CHANGE	ADVANCE	DOWN
ENSMUSG00000111345	Gm48562	0.0175893	0.00130882	4.50098	4.67467	0.173688	0.049215	0.229973	0.304326	0.0743532	0.543128	5.35503	10.8804	5.52534	0.00349771	24	NO CHANGE	DELAY	UP
ENSMUSG00000036896	C1qc	0.0163892	0.126527	10.4601	10.4797	0.0196546	0.78631	0.194468	0.110493	-0.0839749	0.414423	22.4372	13.5903	-8.84682	0.00355627	24	NO CHANGE	NO CHANGE	NO CHANGE
ENSMUSG00000038745	Nlrp6	0.0109828	0.222105	7.94987	7.70581	-0.244053	0.00732239	0.214753	0.119806	-0.0949466	0.442433	3.97243	18.2115	-9.7609	0.0035645	24	NO CHANGE	NO CHANGE	DOWN
ENSMUSG00000038332	Sesn1	0.0115262	0.0694525	6.70676	6.72029	0.0135293	0.841307	0.187198	0.127566	-0.0596321	0.533468	21.9748	5.47193	7.4971	0.00363264	24	NO CHANGE	NO CHANGE	NO CHANGE
ENSMUSG00000035775	Krt20	0.0236014	0.0437295	4.51215	4.81544	0.303296	0.0155732	0.287635	0.263274	-0.0243603	0.88682	17.4808	10.1943	-7.28651	0.00364559	24	NO CHANGE	ADVANCE	UP
ENSMUSG00000098111	Gm4654	0.182012	0.0154734	4.364	4.27536	-0.0886397	0.164347	0.092394	0.152844	0.0604498	0.498667	0.105676	14.7929	-9.31282	0.00366146	24	NO CHANGE	NO CHANGE	NO CHANGE
ENSMUSG00000018861	Fdxr	0.000918078	0.0255356	6.65772	6.59473	-0.062988	0.225819	0.223803	0.104261	-0.119542	0.106477	5.30342	11.6675	6.36408	0.00371344	24	NO CHANGE	DELAY	NO CHANGE
ENSMUSG00000020893	Per1	2.5e-07	7.11e-05	6.2216	6.28716	0.0655536	0.539175	0.68662	0.581774	-0.104846	0.487665	7.26793	10.0671	2.79915	0.00372253	24	NO CHANGE	DELAY	NO CHANGE
ENSMUSG00000108799	Glud-ps	0.00868407	0.0184343	4.42576	4.40324	-0.0225204	0.721372	0.171206	0.168894	-0.00231215	0.979329	19.6548	1.77305	6.11828	0.0037405	24	NO CHANGE	DELAY	NO CHANGE
ENSMUSG00000049643	2310022A10Rik	0.0263683	0.269762	5.9761	6.08487	0.108772	0.0636576	0.125069	0.0696921	-0.0553769	0.496637	7.54505	18.5366	10.9915	0.00376507	24	NO CHANGE	NO CHANGE	NO CHANGE
ENSMUSG00000039774	Galnt12	0.00568822	0.224702	4.64224	4.76917	0.126925	0.146848	0.23562	0.11797	-0.11765	0.338201	23.563	14.046	-9.51705	0.00384007	24	NO CHANGE	NO CHANGE	NO CHANGE
ENSMUSG00000028792	Ak2	4.19e-08	0.00024409	9.88718	9.68414	-0.203042	0.000898921	0.418989	0.27646	-0.142529	0.083289	9.2294	12.1029	2.87347	0.00389116	24	NO CHANGE	DELAY	DOWN
ENSMUSG00000058626	Capn11	0.198537	0.0379053	4.08196	4.16064	0.0786776	0.343874	0.109351	0.181685	0.0723342	0.537068	23.3023	9.52144	10.2192	0.00395373	24	NO CHANGE	NO CHANGE	NO CHANGE
ENSMUSG00000021514	Zfp369	0.0106148	0.0359277	5.70126	5.64532	-0.0559391	0.383416	0.174697	0.145033	-0.0296647	0.742816	6.96462	13.5903	6.62565	0.00397569	24	NO CHANGE	DELAY	NO CHANGE
ENSMUSG00000042628	Zfyve1	0.000358223	0.0401028	5.76606	5.81817	0.0521074	0.287039	0.207081	0.104823	-0.102258	0.142036	13.9238	19.9202	5.99645	0.00408025	24	NO CHANGE	DELAY	NO CHANGE
ENSMUSG00000026283	Ing5	0.0199754	0.123897	5.9626	5.92294	-0.0396612	0.476798	0.138644	0.0888576	-0.0497866	0.527439	1.39313	16.8241	-8.56899	0.00408635	24	NO CHANGE	NO CHANGE	NO CHANGE
ENSMUSG00000040312	Cchcr1	0.104468	0.123695	5.1114	5.13256	0.0211572	0.797917	0.13578	0.134966	-0.000813993	0.99444	2.91855	12.8685	9.9499	0.00409787	24	NO CHANGE	NO CHANGE	NO CHANGE
ENSMUSG00000022574	Naprt	0.0340469	0.244469	8.68269	8.4545	-0.22819	6.41e-05	0.117977	0.0607689	-0.0572083	0.435647	0.794417	11.8271	11.0327	0.00410558	24	NO CHANGE	NO CHANGE	DOWN
ENSMUSG00000000149	Gna12	0.0661556	0.141705	9.50598	9.22578	-0.280199	2.33e-05	0.11958	0.0854158	-0.0341641	0.683723	2.80282	12.6197	9.81684	0.00413544	24	NO CHANGE	NO CHANGE	DOWN
ENSMUSG00000031875	Cmtm3	0.0188112	0.0848465	7.62351	7.80225	0.178742	0.0023016	0.118025	0.113171	-0.00485426	0.950592	23.4854	7.29234	7.80695	0.00415196	24	NO CHANGE	NO CHANGE	UP
ENSMUSG00000042106	Inka1	0.0440502	0.216408	4.69917	4.80577	0.106596	0.105218	0.144558	0.0778963	-0.0666612	0.46812	0.978274	11.85	10.8717	0.00415418	24	NO CHANGE	NO CHANGE	NO CHANGE
ENSMUSG00000033790	Tubgcp5	0.152927	0.053422	5.45185	5.61036	0.158508	0.0170536	0.103552	0.116967	0.0134147	0.882529	20.8801	6.40249	9.52243	0.00418088	24	NO CHANGE	NO CHANGE	UP
ENSMUSG00000109956	Gm45428	0.079875	0.0613083	4.18302	4.20125	0.0182349	0.798292	0.124277	0.146552	0.0222752	0.825273	5.38378	20.7301	-8.65363	0.00418906	24	NO CHANGE	NO CHANGE	NO CHANGE
ENSMUSG00000025764	Jade1	1.51e-08	0.00207204	7.26253	6.99414	-0.268391	7.58e-06	0.450122	0.190948	-0.259174	0.001164	4.43611	7.89574	3.45963	0.0041964	24	DOWN	DELAY	DOWN
ENSMUSG00000036995	Asap3	0.0224564	0.0042853	5.67719	5.4968	-0.180386	0.0391762	0.223727	0.250383	0.0266559	0.825048	6.55117	12.4208	5.86966	0.00422508	24	NO CHANGE	DELAY	DOWN
ENSMUSG00000050854	Tmem125	0.0158472	0.0749552	6.641	6.52953	-0.111476	0.11028	0.188782	0.120904	-0.0678779	0.486295	0.00630768	16.2518	-7.75455	0.00423077	24	NO CHANGE	NO CHANGE	NO CHANGE
ENSMUSG00000020828	Pld2	0.020591	0.130101	6.08543	6.10322	0.0177907	0.776647	0.150652	0.101438	-0.0492144	0.579468	23.2032	7.73221	8.52898	0.00434362	24	NO CHANGE	NO CHANGE	NO CHANGE
ENSMUSG00000025909	Sntg1	0.206706	0.000789662	4.37665	4.54883	0.172183	0.0458293	0.118863	0.295229	0.176365	0.143543	19.499	10.7703	-8.72876	0.00438602	24	NO CHANGE	NO CHANGE	UP
ENSMUSG00000028961	Pgd	0.246437	0.0341053	8.84598	8.98434	0.138364	0.0903992	0.0922067	0.18643	0.0942229	0.408679	11.4226	0.327335	-11.0953	0.00443808	24	NO CHANGE	NO CHANGE	NO CHANGE
ENSMUSG00000044367	Slc16a13	0.0477164	0.0227532	4.86579	4.80692	-0.0588735	0.35233	0.146479	0.134272	-0.0122074	0.890981	21.1834	13.9256	-7.25782	0.00447213	24	NO CHANGE	ADVANCE	NO CHANGE
ENSMUSG00000041439	Mfsd6	0.0367048	0.00175441	6.61477	6.64547	0.0307005	0.545581	0.126556	0.154486	0.0279303	0.697048	15.3945	21.2943	5.89978	0.00451123	24	NO CHANGE	DELAY	NO CHANGE
ENSMUSG00000049929	Lpar4	0.305364	0.0128453	4.14936	4.30974	0.16038	0.0108041	0.0795968	0.10494	0.0253436	0.76711	14.5976	3.73386	-10.8637	0.00452453	24	NO CHANGE	NO CHANGE	UP
ENSMUSG00000111535	Gm35154	0.0288375	0.0190253	4.39179	4.3	-0.0917842	0.290266	0.224646	0.188806	-0.0358402	0.768894	22.2336	15.4413	-6.79226	0.00453634	24	NO CHANGE	ADVANCE	NO CHANGE
ENSMUSG00000031438	Rnf128	0.00382013	0.00655336	8.84835	8.78965	-0.0587004	0.198911	0.128022	0.150711	0.022689	0.723069	12.7763	7.49852	-5.27781	0.00455328	24	NO CHANGE	ADVANCE	NO CHANGE
ENSMUSG00000034957	Cebpa	0.0487846	0.11243	9.20183	8.76027	-0.441565	1.23e-05	0.19781	0.138072	-0.0597377	0.637996	5.37317	14.3786	9.00546	0.00458857	24	NO CHANGE	NO CHANGE	DOWN
ENSMUSG00000087088	Gm16638	0.0323726	0.166332	4.75256	4.60845	-0.144117	0.0479008	0.162958	0.100841	-0.0621171	0.537907	1.18573	15.7584	-9.42729	0.00461822	24	NO CHANGE	NO CHANGE	DOWN
ENSMUSG00000027015	Cybrd1	0.0288209	0.065906	4.15005	4.14727	-0.00278041	0.970383	0.181866	0.138258	-0.0436074	0.680827	19.7407	3.4501	7.7094	0.00472439	24	NO CHANGE	NO CHANGE	NO CHANGE
ENSMUSG00000020918	Kat2a	0.041466	0.00124067	6.61009	6.54329	-0.0668007	0.190995	0.138652	0.116528	-0.0221243	0.757142	7.71111	14.1285	6.41741	0.00475182	24	NO CHANGE	DELAY	NO CHANGE
ENSMUSG00000032508	Myd88	0.0294839	0.173056	7.09091	7.06704	-0.02387	0.581837	0.102618	0.0593355	-0.0432827	0.480641	3.08634	12.6231	9.53672	0.00475237	24	NO CHANGE	NO CHANGE	NO CHANGE
ENSMUSG00000001380	Hars	0.0022314	0.00328791	7.9941	8.06239	0.0682842	0.109457	0.151163	0.132669	-0.0184944	0.755687	9.57641	4.80743	-4.76898	0.00475827	24	NO CHANGE	ADVANCE	NO CHANGE
ENSMUSG00000011877	Git1	0.0193628	0.354318	6.73621	6.71397	-0.0222352	0.730185	0.131995	0.0701613	-0.0618332	0.498546	0.0175977	12.2465	-11.7711	0.00476313	24	NO CHANGE	NO CHANGE	NO CHANGE
ENSMUSG00000027397	Slc20a1	1.54e-05	0.0011459	8.13872	7.9838	-0.154915	0.0129424	0.386882	0.181067	-0.205815	0.0190472	5.97175	10.1107	4.1389	0.0048056	24	DOWN	DELAY	DOWN
ENSMUSG00000021044	Adck1	0.223625	0.0118506	6.22277	6.22083	-0.00193581	0.967234	0.0622247	0.120946	0.0587218	0.38045	6.12893	20.5128	-9.6161	0.00485934	24	NO CHANGE	NO CHANGE	NO CHANGE
ENSMUSG00000020123	Avpr1a	4.44e-05	0.000302416	7.06666	7.42125	0.354591	0.000594758	0.503494	0.400202	-0.103292	0.448491	17.9831	21.4361	3.45299	0.00494996	24	NO CHANGE	DELAY	UP
ENSMUSG00000029482	Aacs	0.000111303	0.213545	7.41448	7.1861	-0.228376	0.0508131	0.433386	0.169399	-0.263987	0.107761	10.7225	18.88	8.15752	0.00495245	24	NO CHANGE	NO CHANGE	NO CHANGE
ENSMUSG00000104786	Gm43573	0.00467059	0.270571	5.30718	5.24568	-0.0614939	0.370176	0.208633	0.0789685	-0.129664	0.184047	18.7274	8.33227	-10.3952	0.00502878	24	NO CHANGE	NO CHANGE	NO CHANGE
ENSMUSG00000113585	Gm19605	0.0684602	0.000654146	4.6848	4.66775	-0.0170585	0.81273	0.127474	0.305328	0.177854	0.0861062	15.6571	8.78335	-6.87375	0.00506132	24	NO CHANGE	NO CHANGE	NO CHANGE
ENSMUSG00000109244	Gm44751	0.0119739	0.0285819	5.32039	5.3412	0.0208053	0.802147	0.254093	0.167612	-0.0864811	0.462725	22.6846	16.0338	-6.65075	0.0051412	24	NO CHANGE	ADVANCE	NO CHANGE
ENSMUSG00000022360	Atad2	3.52e-05	0.000192442	6.18063	6.26715	0.0865201	0.2063	0.327478	0.323867	-0.00361094	0.969961	9.86959	13.1699	3.30031	0.00515029	24	NO CHANGE	DELAY	NO CHANGE
ENSMUSG00000027716	Trpc3	0.233908	0.120983	4.45623	4.45699	0.000758208	0.991544	0.0831407	0.120006	0.0368657	0.715794	2.2619	14.5352	-11.7267	0.00517315	24	NO CHANGE	NO CHANGE	NO CHANGE
ENSMUSG00000054434	Tmem120b	0.0111161	0.000388202	5.44232	5.49977	0.0574479	0.340013	0.177793	0.231216	0.053424	0.529108	13.2804	18.0387	4.75823	0.00518248	24	NO CHANGE	DELAY	NO CHANGE
ENSMUSG00000020407	Upp1	0.00512919	0.28153	5.58412	5.38345	-0.200671	0.00340508	0.177377	0.079181	-0.0981961	0.288838	20.9937	7.06211	10.0684	0.00519509	24	NO CHANGE	NO CHANGE	DOWN
ENSMUSG00000038806	Sde2	0.0638848	0.0362886	5.89417	5.934	0.0398321	0.506766	0.112779	0.137018	0.0242394	0.774658	15.0282	7.3361	-7.69205	0.00520651	24	NO CHANGE	NO CHANGE	NO CHANGE
ENSMUSG00000022195	6030458C11Rik	7.27e-08	0.0113057	6.51861	6.65728	0.138664	0.00248849	0.307244	0.132035	-0.175209	0.0063136	6.90777	2.90819	-3.99958	0.00520658	24	DOWN	ADVANCE	UP
ENSMUSG00000035498	Cdcp1	0.0592103	0.00535052	5.65705	5.95474	0.297692	0.0016	0.21722	0.18906	-0.0281593	0.822515	17.2314	0.194363	6.96291	0.00521938	24	NO CHANGE	NO CHANGE	UP
ENSMUSG00000025377	Tepsin	0.0412019	0.0653085	5.81086	5.78483	-0.0260357	0.690697	0.150784	0.117319	-0.0334642	0.717574	2.69837	18.8015	-7.89691	0.00523329	24	NO CHANGE	NO CHANGE	NO CHANGE
ENSMUSG00000029386	Tctn2	0.134047	0.155186	4.76658	4.7892	0.0226222	0.781666	0.116528	0.128248	0.0117206	0.919094	16.4291	3.00707	10.578	0.00524797	24	NO CHANGE	NO CHANGE	NO CHANGE
ENSMUSG00000025877	Hk3	0.0910871	0.132688	5.9199	5.9472	0.0273014	0.661407	0.11906	0.0876859	-0.0313745	0.721815	1.94582	16.085	-9.86086	0.00524861	24	NO CHANGE	NO CHANGE	NO CHANGE
ENSMUSG00000032396	Dis3l	0.153171	0.00128211	6.73031	6.66561	-0.0647006	0.135119	0.0631059	0.157341	0.0942356	0.124133	9.05123	0.910249	-8.14098	0.00532403	24	NO CHANGE	NO CHANGE	NO CHANGE
ENSMUSG00000050350	Gpr18	0.124392	0.026043	4.50667	4.61345	0.106773	0.0821438	0.11057	0.117714	0.00714322	0.933256	4.47213	20.1269	-8.34519	0.00535952	24	NO CHANGE	NO CHANGE	NO CHANGE
ENSMUSG00000016510	Mtif3	0.0658654	0.205678	7.17711	7.09868	-0.0784256	0.184134	0.0982015	0.0844869	-0.0137145	0.86819	1.15448	11.3271	10.1727	0.00536124	24	NO CHANGE	NO CHANGE	NO CHANGE
ENSMUSG00000111079	Gm47112	0.24027	0.00565384	4.40827	4.3859	-0.0223706	0.810712	0.130645	0.229467	0.0988215	0.455734	14.0086	23.1721	9.16352	0.00539526	24	NO CHANGE	NO CHANGE	NO CHANGE
ENSMUSG00000113722	Snhg10	0.0157368	0.185562	4.59482	4.72551	0.130689	0.0793422	0.211851	0.0872492	-0.124602	0.232183	5.09924	15.1734	10.0741	0.00549584	24	NO CHANGE	NO CHANGE	NO CHANGE
ENSMUSG00000027932	Slc27a3	0.0503954	0.0354733	4.46078	4.49174	0.0309682	0.66285	0.160866	0.141125	-0.0197411	0.844062	15.9896	8.56106	-7.4285	0.0055294	24	NO CHANGE	NO CHANGE	NO CHANGE
ENSMUSG00000024454	Hdac3	0.000312141	0.00437815	7.35094	7.48637	0.135433	0.00452799	0.196386	0.142668	-0.0537178	0.404914	8.44972	4.08184	-4.36788	0.00555452	24	NO CHANGE	ADVANCE	UP
ENSMUSG00000062093	Gm10110	0.059878	0.130246	4.92807	4.88587	-0.0422087	0.441534	0.104823	0.0880381	-0.0167854	0.828112	2.02529	11.0094	8.98415	0.00562555	24	NO CHANGE	NO CHANGE	NO CHANGE
ENSMUSG00000055114	Anxa13	0.00057813	0.425039	5.10404	5.389	0.28496	0.0192065	0.335289	0.116557	-0.218732	0.193393	18.6796	6.8421	-11.8375	0.00567076	24	NO CHANGE	NO CHANGE	UP
ENSMUSG00000018841	Rad51d	0.00087007	0.0556834	6.29063	6.18047	-0.110162	0.0655602	0.2216	0.120237	-0.101363	0.22546	20.7635	2.8997	6.13622	0.00569745	24	NO CHANGE	NO CHANGE	NO CHANGE
ENSMUSG00000066861	Oas1g	0.0104469	0.0948635	5.51213	5.43403	-0.078096	0.247015	0.179645	0.120792	-0.0588525	0.534975	19.7904	12.4115	-7.37892	0.00574422	24	NO CHANGE	NO CHANGE	NO CHANGE
ENSMUSG00000093916	Gm379	0.00938618	0.00263489	5.14771	5.85995	0.712239	5.17e-08	0.376941	0.259828	-0.117113	0.446093	17.2208	22.8044	5.58361	0.00584153	24	NO CHANGE	DELAY	UP
ENSMUSG00000020889	Nr1d1	2.62e-08	2.4e-09	6.28924	5.94828	-0.340959	0.0362429	1.71978	0.964314	-0.755469	0.00153299	4.08142	6.15931	2.07788	0.00586179	24	DOWN	DELAY	DOWN
ENSMUSG00000039456	Morc3	0.0551661	0.0240523	6.28016	6.26268	-0.017484	0.750891	0.109599	0.134827	0.0252282	0.746011	13.3941	20.5268	7.13273	0.00587379	24	NO CHANGE	NO CHANGE	NO CHANGE
ENSMUSG00000053110	Yap1	0.0273403	0.0390018	6.95498	6.97036	0.0153753	0.748608	0.115915	0.102205	-0.0137099	0.839808	4.97949	22.0891	-6.8904	0.00589114	24	NO CHANGE	ADVANCE	NO CHANGE
ENSMUSG00000042570	Mier2	0.309317	0.0296666	5.98984	6.00641	0.0165731	0.804539	0.0714425	0.150388	0.0789457	0.406299	10.943	23.5204	-11.4226	0.00591546	24	NO CHANGE	NO CHANGE	NO CHANGE
ENSMUSG00000081810	Gm11878	0.0167674	5.92e-05	4.44684	4.4738	0.0269602	0.672119	0.185314	0.270288	0.0849737	0.347585	9.63025	5.04674	-4.58351	0.00592103	24	NO CHANGE	ADVANCE	NO CHANGE
ENSMUSG00000078994	Zfp429	0.140693	0.0466163	5.16172	5.19479	0.0330673	0.63444	0.121875	0.119522	-0.00235246	0.980891	20.0424	4.99985	8.95743	0.00593501	24	NO CHANGE	NO CHANGE	NO CHANGE
ENSMUSG00000038811	Gngt2	0.0834754	0.112772	8.0138	8.13071	0.116913	0.0478812	0.115327	0.0836518	-0.0316751	0.698191	23.0504	13.675	-9.37538	0.00595736	24	NO CHANGE	NO CHANGE	UP
ENSMUSG00000036905	C1qb	0.0235133	0.23187	11.0576	11.1207	0.0630982	0.427156	0.194669	0.0956245	-0.099044	0.378538	22.6214	12.4784	-10.143	0.00597193	24	NO CHANGE	NO CHANGE	NO CHANGE
ENSMUSG00000058715	Fcer1g	0.0539343	0.179641	9.85174	9.97575	0.124012	0.0484436	0.131048	0.0800464	-0.0510012	0.557621	22.5815	8.44648	9.86501	0.00604481	24	NO CHANGE	NO CHANGE	UP
ENSMUSG00000107552	Gm44096	0.0134555	0.0452038	4.78444	4.88137	0.0969277	0.220362	0.214981	0.162082	-0.0528989	0.633642	16.8446	23.492	6.64735	0.00605816	24	NO CHANGE	DELAY	NO CHANGE
ENSMUSG00000031921	Terf2	0.101767	0.230938	5.79671	5.91255	0.115832	0.0765077	0.115015	0.0742213	-0.0407938	0.653419	1.46453	12.7551	11.2905	0.00607083	24	NO CHANGE	NO CHANGE	NO CHANGE
ENSMUSG00000041237	Pklr	0.0086905	0.0465496	8.41074	8.04124	-0.3695	0.000264312	0.261258	0.201243	-0.0600147	0.649642	12.6225	19.0357	6.41315	0.00613712	24	NO CHANGE	DELAY	DOWN
ENSMUSG00000025066	Sfr1	0.00856165	0.00345544	8.05511	8.11415	0.0590359	0.321618	0.185997	0.174819	-0.0111781	0.893819	18.9254	0.010761	5.08536	0.00621434	24	NO CHANGE	DELAY	NO CHANGE
ENSMUSG00000103711	Tstd1	0.258183	0.0382219	7.3092	7.35448	0.0452855	0.615919	0.100457	0.204921	0.104463	0.414382	14.64	3.70972	-10.9303	0.00622385	24	NO CHANGE	NO CHANGE	NO CHANGE
ENSMUSG00000074405	Zfp865	0.000345255	0.0112037	5.72855	5.78092	0.0523612	0.278534	0.179923	0.146338	-0.0335856	0.621135	8.35808	3.73735	-4.62073	0.00624389	24	NO CHANGE	ADVANCE	NO CHANGE
ENSMUSG00000078964	Ces1b	0.0374981	0.0615471	8.4349	7.77976	-0.655141	4.28e-08	0.204161	0.205517	0.00135639	0.992252	21.4477	13.9928	-7.45487	0.00624792	24	NO CHANGE	NO CHANGE	DOWN
ENSMUSG00000004317	Clcn5	0.0070135	0.00058061	5.98177	5.90469	-0.0770762	0.15752	0.168588	0.204487	0.0358993	0.637972	15.5893	11.0615	-4.52782	0.00625001	24	NO CHANGE	ADVANCE	NO CHANGE
ENSMUSG00000029617	Ccz1	0.00673376	0.00833077	7.53978	7.6595	0.119724	0.00949241	0.133786	0.126876	-0.0069102	0.912187	8.0072	2.74689	-5.26031	0.00625639	24	NO CHANGE	ADVANCE	UP
ENSMUSG00000022023	Wbp4	0.010451	0.0426998	6.936	6.87252	-0.0634733	0.198082	0.130571	0.109062	-0.0215085	0.755571	19.6625	13.2902	-6.37229	0.00628481	24	NO CHANGE	ADVANCE	NO CHANGE
ENSMUSG00000033107	Rnf125	1.85e-05	1.54e-05	7.81351	8.29044	0.476934	0.000579196	0.798001	0.60597	-0.192031	0.295174	19.7031	22.6196	2.91653	0.00628885	24	NO CHANGE	DELAY	UP
ENSMUSG00000103839	Gm37607	0.0380459	0.0342179	4.42457	4.37355	-0.0510186	0.50931	0.163808	0.179424	0.0156162	0.886142	22.147	15.1883	-6.95876	0.00631336	24	NO CHANGE	ADVANCE	NO CHANGE
ENSMUSG00000040652	Oaz2	0.00548275	0.0522381	6.84016	6.95205	0.111895	0.0703181	0.225798	0.0906112	-0.135187	0.120121	21.3607	5.22521	7.86454	0.00634071	24	NO CHANGE	NO CHANGE	NO CHANGE
ENSMUSG00000017868	Sgk2	6.69e-06	0.000368405	7.81563	7.47015	-0.345477	1.51e-06	0.34968	0.273373	-0.0763066	0.387067	22.6019	1.74549	3.14359	0.00638123	24	NO CHANGE	DELAY	DOWN
ENSMUSG00000092074	Dynlt1a	0.0229232	0.0663835	5.91001	5.90786	-0.00214787	0.975885	0.171164	0.138491	-0.0326724	0.74523	19.7654	12.5798	-7.18552	0.00644574	24	NO CHANGE	NO CHANGE	NO CHANGE
ENSMUSG00000070644	Etnk2	5.92e-05	3.38e-05	9.42568	9.20928	-0.216397	0.0249849	0.479005	0.473933	-0.00507233	0.969444	7.9805	11.003	3.02248	0.00650236	24	NO CHANGE	DELAY	DOWN
ENSMUSG00000001248	Gramd1a	0.0165467	0.329878	6.46872	6.50721	0.0384875	0.546192	0.146671	0.0693421	-0.0773289	0.39229	23.9102	10.9369	11.0267	0.00655895	24	NO CHANGE	NO CHANGE	NO CHANGE
ENSMUSG00000040356	Skiv2l	0.0108466	0.106743	8.00677	7.96314	-0.0436256	0.310644	0.135593	0.0598412	-0.0757523	0.214599	9.09168	17.5716	8.47997	0.00658688	24	NO CHANGE	NO CHANGE	NO CHANGE
ENSMUSG00000046323	Dppa3	0.0393039	0.310467	4.88066	4.86644	-0.0142181	0.870119	0.147529	0.106165	-0.041364	0.736732	0.888369	13.9541	-10.9343	0.00667427	24	NO CHANGE	NO CHANGE	NO CHANGE
ENSMUSG00000030522	Mtmr10	0.0134012	0.22689	7.24043	7.17194	-0.0684862	0.144736	0.132572	0.0533639	-0.0792078	0.231041	3.79334	13.9365	10.1432	0.00670469	24	NO CHANGE	NO CHANGE	NO CHANGE
ENSMUSG00000054057	A930004D18Rik	0.00830996	0.334136	4.42068	4.47272	0.0520394	0.525517	0.244081	0.0778116	-0.16627	0.155491	22.8506	10.9135	-11.9371	0.00674318	24	NO CHANGE	NO CHANGE	NO CHANGE
ENSMUSG00000070891	Gm12689	0.0351442	0.103565	4.33463	4.30249	-0.0321422	0.692056	0.176907	0.140545	-0.0363615	0.751295	7.30916	15.2787	7.96951	0.0067695	24	NO CHANGE	NO CHANGE	NO CHANGE
ENSMUSG00000106383	E330034L11Rik	0.0364165	0.0775457	4.26628	4.24799	-0.0182918	0.794441	0.163911	0.122468	-0.0414426	0.676572	21.3338	13.6021	-7.73167	0.00680608	24	NO CHANGE	NO CHANGE	NO CHANGE
ENSMUSG00000039637	Coro7	0.0100198	0.0157461	6.243	6.31625	0.0732474	0.244547	0.18145	0.157497	-0.0239531	0.786257	1.37446	7.04642	5.67196	0.00682138	24	NO CHANGE	DELAY	NO CHANGE
ENSMUSG00000068740	Celsr2	0.00309781	0.0371648	4.31345	4.40399	0.0905442	0.177515	0.243117	0.130172	-0.112946	0.23316	13.612	7.37486	-6.23716	0.00695758	24	NO CHANGE	ADVANCE	NO CHANGE
ENSMUSG00000087593	Gm16174	0.214966	0.203436	4.30391	4.37135	0.0674379	0.440792	0.116835	0.107205	-0.0096304	0.937736	22.707	10.5925	11.8855	0.00699185	24	NO CHANGE	NO CHANGE	NO CHANGE
ENSMUSG00000020469	Myl7	0.0294851	0.313666	4.74636	4.70148	-0.0448736	0.672484	0.196039	0.127181	-0.068858	0.646516	22.4583	11.77	-10.6882	0.00706592	24	NO CHANGE	NO CHANGE	NO CHANGE
ENSMUSG00000038400	Pmepa1	0.00219046	0.0294466	6.61269	6.88375	0.271057	0.0122106	0.268593	0.290836	0.022243	0.879931	16.9352	11.2701	-5.66505	0.00715166	24	NO CHANGE	ADVANCE	UP
ENSMUSG00000000384	Tbrg4	0.000266082	0.00187165	6.73341	6.8231	0.089697	0.105306	0.279597	0.150203	-0.129394	0.0987193	7.44129	3.02404	-4.41725	0.00722417	24	NO CHANGE	ADVANCE	NO CHANGE
ENSMUSG00000114184	Gm7143	0.00550458	0.0257407	4.41001	4.45346	0.0434445	0.442445	0.163692	0.141555	-0.0221367	0.781326	10.2258	15.8663	5.64049	0.0072609	24	NO CHANGE	DELAY	NO CHANGE
ENSMUSG00000054252	Fgfr3	0.00971358	0.0208565	7.12776	6.97756	-0.150199	0.0337028	0.143469	0.206253	0.0627834	0.519914	21.1468	14.9006	-6.24619	0.00738984	24	NO CHANGE	ADVANCE	DOWN
ENSMUSG00000024791	Cdca5	0.000123278	0.00358945	5.13574	5.0077	-0.128039	0.101654	0.364257	0.247261	-0.116996	0.285727	16.9649	12.9477	-4.01719	0.00744869	24	NO CHANGE	ADVANCE	NO CHANGE
ENSMUSG00000023968	Crip3	0.112005	0.179518	4.14632	4.29292	0.146598	0.103118	0.15185	0.117027	-0.0348229	0.780956	23.7282	13.5325	-10.1957	0.00745071	24	NO CHANGE	NO CHANGE	NO CHANGE
ENSMUSG00000044313	Mab21l3	0.104049	0.02763	4.57416	4.78971	0.215557	0.0038221	0.13407	0.143644	0.00957409	0.923835	16.9388	0.651125	7.71234	0.00746318	24	NO CHANGE	NO CHANGE	UP
ENSMUSG00000079563	Pglyrp2	0.0401977	0.0158794	9.39024	9.27124	-0.119	0.107921	0.161042	0.186872	0.0258305	0.802174	22.1717	15.7967	-6.37497	0.00748272	24	NO CHANGE	ADVANCE	NO CHANGE
ENSMUSG00000032409	Atr	8.47e-05	0.000150354	5.99954	6.21815	0.218603	3.3e-05	0.246319	0.19823	-0.0480886	0.473607	6.74823	3.48289	-3.26534	0.00754026	24	NO CHANGE	ADVANCE	UP
ENSMUSG00000021245	Mlh3	0.00486754	0.051286	5.34385	5.56538	0.221536	0.000759231	0.201158	0.119728	-0.0814306	0.350586	12.3123	5.9622	-6.35014	0.0076096	24	NO CHANGE	NO CHANGE	UP
ENSMUSG00000096188	Cmtm4	5.2e-06	0.00769971	7.58194	7.47352	-0.108424	0.0802943	0.334657	0.192476	-0.142181	0.103978	19.3786	15.4998	-3.87878	0.00767552	24	NO CHANGE	ADVANCE	NO CHANGE
ENSMUSG00000033545	Znrf1	0.0130687	0.00631661	7.56347	7.45788	-0.105592	0.0137476	0.12348	0.109292	-0.0141877	0.808158	20.0381	14.6757	-5.3624	0.00772448	24	NO CHANGE	ADVANCE	DOWN
ENSMUSG00000031812	Map1lc3b	0.0509677	0.290757	8.97777	9.05772	0.0799461	0.0571792	0.0835123	0.0448773	-0.038635	0.507607	23.9532	12.9154	-11.0379	0.00780239	24	NO CHANGE	NO CHANGE	NO CHANGE
ENSMUSG00000018199	Ro60	0.145507	0.227841	5.8901	6.03249	0.142396	0.032143	0.0956046	0.0810461	-0.0145585	0.873472	23.432	10.5136	11.0816	0.0078612	24	NO CHANGE	NO CHANGE	UP
ENSMUSG00000052299	Ltn1	0.0349223	0.059033	6.80735	6.88681	0.079462	0.0809749	0.103415	0.0857882	-0.0176268	0.780492	7.43243	0.259785	-7.17265	0.00789233	24	NO CHANGE	NO CHANGE	NO CHANGE
ENSMUSG00000020642	Rnf144a	0.000101772	0.0023337	5.95462	6.68072	0.726101	5.89e-07	0.59442	0.423937	-0.170483	0.334443	19.2414	23.0531	3.81168	0.00789708	24	NO CHANGE	DELAY	UP
ENSMUSG00000034854	Mfsd12	0.019181	0.012574	6.93033	7.05092	0.120589	0.115044	0.180887	0.213945	0.033058	0.75662	6.06169	11.8411	5.77938	0.00790954	24	NO CHANGE	DELAY	NO CHANGE
ENSMUSG00000030223	Ptpro	0.0440732	0.129	5.13107	5.22851	0.0974412	0.180371	0.13558	0.124689	-0.0108912	0.914772	2.74586	11.049	8.30311	0.00790982	24	NO CHANGE	NO CHANGE	NO CHANGE
ENSMUSG00000038174	Fam126b	6.37e-07	0.0047066	7.01749	6.88615	-0.131337	0.0813592	0.397388	0.275714	-0.121674	0.24867	6.98866	10.4471	3.4584	0.00791839	24	NO CHANGE	DELAY	NO CHANGE
ENSMUSG00000078897	Gm4724	0.00196113	0.143888	4.16793	4.19474	0.0268141	0.688115	0.202275	0.112878	-0.0893972	0.346097	3.53415	10.6998	7.16564	0.00794585	24	NO CHANGE	NO CHANGE	NO CHANGE
ENSMUSG00000028186	Uox	0.0113617	0.0729578	12.1113	11.5566	-0.55465	1.04e-08	0.16828	0.174219	0.0059391	0.957367	23.7827	16.9261	-6.8566	0.00805224	24	NO CHANGE	NO CHANGE	DOWN
ENSMUSG00000025156	Gps1	0.0127816	0.383583	7.2209	7.23346	0.0125557	0.827722	0.140566	0.0556271	-0.0849388	0.300845	18.6984	6.47626	11.7779	0.00806457	24	NO CHANGE	NO CHANGE	NO CHANGE
ENSMUSG00000031982	Arv1	0.0197868	0.000857482	5.12444	5.05368	-0.0707599	0.350238	0.190014	0.289279	0.0992652	0.354084	6.43177	1.4215	-5.01027	0.0080771	24	NO CHANGE	ADVANCE	NO CHANGE
ENSMUSG00000026458	Ppfia4	0.0318282	0.260384	5.45251	5.51978	0.0672767	0.367324	0.185308	0.0767802	-0.108528	0.304509	21.8473	10.7916	-11.0557	0.00807728	24	NO CHANGE	NO CHANGE	NO CHANGE
ENSMUSG00000103898	Gm30238	0.0211701	0.116473	4.23147	4.35141	0.119942	0.179939	0.205268	0.152574	-0.0526946	0.673998	3.66255	11.2918	7.62921	0.00808548	24	NO CHANGE	NO CHANGE	NO CHANGE
ENSMUSG00000067377	Tspan6	0.0473452	0.115326	4.94128	4.99476	0.0534876	0.491216	0.170404	0.119835	-0.0505691	0.644855	19.5194	11.1929	-8.32656	0.00821918	24	NO CHANGE	NO CHANGE	NO CHANGE
ENSMUSG00000034833	Tespa1	0.0144703	0.0550271	4.38257	4.43682	0.054255	0.434782	0.176759	0.144665	-0.0320936	0.743155	0.694429	18.1991	-6.49531	0.00837726	24	NO CHANGE	NO CHANGE	NO CHANGE
ENSMUSG00000089810	Gm16536	0.0368148	0.0066668	5.99592	5.93087	-0.0650585	0.428153	0.21527	0.188027	-0.0272432	0.813877	7.94906	14.0144	6.06536	0.00840952	24	NO CHANGE	DELAY	NO CHANGE
ENSMUSG00000030826	Bcat2	0.0133369	0.263344	6.9567	6.75322	-0.203477	0.00730764	0.210674	0.0757059	-0.134968	0.193175	0.458964	11.1561	10.6971	0.00842579	24	NO CHANGE	NO CHANGE	DOWN
ENSMUSG00000029053	Prkcz	0.00936085	0.00254843	6.47856	6.17329	-0.305266	2.79e-06	0.172296	0.17931	0.0070143	0.930384	23.5984	18.8086	-4.7898	0.00851734	24	NO CHANGE	ADVANCE	DOWN
ENSMUSG00000022091	Sorbs3	0.0113743	0.253823	6.41133	6.52845	0.117127	0.195648	0.259744	0.0988566	-0.160887	0.208534	1.63378	11.7941	10.1603	0.00854909	24	NO CHANGE	NO CHANGE	NO CHANGE
ENSMUSG00000057123	Gja5	0.0281457	0.0492307	4.64085	4.75396	0.113108	0.130747	0.198318	0.126922	-0.071396	0.495271	1.22448	8.4514	7.22692	0.00861454	24	NO CHANGE	DELAY	NO CHANGE
ENSMUSG00000058355	Abce1	0.00231055	0.00710214	8.84613	8.91286	0.0667299	0.10215	0.149901	0.108305	-0.041596	0.465491	8.22272	3.43472	-4.78799	0.0086259	24	NO CHANGE	ADVANCE	NO CHANGE
ENSMUSG00000027463	Slc52a3	0.0337255	0.0510838	4.58134	4.84062	0.259286	0.0061103	0.182709	0.203322	0.0206125	0.871831	15.8514	22.806	6.95462	0.00862649	24	NO CHANGE	NO CHANGE	UP
ENSMUSG00000036223	Ska1	0.000479837	0.0190451	4.66544	4.78116	0.115722	0.0997379	0.299106	0.164609	-0.134498	0.173855	16.227	11.2234	-5.00364	0.00880006	24	NO CHANGE	ADVANCE	NO CHANGE
ENSMUSG00000020778	Ten1	0.00291608	0.295973	6.45606	6.3176	-0.138456	0.0298663	0.201106	0.0679332	-0.133173	0.133736	19.988	9.94655	-10.0415	0.0088118	24	NO CHANGE	NO CHANGE	DOWN
ENSMUSG00000021156	Zmynd11	0.00979826	0.0355594	7.64829	7.60968	-0.0386098	0.297334	0.117645	0.0696695	-0.0479757	0.359122	3.42607	9.83084	6.40478	0.00881453	24	NO CHANGE	DELAY	NO CHANGE
ENSMUSG00000024942	Capn1	0.0203569	0.163025	6.90398	6.94704	0.0430582	0.40488	0.115447	0.0807654	-0.0346811	0.63427	2.29861	10.4054	8.10683	0.00887385	24	NO CHANGE	NO CHANGE	NO CHANGE
ENSMUSG00000000826	Dnajc5	0.0408643	0.0612297	7.88646	7.90922	0.0227608	0.550326	0.0882268	0.0690335	-0.0191933	0.721369	8.69023	1.4282	-7.26203	0.00910986	24	NO CHANGE	NO CHANGE	NO CHANGE
ENSMUSG00000026383	Epb41l5	0.0990618	0.184333	7.49232	7.53048	0.0381617	0.422597	0.0728489	0.0707881	-0.00206079	0.975477	11.0222	1.32822	-9.69401	0.00911612	24	NO CHANGE	NO CHANGE	NO CHANGE
ENSMUSG00000032536	Trak1	0.00719141	0.0244382	7.83067	7.66975	-0.160919	0.00658686	0.137813	0.156979	0.0191651	0.810895	6.73509	12.4074	5.67228	0.00915435	24	NO CHANGE	DELAY	DOWN
ENSMUSG00000025532	Crcp	0.00180989	0.0310867	7.65152	7.73285	0.0813276	0.0794046	0.153015	0.109742	-0.0432733	0.502497	19.1275	13.8385	-5.28897	0.00922553	24	NO CHANGE	ADVANCE	NO CHANGE
ENSMUSG00000064138	Fam172a	0.0160201	0.128834	6.3737	6.47702	0.103321	0.0547429	0.147176	0.0759975	-0.0711785	0.341264	8.89464	0.828324	-8.06631	0.00928054	24	NO CHANGE	NO CHANGE	NO CHANGE
ENSMUSG00000038250	Usp38	0.200886	0.194286	6.69316	6.69216	-0.00100447	0.988328	0.102414	0.0770553	-0.0253588	0.794059	10.2325	22.6885	-11.544	0.00930186	24	NO CHANGE	NO CHANGE	NO CHANGE
ENSMUSG00000062515	Fabp4	0.0181408	0.0162928	6.8331	6.90134	0.0682322	0.578726	0.215741	0.393027	0.177285	0.309777	19.0072	12.2981	-6.70908	0.00934998	24	NO CHANGE	ADVANCE	NO CHANGE
ENSMUSG00000009108	Gnat2	0.0838934	0.00298898	5.10837	5.27531	0.166931	0.0668947	0.171886	0.276297	0.104411	0.410121	9.24159	2.91668	-6.3249	0.00937277	24	NO CHANGE	NO CHANGE	NO CHANGE
ENSMUSG00000020701	Tmem132e	0.0560872	0.299981	5.33302	5.27502	-0.0580071	0.528169	0.17796	0.100184	-0.0777761	0.549704	20.6975	9.8385	-10.859	0.00941732	24	NO CHANGE	NO CHANGE	NO CHANGE
ENSMUSG00000031880	Rrad	0.0662888	0.236743	4.76634	4.80424	0.0379061	0.539134	0.13382	0.0635625	-0.0702579	0.421646	22.3466	11.2649	-11.0818	0.00943178	24	NO CHANGE	NO CHANGE	NO CHANGE
ENSMUSG00000057465	Saa2	0.029051	0.129953	8.10637	7.76078	-0.345583	0.00830784	0.292461	0.196505	-0.0959563	0.589388	22.0699	14.1345	-7.93545	0.0095456	24	NO CHANGE	NO CHANGE	DOWN
ENSMUSG00000029389	Ddx55	0.109988	0.0109679	5.66027	5.66062	0.00035643	0.995264	0.111583	0.143773	0.0321903	0.704872	10.7277	3.70696	-7.02071	0.0095911	24	NO CHANGE	NO CHANGE	NO CHANGE
ENSMUSG00000045795	Whamm	0.00425592	0.293301	7.32646	7.35294	0.0264751	0.642378	0.163442	0.0665017	-0.0969407	0.232637	5.59033	20.0718	-9.51851	0.00965107	24	NO CHANGE	NO CHANGE	NO CHANGE
ENSMUSG00000057541	Pus7	0.00129285	0.0510158	6.06753	6.0822	0.0146773	0.770966	0.217249	0.0825793	-0.13467	0.0641823	9.15993	2.43931	-6.72062	0.00966959	24	NO CHANGE	NO CHANGE	NO CHANGE
ENSMUSG00000004951	Hspb1	1.46e-06	5.89e-06	9.52656	8.71475	-0.811811	1.95e-08	0.747244	0.73222	-0.0150232	0.928368	18.7524	16.4269	-2.32549	0.00968203	24	NO CHANGE	ADVANCE	DOWN
ENSMUSG00000106443	Gm42702	0.00342782	0.142389	4.10225	4.17875	0.0765037	0.33956	0.210987	0.140107	-0.07088	0.530248	4.30402	11.3195	7.01545	0.00977813	24	NO CHANGE	NO CHANGE	NO CHANGE
ENSMUSG00000031517	Gpm6a	0.0155468	0.206201	5.04329	5.21297	0.169681	0.0719925	0.251786	0.114906	-0.13688	0.298445	21.9985	12.9199	-9.07865	0.00988521	24	NO CHANGE	NO CHANGE	NO CHANGE
ENSMUSG00000031979	Cog2	0.105426	0.0466082	6.9123	6.8631	-0.0492053	0.268546	0.0813612	0.0829637	0.00160253	0.979521	22.8267	15.0326	-7.79407	0.00992546	24	NO CHANGE	NO CHANGE	NO CHANGE
ENSMUSG00000030909	Anks4b	0.00022774	0.0650194	8.06422	7.64976	-0.414467	1.48e-05	0.300777	0.192089	-0.108688	0.369003	6.59657	11.9884	5.3918	0.00994587	24	NO CHANGE	NO CHANGE	DOWN
ENSMUSG00000026172	Bcs1l	0.30778	0.0456993	6.61407	6.64066	0.0265962	0.644811	0.0721169	0.0901624	0.0180455	0.824794	6.34911	19.8925	-10.4566	0.0101663	24	NO CHANGE	NO CHANGE	NO CHANGE
ENSMUSG00000032103	Pus3	0.100938	0.0136103	5.86598	5.87279	0.00681564	0.923969	0.132328	0.173085	0.0407575	0.686818	21.4102	4.34816	6.93793	0.0102137	24	NO CHANGE	NO CHANGE	NO CHANGE
ENSMUSG00000048200	Cracr2b	0.0194697	0.241023	5.52459	5.61694	0.092352	0.138685	0.17962	0.0596837	-0.119936	0.173036	22.5449	11.4473	-11.0976	0.0102212	24	NO CHANGE	NO CHANGE	NO CHANGE
ENSMUSG00000107211	Gm5864	0.00042681	0.290147	4.26466	4.28183	0.0171732	0.767181	0.229189	0.0653816	-0.163808	0.0508971	19.878	10.4617	-9.41635	0.0102217	24	NO CHANGE	NO CHANGE	NO CHANGE
ENSMUSG00000038213	Tapbpl	0.0293893	0.0308993	6.48712	6.46676	-0.0203599	0.766477	0.174332	0.141054	-0.0332784	0.731458	8.95377	15.3318	6.37806	0.0102546	24	NO CHANGE	DELAY	NO CHANGE
ENSMUSG00000024891	Slc29a2	0.0230813	0.00203811	4.85813	4.91983	0.0616982	0.356492	0.179559	0.204969	0.0254103	0.787324	4.8292	9.85692	5.02772	0.010301	24	NO CHANGE	DELAY	NO CHANGE
ENSMUSG00000041351	Rap1gap	0.000172707	0.000410987	5.94646	5.95238	0.00592849	0.93135	0.314956	0.283566	-0.0313898	0.747195	4.47451	7.80448	3.32996	0.010322	24	NO CHANGE	DELAY	NO CHANGE
ENSMUSG00000035107	Dcbld2	0.18947	0.041934	5.41571	5.49906	0.0833544	0.207603	0.0867683	0.143518	0.0567497	0.54111	17.2133	8.21822	-8.99511	0.0103399	24	NO CHANGE	NO CHANGE	NO CHANGE
ENSMUSG00000024603	Dctn4	0.00499185	0.00494689	7.15933	7.18596	0.0266345	0.567637	0.131737	0.157318	0.0255814	0.697596	22.3364	3.02746	4.69106	0.0103941	24	NO CHANGE	DELAY	NO CHANGE
ENSMUSG00000031825	Crispld2	0.067787	0.312779	5.00145	5.16963	0.168182	0.142337	0.14873	0.143828	-0.0049015	0.975564	22.1305	10.9832	-11.1474	0.0104034	24	NO CHANGE	NO CHANGE	NO CHANGE
ENSMUSG00000030443	Zfp583	0.0480489	0.150566	4.27209	4.25968	-0.0124165	0.858228	0.149907	0.0994897	-0.0504169	0.608531	1.05737	16.5231	-8.53424	0.0104465	24	NO CHANGE	NO CHANGE	NO CHANGE
ENSMUSG00000097699	5430400D12Rik	0.0060129	0.284434	4.43965	4.31344	-0.126206	0.137592	0.229361	0.0998769	-0.129484	0.278397	3.81509	13.1354	9.32031	0.0104739	24	NO CHANGE	NO CHANGE	NO CHANGE
ENSMUSG00000039840	Epg5	0.0537107	0.114649	6.38446	6.45932	0.0748595	0.314303	0.188098	0.0795585	-0.10854	0.302392	7.41763	21.1559	-10.2617	0.0105226	24	NO CHANGE	NO CHANGE	NO CHANGE
ENSMUSG00000074698	Csnk2a1	0.0418851	0.32111	8.16449	8.17646	0.0119687	0.729602	0.080393	0.031971	-0.048422	0.325218	7.75858	19.9233	-11.8353	0.0105737	24	NO CHANGE	NO CHANGE	NO CHANGE
ENSMUSG00000093392	Gm6061	0.0255329	0.303545	4.27351	4.28819	0.0146805	0.848827	0.183969	0.0807455	-0.103223	0.34575	2.94722	16.3659	-10.5813	0.010581	24	NO CHANGE	NO CHANGE	NO CHANGE
ENSMUSG00000051579	Tceal8	0.00167847	0.000144818	8.77284	9.1144	0.341559	0.00036979	0.309483	0.418299	0.108816	0.387888	7.38011	3.75858	-3.62153	0.0106097	24	NO CHANGE	ADVANCE	UP
ENSMUSG00000042988	Notum	0.000874044	0.0410856	7.64055	7.44435	-0.196196	0.0264558	0.225992	0.229781	0.00378907	0.975087	5.22792	23.8233	-5.40461	0.0106555	24	NO CHANGE	ADVANCE	DOWN
ENSMUSG00000034480	Diaph2	2.27e-06	0.0985761	6.26114	6.31097	0.0498245	0.35216	0.282414	0.104832	-0.177582	0.0223944	6.93661	12.4355	5.49892	0.010694	24	DOWN	NO CHANGE	NO CHANGE
ENSMUSG00000046314	Stxbp6	0.200947	0.000273406	6.99769	6.99305	-0.00464374	0.91856	0.0632033	0.184262	0.121058	0.0648308	6.90982	23.2118	-7.69803	0.0107706	24	NO CHANGE	NO CHANGE	NO CHANGE
ENSMUSG00000026072	Il1r1	0.0112184	0.0038118	6.89061	6.92239	0.0317789	0.696392	0.244512	0.237877	-0.0066353	0.954019	10.36	5.52409	-4.83595	0.010775	24	NO CHANGE	ADVANCE	NO CHANGE
ENSMUSG00000021356	Irf4	0.037028	0.197731	4.63731	4.63151	-0.00579164	0.947946	0.202569	0.113471	-0.0890982	0.478896	7.68586	22.607	-9.07887	0.0107847	24	NO CHANGE	NO CHANGE	NO CHANGE
ENSMUSG00000074398	Gm15441	0.0230269	0.096789	5.13415	5.16725	0.0331005	0.765334	0.282795	0.182156	-0.100639	0.521869	23.4828	6.81579	7.33296	0.0107874	24	NO CHANGE	NO CHANGE	NO CHANGE
ENSMUSG00000027956	Tmem144	0.00891494	0.0597164	5.6416	5.58314	-0.05846	0.370324	0.207376	0.111859	-0.0955164	0.301435	8.11114	14.7838	6.67262	0.0109026	24	NO CHANGE	NO CHANGE	NO CHANGE
ENSMUSG00000016495	Plgrkt	0.0264955	0.0389259	6.95697	6.98991	0.0329433	0.527588	0.125155	0.112296	-0.0128599	0.861274	23.5684	5.86221	6.29382	0.0109334	24	NO CHANGE	DELAY	NO CHANGE
ENSMUSG00000068697	Myoz1	0.0179574	0.263755	4.17013	4.18176	0.0116302	0.89621	0.224673	0.103006	-0.121667	0.337186	1.41216	15.7938	-9.6184	0.010997	24	NO CHANGE	NO CHANGE	NO CHANGE
ENSMUSG00000032192	Gnb5	0.128955	0.0710753	4.88611	4.92575	0.0396389	0.628843	0.119864	0.164678	0.0448147	0.699047	16.0811	0.618199	8.53705	0.010998	24	NO CHANGE	NO CHANGE	NO CHANGE
ENSMUSG00000021640	Naip1	0.40943	0.0230796	5.0765	5.07594	-0.00056353	0.994752	0.0788204	0.185639	0.106818	0.38016	21.5337	9.44969	11.916	0.0110799	24	NO CHANGE	NO CHANGE	NO CHANGE
ENSMUSG00000043252	Tmem64	0.00444741	0.00521017	7.89924	8.20885	0.30961	0.000295732	0.294663	0.19095	-0.103713	0.355191	16.2352	21.2041	4.96887	0.0110895	24	NO CHANGE	DELAY	UP
ENSMUSG00000052769	Gm9889	0.341615	0.0204451	4.13029	4.14036	0.0100667	0.907162	0.0925368	0.188966	0.0964292	0.431258	12.4262	1.94955	-10.4766	0.0111098	24	NO CHANGE	NO CHANGE	NO CHANGE
ENSMUSG00000029551	Psmg3	0.0255736	0.0756606	7.67929	7.60087	-0.0784221	0.172627	0.134202	0.106888	-0.0273136	0.734284	20.2976	3.15155	6.85394	0.0111784	24	NO CHANGE	NO CHANGE	NO CHANGE
ENSMUSG00000050271	Prag1	0.00170577	0.0204537	4.64919	4.84197	0.192776	0.0132097	0.265287	0.188497	-0.0767893	0.470118	18.3895	23.3047	4.91516	0.0111791	24	NO CHANGE	DELAY	UP
ENSMUSG00000033910	Gucy1a1	0.0505848	0.364161	6.19058	6.40228	0.211702	0.0197493	0.124288	0.100193	-0.0240946	0.846289	21.8819	9.22755	11.3456	0.011225	24	NO CHANGE	NO CHANGE	UP
ENSMUSG00000038618	Rassf7	0.00139852	0.00661443	6.52993	6.29155	-0.238385	2.47e-05	0.178275	0.156919	-0.0213561	0.7655	22.2775	17.9506	-4.32693	0.0112251	24	NO CHANGE	ADVANCE	DOWN
ENSMUSG00000036186	Dipk1b	0.000234252	0.225509	4.26551	4.40271	0.137199	0.0725139	0.248791	0.111231	-0.137559	0.198644	17.5853	10.1545	-7.43084	0.0112286	24	NO CHANGE	NO CHANGE	NO CHANGE
ENSMUSG00000037134	Prmt9	0.0533682	0.00322639	6.47958	6.49596	0.0163852	0.736199	0.101614	0.156059	0.0544448	0.430037	8.72729	2.9797	-5.7476	0.0112407	24	NO CHANGE	NO CHANGE	NO CHANGE
ENSMUSG00000029735	Tpk1	0.0213265	0.00014225	7.05782	7.10615	0.0483275	0.302181	0.122033	0.200723	0.0786904	0.235822	15.0107	19.5019	4.49111	0.0112967	24	NO CHANGE	DELAY	NO CHANGE
ENSMUSG00000030096	Slc6a6	0.00496292	0.0295174	9.48631	9.51315	0.0268316	0.669549	0.174657	0.16008	-0.014577	0.869654	9.16582	3.81727	-5.34855	0.0113882	24	NO CHANGE	ADVANCE	NO CHANGE
ENSMUSG00000041961	Znrf3	0.00471723	0.00684044	5.79343	5.901	0.107569	0.145482	0.267645	0.173499	-0.0941454	0.363903	9.17447	4.14032	-5.03415	0.011423	24	NO CHANGE	ADVANCE	NO CHANGE
ENSMUSG00000020656	Grhl1	0.0549895	0.0472621	5.37583	5.80099	0.425154	1.39e-06	0.162347	0.149948	-0.0123989	0.908286	13.5222	20.4445	6.92233	0.0116195	24	NO CHANGE	NO CHANGE	UP
ENSMUSG00000035601	Trmt10b	0.00478939	0.10103	5.49299	5.49889	0.00589793	0.923115	0.174795	0.112583	-0.062212	0.472973	21.11	3.57771	6.46774	0.0116373	24	NO CHANGE	NO CHANGE	NO CHANGE
ENSMUSG00000031387	Renbp	0.000725774	0.0216478	6.59992	6.55623	-0.0436953	0.522417	0.262893	0.171107	-0.0917853	0.343506	3.98513	8.74094	4.7558	0.0117117	24	NO CHANGE	DELAY	NO CHANGE
ENSMUSG00000044937	Ttc41	0.0134656	0.101244	4.46847	4.63627	0.167798	0.0151978	0.217686	0.0818374	-0.135849	0.154744	5.79805	21.0872	-8.71086	0.0117267	24	NO CHANGE	NO CHANGE	UP
ENSMUSG00000035279	Ssc5d	0.0260535	0.327227	4.48774	4.66304	0.175303	0.0569845	0.211231	0.0911778	-0.120053	0.348651	0.635192	11.3981	10.7629	0.0117766	24	NO CHANGE	NO CHANGE	NO CHANGE
ENSMUSG00000007610	Gtpbp3	0.0488887	0.00754246	6.39912	6.36904	-0.030074	0.619358	0.130052	0.171164	0.0411116	0.631066	19.6635	1.49609	5.83258	0.0118439	24	NO CHANGE	DELAY	NO CHANGE
ENSMUSG00000026764	Kif5c	0.00827207	0.0902794	4.29198	4.29081	-0.00116151	0.987473	0.194626	0.141597	-0.0530294	0.612785	7.3654	13.815	6.44965	0.011911	24	NO CHANGE	NO CHANGE	NO CHANGE
ENSMUSG00000105315	Gm18635	0.407272	0.0129819	5.60147	5.57035	-0.031129	0.736441	0.095612	0.173826	0.0782139	0.550444	9.99659	22.9846	-11.012	0.0119221	24	NO CHANGE	NO CHANGE	NO CHANGE
ENSMUSG00000040054	Baz2a	0.276407	0.106787	6.7215	6.6727	-0.0487931	0.453501	0.0713404	0.109746	0.0384055	0.67582	0.171874	13.3523	-10.8196	0.0119658	24	NO CHANGE	NO CHANGE	NO CHANGE
ENSMUSG00000026544	Dusp23	0.0246119	0.0894769	7.69167	7.75672	0.0650544	0.219899	0.144186	0.0778311	-0.0663552	0.37419	0.333113	7.98662	7.65351	0.0119698	24	NO CHANGE	NO CHANGE	NO CHANGE
ENSMUSG00000030708	Dnajb13	0.0468184	0.13947	4.21869	4.32501	0.106317	0.197318	0.184022	0.114769	-0.0692531	0.549502	10.1944	1.83453	-8.35985	0.0119999	24	NO CHANGE	NO CHANGE	NO CHANGE
ENSMUSG00000022681	Ntan1	0.0266803	0.00164976	7.48871	7.48053	-0.00818442	0.866838	0.14215	0.122349	-0.0198019	0.77429	0.437171	5.6773	5.24013	0.0121168	24	NO CHANGE	DELAY	NO CHANGE
ENSMUSG00000020491	2810021J22Rik	0.0537871	0.117955	4.94006	4.9366	-0.00346192	0.953396	0.119326	0.0967694	-0.0225566	0.787812	22.4878	6.3151	7.82732	0.0123183	24	NO CHANGE	NO CHANGE	NO CHANGE
ENSMUSG00000005893	Nr2c2	0.0535435	0.170061	6.21221	6.27039	0.0581845	0.320189	0.142256	0.0611721	-0.0810836	0.327225	3.14388	13.4265	10.2826	0.0123227	24	NO CHANGE	NO CHANGE	NO CHANGE
ENSMUSG00000033458	Fan1	0.0612321	0.0265647	4.16863	4.26411	0.0954761	0.219646	0.145809	0.189425	0.0436157	0.689351	5.1711	22.5526	-6.61848	0.0124059	24	NO CHANGE	NO CHANGE	NO CHANGE
ENSMUSG00000087273	Gm13203	0.0176727	3.14e-06	5.06796	4.94242	-0.125545	0.0462054	0.189859	0.283101	0.093242	0.286816	5.99496	2.1291	-3.86587	0.0124541	24	NO CHANGE	ADVANCE	DOWN
ENSMUSG00000010760	Phlda2	0.0893508	0.0515478	4.50951	4.51295	0.00344753	0.970383	0.173779	0.179034	0.00525511	0.968078	20.6499	4.02786	7.37794	0.0125131	24	NO CHANGE	NO CHANGE	NO CHANGE
ENSMUSG00000041429	Nthl1	0.0526686	0.0940382	5.19757	5.16808	-0.0294916	0.676001	0.160577	0.106784	-0.0537928	0.590128	4.25034	12.1022	7.85188	0.0125457	24	NO CHANGE	NO CHANGE	NO CHANGE
ENSMUSG00000059878	Zfp422	0.225574	0.0224909	7.00559	6.91626	-0.0893261	0.174861	0.0933704	0.130017	0.0366462	0.690926	13.4643	21.9584	8.49403	0.0126333	24	NO CHANGE	NO CHANGE	NO CHANGE
ENSMUSG00000041921	Metap1d	0.00743508	0.00898675	7.46329	7.83572	0.372432	3.96e-06	0.232024	0.175819	-0.0562057	0.574483	6.52631	1.54132	-4.98498	0.0126866	24	NO CHANGE	ADVANCE	UP
ENSMUSG00000028427	Aqp7	0.020637	0.0469718	5.24145	5.67574	0.43429	1.56e-05	0.230738	0.180619	-0.0501194	0.692301	10.5449	4.3274	-6.21754	0.0127166	24	NO CHANGE	ADVANCE	UP
ENSMUSG00000053094	Tmem248	0.155643	0.0525031	9.02779	9.02548	-0.00231789	0.973373	0.117942	0.114763	-0.00317947	0.974173	15.9229	0.266582	8.34365	0.0127284	24	NO CHANGE	NO CHANGE	NO CHANGE
ENSMUSG00000042417	Ccno	0.0259895	0.00364228	4.24291	4.29387	0.0509537	0.429958	0.169521	0.18415	0.0146286	0.872248	4.46087	23.3668	-5.09408	0.0127622	24	NO CHANGE	ADVANCE	NO CHANGE
ENSMUSG00000004945	Tmem242	0.0263219	0.0186073	6.34768	6.43941	0.0917336	0.152644	0.144269	0.167018	0.0227487	0.799637	7.26955	12.9958	5.72627	0.0128443	24	NO CHANGE	DELAY	NO CHANGE
ENSMUSG00000061232	H2-K1	0.0706069	0.209659	13.2194	12.7769	-0.442474	8.8e-10	0.102101	0.0761833	-0.0259182	0.74639	22.3716	13.2214	-9.15018	0.0128718	24	NO CHANGE	NO CHANGE	DOWN
ENSMUSG00000067203	H2-K2	0.0465574	0.0215671	6.02824	5.80842	-0.219823	0.00358271	0.153508	0.173426	0.0199174	0.844216	6.54608	12.69	6.14388	0.0129526	24	NO CHANGE	DELAY	DOWN
ENSMUSG00000098019	Gm2546	0.0370382	0.371159	4.31996	4.32099	0.00102297	0.986662	0.11964	0.0613915	-0.0582485	0.502027	21.1946	10.1695	-11.0251	0.0130742	24	NO CHANGE	NO CHANGE	NO CHANGE
ENSMUSG00000006360	Crip1	0.0155291	0.0786451	9.54495	9.75369	0.20874	0.00328366	0.174202	0.125227	-0.0489743	0.607687	0.86873	7.38728	6.51855	0.0130745	24	NO CHANGE	NO CHANGE	UP
ENSMUSG00000027357	Crls1	0.00379375	0.0135787	9.30256	9.18689	-0.115666	0.0189725	0.130395	0.144781	0.0143863	0.831098	23.0801	3.92134	4.84121	0.0131059	24	NO CHANGE	DELAY	DOWN
ENSMUSG00000043753	Dmrta1	0.0393909	0.133154	4.12609	4.16001	0.033917	0.644017	0.156421	0.116396	-0.0400251	0.699688	23.959	16.2538	-7.70523	0.0133016	24	NO CHANGE	NO CHANGE	NO CHANGE
ENSMUSG00000028657	Ppt1	0.000753359	0.0203068	7.8768	7.88835	0.0115559	0.792817	0.187914	0.0986965	-0.0892172	0.156423	22.2039	17.2664	-4.93754	0.0133472	24	NO CHANGE	ADVANCE	NO CHANGE
ENSMUSG00000032010	Usp2	1.76e-07	1.89e-07	7.76971	7.15467	-0.615048	1.55e-05	0.988185	0.927173	-0.061012	0.733605	8.53797	10.375	1.83701	0.0133893	24	NO CHANGE	DELAY	DOWN
ENSMUSG00000074513	Arfip1	0.338376	0.00221735	6.66977	6.76642	0.0966458	0.0728143	0.0542317	0.172509	0.118277	0.118785	15.0775	1.08861	10.0111	0.0134091	24	NO CHANGE	NO CHANGE	NO CHANGE
ENSMUSG00000029765	Plxna4	0.0914226	0.0547609	4.94	5.06845	0.128452	0.0709139	0.139601	0.118308	-0.0212927	0.829107	2.82831	10.3992	7.5709	0.0134459	24	NO CHANGE	NO CHANGE	NO CHANGE
ENSMUSG00000039109	F13a1	0.111871	0.0250176	4.82199	5.0268	0.204812	0.00635067	0.110159	0.183138	0.0729793	0.473153	5.62142	22.181	-7.44046	0.0134899	24	NO CHANGE	NO CHANGE	UP
ENSMUSG00000029729	Zkscan1	0.0137514	0.027835	6.9607	6.95788	-0.00281855	0.953025	0.14491	0.0950991	-0.049811	0.463085	22.3346	16.4478	-5.88681	0.013592	24	NO CHANGE	ADVANCE	NO CHANGE
ENSMUSG00000025785	Exosc7	0.0014967	0.0125613	8.06949	8.139	0.0695034	0.151658	0.156973	0.141324	-0.0156493	0.817286	6.67074	2.21778	-4.45296	0.0137223	24	NO CHANGE	ADVANCE	NO CHANGE
ENSMUSG00000107227	Gm42559	0.00411449	0.0049791	4.23199	4.37107	0.139081	0.0942851	0.275679	0.2403	-0.0353798	0.759655	6.08106	10.4859	4.4048	0.0137668	24	NO CHANGE	DELAY	NO CHANGE
ENSMUSG00000022102	Dok2	0.0103246	0.23175	6.71565	6.66416	-0.0514876	0.427756	0.177827	0.0805977	-0.0972292	0.291039	0.752774	9.35162	8.59885	0.0137976	24	NO CHANGE	NO CHANGE	NO CHANGE
ENSMUSG00000102644	Thap6	0.133602	0.217292	5.79778	5.87407	0.0762845	0.287089	0.128926	0.0717828	-0.0571428	0.57097	15.0051	2.07252	11.0674	0.0138605	24	NO CHANGE	NO CHANGE	NO CHANGE
ENSMUSG00000021322	Aoah	0.0837357	0.00325472	5.74026	5.66789	-0.0723744	0.228401	0.103491	0.203648	0.100157	0.238367	20.4041	14.1108	-6.29338	0.0139012	24	NO CHANGE	NO CHANGE	NO CHANGE
ENSMUSG00000071303	Rps8-ps1	0.0517803	0.19962	4.62827	4.52625	-0.102026	0.0474826	0.11366	0.0585689	-0.0550912	0.439996	21.3577	6.76562	9.40791	0.0139368	24	NO CHANGE	NO CHANGE	DOWN
ENSMUSG00000110790	Gm47079	0.160872	0.0904631	4.55492	4.57356	0.0186431	0.819851	0.138261	0.114836	-0.023425	0.839641	2.59785	11.6234	9.0256	0.0139501	24	NO CHANGE	NO CHANGE	NO CHANGE
ENSMUSG00000028382	Ptbp3	0.00130614	0.0178755	8.5142	8.5343	0.0201	0.669743	0.175015	0.119161	-0.0558539	0.403474	5.14144	9.7962	4.65476	0.0139827	24	NO CHANGE	DELAY	NO CHANGE
ENSMUSG00000051627	H1f4	0.0253343	0.00607449	4.43121	4.50113	0.0699219	0.317634	0.18526	0.184022	-0.00123738	0.989963	20.4216	15.2388	-5.18281	0.0140732	24	NO CHANGE	ADVANCE	NO CHANGE
ENSMUSG00000031666	Rbl2	0.292039	0.0988563	5.99696	6.00872	0.0117641	0.870036	0.0679286	0.136682	0.0687538	0.500054	10.9199	23.4328	-11.4871	0.0141603	24	NO CHANGE	NO CHANGE	NO CHANGE
ENSMUSG00000102672	Gm37105	0.0125399	0.433044	4.17184	4.16923	-0.00261501	0.972199	0.183517	0.0649864	-0.11853	0.267543	7.43635	19.541	-11.8954	0.0142389	24	NO CHANGE	NO CHANGE	NO CHANGE
ENSMUSG00000002797	Ggct	0.0139975	0.000871132	6.76036	7.03933	0.278971	9.64e-05	0.190404	0.223856	0.0334516	0.71661	19.5295	23.8889	4.35938	0.0142473	24	NO CHANGE	DELAY	UP
ENSMUSG00000025372	Baiap2	0.0126468	0.0125483	8.58895	8.55099	-0.0379575	0.519857	0.154613	0.164357	0.00974391	0.90678	19.0966	0.169426	5.07284	0.0142503	24	NO CHANGE	DELAY	NO CHANGE
ENSMUSG00000113061	Rps18-ps5	0.327569	0.0151456	4.22773	4.24126	0.0135264	0.838079	0.0666366	0.172129	0.105493	0.263244	18.6306	4.96934	10.3387	0.0142641	24	NO CHANGE	NO CHANGE	NO CHANGE
ENSMUSG00000071855	Ccdc112	0.0623932	0.0574749	4.41885	4.69382	0.274965	0.000152727	0.141153	0.12033	-0.0208225	0.824708	7.05883	0.0167273	-7.0421	0.0143104	24	NO CHANGE	NO CHANGE	UP
ENSMUSG00000028937	Acot7	6.24e-10	5.47e-06	7.29291	7.16246	-0.130449	0.017679	0.521807	0.34055	-0.181258	0.0196264	17.6034	15.7964	-1.80699	0.014367	24	DOWN	ADVANCE	DOWN
ENSMUSG00000028018	Gstcd	0.0158882	0.0993342	5.01838	5.06359	0.0452079	0.448543	0.197341	0.0627612	-0.13458	0.114814	9.78706	0.151205	-9.63586	0.014396	24	NO CHANGE	NO CHANGE	NO CHANGE
ENSMUSG00000029925	Tbxas1	0.0016143	0.0219365	6.38296	6.61511	0.232149	0.0032642	0.246119	0.198666	-0.0474523	0.654338	2.99537	7.68765	4.69228	0.0144287	24	NO CHANGE	DELAY	UP
ENSMUSG00000028430	Nol6	0.00163251	0.019636	6.69576	6.68291	-0.012842	0.778236	0.167324	0.111863	-0.0554616	0.391646	6.48231	1.7328	-4.74951	0.0144342	24	NO CHANGE	ADVANCE	NO CHANGE
ENSMUSG00000022236	Ropn1l	0.033682	0.00262336	6.67409	6.6434	-0.0306933	0.570257	0.121036	0.184327	0.0632907	0.40885	18.2553	23.4238	5.16852	0.0144371	24	NO CHANGE	DELAY	NO CHANGE
ENSMUSG00000025185	Loxl4	0.0299668	0.000774887	5.11772	5.75716	0.639443	2.31e-05	0.368309	0.412901	0.0445925	0.815541	18.2	22.9613	4.7613	0.0144848	24	NO CHANGE	DELAY	UP
ENSMUSG00000024124	Prss30	0.0306333	0.203767	4.52821	4.56426	0.036052	0.55174	0.127345	0.0850379	-0.0423071	0.621178	23.2599	7.53758	8.27773	0.0144908	24	NO CHANGE	NO CHANGE	NO CHANGE
ENSMUSG00000019853	Hebp2	0.0343839	0.332068	4.81645	6.02171	1.20527	2.47e-10	0.366631	0.127044	-0.239587	0.252431	13.7633	1.91964	-11.8437	0.014528	24	NO CHANGE	NO CHANGE	UP
ENSMUSG00000086240	Gm7846	0.179989	0.00193672	5.41215	5.51704	0.104889	0.140091	0.0973959	0.245257	0.147861	0.141331	10.5024	3.00219	-7.50022	0.0145663	24	NO CHANGE	NO CHANGE	NO CHANGE
ENSMUSG00000026249	Serpine2	0.00210623	0.185141	5.8361	5.7636	-0.0725006	0.542435	0.368673	0.177633	-0.19104	0.258984	19.0369	11.8601	-7.17673	0.014621	24	NO CHANGE	NO CHANGE	NO CHANGE
ENSMUSG00000029513	Prkab1	0.0323113	0.0938536	7.51238	7.35086	-0.161519	0.00708906	0.130841	0.100075	-0.0307667	0.704878	23.4831	6.46155	6.97843	0.0146716	24	NO CHANGE	NO CHANGE	DOWN
ENSMUSG00000032737	Inppl1	0.00777702	0.135193	7.04288	7.07483	0.0319473	0.616357	0.140554	0.117609	-0.0229448	0.798933	7.09373	13.9134	6.81971	0.0147108	24	NO CHANGE	NO CHANGE	NO CHANGE
ENSMUSG00000020752	Recql5	0.0322793	0.0124168	5.89662	5.94841	0.0517832	0.453318	0.179234	0.155898	-0.0233362	0.810573	6.74057	12.3788	5.63825	0.0149472	24	NO CHANGE	DELAY	NO CHANGE
ENSMUSG00000048330	Ric3	0.0518272	0.259698	4.48131	4.43804	-0.0432655	0.605166	0.176279	0.0932993	-0.0829801	0.483811	5.61428	15.3736	9.75928	0.0149969	24	NO CHANGE	NO CHANGE	NO CHANGE
ENSMUSG00000035811	Ugt2b35	0.00959532	7.75e-05	9.80394	9.80148	-0.00246674	0.973821	0.235312	0.322542	0.0872304	0.413766	5.97886	2.17157	-3.80729	0.0150281	24	NO CHANGE	ADVANCE	NO CHANGE
ENSMUSG00000000811	Txnrd3	0.000546697	0.000591274	5.51429	5.54697	0.0326769	0.635026	0.31129	0.238895	-0.0723943	0.458005	3.53472	0.0437154	-3.491	0.0150771	24	NO CHANGE	ADVANCE	NO CHANGE
ENSMUSG00000097184	4632428C04Rik	0.240888	0.0565683	4.42421	4.55884	0.134627	0.0406652	0.086064	0.111268	0.0252041	0.781155	7.61412	22.5517	-9.06238	0.0150983	24	NO CHANGE	NO CHANGE	UP
ENSMUSG00000023087	Noct	9.06e-05	5.66e-06	7.04533	6.6926	-0.352732	0.00274302	0.559297	0.634894	0.0755972	0.63204	8.32328	10.8764	2.55316	0.0151918	24	NO CHANGE	DELAY	DOWN
ENSMUSG00000043300	B3galnt1	0.0428836	0.425915	5.23335	5.24358	0.0102258	0.887297	0.12546	0.0674388	-0.0580217	0.570313	0.925316	12.5982	11.6729	0.0151993	24	NO CHANGE	NO CHANGE	NO CHANGE
ENSMUSG00000029863	Casp2	0.00681723	0.0522496	5.76537	5.81719	0.0518144	0.433538	0.208295	0.126302	-0.081993	0.381302	22.6656	16.8036	-5.86204	0.0152664	24	NO CHANGE	NO CHANGE	NO CHANGE
ENSMUSG00000026389	Steap3	0.00326519	0.0374892	7.01447	6.90987	-0.104595	0.118246	0.202843	0.154927	-0.0479162	0.60813	21.0586	2.20442	5.14582	0.0152783	24	NO CHANGE	DELAY	NO CHANGE
ENSMUSG00000085793	Lin52	0.0258074	0.101495	5.14512	5.14526	0.000131364	0.998252	0.162735	0.0856624	-0.0770722	0.365695	3.39817	10.9924	7.59425	0.0152894	24	NO CHANGE	NO CHANGE	NO CHANGE
ENSMUSG00000004952	Rasa4	0.028193	0.0236404	6.16303	6.26164	0.0986137	0.152432	0.1613	0.163207	0.00190773	0.984188	0.75991	6.45388	5.69397	0.0153382	24	NO CHANGE	DELAY	NO CHANGE
ENSMUSG00000022285	Ywhaz	0.0141937	0.00945077	9.88184	9.92434	0.0424912	0.393714	0.136227	0.136026	-0.000200625	0.997719	17.6387	22.5796	4.94085	0.0154284	24	NO CHANGE	DELAY	NO CHANGE
ENSMUSG00000031833	Mast3	0.000578331	0.0654486	6.26979	6.14428	-0.125506	0.074208	0.279361	0.132349	-0.147012	0.136875	6.04019	11.5643	5.52416	0.0154912	24	NO CHANGE	NO CHANGE	NO CHANGE
ENSMUSG00000029125	Stx18	0.00943196	0.00474112	6.83897	6.88344	0.0444764	0.522442	0.214921	0.196021	-0.0189	0.847261	18.1652	22.7516	4.58642	0.0155528	24	NO CHANGE	DELAY	NO CHANGE
ENSMUSG00000021775	Nr1d2	1.37e-07	4.16e-08	7.22886	6.92969	-0.299172	0.0132092	1.09431	0.686985	-0.407326	0.0167614	5.85919	7.77309	1.9139	0.0155592	24	DOWN	DELAY	DOWN
ENSMUSG00000026548	Slamf9	0.0131765	0.00536091	6.17569	6.2235	0.0478137	0.549658	0.262608	0.174659	-0.087949	0.43716	2.6377	7.88751	5.24981	0.0155725	24	NO CHANGE	DELAY	NO CHANGE
ENSMUSG00000030244	Gys2	4.93e-05	0.000334307	9.34733	8.75197	-0.595361	1.49e-07	0.461702	0.419862	-0.0418405	0.755935	8.68975	11.6213	2.93157	0.0155847	24	NO CHANGE	DELAY	DOWN
ENSMUSG00000011034	Slc5a1	0.084409	0.000410879	4.92099	4.88143	-0.0395545	0.628199	0.176348	0.253949	0.0776015	0.502266	16.1968	10.8157	-5.38103	0.0157519	24	NO CHANGE	NO CHANGE	NO CHANGE
ENSMUSG00000074071	Fam169b	0.0052173	0.000853546	7.11653	6.99481	-0.121712	0.0657355	0.217913	0.226907	0.00899348	0.921825	8.47653	12.4155	3.93896	0.0157713	24	NO CHANGE	DELAY	NO CHANGE
ENSMUSG00000075040	Zfp408	0.0058639	0.0548056	4.94383	4.96251	0.018677	0.760329	0.179076	0.128448	-0.0506283	0.559329	8.26733	2.66977	-5.59756	0.0158374	24	NO CHANGE	NO CHANGE	NO CHANGE
ENSMUSG00000028344	Invs	0.00926093	0.307316	5.78285	5.73527	-0.0475722	0.428287	0.166706	0.0635568	-0.103149	0.226897	7.51442	17.1289	9.61447	0.0158819	24	NO CHANGE	NO CHANGE	NO CHANGE
ENSMUSG00000040390	Map3k10	0.0213455	0.00500342	6.40174	6.34219	-0.0595483	0.487559	0.205345	0.274081	0.0687359	0.57061	8.92758	13.8911	4.96352	0.0159497	24	NO CHANGE	DELAY	NO CHANGE
ENSMUSG00000022096	Hr	0.0175341	0.00156175	4.95149	5.59705	0.645563	1.29e-07	0.258838	0.374899	0.11606	0.424795	17.3794	21.9642	4.58485	0.0159768	24	NO CHANGE	DELAY	UP
ENSMUSG00000007670	Khsrp	0.0053155	0.11569	7.23806	7.26838	0.030326	0.633279	0.138644	0.126829	-0.0118149	0.895296	6.86898	0.405306	-6.46367	0.0160245	24	NO CHANGE	NO CHANGE	NO CHANGE
ENSMUSG00000027398	Il1b	0.000157151	0.00657955	6.36685	6.27392	-0.0929372	0.256005	0.36111	0.249556	-0.111554	0.333964	23.8861	20.1202	-3.76588	0.0160909	24	NO CHANGE	ADVANCE	NO CHANGE
ENSMUSG00000099881	2810013P06Rik	0.00239667	0.0611796	5.72269	5.69235	-0.0303422	0.678172	0.237258	0.150869	-0.0863893	0.40496	21.3683	15.9093	-5.45903	0.0161808	24	NO CHANGE	NO CHANGE	NO CHANGE
ENSMUSG00000041995	Zbed3	0.10495	0.000962222	5.29458	5.27808	-0.0164956	0.748997	0.102663	0.152253	0.0495902	0.49733	0.253414	18.4977	-5.75568	0.0162398	24	NO CHANGE	NO CHANGE	NO CHANGE
ENSMUSG00000022679	Mpv17l	0.222852	0.0162698	5.12984	5.26271	0.132866	0.0435383	0.088183	0.148291	0.0601085	0.509177	8.87999	0.834665	-8.04533	0.0163793	24	NO CHANGE	NO CHANGE	UP
ENSMUSG00000055485	Soga1	0.0127586	0.0788131	4.82924	4.79347	-0.03577	0.556443	0.132327	0.129555	-0.00277212	0.974236	7.84335	1.62005	-6.2233	0.0164144	24	NO CHANGE	NO CHANGE	NO CHANGE
ENSMUSG00000034037	Fgd5	0.000707493	0.200088	5.64469	5.67414	0.0294558	0.61012	0.207453	0.0819374	-0.125516	0.129131	19.0111	11.8288	-7.18234	0.0164384	24	NO CHANGE	NO CHANGE	NO CHANGE
ENSMUSG00000066553	Gm6969	0.00899535	0.264378	4.43978	4.47185	0.0320686	0.682959	0.215044	0.093006	-0.122038	0.274714	22.7831	7.50033	8.7172	0.0164712	24	NO CHANGE	NO CHANGE	NO CHANGE
ENSMUSG00000022668	Gtpbp8	0.0117786	0.332936	6.31219	6.24134	-0.070852	0.188876	0.142064	0.0540633	-0.0880007	0.247412	6.16312	20.1455	-10.0177	0.0164919	24	NO CHANGE	NO CHANGE	NO CHANGE
ENSMUSG00000051550	Zfp579	0.0874672	0.0461883	5.85688	5.73548	-0.121406	0.0549248	0.108454	0.132337	0.0238828	0.784928	22.3588	15.3657	-6.99306	0.0165058	24	NO CHANGE	NO CHANGE	NO CHANGE
ENSMUSG00000036438	Calm2	0.00010903	0.0576267	10.0467	10.1858	0.139137	0.00605607	0.2316	0.0953265	-0.136274	0.0517504	19.038	0.246546	5.20854	0.0165078	24	NO CHANGE	NO CHANGE	UP
ENSMUSG00000032271	Nnmt	0.0242716	1.3e-05	7.17349	7.35282	0.17933	0.206423	0.316639	0.839393	0.522754	0.0114366	18.213	13.7152	-4.4978	0.016555	24	UP	ADVANCE	NO CHANGE
ENSMUSG00000021376	Tpmt	0.000312309	0.0230692	8.22442	8.57347	0.34905	9.63e-07	0.246519	0.157706	-0.0888126	0.308288	11.0662	6.69697	-4.36924	0.01659	24	NO CHANGE	ADVANCE	UP
ENSMUSG00000078719	Msmp	0.0578688	0.297353	4.15816	4.32288	0.164721	0.0452659	0.168355	0.080692	-0.087663	0.441755	22.1092	11.6566	-10.4526	0.0166269	24	NO CHANGE	NO CHANGE	UP
ENSMUSG00000024539	Ptpn2	4.42e-06	0.0112959	6.82136	6.84645	0.025084	0.690357	0.284741	0.20897	-0.0757712	0.396418	20.4847	0.021235	3.53655	0.0166383	24	NO CHANGE	DELAY	NO CHANGE
ENSMUSG00000053604	Rpia	0.0228006	0.128794	5.04999	4.96385	-0.0861404	0.276108	0.192667	0.122863	-0.0698035	0.530627	9.06331	16.2408	7.17747	0.0166711	24	NO CHANGE	NO CHANGE	NO CHANGE
ENSMUSG00000037461	Ints7	0.00120092	0.0312172	6.74672	6.74701	0.000286298	0.996546	0.266851	0.137735	-0.129116	0.17221	6.86376	11.971	5.10721	0.0168432	24	NO CHANGE	DELAY	NO CHANGE
ENSMUSG00000026404	Ddx59	0.0060782	0.361009	5.53244	5.4462	-0.086239	0.211883	0.171136	0.0729807	-0.0981553	0.31344	7.5579	17.1843	9.6264	0.0169405	24	NO CHANGE	NO CHANGE	NO CHANGE
ENSMUSG00000034394	Lif	0.0676236	0.110893	4.48314	4.49924	0.0160952	0.848316	0.175889	0.125177	-0.0507119	0.670284	8.66249	0.875513	-7.78697	0.016981	24	NO CHANGE	NO CHANGE	NO CHANGE
ENSMUSG00000097195	Snhg5	0.000238016	0.0127299	5.86467	6.0213	0.156633	0.0465211	0.303203	0.227156	-0.0760467	0.485207	3.71489	23.7271	-3.98782	0.0170042	24	NO CHANGE	ADVANCE	UP
ENSMUSG00000038068	Rnf144b	0.000262838	0.00112958	6.9435	7.15062	0.207115	0.000910219	0.287836	0.184984	-0.102852	0.216925	18.3986	21.9372	3.53861	0.0170259	24	NO CHANGE	DELAY	UP
ENSMUSG00000049922	Slc35c1	0.0154677	0.00699606	7.53868	7.42326	-0.115416	0.0461658	0.164038	0.14753	-0.0165072	0.836394	19.5145	0.374175	4.85967	0.0170461	24	NO CHANGE	DELAY	DOWN
ENSMUSG00000021097	Clmn	0.00566087	0.0608138	8.01756	7.76232	-0.255245	0.000200699	0.162978	0.140848	-0.0221309	0.803992	4.84156	10.4198	5.57826	0.0170716	24	NO CHANGE	NO CHANGE	DOWN
ENSMUSG00000033186	Mzt1	0.00295279	0.00435008	7.39596	7.45591	0.0599469	0.325781	0.205437	0.189991	-0.0154454	0.857126	21.195	1.29124	4.09627	0.0171903	24	NO CHANGE	DELAY	NO CHANGE
ENSMUSG00000028807	Zbtb8a	0.0864696	0.0484016	5.42006	5.42803	0.00796777	0.879426	0.10822	0.0896675	-0.0185522	0.80282	11.8444	19.0057	7.16132	0.017248	24	NO CHANGE	NO CHANGE	NO CHANGE
ENSMUSG00000015342	Xk	0.0556147	0.0111222	5.58515	5.7138	0.128651	0.0524361	0.142382	0.161638	0.0192555	0.833711	18.6393	0.340113	5.70077	0.0174837	24	NO CHANGE	NO CHANGE	NO CHANGE
ENSMUSG00000027950	Chrnb2	0.0674593	0.252684	4.53648	4.6291	0.0926195	0.299677	0.167523	0.105271	-0.0622513	0.620334	8.53717	23.1944	-9.34273	0.0175801	24	NO CHANGE	NO CHANGE	NO CHANGE
ENSMUSG00000043207	Zmpste24	0.000646595	0.0486722	7.87221	7.89418	0.0219688	0.56565	0.131167	0.0889113	-0.042256	0.435379	12.0573	7.19486	-4.86246	0.0176829	24	NO CHANGE	ADVANCE	NO CHANGE
ENSMUSG00000003352	Cacnb3	0.0257455	0.0100168	4.90578	5.15502	0.249234	0.000182791	0.144131	0.173783	0.0296521	0.731619	11.3418	6.17897	-5.16279	0.0176917	24	NO CHANGE	ADVANCE	UP
ENSMUSG00000032905	Atg12	0.0317775	0.0507904	7.75881	7.72568	-0.0331327	0.388454	0.097733	0.0682731	-0.0294599	0.586654	20.6926	14.2887	-6.4039	0.0177405	24	NO CHANGE	NO CHANGE	NO CHANGE
ENSMUSG00000029859	Epha1	0.000221481	0.00686575	6.6342	6.36219	-0.272014	0.00124899	0.305316	0.262098	-0.0432186	0.699362	9.17471	12.8986	3.72387	0.0177918	24	NO CHANGE	DELAY	DOWN
ENSMUSG00000004221	Ikbkg	0.0930836	0.0105109	7.9558	7.99052	0.0347236	0.478071	0.0900439	0.128331	0.0382873	0.57974	16.0012	22.1998	6.19863	0.0178376	24	NO CHANGE	NO CHANGE	NO CHANGE
ENSMUSG00000043496	Tril	0.0166505	0.351634	4.48727	4.54324	0.0559648	0.540006	0.251015	0.0802739	-0.170741	0.189752	23.9571	12.8033	-11.1538	0.0178785	24	NO CHANGE	NO CHANGE	NO CHANGE
ENSMUSG00000091243	Vgll3	0.267696	0.00509703	4.49689	4.66156	0.164676	0.0344515	0.101222	0.183604	0.0823813	0.443719	14.3015	22.299	7.99753	0.0179351	24	NO CHANGE	NO CHANGE	UP
ENSMUSG00000016984	Etaa1	0.0477979	0.288569	5.63365	5.53834	-0.0953089	0.200405	0.146252	0.0835987	-0.0626533	0.54865	7.57779	17.0599	9.48208	0.0181322	24	NO CHANGE	NO CHANGE	NO CHANGE
ENSMUSG00000085881	Gm15912	0.0931859	0.0471085	4.50639	4.61975	0.113363	0.1783	0.139844	0.181354	0.0415108	0.724776	11.4807	18.504	7.02333	0.0181409	24	NO CHANGE	NO CHANGE	NO CHANGE
ENSMUSG00000037474	Dtl	3e-05	0.0013475	5.33984	5.35128	0.0114433	0.903678	0.525371	0.326742	-0.19863	0.142569	7.98	11.1568	3.17682	0.0183063	24	NO CHANGE	DELAY	NO CHANGE
ENSMUSG00000025873	Faf2	0.182388	0.0732394	7.38326	7.34479	-0.038468	0.263286	0.0446327	0.0667932	0.0221605	0.646556	19.8196	4.39187	8.57229	0.0183214	24	NO CHANGE	NO CHANGE	NO CHANGE
ENSMUSG00000032231	Anxa2	0.196763	0.0126989	10.1955	10.4992	0.303689	0.000874399	0.124058	0.205747	0.0816898	0.499205	19.4062	2.88522	7.47898	0.0183241	24	NO CHANGE	NO CHANGE	UP
ENSMUSG00000041845	Rhod	9.54e-08	6.97e-05	8.86103	8.87303	0.0120003	0.870865	0.550613	0.380502	-0.170112	0.108593	20.0889	22.2865	2.19751	0.0183349	24	NO CHANGE	DELAY	NO CHANGE
ENSMUSG00000026162	Nhej1	0.095372	0.000448889	6.07297	5.96207	-0.110902	0.128034	0.139311	0.257489	0.118177	0.24866	20.9892	15.526	-5.4632	0.0183858	24	NO CHANGE	NO CHANGE	NO CHANGE
ENSMUSG00000079339	Ifit1bl1	0.34751	0.0339104	4.4654	4.63957	0.174164	0.0291715	0.0901126	0.126355	0.036242	0.741304	23.8346	9.68133	9.84677	0.0184227	24	NO CHANGE	NO CHANGE	UP
ENSMUSG00000022992	Kansl2	0.218134	0.0326741	5.8077	5.86573	0.0580261	0.367688	0.0719056	0.160306	0.0884001	0.332225	8.55538	23.4603	-9.09508	0.0184637	24	NO CHANGE	NO CHANGE	NO CHANGE
ENSMUSG00000110035	Gm30931	0.402851	0.0658457	4.71074	4.75982	0.0490896	0.530781	0.0801059	0.110833	0.0307274	0.781042	19.1747	6.36568	11.191	0.0185768	24	NO CHANGE	NO CHANGE	NO CHANGE
ENSMUSG00000022696	Sidt1	0.189636	0.0236906	4.16904	4.29562	0.126587	0.0987753	0.122692	0.134753	0.012061	0.909985	1.74503	9.47675	7.73172	0.0185768	24	NO CHANGE	NO CHANGE	NO CHANGE
ENSMUSG00000078580	E430018J23Rik	0.0177749	0.00731678	5.59782	5.59711	-0.000705977	0.99054	0.158006	0.168814	0.0108087	0.897873	21.2525	2.04801	4.79547	0.0186754	24	NO CHANGE	DELAY	NO CHANGE
ENSMUSG00000067071	Hes6	0.00184611	0.0134179	7.26426	6.97304	-0.291219	0.00162313	0.300179	0.238939	-0.0612398	0.618956	7.38804	11.7081	4.32007	0.0186962	24	NO CHANGE	DELAY	DOWN
ENSMUSG00000106720	Gm43795	0.380549	0.0998147	4.27362	4.1307	-0.142922	0.0644375	0.0762638	0.109959	0.0336956	0.753121	10.2381	23.018	-11.2201	0.018718	24	NO CHANGE	NO CHANGE	NO CHANGE
ENSMUSG00000026875	Traf1	0.0313518	0.0576492	5.21356	5.40402	0.190462	0.013187	0.161477	0.154628	-0.00684906	0.947834	19.7687	1.91848	6.14975	0.018822	24	NO CHANGE	NO CHANGE	UP
ENSMUSG00000105681	Gm43428	0.071812	0.0662276	4.20447	4.1355	-0.0689652	0.373035	0.1582	0.133834	-0.0243662	0.823109	14.5591	21.5557	6.99658	0.0188283	24	NO CHANGE	NO CHANGE	NO CHANGE
ENSMUSG00000024037	Wdr4	0.0267523	0.0777743	6.31143	6.29437	-0.0170627	0.762427	0.154503	0.0846227	-0.0698803	0.383254	2.98701	19.9369	-7.0501	0.0188602	24	NO CHANGE	NO CHANGE	NO CHANGE
ENSMUSG00000063160	Numbl	0.047886	0.10092	4.85339	5.05463	0.201241	0.0231534	0.184244	0.142402	-0.041842	0.73066	0.918013	7.97748	7.05946	0.0190325	24	NO CHANGE	NO CHANGE	UP
ENSMUSG00000003575	Crtc1	0.0363133	0.0640033	5.53743	5.58617	0.0487419	0.420049	0.148229	0.102936	-0.0452934	0.595417	4.84151	22.2496	-6.59188	0.0190938	24	NO CHANGE	NO CHANGE	NO CHANGE
ENSMUSG00000072115	Ang	0.000336163	0.0692749	10.2223	10.0444	-0.177868	0.0140816	0.243051	0.153255	-0.0897967	0.365612	3.99309	8.97751	4.98442	0.0191407	24	NO CHANGE	NO CHANGE	DOWN
ENSMUSG00000027166	Dnajc24	0.0431701	0.180102	6.37248	6.41106	0.0385765	0.625402	0.168899	0.108697	-0.0602022	0.590181	20.2901	4.2762	7.98607	0.0191523	24	NO CHANGE	NO CHANGE	NO CHANGE
ENSMUSG00000019214	Chtf18	0.00255212	0.00798252	4.88405	4.81341	-0.0706406	0.29958	0.263477	0.163833	-0.099644	0.300809	10.6788	15.1761	4.49731	0.0191922	24	NO CHANGE	DELAY	NO CHANGE
ENSMUSG00000054589	Gm9949	0.0832402	0.0198726	4.7133	4.82303	0.109732	0.171525	0.181228	0.126428	-0.0548	0.625819	12.4011	5.3269	-7.07417	0.0192445	24	NO CHANGE	NO CHANGE	NO CHANGE
ENSMUSG00000026836	Acvr1	0.0541957	0.0835649	6.62309	6.59366	-0.0294268	0.622684	0.126019	0.103241	-0.0227788	0.787466	10.2651	3.35518	-6.90988	0.0192804	24	NO CHANGE	NO CHANGE	NO CHANGE
ENSMUSG00000042857	Gm9776	0.016412	0.0809379	4.58523	4.55532	-0.02991	0.667354	0.185009	0.123266	-0.0617433	0.530946	0.422277	6.6815	6.25922	0.0193336	24	NO CHANGE	NO CHANGE	NO CHANGE
ENSMUSG00000022711	Pmm2	0.000192499	0.00128845	7.42085	7.34118	-0.0796677	0.0861997	0.235751	0.137822	-0.0979292	0.134208	6.51935	10.0602	3.5408	0.0193368	24	NO CHANGE	DELAY	NO CHANGE
ENSMUSG00000041684	Bivm	0.0223362	0.376192	6.15487	6.14486	-0.010004	0.86514	0.120258	0.0604987	-0.0597591	0.474431	21.3796	7.4246	10.045	0.0195621	24	NO CHANGE	NO CHANGE	NO CHANGE
ENSMUSG00000036854	Hspb6	0.0102687	0.0961865	6.5585	6.24342	-0.31508	0.000176001	0.200096	0.142368	-0.0577283	0.596639	22.8477	16.7346	-6.11313	0.0196666	24	NO CHANGE	NO CHANGE	DOWN
ENSMUSG00000038793	Lefty1	0.0557542	0.196551	4.8293	4.76943	-0.0598637	0.398334	0.155677	0.0836612	-0.0720157	0.471954	4.19079	13.0087	8.81791	0.0196908	24	NO CHANGE	NO CHANGE	NO CHANGE
ENSMUSG00000071708	Sms	0.00278234	0.104221	5.95411	6.09974	0.145629	0.0382186	0.176245	0.137499	-0.038746	0.689298	20.7277	2.54175	5.81404	0.0197023	24	NO CHANGE	NO CHANGE	UP
ENSMUSG00000062563	Cys1	0.0449903	6.69e-08	6.00923	5.65321	-0.356011	0.000285997	0.243532	0.453528	0.209996	0.106235	7.97155	11.8486	3.87702	0.0198745	24	NO CHANGE	DELAY	DOWN
ENSMUSG00000075602	Ly6a	0.00262509	0.0256583	7.77011	7.57315	-0.196961	0.0291256	0.301025	0.206836	-0.094189	0.449187	18.7385	14.0092	-4.72934	0.0198813	24	NO CHANGE	ADVANCE	DOWN
ENSMUSG00000039652	Cpeb3	0.00674946	0.13904	5.66806	5.52536	-0.142703	0.0510408	0.191617	0.119396	-0.0722212	0.476249	9.38228	15.8638	6.48156	0.0199156	24	NO CHANGE	NO CHANGE	NO CHANGE
ENSMUSG00000057561	Eif1a	2.14e-06	0.000323813	9.09315	9.21857	0.125418	0.0525313	0.352723	0.300852	-0.051871	0.562673	20.9789	23.5173	2.5384	0.0199288	24	NO CHANGE	DELAY	NO CHANGE
ENSMUSG00000049744	Arhgap15	0.0162435	0.0465978	5.32558	5.51088	0.185305	0.00983352	0.20087	0.124726	-0.0761436	0.436366	4.1414	10.1105	5.96906	0.0200802	24	NO CHANGE	DELAY	UP
ENSMUSG00000062519	Zfp398	0.0417272	0.187768	5.42876	5.42306	-0.00570705	0.938531	0.155946	0.102372	-0.053574	0.60928	3.38815	19.4625	-7.92562	0.0202243	24	NO CHANGE	NO CHANGE	NO CHANGE
ENSMUSG00000041120	Nbl1	0.0674661	0.363846	4.89199	4.99707	0.105073	0.353313	0.232144	0.0954295	-0.136715	0.392748	2.01012	14.3163	-11.6938	0.0202305	24	NO CHANGE	NO CHANGE	NO CHANGE
ENSMUSG00000037738	Nek5	0.191508	0.0148662	4.25187	4.27897	0.0270999	0.754235	0.116878	0.226588	0.10971	0.372173	18.9343	2.56124	7.62698	0.0203277	24	NO CHANGE	NO CHANGE	NO CHANGE
ENSMUSG00000042770	Hebp1	0.0210034	0.421949	11.1055	11.0971	-0.00839238	0.898168	0.144691	0.0586887	-0.0860024	0.356166	5.3089	18.2707	-11.0382	0.0203559	24	NO CHANGE	NO CHANGE	NO CHANGE
ENSMUSG00000025348	Itga7	0.0397041	0.0367932	5.14722	5.18297	0.0357472	0.558067	0.141129	0.125948	-0.0151809	0.860125	4.57053	10.5003	5.92981	0.0204373	24	NO CHANGE	DELAY	NO CHANGE
ENSMUSG00000049300	Prmt6	0.0195017	0.0095392	5.90162	5.93635	0.034732	0.536706	0.129185	0.171351	0.0421657	0.595648	18.9046	23.877	4.97248	0.0204902	24	NO CHANGE	DELAY	NO CHANGE
ENSMUSG00000028847	Trappc3	0.00258008	0.0693391	7.28642	7.38317	0.0967496	0.235406	0.262827	0.160249	-0.102577	0.371942	9.77443	15.1777	5.40324	0.0205007	24	NO CHANGE	NO CHANGE	NO CHANGE
ENSMUSG00000049404	Rarres1	0.100272	0.0269043	8.4189	8.60915	0.190245	0.0685128	0.210947	0.178899	-0.0320483	0.824841	14.1914	21.0433	6.85186	0.0206425	24	NO CHANGE	NO CHANGE	NO CHANGE
ENSMUSG00000001741	Il16	0.119409	0.0447681	6.14031	6.02788	-0.112431	0.120367	0.104085	0.164593	0.0605079	0.549527	0.0677437	7.46528	7.39754	0.020783	24	NO CHANGE	NO CHANGE	NO CHANGE
ENSMUSG00000016349	Eef1a2	0.268989	0.00617613	4.65793	4.817	0.159067	0.0894534	0.109068	0.263848	0.15478	0.238342	4.91946	20.5896	-8.32987	0.0207875	24	NO CHANGE	NO CHANGE	NO CHANGE
ENSMUSG00000034863	Ano8	0.204261	0.192252	5.10998	5.13466	0.0246717	0.759625	0.113063	0.0989044	-0.014159	0.901138	23.9379	9.80998	9.87213	0.0208241	24	NO CHANGE	NO CHANGE	NO CHANGE
ENSMUSG00000063236	1110038F14Rik	0.000363929	0.00330754	6.85334	6.83736	-0.0159805	0.785754	0.254992	0.187756	-0.0672355	0.420298	21.5102	1.052	3.54181	0.0209078	24	NO CHANGE	DELAY	NO CHANGE
ENSMUSG00000028542	Slc6a9	0.000631183	0.0124852	7.55864	7.42991	-0.128726	0.231592	0.372844	0.321618	-0.0512253	0.734388	7.03811	3.0544	-3.98371	0.0211578	24	NO CHANGE	ADVANCE	NO CHANGE
ENSMUSG00000074063	Osgin1	0.00288488	0.0106015	10.5053	10.3484	-0.156936	0.203328	0.45802	0.294768	-0.163252	0.34727	17.7877	22.2682	4.48047	0.0212006	24	NO CHANGE	DELAY	NO CHANGE
ENSMUSG00000026749	Nek6	0.000485352	0.0282154	9.03318	9.03554	0.0023538	0.957887	0.184275	0.103492	-0.0807828	0.204399	16.3853	20.8742	4.4889	0.0212468	24	NO CHANGE	DELAY	NO CHANGE
ENSMUSG00000061013	Mkx	0.270401	0.138519	4.23495	4.24319	0.008236	0.919906	0.111447	0.091933	-0.0195145	0.866229	15.2313	1.71088	10.4796	0.0214235	24	NO CHANGE	NO CHANGE	NO CHANGE
ENSMUSG00000079014	Serpina3i	0.0153717	0.244203	4.54773	4.66116	0.113435	0.204552	0.245834	0.0988949	-0.146939	0.24448	16.7715	8.02058	-8.75089	0.0215151	24	NO CHANGE	NO CHANGE	NO CHANGE
ENSMUSG00000049606	Zfp644	0.200756	0.0202344	6.14499	6.18932	0.0443256	0.428937	0.0713702	0.142997	0.071627	0.36663	8.54542	0.622633	-7.92278	0.021577	24	NO CHANGE	NO CHANGE	NO CHANGE
ENSMUSG00000021767	Kat6b	0.0457269	0.0808828	5.45779	5.56545	0.10766	0.131628	0.177244	0.0977242	-0.07952	0.426436	4.05876	11.5174	7.45864	0.0215795	24	NO CHANGE	NO CHANGE	NO CHANGE
ENSMUSG00000029622	Arpc1b	0.00291126	0.00519812	9.44886	9.59034	0.141476	0.080056	0.239897	0.267651	0.027754	0.804713	8.95223	12.9764	4.02416	0.021608	24	NO CHANGE	DELAY	NO CHANGE
ENSMUSG00000019792	Trmt11	0.00297518	0.0286813	5.72545	5.70886	-0.0165914	0.760711	0.184527	0.125189	-0.0593381	0.442561	6.23409	1.47499	-4.7591	0.0216824	24	NO CHANGE	ADVANCE	NO CHANGE
ENSMUSG00000070394	Tmem256	0.0039296	0.23763	9.63533	9.58906	-0.0462757	0.411304	0.12502	0.0835956	-0.0414247	0.602142	21.1196	13.8128	-7.3068	0.0217262	24	NO CHANGE	NO CHANGE	NO CHANGE
ENSMUSG00000028841	Cnksr1	0.0184793	0.129329	4.25899	4.35856	0.0995724	0.23741	0.203455	0.136337	-0.0671173	0.570856	18.7605	1.43805	6.67755	0.0217545	24	NO CHANGE	NO CHANGE	NO CHANGE
ENSMUSG00000030257	Srgap3	0.327976	0.00580312	4.49419	4.75298	0.258788	0.00140458	0.0816088	0.212969	0.13136	0.226435	7.74298	22.7145	-9.02852	0.0219003	24	NO CHANGE	NO CHANGE	UP
ENSMUSG00000042396	Rbm7	0.00518347	0.012986	8.17747	8.29432	0.11685	0.102136	0.223127	0.185359	-0.0377673	0.704443	21.0665	1.52534	4.45885	0.0219156	24	NO CHANGE	DELAY	NO CHANGE
ENSMUSG00000027714	Exosc9	0.138433	0.309249	6.89649	6.98234	0.085849	0.116354	0.0850832	0.0539693	-0.0311139	0.683239	10.3161	23.6345	-10.6816	0.0219183	24	NO CHANGE	NO CHANGE	NO CHANGE
ENSMUSG00000046432	Bex3	0.0283956	0.145613	5.69883	5.98084	0.282012	0.000946498	0.17254	0.128253	-0.0442876	0.694882	22.1134	5.11031	6.99695	0.0220385	24	NO CHANGE	NO CHANGE	UP
ENSMUSG00000042265	Trem1	0.310661	0.0640061	4.31352	4.5801	0.26658	0.00441061	0.0980182	0.16111	0.0630914	0.617133	21.6468	7.24102	9.59418	0.0222153	24	NO CHANGE	NO CHANGE	UP
ENSMUSG00000018921	Pelp1	0.0310082	0.124597	6.56201	6.62036	0.0583446	0.280257	0.130101	0.0803652	-0.0497357	0.513279	7.06348	23.9891	-7.07438	0.0222408	24	NO CHANGE	NO CHANGE	NO CHANGE
ENSMUSG00000015968	Cacna1d	0.255756	0.0325818	4.5826	4.68421	0.101616	0.295605	0.118325	0.206643	0.0883189	0.518654	2.2432	10.7159	8.47266	0.0222494	24	NO CHANGE	NO CHANGE	NO CHANGE
ENSMUSG00000044461	Shisa2	0.00699989	0.416997	4.74854	5.14045	0.391906	7.82e-05	0.274012	0.0723267	-0.201686	0.118737	21.0256	9.41618	-11.6095	0.022263	24	NO CHANGE	NO CHANGE	UP
ENSMUSG00000005267	Zfp287	0.00790813	0.222764	4.44382	4.51261	0.0687939	0.353002	0.213069	0.0928461	-0.120223	0.252364	23.9815	7.78143	7.79996	0.0223017	24	NO CHANGE	NO CHANGE	NO CHANGE
ENSMUSG00000110331	Nudc-ps1	0.0461217	0.107769	4.25285	4.27768	0.0248288	0.698962	0.148605	0.095284	-0.0533206	0.557497	20.4798	13.2854	-7.19435	0.0224955	24	NO CHANGE	NO CHANGE	NO CHANGE
ENSMUSG00000029001	Fbxo44	0.00206361	0.291194	5.34442	5.38645	0.0420319	0.526084	0.205476	0.0782678	-0.127208	0.178532	1.17351	17.0547	-8.11883	0.0227442	24	NO CHANGE	NO CHANGE	NO CHANGE
ENSMUSG00000038152	5033430I15Rik	0.159784	0.0897116	4.42799	4.4859	0.0579045	0.430468	0.113662	0.119341	0.00567863	0.956238	15.417	23.3971	7.98006	0.0227803	24	NO CHANGE	NO CHANGE	NO CHANGE
ENSMUSG00000020687	Cdc27	0.0878861	0.00262781	6.76789	6.84948	0.0815985	0.134355	0.091079	0.190694	0.0996148	0.194709	16.2148	10.3425	-5.87232	0.0227871	24	NO CHANGE	NO CHANGE	NO CHANGE
ENSMUSG00000024371	C2	0.0215309	0.158521	8.97179	8.53572	-0.436071	7.77e-09	0.160406	0.0825034	-0.0779025	0.368895	22.2221	14.7587	-7.4634	0.0227903	24	NO CHANGE	NO CHANGE	DOWN
ENSMUSG00000074800	Gm4149	0.46158	0.00975583	4.2661	4.34624	0.0801405	0.183557	0.0532477	0.126628	0.07338	0.386297	19.3672	8.46812	-10.899	0.0228282	24	NO CHANGE	NO CHANGE	NO CHANGE
ENSMUSG00000018849	Wwc1	0.0224054	0.0169861	8.27746	8.17316	-0.104297	0.0791199	0.153383	0.138321	-0.0150614	0.855088	7.27702	12.3667	5.08972	0.022907	24	NO CHANGE	DELAY	NO CHANGE
ENSMUSG00000039395	Mreg	0.000275684	0.0170574	7.19373	7.32027	0.126539	0.164024	0.424427	0.208544	-0.215883	0.0948812	16.8839	21.1884	4.30445	0.0229425	24	NO CHANGE	DELAY	NO CHANGE
ENSMUSG00000103883	Gm37010	0.00112533	0.0182496	4.38532	4.38235	-0.00297001	0.969833	0.317266	0.182919	-0.134348	0.230455	5.44189	9.8816	4.43972	0.0230341	24	NO CHANGE	DELAY	NO CHANGE
ENSMUSG00000021136	Smoc1	0.0176493	0.117797	8.85209	8.57508	-0.277001	7.84e-05	0.139155	0.116409	-0.0227453	0.800675	6.80953	13.1928	6.38325	0.0231518	24	NO CHANGE	NO CHANGE	DOWN
ENSMUSG00000113831	Gm49602	0.0455043	0.104751	4.56813	4.58555	0.0174191	0.832751	0.208049	0.105423	-0.102627	0.381067	23.6054	15.7583	-7.84712	0.0231777	24	NO CHANGE	NO CHANGE	NO CHANGE
ENSMUSG00000020946	Gosr2	0.0312204	0.0115789	8.14977	8.16828	0.018509	0.634579	0.0980117	0.0952903	-0.00272138	0.960537	8.61041	3.52174	-5.08867	0.023301	24	NO CHANGE	ADVANCE	NO CHANGE
ENSMUSG00000114512	Gm47348	0.0541881	0.283105	4.00217	4.08714	0.0849699	0.15052	0.101894	0.0717041	-0.0301898	0.714782	3.29262	18.3972	-8.89538	0.0233481	24	NO CHANGE	NO CHANGE	NO CHANGE
ENSMUSG00000020644	Id2	0.000895996	0.00322144	9.8164	9.97233	0.155931	0.095362	0.347469	0.308721	-0.038748	0.765812	18.0846	21.6435	3.55888	0.0233922	24	NO CHANGE	DELAY	NO CHANGE
ENSMUSG00000035248	Tut7	0.0276951	0.0659924	7.98761	8.04887	0.0612558	0.302834	0.131589	0.119592	-0.011997	0.885822	8.12965	2.16876	-5.96089	0.0234338	24	NO CHANGE	NO CHANGE	NO CHANGE
ENSMUSG00000020361	Hspa4	0.020277	0.151916	8.67187	8.70428	0.0324087	0.429605	0.0992464	0.0620294	-0.037217	0.520741	7.02008	0.0798635	-6.94022	0.023435	24	NO CHANGE	NO CHANGE	NO CHANGE
ENSMUSG00000075702	Selenom	0.341056	0.0317994	6.41935	6.69158	0.272233	0.000145574	0.0567271	0.164278	0.107551	0.249758	20.8724	7.78643	10.9141	0.0234812	24	NO CHANGE	NO CHANGE	UP
ENSMUSG00000005501	Usp40	0.428054	0.0727836	7.034	6.99432	-0.0396798	0.53031	0.0575758	0.0997591	0.0421833	0.636774	11.3693	22.6616	11.2923	0.0234954	24	NO CHANGE	NO CHANGE	NO CHANGE
ENSMUSG00000100150	Gm19585	0.107542	0.143837	4.247	4.3346	0.0876036	0.209828	0.120463	0.0999016	-0.0205613	0.833627	20.2341	4.2385	8.00442	0.0239601	24	NO CHANGE	NO CHANGE	NO CHANGE
ENSMUSG00000024528	Srfbp1	0.0186944	0.0646963	5.73073	5.71252	-0.0182158	0.727188	0.140849	0.0940344	-0.0468147	0.526782	2.26113	8.18733	5.9262	0.0241443	24	NO CHANGE	NO CHANGE	NO CHANGE
ENSMUSG00000020719	Ddx5	0.158353	0.0995088	10.8893	10.8955	0.00615912	0.900114	0.0655778	0.0903415	0.0247637	0.721385	16.0475	0.255543	8.20807	0.0242178	24	NO CHANGE	NO CHANGE	NO CHANGE
ENSMUSG00000043782	Bicdl2	0.0327107	0.385239	4.07419	4.22029	0.146101	0.0753787	0.180057	0.0722619	-0.107795	0.346921	19.3673	6.0343	10.667	0.0242691	24	NO CHANGE	NO CHANGE	NO CHANGE
ENSMUSG00000041308	Sntb2	0.0364078	0.364738	5.38766	5.46064	0.0729777	0.27829	0.16869	0.0518499	-0.11684	0.22058	5.39162	17.3329	11.9413	0.0245678	24	NO CHANGE	NO CHANGE	NO CHANGE
ENSMUSG00000086141	9030622O22Rik	0.499282	0.00101445	5.19623	5.20366	0.00743103	0.917894	0.0548125	0.238513	0.183701	0.0770092	13.0108	1.06655	-11.9443	0.0246116	24	NO CHANGE	NO CHANGE	NO CHANGE
ENSMUSG00000021536	Adcy2	0.2652	0.0251915	4.14517	4.24092	0.0957482	0.283034	0.107191	0.197826	0.0906346	0.470723	17.0573	8.74374	-8.31352	0.024704	24	NO CHANGE	NO CHANGE	NO CHANGE
ENSMUSG00000011306	Sugp1	0.0264109	0.0138991	6.18811	6.14566	-0.0424547	0.5058	0.157267	0.162497	0.00523014	0.953656	3.92986	8.90816	4.9783	0.0247802	24	NO CHANGE	DELAY	NO CHANGE
ENSMUSG00000033170	Card10	0.0334022	0.334602	6.60661	6.46	-0.146613	0.0527554	0.187051	0.0629981	-0.124053	0.23973	2.14889	13.1039	10.955	0.0248058	24	NO CHANGE	NO CHANGE	NO CHANGE
ENSMUSG00000040274	Cdk6	2.63e-08	0.0127406	7.93543	8.11009	0.174654	0.000238789	0.253395	0.146863	-0.106532	0.0905082	5.9671	2.92602	-3.04108	0.0248754	24	NO CHANGE	ADVANCE	UP
ENSMUSG00000033721	Vav3	0.035108	0.135009	5.26069	5.37115	0.110458	0.0890412	0.149219	0.0940982	-0.0551212	0.542355	22.152	5.22984	7.07787	0.0250156	24	NO CHANGE	NO CHANGE	NO CHANGE
ENSMUSG00000003068	Stk11	0.00428956	0.121889	8.25874	8.16377	-0.0949645	0.0487672	0.158173	0.0709569	-0.0872161	0.194637	4.06761	10.4802	6.41257	0.0251034	24	NO CHANGE	NO CHANGE	DOWN
ENSMUSG00000026181	Ppm1f	0.0305617	0.00820816	6.37541	6.54205	0.166642	0.00305841	0.139343	0.130826	-0.00851705	0.910085	18.6484	23.5769	4.92854	0.0251773	24	NO CHANGE	DELAY	UP
ENSMUSG00000058818	Pirb	0.0338831	0.359305	7.09234	7.20904	0.116701	0.118051	0.150996	0.0742187	-0.0767771	0.46202	4.79538	14.5217	9.72632	0.0253264	24	NO CHANGE	NO CHANGE	NO CHANGE
ENSMUSG00000072620	Slfn2	0.0469215	0.0380706	6.94162	7.02953	0.0879116	0.288222	0.152651	0.199587	0.0469362	0.68674	0.390147	6.35976	5.96961	0.0253548	24	NO CHANGE	DELAY	NO CHANGE
ENSMUSG00000115026	Gm49041	0.00143403	0.121223	4.46515	4.57033	0.105188	0.0988501	0.228756	0.10057	-0.128187	0.153252	23.4663	5.45896	5.99268	0.025409	24	NO CHANGE	NO CHANGE	NO CHANGE
ENSMUSG00000059835	Rpl13-ps3	0.276042	0.0186275	5.17214	5.19761	0.0254761	0.726743	0.080213	0.186435	0.106222	0.305569	19.7121	4.40666	8.69452	0.0255077	24	NO CHANGE	NO CHANGE	NO CHANGE
ENSMUSG00000031489	Adrb3	0.365487	0.0365379	4.72627	4.33129	-0.394973	1.36e-05	0.0734025	0.181052	0.107649	0.348088	20.847	7.27807	10.4311	0.0255237	24	NO CHANGE	NO CHANGE	DOWN
ENSMUSG00000071477	Zfp777	0.000164861	0.127002	5.91376	5.97142	0.0576574	0.430679	0.306226	0.123275	-0.182951	0.0814327	2.39317	7.99705	5.60388	0.0255507	24	NO CHANGE	NO CHANGE	NO CHANGE
ENSMUSG00000042148	Cox10	0.000693429	0.00627723	6.8585	6.81946	-0.0390394	0.418637	0.20551	0.132092	-0.0734183	0.28358	8.5969	12.3999	3.80302	0.0255853	24	NO CHANGE	DELAY	NO CHANGE
ENSMUSG00000026727	Rsu1	0.0179753	0.0366443	7.91038	7.95927	0.0488908	0.31365	0.133264	0.0973119	-0.0359525	0.598704	17.3138	22.707	5.39321	0.0255944	24	NO CHANGE	DELAY	NO CHANGE
ENSMUSG00000002808	Epdr1	0.393998	0.0528353	5.36284	5.61262	0.249785	0.0201943	0.101647	0.180808	0.0791605	0.591325	9.84304	23.525	-10.318	0.0256594	24	NO CHANGE	NO CHANGE	UP
ENSMUSG00000056131	Pgm3	0.00112925	0.00270407	7.73648	8.0245	0.288019	2.72e-05	0.283319	0.145316	-0.138002	0.118084	11.632	7.45334	-4.1787	0.0256988	24	NO CHANGE	ADVANCE	UP
ENSMUSG00000028607	Cpt2	0.0549601	0.009034	9.94465	9.84499	-0.0996543	0.0444406	0.0998757	0.135261	0.0353852	0.605628	19.5121	14.2245	-5.28764	0.0257184	24	NO CHANGE	NO CHANGE	DOWN
ENSMUSG00000097915	A330009N23Rik	0.0140807	0.414137	4.60217	4.47431	-0.127863	0.119636	0.18195	0.076082	-0.105868	0.357624	21.7813	11.6676	-10.1137	0.0259222	24	NO CHANGE	NO CHANGE	NO CHANGE
ENSMUSG00000035161	Ints6	0.0645393	0.303143	7.13463	7.14413	0.00950309	0.892404	0.136987	0.0733052	-0.0636813	0.522544	3.32064	12.8459	9.52527	0.0259904	24	NO CHANGE	NO CHANGE	NO CHANGE
ENSMUSG00000019055	Plod1	0.00429453	1.2e-05	7.94414	7.83748	-0.106653	0.0109072	0.12462	0.233845	0.109226	0.0604915	16.417	13.2123	-3.20476	0.0261951	24	NO CHANGE	ADVANCE	DOWN
ENSMUSG00000032802	Srxn1	0.00868011	9.67e-05	9.88547	9.93318	0.0477166	0.719703	0.381614	0.63473	0.253116	0.182626	4.79302	1.23866	-3.55437	0.0262258	24	NO CHANGE	ADVANCE	NO CHANGE
ENSMUSG00000060098	Prmt7	0.000341685	0.0050683	6.83014	6.80499	-0.0251551	0.658775	0.244904	0.174409	-0.0704948	0.383148	5.14235	1.63862	-3.50373	0.0262357	24	NO CHANGE	ADVANCE	NO CHANGE
ENSMUSG00000075419	Dolk	0.0511401	2.33e-07	7.07805	7.14665	0.0686091	0.134693	0.112173	0.249033	0.13686	0.0372431	22.8104	2.68086	3.87045	0.0262448	24	UP	NO CHANGE	NO CHANGE
ENSMUSG00000106820	D5Ertd605e	0.285318	0.0450792	4.23639	4.29478	0.0583902	0.47242	0.0927869	0.162391	0.0696042	0.544374	21.4882	6.27828	8.79006	0.0263481	24	NO CHANGE	NO CHANGE	NO CHANGE
ENSMUSG00000069743	Zfp820	0.0258471	0.15984	4.97823	4.85381	-0.124422	0.0236144	0.128315	0.0764103	-0.0519046	0.492215	2.88417	9.97689	7.09272	0.0264036	24	NO CHANGE	NO CHANGE	DOWN
ENSMUSG00000057469	E2f6	0.000186826	0.0052959	6.37692	6.38411	0.0071863	0.901888	0.205153	0.212231	0.00707764	0.931581	16.4292	19.8813	3.45214	0.0264422	24	NO CHANGE	DELAY	NO CHANGE
ENSMUSG00000028356	Ambp	0.000514716	0.326718	13.6506	13.3841	-0.266464	4.5e-07	0.119295	0.0563322	-0.0629631	0.324849	20.5538	12.8568	-7.69701	0.0266847	24	NO CHANGE	NO CHANGE	DOWN
ENSMUSG00000022770	Dlg1	0.0859891	0.0810963	7.09097	7.10097	0.00999632	0.823944	0.0871877	0.0743333	-0.0128544	0.839681	2.56683	19.6554	-6.91145	0.0269737	24	NO CHANGE	NO CHANGE	NO CHANGE
ENSMUSG00000006699	Cdc42	0.376656	0.0511927	10.6213	10.6892	0.0679086	0.0722768	0.0402075	0.0559241	0.0157166	0.76434	16.4589	2.33442	9.8755	0.0270093	24	NO CHANGE	NO CHANGE	NO CHANGE
ENSMUSG00000016458	Wt1	0.0299251	0.354685	4.32954	4.45059	0.121056	0.0954183	0.171767	0.0644181	-0.107349	0.290888	22.3262	8.62032	10.2941	0.0270734	24	NO CHANGE	NO CHANGE	NO CHANGE
ENSMUSG00000023809	Rps6ka2	0.00903804	0.00488075	4.92814	4.94813	0.0199861	0.792482	0.224641	0.228919	0.00427769	0.968227	18.6515	22.7701	4.11861	0.0270926	24	NO CHANGE	DELAY	NO CHANGE
ENSMUSG00000086593	Gm16548	0.00147719	0.370873	5.97497	5.92653	-0.0484395	0.43744	0.223146	0.0571633	-0.165982	0.0643665	3.21259	17.4531	-9.75947	0.0271136	24	NO CHANGE	NO CHANGE	NO CHANGE
ENSMUSG00000041236	Vps41	0.000318196	0.000782409	7.7684	7.83021	0.0618105	0.144722	0.175276	0.166274	-0.0090026	0.87909	6.31608	9.33029	3.01421	0.027195	24	NO CHANGE	DELAY	NO CHANGE
ENSMUSG00000033712	Ccar2	0.0395765	0.0244201	6.58235	6.66518	0.0828287	0.102401	0.0918816	0.136491	0.0446089	0.528296	7.35433	1.66534	-5.68898	0.027205	24	NO CHANGE	ADVANCE	NO CHANGE
ENSMUSG00000061882	Ccdc62	0.0161413	0.0146705	4.65043	4.73287	0.0824453	0.292744	0.210725	0.196972	-0.0137523	0.900591	9.98308	5.28334	-4.69974	0.0272312	24	NO CHANGE	ADVANCE	NO CHANGE
ENSMUSG00000020758	Itgb4	0.000187842	0.388357	4.61801	4.7842	0.166185	0.0567227	0.290506	0.0891999	-0.201306	0.10071	18.3238	9.63227	-8.6915	0.0272562	24	NO CHANGE	NO CHANGE	NO CHANGE
ENSMUSG00000087165	2010001A14Rik	0.071767	0.0180853	4.72676	4.71516	-0.0115983	0.876664	0.171833	0.136227	-0.0356069	0.736321	4.33236	10.4124	6.08005	0.0272611	24	NO CHANGE	NO CHANGE	NO CHANGE
ENSMUSG00000033377	Palmd	0.00758364	0.000859585	8.2179	8.30483	0.0869288	0.194174	0.234282	0.189803	-0.0444798	0.635562	8.82261	4.92257	-3.90005	0.0273938	24	NO CHANGE	ADVANCE	NO CHANGE
ENSMUSG00000000538	Tom1l2	0.0183054	0.315079	6.83107	6.694	-0.137078	0.0286388	0.165055	0.0578008	-0.107255	0.216804	1.35223	15.6747	-9.67749	0.0274179	24	NO CHANGE	NO CHANGE	DOWN
ENSMUSG00000096971	4930556M19Rik	0.307877	0.00521288	5.61249	5.73372	0.121229	0.0538568	0.075164	0.149394	0.0742304	0.395291	18.3334	2.27815	7.94474	0.0274181	24	NO CHANGE	NO CHANGE	NO CHANGE
ENSMUSG00000040322	Slc25a24	0.0234561	0.0184859	5.54514	5.79948	0.254348	0.000679958	0.115089	0.219578	0.104489	0.292574	12.8519	6.92033	-5.93159	0.0275197	24	NO CHANGE	ADVANCE	UP
ENSMUSG00000028322	Exosc3	0.00127563	0.00856354	6.81741	6.88708	0.0696666	0.251514	0.221381	0.174799	-0.046582	0.585418	20.3208	0.12837	3.80762	0.0275972	24	NO CHANGE	DELAY	NO CHANGE
ENSMUSG00000030795	Fus	4.61e-06	0.000124697	6.48102	6.75755	0.276536	0.00401446	0.515683	0.454301	-0.0613818	0.635254	4.47724	2.15448	-2.32276	0.0276179	24	NO CHANGE	ADVANCE	UP
ENSMUSG00000029782	Tmem209	0.257559	0.0385763	6.50252	6.52959	0.0270745	0.600624	0.0746787	0.0748844	0.000205616	0.997753	9.04431	0.589664	-8.45465	0.0277266	24	NO CHANGE	NO CHANGE	NO CHANGE
ENSMUSG00000020190	Mknk2	0.00203425	0.00273598	9.85418	9.633	-0.221178	0.0026774	0.236108	0.242494	0.00638592	0.948354	6.36598	9.93281	3.56683	0.0277765	24	NO CHANGE	DELAY	DOWN
ENSMUSG00000068299	Nat8f4	0.430829	0.0038119	5.9276	5.88498	-0.0426231	0.551962	0.0719403	0.148445	0.0765049	0.450865	11.3623	1.80216	-9.56011	0.0277792	24	NO CHANGE	NO CHANGE	NO CHANGE
ENSMUSG00000040389	Wdr47	0.00257069	0.411771	4.80345	4.84186	0.038419	0.518824	0.205586	0.0485509	-0.157036	0.0669846	16.5487	3.41431	10.8656	0.0279896	24	NO CHANGE	NO CHANGE	NO CHANGE
ENSMUSG00000010044	Zmynd10	0.0024123	0.0136254	4.67464	4.33669	-0.337945	7.93e-05	0.231423	0.232315	0.000892295	0.993525	5.74415	9.84138	4.09723	0.0280542	24	NO CHANGE	DELAY	DOWN
ENSMUSG00000031887	Tradd	0.000889063	0.0695421	6.50981	6.55357	0.0437579	0.380299	0.212152	0.0825628	-0.129589	0.0703635	2.24519	20.6725	-5.57264	0.0281008	24	NO CHANGE	NO CHANGE	NO CHANGE
ENSMUSG00000031155	Pim2	0.000165946	0.0975169	5.30072	5.21744	-0.0832799	0.157667	0.282628	0.0930617	-0.189567	0.0255383	16.7927	11.1039	-5.68882	0.02813	24	DOWN	NO CHANGE	NO CHANGE
ENSMUSG00000039801	Cplane1	0.0885159	0.0534755	5.71863	5.74314	0.0245057	0.7378	0.125313	0.153849	0.0285357	0.782774	12.6816	19.1722	6.49062	0.0283747	24	NO CHANGE	NO CHANGE	NO CHANGE
ENSMUSG00000016619	Nup50	0.0349738	0.244764	7.4724	7.45272	-0.0196781	0.646222	0.0950398	0.0514142	-0.0436256	0.472606	4.0922	19.9306	-8.16163	0.0283873	24	NO CHANGE	NO CHANGE	NO CHANGE
ENSMUSG00000032306	Mpi	0.346976	0.0003547	6.28153	6.29913	0.0175951	0.752217	0.056322	0.221143	0.164821	0.0413147	6.83133	15.6218	8.79043	0.0284923	24	UP	NO CHANGE	NO CHANGE
ENSMUSG00000066684	Pilrb1	0.0249338	0.0868231	5.95915	5.94956	-0.00959223	0.899954	0.198956	0.123376	-0.0755797	0.484893	0.287802	18.0213	-6.26646	0.0285222	24	NO CHANGE	NO CHANGE	NO CHANGE
ENSMUSG00000022003	Slc25a30	0.0337832	0.0069647	7.81934	8.25191	0.432577	0.000541082	0.271602	0.33258	0.060978	0.71072	21.0916	1.84441	4.75285	0.0286079	24	NO CHANGE	DELAY	UP
ENSMUSG00000085772	D630024D03Rik	0.005556	0.371181	4.61227	4.57664	-0.0356236	0.673015	0.248604	0.0795472	-0.169057	0.161226	4.11575	18.5716	-9.54418	0.029174	24	NO CHANGE	NO CHANGE	NO CHANGE
ENSMUSG00000070997	1700055D18Rik	0.00023062	0.214941	4.47081	4.46269	-0.0081217	0.914766	0.322205	0.099842	-0.222363	0.0432259	15.9368	22.7583	6.82152	0.0292015	24	DOWN	NO CHANGE	NO CHANGE
ENSMUSG00000028019	Pdgfc	0.00170414	0.00172783	6.37505	6.84256	0.467513	1.05e-06	0.355842	0.216034	-0.139808	0.234264	17.685	21.5108	3.82582	0.0292119	24	NO CHANGE	DELAY	UP
ENSMUSG00000022340	Sybu	0.371902	0.0424906	5.20309	5.13235	-0.070739	0.354079	0.0653699	0.170958	0.105588	0.328309	20.616	7.27228	10.6563	0.0293041	24	NO CHANGE	NO CHANGE	NO CHANGE
ENSMUSG00000060904	Arl1	2.12e-05	0.000469589	9.76349	9.77442	0.0109245	0.734612	0.177098	0.130185	-0.0469123	0.306028	11.4609	8.83086	-2.63009	0.0293271	24	NO CHANGE	ADVANCE	NO CHANGE
ENSMUSG00000003849	Nqo1	6.71e-05	0.00182862	7.89739	7.82357	-0.0738146	0.426651	0.365473	0.381736	0.0162627	0.901076	7.66302	4.66444	-2.99858	0.0294928	24	NO CHANGE	ADVANCE	NO CHANGE
ENSMUSG00000016087	Fli1	0.00520378	0.0336816	6.2277	6.35951	0.131812	0.0147431	0.158826	0.119737	-0.0390895	0.596587	19.5155	14.8548	-4.66074	0.0296633	24	NO CHANGE	ADVANCE	UP
ENSMUSG00000005161	Prdx2	0.331585	0.000130512	9.59196	9.53594	-0.056021	0.138295	0.0437896	0.132828	0.0890382	0.0968945	4.29555	11.9598	7.66422	0.0297063	24	NO CHANGE	NO CHANGE	NO CHANGE
ENSMUSG00000053846	Lipg	0.00998003	0.00041639	5.84965	5.46717	-0.382485	0.00178354	0.345834	0.446445	0.100611	0.538226	7.02476	10.6286	3.60383	0.02974	24	NO CHANGE	DELAY	DOWN
ENSMUSG00000026627	Pacc1	0.0715287	0.199068	5.82676	5.92104	0.0942707	0.127656	0.113663	0.081446	-0.032217	0.709132	6.18604	14.0522	7.8662	0.0299076	24	NO CHANGE	NO CHANGE	NO CHANGE
ENSMUSG00000031304	Il2rg	0.0124262	0.224264	6.07511	6.14115	0.0660361	0.432654	0.25995	0.0872614	-0.172688	0.150364	0.490284	15.8446	-8.64573	0.0299902	24	NO CHANGE	NO CHANGE	NO CHANGE
ENSMUSG00000039474	Wfs1	0.00560784	0.180049	6.22765	6.32736	0.0997129	0.215559	0.231644	0.115539	-0.116106	0.306463	4.61688	22.0381	-6.57877	0.0300557	24	NO CHANGE	NO CHANGE	NO CHANGE
ENSMUSG00000024331	Dsc2	0.00739861	0.00232773	7.17722	7.01254	-0.164688	0.00724637	0.167538	0.208164	0.0406263	0.625012	20.6656	16.8328	-3.83284	0.0301094	24	NO CHANGE	ADVANCE	DOWN
ENSMUSG00000022534	Mefv	0.29999	0.0162959	5.06062	5.10161	0.0409976	0.601493	0.0963601	0.163452	0.067092	0.545841	22.885	6.9203	8.0353	0.0303428	24	NO CHANGE	NO CHANGE	NO CHANGE
ENSMUSG00000061540	Orm2	0.46202	0.00119153	9.41402	9.05797	-0.356055	0.00819187	0.0932723	0.494283	0.40101	0.0325734	23.3087	11.3265	-11.9823	0.0303469	24	UP	NO CHANGE	DOWN
ENSMUSG00000003382	Etv3	0.107133	0.239066	5.36853	5.38099	0.0124609	0.845884	0.11551	0.0707577	-0.0447527	0.622008	23.8499	14.8109	-9.03892	0.0303714	24	NO CHANGE	NO CHANGE	NO CHANGE
ENSMUSG00000050777	Tmem37	3.46e-05	0.00435007	10.0053	9.88277	-0.122565	0.0696344	0.271795	0.246897	-0.0248983	0.790438	14.5526	11.4703	-3.08228	0.0304302	24	NO CHANGE	ADVANCE	NO CHANGE
ENSMUSG00000051977	Prdm9	0.0135285	0.150241	5.15837	5.1716	0.0132262	0.827333	0.168441	0.0865441	-0.0818965	0.342048	2.60122	19.912	-6.68919	0.0306442	24	NO CHANGE	NO CHANGE	NO CHANGE
ENSMUSG00000055137	Sugct	0.0511726	0.0211126	6.64098	6.66321	0.0222257	0.809485	0.203317	0.210313	0.00699571	0.957193	6.51574	1.16108	-5.35465	0.0306603	24	NO CHANGE	NO CHANGE	NO CHANGE
ENSMUSG00000028868	Wasf2	0.284099	0.279849	7.75997	7.79075	0.0307793	0.598754	0.05194	0.0744734	0.0225334	0.785063	2	14.3635	-11.6365	0.0307416	24	NO CHANGE	NO CHANGE	NO CHANGE
ENSMUSG00000032998	Foxj3	0.0270278	0.0132949	6.05233	6.0758	0.0234721	0.671606	0.136304	0.141981	0.00567621	0.942148	18.7032	23.4615	4.75831	0.0312948	24	NO CHANGE	DELAY	NO CHANGE
ENSMUSG00000047193	Dync2h1	0.00721275	0.0386584	4.74013	4.8152	0.0750721	0.290052	0.216115	0.148674	-0.0674412	0.499818	10.2893	5.42304	-4.86629	0.0313392	24	NO CHANGE	ADVANCE	NO CHANGE
ENSMUSG00000026526	Fh1	1.36e-05	6.37e-06	9.9332	9.90983	-0.0233663	0.644979	0.288126	0.295793	0.0076667	0.914768	16.4497	14.376	-2.07367	0.0314761	24	NO CHANGE	ADVANCE	NO CHANGE
ENSMUSG00000002524	Puf60	0.0573243	0.1683	8.631	8.57655	-0.0544513	0.185018	0.0799053	0.0586049	-0.0213004	0.711207	1.05621	17.7895	-7.26671	0.0315113	24	NO CHANGE	NO CHANGE	NO CHANGE
ENSMUSG00000033352	Map2k4	0.0239054	0.375229	7.43453	7.49507	0.0605322	0.178091	0.112227	0.0382465	-0.0739808	0.243222	9.30047	19.6722	10.3717	0.0315718	24	NO CHANGE	NO CHANGE	NO CHANGE
ENSMUSG00000028484	Psip1	0.000803289	0.401217	7.33839	7.32304	-0.0153566	0.721672	0.1537	0.0394777	-0.114222	0.0661986	15.0145	0.52696	9.51246	0.0315978	24	NO CHANGE	NO CHANGE	NO CHANGE
ENSMUSG00000027737	Slc7a11	0.352428	0.000211455	5.22734	5.496	0.268664	0.0279424	0.136147	0.383106	0.246959	0.14633	9.12091	1.31417	-7.80674	0.0317123	24	NO CHANGE	NO CHANGE	UP
ENSMUSG00000022389	Tef	5.92e-07	8.52e-08	7.93095	7.63895	-0.291992	0.00962366	0.939602	0.585785	-0.353818	0.0249988	7.42765	9.26523	1.83758	0.0317257	24	DOWN	DELAY	DOWN
ENSMUSG00000027459	Fam110a	7.01e-05	0.0023633	6.14634	6.03048	-0.115856	0.089217	0.303619	0.246399	-0.0572193	0.54673	18.5225	21.4724	2.94993	0.0319534	24	NO CHANGE	DELAY	NO CHANGE
ENSMUSG00000059434	Gckr	0.00118056	0.0460024	8.80661	8.95906	0.152446	0.0790251	0.336058	0.16848	-0.167578	0.169086	5.78939	1.0243	-4.76509	0.0319702	24	NO CHANGE	ADVANCE	NO CHANGE
ENSMUSG00000023942	Slc29a1	0.000200381	0.0450189	9.29287	9.06471	-0.228162	7.51e-07	0.127091	0.101928	-0.0251628	0.652965	19.9371	15.7532	-4.18388	0.0321022	24	NO CHANGE	ADVANCE	DOWN
ENSMUSG00000046329	Slc25a23	0.00200993	0.0359209	8.88107	8.82239	-0.0586811	0.402012	0.212922	0.173054	-0.0398677	0.686283	12.1843	16.5548	4.37048	0.0321032	24	NO CHANGE	DELAY	NO CHANGE
ENSMUSG00000029276	Glmn	0.0135118	0.0150042	5.3757	5.54907	0.17337	0.0306622	0.196851	0.21661	0.0197596	0.857807	7.74086	3.24119	-4.49966	0.0322991	24	NO CHANGE	ADVANCE	UP
ENSMUSG00000040462	Os9	0.0497715	0.0414323	8.85841	8.86771	0.00929568	0.850814	0.116663	0.0891821	-0.0274811	0.694402	8.83762	14.6987	5.86107	0.0323662	24	NO CHANGE	DELAY	NO CHANGE
ENSMUSG00000022999	Lmbr1l	0.0515966	0.0243352	4.97804	5.00683	0.0287883	0.74276	0.186333	0.203532	0.0171988	0.889672	8.06344	13.4177	5.35428	0.0325453	24	NO CHANGE	NO CHANGE	NO CHANGE
ENSMUSG00000046808	Atp10d	0.0464411	0.291479	4.80938	4.9681	0.158719	0.0363264	0.145948	0.0839455	-0.0620021	0.5535	4.93357	13.4485	8.51489	0.0326053	24	NO CHANGE	NO CHANGE	UP
ENSMUSG00000059981	Taok2	0.00216196	0.117796	6.65281	6.62875	-0.0240538	0.671586	0.209582	0.0855306	-0.124051	0.12697	7.22824	13.2318	6.00356	0.0326602	24	NO CHANGE	NO CHANGE	NO CHANGE
ENSMUSG00000022438	Parvb	0.34736	0.0466288	6.11479	6.12575	0.0109555	0.866186	0.0578156	0.145462	0.0876469	0.342999	6.96656	20.8208	-10.1458	0.0327232	24	NO CHANGE	NO CHANGE	NO CHANGE
ENSMUSG00000041859	Mcm3	4.96e-06	0.00010706	6.36558	6.4962	0.130623	0.112296	0.519557	0.357847	-0.16171	0.16303	8.18263	10.4862	2.30354	0.0328419	24	NO CHANGE	DELAY	NO CHANGE
ENSMUSG00000040434	Large2	0.0462252	0.00863218	4.34228	4.35584	0.0135509	0.852007	0.173666	0.176257	0.00259126	0.979871	7.78057	2.86768	-4.91289	0.0330549	24	NO CHANGE	ADVANCE	NO CHANGE
ENSMUSG00000049807	Arhgap23	0.000225902	0.00548444	6.40253	6.37642	-0.0261105	0.654141	0.287514	0.154969	-0.132545	0.112781	18.7737	22.3415	3.56777	0.0332103	24	NO CHANGE	DELAY	NO CHANGE
ENSMUSG00000055184	Fam72a	0.000334021	0.176131	5.36	5.323	-0.0369991	0.634358	0.223433	0.134283	-0.0891506	0.418948	16.088	10.4444	-5.64354	0.0332133	24	NO CHANGE	NO CHANGE	NO CHANGE
ENSMUSG00000117676	Gm50314	0.461844	0.00195559	4.34146	4.44441	0.102949	0.207075	0.0691181	0.234743	0.165625	0.152348	16.5609	2.74825	10.1873	0.0332781	24	NO CHANGE	NO CHANGE	NO CHANGE
ENSMUSG00000005142	Man2b1	0.00614994	0.0850977	9.30308	9.29021	-0.0128758	0.781093	0.138357	0.0842717	-0.0540855	0.41083	22.12	16.7425	-5.37744	0.033294	24	NO CHANGE	NO CHANGE	NO CHANGE
ENSMUSG00000046865	Fbl	0.0115419	0.0796453	7.64001	7.73019	0.0901775	0.0695006	0.156199	0.0713739	-0.0848252	0.222229	4.24911	21.9806	-6.26846	0.0333121	24	NO CHANGE	NO CHANGE	NO CHANGE
ENSMUSG00000101162	Gm26728	0.000265403	0.359626	4.23243	4.46925	0.236825	0.00172399	0.306369	0.0668823	-0.239487	0.0211931	19.7963	4.89327	9.09694	0.0333403	24	DOWN	NO CHANGE	UP
ENSMUSG00000031594	Fgl1	0.336043	0.00175935	9.96585	10.063	0.0971168	0.314432	0.100448	0.316059	0.21561	0.117459	20.1253	11.7519	-8.37335	0.0333558	24	NO CHANGE	NO CHANGE	NO CHANGE
ENSMUSG00000031157	Pqbp1	0.0364794	0.122887	7.19221	7.22912	0.0369034	0.451011	0.119807	0.0687573	-0.0510498	0.460889	19.3274	2.15984	6.83243	0.0334234	24	NO CHANGE	NO CHANGE	NO CHANGE
ENSMUSG00000021598	Med10	6.18e-05	0.006474	7.39783	7.42239	0.0245658	0.587671	0.237072	0.12762	-0.109452	0.0925229	20.4311	23.789	3.3579	0.0335668	24	NO CHANGE	DELAY	NO CHANGE
ENSMUSG00000002957	Ap2a2	0.00684486	0.00471376	8.98077	8.82952	-0.151244	0.00207081	0.141981	0.141388	-0.000593867	0.992768	19.078	15.2214	-3.85661	0.0336588	24	NO CHANGE	ADVANCE	DOWN
ENSMUSG00000032890	Rims3	0.0291191	0.406729	5.41856	5.31564	-0.102921	0.178426	0.192037	0.0573494	-0.134688	0.21236	23.7561	11.2362	11.4801	0.0336647	24	NO CHANGE	NO CHANGE	NO CHANGE
ENSMUSG00000025494	Sigirr	0.015654	0.000284734	7.35871	7.09777	-0.260931	4.35e-06	0.14298	0.191364	0.0483836	0.493047	20.0682	16.4455	-3.62273	0.0336871	24	NO CHANGE	ADVANCE	DOWN
ENSMUSG00000039911	Spsb1	0.0521804	0.0305462	5.28134	5.48774	0.2064	0.0178676	0.17082	0.195883	0.0250632	0.833392	19.1236	0.57261	5.44904	0.0338574	24	NO CHANGE	NO CHANGE	UP
ENSMUSG00000032375	Aph1b	0.192947	0.0389264	5.41291	5.62184	0.208923	0.00678249	0.123341	0.106871	-0.0164701	0.87462	14.439	22.0478	7.60875	0.0338798	24	NO CHANGE	NO CHANGE	UP
ENSMUSG00000035686	Thrsp	8.94e-08	0.00134442	8.44618	6.88482	-1.56136	1.92e-07	1.39695	1.14016	-0.256797	0.473467	9.37681	11.757	2.38019	0.0339244	24	NO CHANGE	DELAY	DOWN
ENSMUSG00000025323	Sp4	0.0227249	0.0241449	5.28139	5.25142	-0.029971	0.650385	0.177069	0.142394	-0.0346748	0.71069	21.6297	16.6753	-4.95445	0.033957	24	NO CHANGE	ADVANCE	NO CHANGE
ENSMUSG00000028613	Lrp8	0.24239	0.00453771	4.41427	4.53056	0.116287	0.168002	0.112015	0.226247	0.114232	0.335408	13.1015	6.18958	-6.91191	0.0340188	24	NO CHANGE	NO CHANGE	NO CHANGE
ENSMUSG00000017057	Il13ra1	0.0230293	0.132394	7.63833	7.84052	0.202186	0.000106505	0.120388	0.0710008	-0.0493872	0.464049	7.91209	1.44781	-6.46428	0.0341272	24	NO CHANGE	NO CHANGE	UP
ENSMUSG00000021965	Ska3	0.000249109	0.436515	4.92583	4.76385	-0.161975	0.0699482	0.358332	0.0733176	-0.285014	0.0256397	17.8736	7.73684	-10.1368	0.0342417	24	DOWN	NO CHANGE	NO CHANGE
ENSMUSG00000051391	Ywhag	0.00256916	7.44e-05	9.57496	9.51085	-0.064107	0.202897	0.198231	0.193515	-0.00471573	0.946676	16.1489	19.1365	2.98756	0.0344915	24	NO CHANGE	DELAY	NO CHANGE
ENSMUSG00000092183	4930515G01Rik	0.376542	0.0501426	4.14184	4.2744	0.132561	0.0726775	0.0621393	0.156036	0.093897	0.36172	12.8436	2.43407	-10.4096	0.0345135	24	NO CHANGE	NO CHANGE	NO CHANGE
ENSMUSG00000021395	Spin1	0.000453222	0.00149579	8.14304	8.16413	0.0210866	0.598714	0.193809	0.114395	-0.0794138	0.16528	17.708	21.0767	3.36869	0.0345312	24	NO CHANGE	DELAY	NO CHANGE
ENSMUSG00000034401	Spata6	0.000758981	0.235398	5.25928	5.42864	0.169362	0.0160978	0.261847	0.0836876	-0.17816	0.0691167	21.7809	14.7114	-7.06956	0.0345444	24	NO CHANGE	NO CHANGE	UP
ENSMUSG00000029145	Eif2b4	0.0496136	0.0426553	8.00162	7.98651	-0.0151046	0.810487	0.144159	0.11915	-0.0250091	0.77893	7.17351	1.48615	-5.68736	0.0345451	24	NO CHANGE	ADVANCE	NO CHANGE
ENSMUSG00000005125	Ndrg1	4.51e-05	4.58e-05	6.7997	7.54283	0.743132	6.9e-07	0.649474	0.654471	0.00499667	0.978007	20.9901	23.2932	2.30313	0.0347686	24	NO CHANGE	DELAY	UP
ENSMUSG00000078931	Pdf	0.0454414	0.0878015	5.16616	5.28341	0.117247	0.195129	0.211651	0.138228	-0.0734232	0.563024	1.61925	19.2148	-6.40448	0.0349976	24	NO CHANGE	NO CHANGE	NO CHANGE
ENSMUSG00000023411	Nfatc4	0.0192129	0.15506	4.39506	4.35341	-0.0416563	0.612171	0.177718	0.135112	-0.042606	0.713671	8.13423	1.82522	-6.30901	0.035041	24	NO CHANGE	NO CHANGE	NO CHANGE
ENSMUSG00000032579	Hemk1	0.0014954	0.0986274	6.36949	6.41992	0.0504284	0.304712	0.199113	0.0719818	-0.127131	0.0710203	3.44346	9.40203	5.95857	0.0352397	24	NO CHANGE	NO CHANGE	NO CHANGE
ENSMUSG00000049164	Zfp518a	0.0304117	0.276572	5.78895	5.85172	0.062766	0.309419	0.142599	0.0676666	-0.0749324	0.390024	19.5447	3.83427	8.28959	0.0353252	24	NO CHANGE	NO CHANGE	NO CHANGE
ENSMUSG00000001739	Cldn15	0.00934393	0.168419	4.54397	4.6466	0.102624	0.276782	0.255572	0.138091	-0.117481	0.3775	23.0685	16.7039	-6.36462	0.0354244	24	NO CHANGE	NO CHANGE	NO CHANGE
ENSMUSG00000025907	Rb1cc1	0.0273928	0.114168	7.02518	7.05992	0.0347396	0.508437	0.130712	0.0805179	-0.050194	0.499341	6.79412	13.0988	6.30464	0.0355144	24	NO CHANGE	NO CHANGE	NO CHANGE
ENSMUSG00000042686	Jph1	0.280679	0.00622436	4.29023	4.26389	-0.026345	0.744742	0.10292	0.198994	0.0960747	0.402837	5.82552	22.5301	-7.2954	0.0355498	24	NO CHANGE	NO CHANGE	NO CHANGE
ENSMUSG00000032558	Nphp3	0.297526	0.026738	5.26621	5.22441	-0.0417967	0.596488	0.102636	0.131434	0.028798	0.796189	7.56647	23.5338	-8.03263	0.0355965	24	NO CHANGE	NO CHANGE	NO CHANGE
ENSMUSG00000032840	2410131K14Rik	0.0932317	0.0483397	5.9774	6.31172	0.334327	1.03e-05	0.116552	0.140809	0.0242574	0.798384	14.2125	20.3728	6.16033	0.0357015	24	NO CHANGE	NO CHANGE	UP
ENSMUSG00000040410	Fbxl4	0.105112	0.0171441	6.7567	6.83584	0.0791362	0.19487	0.11567	0.130796	0.0151255	0.859548	8.36198	2.61574	-5.74624	0.0357247	24	NO CHANGE	NO CHANGE	NO CHANGE
ENSMUSG00000110371	Gm9619	0.0558013	0.365374	4.57059	4.47584	-0.094752	0.105772	0.108013	0.0564664	-0.0515464	0.528293	23.641	9.1318	9.49076	0.0357767	24	NO CHANGE	NO CHANGE	NO CHANGE
ENSMUSG00000023262	Acy1	0.182404	0.0132811	6.71384	6.5759	-0.137941	0.0176808	0.0862575	0.130481	0.0442237	0.578577	10.1037	3.67421	-6.4295	0.0358501	24	NO CHANGE	NO CHANGE	DOWN
ENSMUSG00000024666	Tmem138	0.0097659	0.143938	5.47078	5.465	-0.00578136	0.930453	0.182923	0.102151	-0.0807719	0.390665	20.9899	3.101	6.11106	0.0359593	24	NO CHANGE	NO CHANGE	NO CHANGE
ENSMUSG00000028557	Rnf11	0.0397933	0.0138804	10.112	10.1632	0.0512509	0.423623	0.144374	0.163455	0.019081	0.832572	17.9383	22.7852	4.84697	0.0361301	24	NO CHANGE	DELAY	NO CHANGE
ENSMUSG00000022089	Bin3	0.0107385	0.00741648	6.99192	7.11561	0.123696	0.034648	0.169692	0.155274	-0.0144182	0.858052	2.24843	6.33579	4.08735	0.0362271	24	NO CHANGE	DELAY	UP
ENSMUSG00000032725	Folr2	0.000690627	0.106696	7.59463	7.36568	-0.228953	0.00956713	0.316173	0.149719	-0.166455	0.170071	21.0742	15.9257	-5.14858	0.0362706	24	NO CHANGE	NO CHANGE	DOWN
ENSMUSG00000021714	Cenpk	0.00138287	0.0150431	5.15273	5.12657	-0.0261525	0.692844	0.216885	0.190573	-0.0263123	0.778601	12.191	8.39645	-3.79458	0.0362939	24	NO CHANGE	ADVANCE	NO CHANGE
ENSMUSG00000040940	Arhgef1	0.0442251	0.126513	6.69734	6.72283	0.0254956	0.717266	0.152797	0.108912	-0.0438853	0.65952	3.08502	9.59581	6.51079	0.036396	24	NO CHANGE	NO CHANGE	NO CHANGE
ENSMUSG00000026566	Mpzl1	4.83e-05	1.98e-05	6.31071	6.75045	0.439739	6.8e-06	0.536989	0.325188	-0.211801	0.087462	21.4589	23.9987	2.53987	0.0364503	24	NO CHANGE	DELAY	UP
ENSMUSG00000027358	Bmp2	0.0385296	0.029216	6.97289	7.02008	0.0471837	0.464987	0.113157	0.174535	0.061378	0.501322	5.84299	0.280356	-5.56263	0.0364525	24	NO CHANGE	ADVANCE	NO CHANGE
ENSMUSG00000022353	Mtss1	0.00104913	0.054292	8.58571	8.34441	-0.241295	0.000562862	0.273625	0.114754	-0.158871	0.0895485	6.49118	11.5304	5.03924	0.0365386	24	NO CHANGE	NO CHANGE	DOWN
ENSMUSG00000035769	Xylb	0.019509	0.0204027	9.25328	9.08174	-0.171535	0.00151563	0.132772	0.121704	-0.0110679	0.877696	8.02779	12.6749	4.64712	0.0365792	24	NO CHANGE	DELAY	DOWN
ENSMUSG00000028354	Fmn2	0.0349876	0.00800658	4.14611	4.21506	0.0689568	0.347028	0.180041	0.18841	0.00836948	0.935336	3.65902	23.0681	-4.59094	0.0367194	24	NO CHANGE	ADVANCE	NO CHANGE
ENSMUSG00000041654	Slc39a11	0.00481597	0.0537719	7.86731	7.99706	0.129752	0.0127271	0.176099	0.0878444	-0.0882548	0.217577	13.2615	18.4869	5.22538	0.0367747	24	NO CHANGE	NO CHANGE	UP
ENSMUSG00000034152	Exoc3	0.00258429	0.096985	7.09096	7.02456	-0.0663982	0.230111	0.216044	0.0767453	-0.139299	0.0780075	22.9245	16.7128	-6.21173	0.036782	24	NO CHANGE	NO CHANGE	NO CHANGE
ENSMUSG00000051969	Tlr11	0.000722076	0.288821	4.33818	4.25536	-0.082817	0.214255	0.28771	0.0628574	-0.224852	0.0198798	0.479828	9.28995	8.81012	0.0368001	24	DOWN	NO CHANGE	NO CHANGE
ENSMUSG00000032382	Snx1	0.0287772	0.00834901	7.42461	7.46376	0.0391514	0.42881	0.101404	0.157766	0.0563617	0.420639	19.2508	23.9831	4.73229	0.0368043	24	NO CHANGE	DELAY	NO CHANGE
ENSMUSG00000024137	E4f1	0.113843	0.105896	6.06803	6.01802	-0.05001	0.414529	0.0890976	0.112694	0.0235965	0.784698	6.46738	23.3271	-7.14025	0.0371086	24	NO CHANGE	NO CHANGE	NO CHANGE
ENSMUSG00000028599	Tnfrsf1b	0.00404669	0.541517	6.99995	7.02562	0.0256751	0.665864	0.158497	0.0418995	-0.116597	0.169895	22.4211	10.4051	11.984	0.0371332	24	NO CHANGE	NO CHANGE	NO CHANGE
ENSMUSG00000057286	St6galnac2	0.0387357	0.239177	4.90283	5.07521	0.172388	0.0263996	0.174608	0.085247	-0.0893607	0.403698	19.6098	11.5741	-8.03576	0.0372375	24	NO CHANGE	NO CHANGE	UP
ENSMUSG00000078480	Mrpl48-ps	0.477565	0.0252368	4.20021	4.15933	-0.0408775	0.497242	0.0463819	0.132255	0.0858728	0.314878	15.5765	2.77626	11.1998	0.0373725	24	NO CHANGE	NO CHANGE	NO CHANGE
ENSMUSG00000102051	Ly6a2	0.00155874	0.00423829	4.47885	4.51483	0.0359745	0.650068	0.316979	0.221741	-0.0952385	0.397189	23.5171	3.07452	3.55746	0.0374086	24	NO CHANGE	DELAY	NO CHANGE
ENSMUSG00000014776	Nol3	0.0320219	4.57e-05	5.50484	5.20446	-0.300384	0.00193404	0.225407	0.423665	0.198258	0.130146	6.34248	10.0886	3.74616	0.0374322	24	NO CHANGE	DELAY	DOWN
ENSMUSG00000028948	Nol9	0.019264	0.225697	6.25207	6.28916	0.0370975	0.538075	0.151087	0.0747789	-0.0763085	0.371688	7.45383	0.139532	-7.3143	0.0375587	24	NO CHANGE	NO CHANGE	NO CHANGE
ENSMUSG00000044465	Fam160a2	0.446259	0.0440223	6.51609	6.45081	-0.0652777	0.240413	0.0466233	0.105017	0.058394	0.455509	10.4207	23.8715	-10.5491	0.0376246	24	NO CHANGE	NO CHANGE	NO CHANGE
ENSMUSG00000002948	Map2k7	0.0475635	0.178195	7.03189	6.97422	-0.0576698	0.289494	0.124155	0.0667898	-0.0573657	0.454717	5.53286	13.0261	7.49327	0.0376593	24	NO CHANGE	NO CHANGE	NO CHANGE
ENSMUSG00000032515	Csrnp1	0.000549937	0.0602932	5.3069	5.46236	0.155464	0.0111824	0.230916	0.11984	-0.111076	0.187167	3.37213	7.88534	4.51321	0.0377294	24	NO CHANGE	NO CHANGE	UP
ENSMUSG00000025190	Got1	0.00435543	0.0295692	8.97789	9.52534	0.547451	0.000364095	0.371241	0.37897	0.00772858	0.969301	19.148	14.7858	-4.36221	0.0377358	24	NO CHANGE	ADVANCE	UP
ENSMUSG00000050541	Adra1b	0.000285813	0.00583412	7.62826	7.4551	-0.173159	0.0169572	0.293886	0.219556	-0.0743306	0.454601	15.5559	18.7973	3.24132	0.037922	24	NO CHANGE	DELAY	DOWN
ENSMUSG00000066551	Hmgb1	0.000742926	0.0543909	8.70824	8.60613	-0.102108	0.0184928	0.140019	0.0958035	-0.0442156	0.457154	16.8555	12.5433	-4.31223	0.0379869	24	NO CHANGE	NO CHANGE	DOWN
ENSMUSG00000052812	Atad2b	0.172485	0.0339536	6.01217	6.01973	0.00755716	0.887626	0.0732819	0.123408	0.0501264	0.508542	16.8403	23.7329	6.89261	0.0382944	24	NO CHANGE	NO CHANGE	NO CHANGE
ENSMUSG00000021271	Zfp839	0.0258508	0.0201849	6.11936	6.46474	0.345377	0.000102575	0.177872	0.217086	0.0392138	0.732234	19.9367	0.71633	4.77965	0.038329	24	NO CHANGE	DELAY	UP
ENSMUSG00000095026	Gm3336	0.000312731	0.0619851	4.40619	4.2582	-0.147992	0.0486023	0.241273	0.170485	-0.0707877	0.495874	15.8826	20.1555	4.27287	0.0384128	24	NO CHANGE	NO CHANGE	DOWN
ENSMUSG00000028221	Pip4p2	7.8e-05	0.000190044	7.32866	7.2176	-0.11106	0.0832795	0.347222	0.238529	-0.108693	0.226357	18.0432	20.6425	2.59938	0.0384337	24	NO CHANGE	DELAY	NO CHANGE
ENSMUSG00000069808	Fam57a	0.000290356	0.0198559	5.6294	5.82209	0.192685	0.000634817	0.239112	0.123666	-0.115446	0.125241	18.5884	14.7122	-3.87629	0.03854	24	NO CHANGE	ADVANCE	UP
ENSMUSG00000037519	Ppfia1	0.062784	0.000920228	6.79713	6.90864	0.111513	0.0420335	0.122534	0.161957	0.0394227	0.60285	14.5131	18.9526	4.43942	0.0385582	24	NO CHANGE	NO CHANGE	UP
ENSMUSG00000046562	Unc119b	5.08e-05	0.00147548	7.56769	7.66425	0.0965644	0.0308273	0.213021	0.16226	-0.0507611	0.410907	18.7602	21.4906	2.7304	0.0386317	24	NO CHANGE	DELAY	UP
ENSMUSG00000045411	2410002F23Rik	2.79e-05	0.00173031	6.26258	6.30321	0.0406248	0.666546	0.510165	0.32793	-0.182235	0.175973	5.16307	2.39706	-2.76601	0.0387437	24	NO CHANGE	ADVANCE	NO CHANGE
ENSMUSG00000033400	Agl	0.00251608	0.0503982	7.71003	7.60384	-0.106192	0.0738688	0.236057	0.0922216	-0.143835	0.0864189	8.27527	13.7698	5.49449	0.0388082	24	NO CHANGE	NO CHANGE	NO CHANGE
ENSMUSG00000035930	Chst4	0.178715	0.297395	4.09974	4.19751	0.0977677	0.260925	0.103871	0.102198	-0.00167344	0.989061	0.980368	10.5604	9.58006	0.0391059	24	NO CHANGE	NO CHANGE	NO CHANGE
ENSMUSG00000038717	Atp5l	0.238469	0.0524175	5.64224	5.59529	-0.0469518	0.397199	0.0717318	0.103438	0.031706	0.685025	9.51739	1.94447	-7.57292	0.0391589	24	NO CHANGE	NO CHANGE	NO CHANGE
ENSMUSG00000024566	Atp9b	0.0268886	0.402113	6.94417	6.94864	0.0044682	0.923191	0.12178	0.0344738	-0.0873061	0.187406	23.1595	10.4524	11.293	0.0391742	24	NO CHANGE	NO CHANGE	NO CHANGE
ENSMUSG00000024247	Pkdcc	0.00320503	0.28736	8.12465	8.60047	0.47582	0.000115516	0.370601	0.122688	-0.247914	0.124715	12.5844	20.39	7.80563	0.0393373	24	NO CHANGE	NO CHANGE	UP
ENSMUSG00000028863	Meaf6	0.148064	0.0615192	6.76626	6.71499	-0.0512615	0.373449	0.0912564	0.10454	0.0132837	0.869857	18.6734	1.4057	6.73229	0.039383	24	NO CHANGE	NO CHANGE	NO CHANGE
ENSMUSG00000050910	Cdr2l	0.0374636	0.238585	5.4976	5.44368	-0.053917	0.4449	0.1789	0.0695641	-0.109336	0.275089	18.8679	3.61978	8.75192	0.0395268	24	NO CHANGE	NO CHANGE	NO CHANGE
ENSMUSG00000022241	Tars	8.77e-08	1.44e-06	8.83512	8.84407	0.00894914	0.901457	0.559062	0.487409	-0.0716529	0.484535	19.8969	21.4834	1.58645	0.0396002	24	NO CHANGE	DELAY	NO CHANGE
ENSMUSG00000032583	Mon1a	0.0483687	0.0511885	6.70577	6.59807	-0.107697	0.01728	0.0969006	0.0836915	-0.0132091	0.83082	3.97391	9.53515	5.56123	0.0397316	24	NO CHANGE	NO CHANGE	DOWN
ENSMUSG00000084174	Sycn	0.037115	0.0375433	4.12233	4.38524	0.262909	0.244721	0.291568	0.636389	0.344821	0.280122	1.53792	18.7223	-6.81559	0.0397396	24	NO CHANGE	ADVANCE	NO CHANGE
ENSMUSG00000035944	Ttc38	0.0328397	0.0919489	8.16388	8.26195	0.0980675	0.135767	0.13947	0.119615	-0.0198553	0.828682	8.12281	13.8755	5.75269	0.0398875	24	NO CHANGE	NO CHANGE	NO CHANGE
ENSMUSG00000002010	Idh3g	0.00161451	0.00204461	8.56228	8.42655	-0.13573	0.0538425	0.246245	0.241924	-0.00432092	0.964593	7.46167	10.6722	3.21057	0.0399541	24	NO CHANGE	DELAY	NO CHANGE
ENSMUSG00000026077	Npas2	0.000236779	0.0019332	5.34725	6.23667	0.889426	6.93e-06	0.922179	0.456076	-0.466103	0.0640795	18.6035	22.0354	3.43185	0.0400143	24	NO CHANGE	DELAY	UP
ENSMUSG00000021890	Eaf1	4.68e-05	0.473209	7.29314	7.29095	-0.00218287	0.965136	0.263855	0.0347012	-0.229154	0.00218818	9.53245	21.1966	11.6641	0.0402869	24	DOWN	NO CHANGE	NO CHANGE
ENSMUSG00000118504	4933434E20Rik	0.0287853	0.0529696	4.56978	4.69206	0.122277	0.0177709	0.105321	0.110419	0.0050984	0.942354	1.79825	7.05318	5.25492	0.0403452	24	NO CHANGE	NO CHANGE	UP
ENSMUSG00000031214	Ophn1	0.435982	0.00815869	5.17539	5.37141	0.196012	0.0135699	0.06715	0.194263	0.127113	0.243977	20.9928	6.6775	9.68468	0.0403574	24	NO CHANGE	NO CHANGE	UP
ENSMUSG00000085355	3010003L21Rik	0.0138361	0.409309	5.01236	5.26031	0.247945	0.00105719	0.208115	0.0527618	-0.155353	0.126521	4.97215	17.8402	-11.1319	0.0403878	24	NO CHANGE	NO CHANGE	UP
ENSMUSG00000018102	H2bc4	9.66e-06	0.00168152	11.0892	10.7606	-0.328636	1.22e-07	0.28225	0.196032	-0.0862181	0.244931	19.8319	17.2382	-2.59367	0.0404277	24	NO CHANGE	ADVANCE	DOWN
ENSMUSG00000020941	Map3k14	0.0144069	0.420583	5.70784	5.65943	-0.0484145	0.49293	0.185749	0.0577967	-0.127952	0.203204	22.4752	12.232	-10.2432	0.0404604	24	NO CHANGE	NO CHANGE	NO CHANGE
ENSMUSG00000085112	A530072M11Rik	0.313778	0.00169152	4.24566	4.16579	-0.0798655	0.240131	0.0722038	0.230128	0.157925	0.103149	13.3269	21.1831	7.85621	0.0404959	24	NO CHANGE	NO CHANGE	NO CHANGE
ENSMUSG00000028582	Cc2d1b	0.0019851	0.523687	6.9656	7.10123	0.135633	0.0113629	0.165448	0.0358258	-0.129622	0.0807851	8.16095	19.9712	11.8103	0.0405473	24	NO CHANGE	NO CHANGE	UP
ENSMUSG00000040339	Fam102b	0.0104312	0.0834848	5.68023	5.9154	0.23517	0.00074952	0.160518	0.129881	-0.0306372	0.739317	7.10814	12.2751	5.16697	0.0406912	24	NO CHANGE	NO CHANGE	UP
ENSMUSG00000029823	Luc7l2	0.028132	0.00385364	8.06264	8.03503	-0.0276071	0.629285	0.149102	0.160689	0.0115877	0.885929	6.80025	10.9894	4.18913	0.0407245	24	NO CHANGE	DELAY	NO CHANGE
ENSMUSG00000020455	Trim11	0.0192085	0.344329	6.6343	6.63276	-0.00154411	0.97905	0.146921	0.0570532	-0.0898673	0.283178	1.9924	17.1303	-8.86213	0.0407681	24	NO CHANGE	NO CHANGE	NO CHANGE
ENSMUSG00000042978	Sbk1	0.0120291	0.0743108	6.39012	5.99868	-0.391443	9.06e-05	0.269439	0.15419	-0.115249	0.372518	5.22755	10.6721	5.4445	0.0408653	24	NO CHANGE	NO CHANGE	DOWN
ENSMUSG00000003527	Ess2	0.0646325	0.221571	5.80408	5.85439	0.0503152	0.474958	0.153911	0.0746754	-0.0792354	0.426631	21.8567	6.22584	8.36916	0.0409349	24	NO CHANGE	NO CHANGE	NO CHANGE
ENSMUSG00000029191	Rfc1	0.00109034	0.00753633	7.06099	7.11991	0.0589238	0.245597	0.211485	0.128263	-0.0832217	0.246206	8.19712	11.8721	3.67498	0.0409782	24	NO CHANGE	DELAY	NO CHANGE
ENSMUSG00000022434	Fam118a	0.000646275	0.011324	5.90076	6.01823	0.117463	0.0962678	0.280996	0.18835	-0.0926454	0.348118	3.6283	0.0741569	-3.55414	0.0409882	24	NO CHANGE	ADVANCE	NO CHANGE
ENSMUSG00000040722	Scamp5	0.00070055	0.0135105	6.89677	7.19154	0.294768	1.1e-05	0.247164	0.150208	-0.096956	0.252458	7.30133	3.5946	-3.70672	0.0410132	24	NO CHANGE	ADVANCE	UP
ENSMUSG00000086288	Gm15265	0.0234438	0.166851	4.19243	4.13261	-0.059818	0.373069	0.183029	0.0812531	-0.101776	0.284897	8.97364	16.1775	7.20383	0.0410309	24	NO CHANGE	NO CHANGE	NO CHANGE
ENSMUSG00000095362	Gm14325	0.276583	0.0446018	4.44563	4.41785	-0.0277812	0.771766	0.110207	0.195518	0.0853108	0.529567	21.6152	5.59432	7.9791	0.0410838	24	NO CHANGE	NO CHANGE	NO CHANGE
ENSMUSG00000056260	Lrif1	0.358515	0.120973	6.00902	5.88601	-0.123013	0.0240658	0.040911	0.097298	0.056387	0.452264	23.8131	11.0222	11.2091	0.0412299	24	NO CHANGE	NO CHANGE	DOWN
ENSMUSG00000021693	Kif2a	0.00252335	0.32514	6.40703	6.43645	0.0294246	0.565109	0.141287	0.0591947	-0.082092	0.259134	23.597	7.06168	7.46471	0.0415344	24	NO CHANGE	NO CHANGE	NO CHANGE
ENSMUSG00000053552	Ebf4	0.402035	0.0107885	4.32523	4.37587	0.0506394	0.4632	0.0720231	0.133164	0.0611409	0.530761	14.1884	5.51743	-8.67096	0.0415409	24	NO CHANGE	NO CHANGE	NO CHANGE
ENSMUSG00000059288	Cdyl	0.439241	0.0367198	5.39496	5.42889	0.033929	0.624093	0.0534653	0.155333	0.101867	0.30058	10.9593	21.8724	10.9131	0.0416203	24	NO CHANGE	NO CHANGE	NO CHANGE
ENSMUSG00000033450	Tagap	0.0327026	0.071169	4.69431	4.77303	0.0787136	0.303781	0.196334	0.121108	-0.0752267	0.485587	6.1728	12.0577	5.88489	0.0417358	24	NO CHANGE	NO CHANGE	NO CHANGE
ENSMUSG00000019916	P4ha1	3.87e-05	8.92e-06	6.57654	6.49241	-0.0841283	0.171548	0.331102	0.331208	0.000105537	0.999021	15.8945	13.8259	-2.06864	0.0420721	24	NO CHANGE	ADVANCE	NO CHANGE
ENSMUSG00000039960	Rhou	1.45e-07	0.000474963	9.00187	9.17504	0.173177	0.00196134	0.331278	0.249812	-0.0814656	0.278179	19.3827	21.487	2.1043	0.0421763	24	NO CHANGE	DELAY	UP
ENSMUSG00000104876	Trdc	0.349366	0.0118337	4.51464	4.86643	0.35179	0.00107614	0.103319	0.252768	0.149449	0.297393	9.2584	0.878918	-8.37948	0.042257	24	NO CHANGE	NO CHANGE	UP
ENSMUSG00000025578	Cbx8	0.532409	0.026248	5.44989	5.35976	-0.0901248	0.140714	0.0455332	0.108541	0.0630077	0.462064	8.7332	21.3014	-11.4318	0.0423753	24	NO CHANGE	NO CHANGE	NO CHANGE
ENSMUSG00000024293	Esco1	0.00243274	0.418539	5.94058	6.04629	0.105706	0.0156718	0.152158	0.0327034	-0.119455	0.0505885	9.19237	22.6983	-10.494	0.0424208	24	NO CHANGE	NO CHANGE	UP
ENSMUSG00000060675	Plaat3	0.0151046	0.144013	6.61857	6.75098	0.132413	0.188042	0.280725	0.138497	-0.142229	0.315272	1.11934	7.48579	6.36645	0.042514	24	NO CHANGE	NO CHANGE	NO CHANGE
ENSMUSG00000024158	Hagh	0.00104554	0.0181315	10.2677	10.1193	-0.148367	0.0127671	0.140906	0.183574	0.0426682	0.599585	20.2822	16.2101	-4.07205	0.0427788	24	NO CHANGE	ADVANCE	DOWN
ENSMUSG00000037196	Pacrg	0.00935705	0.467875	4.29214	4.46927	0.177125	0.0901679	0.247135	0.0855693	-0.161566	0.269614	7.0588	17.1375	10.0787	0.0427796	24	NO CHANGE	NO CHANGE	NO CHANGE
ENSMUSG00000107304	Gm43775	0.0628219	0.107213	4.85283	4.86549	0.012653	0.892153	0.179518	0.158405	-0.0211128	0.872912	7.82319	14.0549	6.23173	0.0428046	24	NO CHANGE	NO CHANGE	NO CHANGE
ENSMUSG00000045775	Slc16a5	0.102893	0.0147946	7.85472	7.39025	-0.464462	0.000371669	0.189151	0.340933	0.151781	0.376101	2.74705	8.53354	5.78649	0.0428484	24	NO CHANGE	NO CHANGE	DOWN
ENSMUSG00000021635	Rad17	0.0476744	0.210459	6.71204	6.70603	-0.00601024	0.911768	0.102334	0.0758345	-0.0264996	0.72991	3.17301	20.1186	-7.05437	0.0429854	24	NO CHANGE	NO CHANGE	NO CHANGE
ENSMUSG00000025198	Erlin1	0.00565424	0.0865017	7.98839	7.85424	-0.134154	0.0219197	0.180212	0.0974184	-0.0827936	0.30489	6.28717	11.5209	5.23368	0.0433475	24	NO CHANGE	NO CHANGE	DOWN
ENSMUSG00000053684	BC048403	0.0335336	0.00983368	4.74852	4.79909	0.0505787	0.402067	0.138845	0.165872	0.0270271	0.750666	1.78795	6.25357	4.46562	0.0433558	24	NO CHANGE	DELAY	NO CHANGE
ENSMUSG00000046818	Ddit4l	0.00150436	0.0715195	6.38885	6.7079	0.319054	0.0011011	0.37436	0.147539	-0.226821	0.0853908	17.4104	22.6859	5.27551	0.0434354	24	NO CHANGE	NO CHANGE	UP
ENSMUSG00000038095	Sbno1	0.0700756	0.0251786	7.70541	7.69825	-0.00716618	0.890864	0.0979281	0.126569	0.0286406	0.698415	4.39392	9.72292	5.329	0.0435167	24	NO CHANGE	NO CHANGE	NO CHANGE
ENSMUSG00000000359	Rem1	0.143647	0.0104972	4.8936	5.04164	0.148037	0.0271152	0.107833	0.161888	0.0540544	0.557523	13.0833	7.35748	-5.72582	0.0435673	24	NO CHANGE	NO CHANGE	UP
ENSMUSG00000063801	Ap3s2	0.000191979	0.000538112	6.99398	6.98439	-0.00959003	0.821391	0.216197	0.14514	-0.0710568	0.240642	7.80371	5.02233	-2.78139	0.0438018	24	NO CHANGE	ADVANCE	NO CHANGE
ENSMUSG00000074415	Mir100hg	0.0112671	0.234556	4.51113	4.56719	0.0560518	0.496023	0.219604	0.102948	-0.116656	0.317981	5.80646	12.7517	6.94521	0.0440028	24	NO CHANGE	NO CHANGE	NO CHANGE
ENSMUSG00000096956	Snhg18	0.120826	0.0242437	6.60315	6.73153	0.128384	0.0978266	0.102852	0.209619	0.106766	0.325115	13.4522	6.94013	-6.51208	0.0440395	24	NO CHANGE	NO CHANGE	NO CHANGE
ENSMUSG00000032295	Man2c1	0.0409948	0.00749658	6.92205	6.89661	-0.025444	0.663096	0.131065	0.164818	0.0337528	0.682764	7.28236	11.7621	4.47977	0.0441913	24	NO CHANGE	DELAY	NO CHANGE
ENSMUSG00000042474	Fcmr	0.0194107	0.14442	4.52326	4.46772	-0.055534	0.43054	0.169536	0.109855	-0.0596809	0.548536	2.34165	20.3463	-5.99535	0.0442498	24	NO CHANGE	NO CHANGE	NO CHANGE
ENSMUSG00000006288	Ttc5	0.000287307	0.000856611	6.20028	6.27418	0.0738942	0.0918723	0.17487	0.17575	0.000879722	0.988482	1.27415	4.00896	2.73481	0.0444504	24	NO CHANGE	DELAY	NO CHANGE
ENSMUSG00000030600	Lrfn1	0.0202368	0.181048	4.29901	4.39312	0.0941109	0.253843	0.202666	0.113466	-0.0891997	0.442462	7.31325	13.8126	6.49933	0.0445501	24	NO CHANGE	NO CHANGE	NO CHANGE
ENSMUSG00000028397	Kdm4c	0.0208655	0.140332	5.05087	5.28847	0.237603	0.000114063	0.107526	0.101421	-0.00610535	0.938725	21.1058	3.08973	5.98389	0.0445951	24	NO CHANGE	NO CHANGE	UP
ENSMUSG00000036478	Btg1	3.27e-07	0.000533891	8.09812	8.27487	0.17675	0.0291965	0.615618	0.294204	-0.321414	0.00585786	17.1136	19.4436	2.32998	0.0447734	24	DOWN	DELAY	UP
ENSMUSG00000054499	Dedd2	2.39e-05	0.0668468	6.64574	6.59339	-0.0523484	0.502928	0.449772	0.137319	-0.312454	0.00671439	3.89539	8.55469	4.6593	0.0448474	24	DOWN	NO CHANGE	NO CHANGE
ENSMUSG00000108353	Gm45205	0.038397	0.0864047	4.21369	4.42531	0.211622	0.00816779	0.187353	0.119672	-0.067681	0.533431	23.893	5.84924	5.95621	0.0452783	24	NO CHANGE	NO CHANGE	UP
ENSMUSG00000033166	Dis3	0.0176523	0.00753029	5.85952	5.90397	0.0444516	0.462607	0.149042	0.183232	0.0341906	0.688842	4.50197	8.58921	4.08724	0.045294	24	NO CHANGE	DELAY	NO CHANGE
ENSMUSG00000034641	Cd300ld	0.0232348	0.274721	8.1263	8.1088	-0.0174991	0.79357	0.155064	0.0778538	-0.0772102	0.41593	3.87411	11.3977	7.52355	0.045392	24	NO CHANGE	NO CHANGE	NO CHANGE
ENSMUSG00000021886	Gpr65	0.0147653	0.126046	6.09144	6.16863	0.0771844	0.266632	0.190096	0.104227	-0.0858686	0.380851	3.56178	9.46703	5.90526	0.0455421	24	NO CHANGE	NO CHANGE	NO CHANGE
ENSMUSG00000026728	Vim	0.00707653	0.148043	9.86562	10.2596	0.393965	1.76e-05	0.156894	0.153597	-0.00329678	0.977265	16.8271	10.9956	-5.83146	0.0455746	24	NO CHANGE	NO CHANGE	UP
ENSMUSG00000051166	Eml5	0.000308364	0.0533352	4.80463	4.88424	0.0796113	0.244926	0.282399	0.142216	-0.140183	0.149466	4.7855	8.96816	4.18266	0.0456015	24	NO CHANGE	NO CHANGE	NO CHANGE
ENSMUSG00000097863	1010001B22Rik	0.408319	0.0113989	4.29711	4.35199	0.0548873	0.466865	0.0643377	0.203034	0.138696	0.196648	9.21612	23.6246	-9.59153	0.0456016	24	NO CHANGE	NO CHANGE	NO CHANGE
ENSMUSG00000057554	Lgals8	0.000220986	9.94e-05	9.35487	9.26314	-0.0917256	0.046697	0.204213	0.208711	0.00449744	0.943691	2.6165	0.204582	-2.41192	0.0456968	24	NO CHANGE	ADVANCE	DOWN
ENSMUSG00000026466	Tor1aip1	0.00720215	0.0280492	8.06651	8.05428	-0.012225	0.804036	0.147733	0.1139	-0.0338333	0.627629	20.5132	0.780982	4.26778	0.0457745	24	NO CHANGE	DELAY	NO CHANGE
ENSMUSG00000039046	Usp6nl	0.241053	0.0707805	6.19269	6.36369	0.171004	0.00426948	0.0681736	0.107887	0.0397135	0.622339	7.72851	0.00732625	-7.72118	0.0457815	24	NO CHANGE	NO CHANGE	UP
ENSMUSG00000049288	Lix1l	0.0816276	0.0147435	5.90068	6.12897	0.22829	0.000245236	0.100174	0.156926	0.0567527	0.48494	19.4173	0.719411	5.30216	0.0458372	24	NO CHANGE	NO CHANGE	UP
ENSMUSG00000006154	Eps8l1	0.0965275	0.240696	4.81013	4.83583	0.0257078	0.738003	0.145215	0.0826999	-0.0625154	0.56568	1.20781	16.8596	-8.34818	0.0459115	24	NO CHANGE	NO CHANGE	NO CHANGE
ENSMUSG00000027356	Fermt1	0.00365123	0.350618	4.7085	5.13893	0.430429	0.000442937	0.339954	0.115668	-0.224286	0.167381	14.3111	6.21091	-8.1002	0.0459132	24	NO CHANGE	NO CHANGE	UP
ENSMUSG00000021373	Cap2	0.0296427	0.266398	4.06272	4.27918	0.216458	0.0128225	0.195711	0.094368	-0.101343	0.394321	0.677139	16.9831	-7.69407	0.0459948	24	NO CHANGE	NO CHANGE	UP
ENSMUSG00000026692	Fmo4	0.0609319	0.00312846	6.12482	6.12639	0.00156681	0.984966	0.20309	0.187138	-0.0159519	0.892104	6.56671	1.85015	-4.71656	0.0460392	24	NO CHANGE	NO CHANGE	NO CHANGE
ENSMUSG00000046160	Olig1	0.00154856	0.00391747	5.3104	5.19557	-0.114838	0.237682	0.346842	0.312132	-0.0347099	0.799189	12.6966	15.9405	3.24397	0.0460967	24	NO CHANGE	DELAY	NO CHANGE
ENSMUSG00000020641	Rsad2	0.0762325	0.000147548	6.90474	7.1634	0.258661	0.00851959	0.168969	0.446789	0.277821	0.0420973	21.2296	1.87966	4.65005	0.0463036	24	UP	NO CHANGE	UP
ENSMUSG00000009646	Pla2g12b	8.43e-06	0.000543201	8.64016	8.768	0.127835	0.00713269	0.273032	0.177691	-0.0953406	0.143219	20.3875	22.7668	2.37929	0.0463544	24	NO CHANGE	DELAY	UP
ENSMUSG00000035472	Slc25a21	0.00790778	0.572885	6.26913	6.3127	0.043565	0.538803	0.151489	0.0486699	-0.10282	0.306961	9.45734	21.5656	-11.8917	0.0464322	24	NO CHANGE	NO CHANGE	NO CHANGE
ENSMUSG00000061536	Sec22c	0.00375922	0.0209457	6.06231	5.95322	-0.109092	0.203944	0.266524	0.217638	-0.0488855	0.684687	4.28799	0.357607	-3.93038	0.0464489	24	NO CHANGE	ADVANCE	NO CHANGE
ENSMUSG00000050705	2310061I04Rik	0.0359215	0.0900586	7.72701	7.66718	-0.0598246	0.295567	0.143713	0.08466	-0.0590534	0.463834	9.0578	15.1219	6.06413	0.0466087	24	NO CHANGE	NO CHANGE	NO CHANGE
ENSMUSG00000024056	Ndc80	6.95e-05	0.00971574	4.99409	4.97563	-0.0184574	0.816302	0.379612	0.230299	-0.149313	0.188355	17.0729	13.9326	-3.14033	0.0466195	24	NO CHANGE	ADVANCE	NO CHANGE
ENSMUSG00000058486	Wdr91	0.0284485	0.0115259	6.0225	6.19391	0.17141	0.0313803	0.205538	0.179824	-0.025714	0.81442	19.0704	23.5242	4.45381	0.0466375	24	NO CHANGE	DELAY	UP
ENSMUSG00000022033	Pbk	1.26e-11	0.000639408	6.03991	5.99094	-0.0489762	0.610819	0.855095	0.47478	-0.380315	0.0073869	16.5589	14.7588	-1.80008	0.0468536	24	DOWN	ADVANCE	NO CHANGE
ENSMUSG00000048707	Tprn	0.236111	0.00329602	5.75513	5.89267	0.137533	0.0350021	0.0835882	0.18959	0.106002	0.241717	19.2524	1.70746	6.4551	0.0468757	24	NO CHANGE	NO CHANGE	UP
ENSMUSG00000019715	Gle1	0.00590473	2.12e-05	7.27182	7.34675	0.0749373	0.055954	0.133052	0.173801	0.0407484	0.453953	4.65405	1.83389	-2.82016	0.0470297	24	NO CHANGE	ADVANCE	NO CHANGE
ENSMUSG00000025747	Tyms	6.88e-08	0.000670043	7.05562	7.12944	0.0738204	0.242108	0.415031	0.285035	-0.129997	0.147032	15.1099	13.0405	-2.06934	0.047068	24	NO CHANGE	ADVANCE	NO CHANGE
ENSMUSG00000038495	Otud7b	0.00408333	0.0134199	7.26664	7.19125	-0.0753903	0.135935	0.141271	0.147783	0.00651203	0.926459	9.24361	13.0362	3.79256	0.0471942	24	NO CHANGE	DELAY	NO CHANGE
ENSMUSG00000015627	Gata5	0.421984	0.00704504	4.16654	4.26909	0.102549	0.214019	0.0681284	0.236861	0.168732	0.14957	9.28498	23.59	-9.69495	0.0471959	24	NO CHANGE	NO CHANGE	NO CHANGE
ENSMUSG00000032060	Cryab	0.0653912	0.00578961	6.40259	6.58976	0.187163	0.0650896	0.21692	0.258383	0.0414628	0.768134	17.1592	12.5187	-4.6405	0.0473867	24	NO CHANGE	NO CHANGE	NO CHANGE
ENSMUSG00000025001	Hells	2.38e-07	0.0118806	5.26319	5.30706	0.0438728	0.611584	0.499682	0.278752	-0.220931	0.0756069	8.90441	11.6513	2.7469	0.0475103	24	NO CHANGE	DELAY	NO CHANGE
ENSMUSG00000016283	H2-M2	0.00883747	0.172875	5.40916	5.73255	0.323385	0.00417584	0.342411	0.131682	-0.210729	0.170032	4.44962	21.6777	-6.77194	0.0475138	24	NO CHANGE	NO CHANGE	UP
ENSMUSG00000066232	Ipo7	0.00987711	0.0706551	8.18636	8.19345	0.00709296	0.892921	0.167762	0.0849311	-0.0828306	0.269796	9.22538	14.6118	5.38639	0.0476533	24	NO CHANGE	NO CHANGE	NO CHANGE
ENSMUSG00000095677	Dynlt1f	2.42e-05	0.0492736	6.16182	6.18095	0.0191232	0.779518	0.312881	0.159477	-0.153404	0.1175	18.2333	14.5112	-3.72212	0.0476806	24	NO CHANGE	ADVANCE	NO CHANGE
ENSMUSG00000114456	H2bc9	0.0773975	0.000496217	4.35262	4.41358	0.0609631	0.458467	0.177299	0.265249	0.0879496	0.449536	18.99	14.6882	-4.30181	0.0479241	24	NO CHANGE	NO CHANGE	NO CHANGE
ENSMUSG00000023909	Paqr4	0.0160757	0.000930523	5.53917	5.47813	-0.0610407	0.27715	0.141572	0.218519	0.0769467	0.332001	14.3729	10.7416	-3.63136	0.0479335	24	NO CHANGE	ADVANCE	NO CHANGE
ENSMUSG00000027412	Lpin3	0.000641719	0.00705647	5.71175	5.79266	0.0809085	0.275391	0.272324	0.23309	-0.0392333	0.706647	6.4874	3.27102	-3.21638	0.0480141	24	NO CHANGE	ADVANCE	NO CHANGE
ENSMUSG00000035566	Pcdh17	0.045609	0.00295475	5.32483	5.4403	0.115471	0.133464	0.155536	0.261057	0.105521	0.328429	4.43712	8.8288	4.39169	0.0481063	24	NO CHANGE	DELAY	NO CHANGE
ENSMUSG00000024750	Zfand5	3.33e-05	4.85e-05	9.05913	9.24237	0.183249	0.00586725	0.335137	0.317584	-0.0175531	0.84507	19.3188	21.4444	2.12569	0.0484838	24	NO CHANGE	DELAY	UP
ENSMUSG00000040359	Ufl1	0.000712535	0.0118412	6.9993	6.90458	-0.0947252	0.0673745	0.167751	0.158231	-0.0095196	0.894487	5.36415	1.96511	-3.39904	0.0486783	24	NO CHANGE	ADVANCE	NO CHANGE
ENSMUSG00000037465	Klf10	0.15554	0.0272354	7.2688	7.17577	-0.0930325	0.3926	0.147829	0.271967	0.124138	0.419655	3.8205	10.2483	6.42778	0.0487884	24	NO CHANGE	NO CHANGE	NO CHANGE
ENSMUSG00000031432	Prps1	0.00111554	0.0143053	7.1365	7.11208	-0.0244237	0.67466	0.224805	0.149356	-0.0754493	0.361088	8.45319	4.85653	-3.59666	0.0490017	24	NO CHANGE	ADVANCE	NO CHANGE
ENSMUSG00000117698	BC037704	0.31902	0.0101816	4.38559	4.33863	-0.0469632	0.551853	0.0871699	0.198979	0.111809	0.318391	13.0107	5.41812	-7.59261	0.0490372	24	NO CHANGE	NO CHANGE	NO CHANGE
ENSMUSG00000040594	Ranbp17	0.0377922	0.0504966	4.18641	4.28111	0.0946969	0.280474	0.19839	0.173528	-0.024862	0.840135	9.83445	4.70097	-5.13349	0.0490722	24	NO CHANGE	NO CHANGE	NO CHANGE
ENSMUSG00000081400	Gm13680	0.0269202	0.181806	4.40214	4.50855	0.106409	0.051741	0.132866	0.0694547	-0.0634111	0.403612	3.80795	10.4918	6.68381	0.0490788	24	NO CHANGE	NO CHANGE	NO CHANGE
ENSMUSG00000039887	Alg14	0.000216636	0.000670848	7.7334	7.87917	0.145765	0.0136627	0.287866	0.188918	-0.0989484	0.223462	17.2835	20.0579	2.77444	0.0491477	24	NO CHANGE	DELAY	UP
ENSMUSG00000029195	Klb	5.55e-05	0.133125	6.12431	5.92084	-0.203465	0.00474507	0.34395	0.106401	-0.23755	0.0179946	2.75973	7.95129	5.19156	0.0492421	24	DOWN	NO CHANGE	DOWN
ENSMUSG00000053436	Mapk14	0.00746803	0.0300359	8.81185	8.7303	-0.0815549	0.104314	0.143908	0.115494	-0.0284146	0.6846	20.4046	16.19	-4.2146	0.0494454	24	NO CHANGE	ADVANCE	NO CHANGE
ENSMUSG00000097493	9930014A18Rik	0.00301988	0.0462731	4.75562	4.68382	-0.0717973	0.250624	0.20485	0.131627	-0.0732222	0.405624	2.33356	6.63289	4.29932	0.0495411	24	NO CHANGE	DELAY	NO CHANGE
ENSMUSG00000021765	Fst	0.000864011	0.0304086	5.52724	5.5551	0.0278645	0.697636	0.281675	0.162146	-0.119529	0.242068	16.8487	12.9341	-3.91459	0.0495949	24	NO CHANGE	ADVANCE	NO CHANGE
ENSMUSG00000024878	Cbwd1	0.179513	0.00714786	5.17179	5.34654	0.174745	0.0109574	0.0957861	0.185096	0.0893098	0.341521	15.2505	9.29315	-5.95735	0.0496567	24	NO CHANGE	NO CHANGE	UP
ENSMUSG00000062929	Cfl2	0.0442621	0.0582932	8.99367	8.99566	0.00199085	0.97706	0.141982	0.142626	0.0006439	0.994753	18.5023	23.7823	5.28	0.0496965	24	NO CHANGE	NO CHANGE	NO CHANGE
ENSMUSG00000034898	Filip1	0.0559605	0.186326	4.38136	4.34357	-0.037793	0.650689	0.171427	0.110613	-0.0608142	0.606531	22.8815	5.75584	6.87431	0.0499494	24	NO CHANGE	NO CHANGE	NO CHANGE
ENSMUSG00000103703	Gm42568	0.0356865	0.31927	4.5063	4.35868	-0.147622	0.0757045	0.195959	0.0757916	-0.120167	0.300504	6.96969	22.1343	-8.83543	0.0500936	24	NO CHANGE	NO CHANGE	NO CHANGE
ENSMUSG00000029994	Anxa4	0.0194529	0.0213122	9.13169	9.21373	0.0820408	0.056196	0.0866434	0.119803	0.0331593	0.57761	10.5374	5.95293	-4.58447	0.0501187	24	NO CHANGE	NO CHANGE	NO CHANGE
ENSMUSG00000036368	Rmdn2	0.00509775	0.0126017	7.47779	7.62115	0.143354	0.0620503	0.192287	0.234698	0.042411	0.690423	18.5119	22.3844	3.87246	0.0501652	24	NO CHANGE	NO CHANGE	NO CHANGE
ENSMUSG00000030718	Ppme1	0.215108	0.0580468	6.52492	6.55465	0.0297291	0.636907	0.0756632	0.131686	0.0560228	0.529789	22.2655	5.60372	7.33822	0.0502471	24	NO CHANGE	NO CHANGE	NO CHANGE
ENSMUSG00000113326	Gm47586	0.0024606	0.0409051	5.17517	5.1966	0.0214272	0.814616	0.304891	0.20243	-0.102461	0.429462	5.24383	9.38574	4.14191	0.0504749	24	NO CHANGE	NO CHANGE	NO CHANGE
ENSMUSG00000052435	Cebpe	0.0056921	0.0135826	5.62326	5.4982	-0.125067	0.102297	0.257233	0.175296	-0.0819378	0.443391	3.26682	23.2952	-3.97161	0.0507135	24	NO CHANGE	NO CHANGE	NO CHANGE
ENSMUSG00000040459	Arglu1	0.00175795	0.0262448	7.8567	7.84722	-0.00948553	0.891178	0.24042	0.168941	-0.0714791	0.467366	23.5787	19.7494	-3.82934	0.0507868	24	NO CHANGE	NO CHANGE	NO CHANGE
ENSMUSG00000074212	Dnajb14	0.000155808	0.0208968	7.15179	7.19143	0.0396455	0.339951	0.172563	0.11071	-0.0618528	0.293031	13.0755	16.4595	3.38403	0.0508932	24	NO CHANGE	NO CHANGE	NO CHANGE
ENSMUSG00000025194	Abcc2	5.95e-07	0.00168601	9.74922	9.74164	-0.00757487	0.885437	0.393935	0.173883	-0.220052	0.00480672	7.20193	4.68197	-2.51996	0.0510692	24	DOWN	NO CHANGE	NO CHANGE
ENSMUSG00000041797	Abca9	0.00336754	0.000857804	4.76885	4.80664	0.0377933	0.589617	0.246612	0.24873	0.00211806	0.982916	16.2332	13.1884	-3.04475	0.0511349	24	NO CHANGE	NO CHANGE	NO CHANGE
ENSMUSG00000040616	Tmem51	0.0835097	0.0319443	6.77453	6.73765	-0.0368811	0.497143	0.107859	0.109603	0.00174335	0.981843	23.0599	4.42322	5.36328	0.0514711	24	NO CHANGE	NO CHANGE	NO CHANGE
ENSMUSG00000013822	Elof1	0.150108	0.0115903	8.85451	8.85081	-0.00370218	0.925567	0.054137	0.117006	0.062869	0.2655	3.12263	9.26018	6.13755	0.0515322	24	NO CHANGE	NO CHANGE	NO CHANGE
ENSMUSG00000041408	Wapl	0.00280114	5.31e-05	7.90022	7.86523	-0.0349878	0.438172	0.170173	0.193488	0.0233158	0.714102	19.9312	17.2538	-2.67734	0.051575	24	NO CHANGE	NO CHANGE	NO CHANGE
ENSMUSG00000064193	Gm4735	0.0188633	0.0132813	4.45374	4.36155	-0.0921887	0.148358	0.166396	0.161445	-0.00495059	0.955677	17.5988	21.7345	4.13566	0.0515763	24	NO CHANGE	NO CHANGE	NO CHANGE
ENSMUSG00000029291	Rufy3	0.520783	0.046456	7.73075	7.8119	0.0811535	0.070211	0.0301025	0.0870321	0.0569296	0.36202	7.06016	19.3093	-11.7508	0.051596	24	NO CHANGE	NO CHANGE	NO CHANGE
ENSMUSG00000032459	Mrps22	0.000938647	0.0949695	7.26159	7.29411	0.0325148	0.559226	0.136581	0.12165	-0.0149311	0.849328	13.9892	18.6396	4.65044	0.0517271	24	NO CHANGE	NO CHANGE	NO CHANGE
ENSMUSG00000032606	Nicn1	0.0515821	0.0175439	6.48327	6.61455	0.131286	0.024013	0.114348	0.146222	0.0318737	0.689716	22.531	3.29113	4.76018	0.0517443	24	NO CHANGE	NO CHANGE	UP
ENSMUSG00000024851	Pitpnm1	0.140762	0.00196398	5.93698	5.9642	0.0272142	0.71912	0.114836	0.266203	0.151366	0.161841	5.46702	10.9182	5.4512	0.051768	24	NO CHANGE	NO CHANGE	NO CHANGE
ENSMUSG00000024074	Crim1	0.000118229	0.00387962	6.43827	6.51795	0.0796796	0.238637	0.306947	0.221134	-0.0858122	0.367842	8.97757	11.8183	2.84077	0.0517802	24	NO CHANGE	NO CHANGE	NO CHANGE
ENSMUSG00000053253	Ndfip2	0.0119453	0.0147123	8.2915	8.38603	0.0945335	0.0769642	0.147673	0.134425	-0.0132474	0.858283	17.5988	21.609	4.01021	0.0518068	24	NO CHANGE	NO CHANGE	NO CHANGE
ENSMUSG00000022571	Pycrl	0.00101836	0.00272273	7.23993	7.03017	-0.209756	0.000705756	0.188118	0.218657	0.0305385	0.708482	17.3061	14.2306	-3.07546	0.0518142	24	NO CHANGE	NO CHANGE	DOWN
ENSMUSG00000020630	Rnaseh1	0.17303	0.0264005	5.91634	6.02619	0.109855	0.0251991	0.0634892	0.118296	0.0548072	0.417475	18.1506	0.61764	6.467	0.0518517	24	NO CHANGE	NO CHANGE	UP
ENSMUSG00000002763	Pex6	0.0370259	0.00324618	8.21272	8.13568	-0.0770366	0.166754	0.117196	0.188604	0.0714079	0.361653	23.7314	19.531	-4.20044	0.0520587	24	NO CHANGE	NO CHANGE	NO CHANGE
ENSMUSG00000075225	Ccdc162	0.000467467	0.000441532	5.76729	5.77153	0.00424536	0.952678	0.270834	0.317742	0.0469084	0.643313	17.1838	19.8175	2.6337	0.0521611	24	NO CHANGE	NO CHANGE	NO CHANGE
ENSMUSG00000044857	Lemd2	0.0171517	0.0772278	7.53294	7.55531	0.0223742	0.608574	0.115883	0.0778641	-0.038019	0.538625	0.213187	19.0928	-5.12042	0.0522205	24	NO CHANGE	NO CHANGE	NO CHANGE
ENSMUSG00000009739	Pou6f1	0.0102642	0.0373994	5.4399	5.59712	0.157212	0.0240856	0.206191	0.134746	-0.0714455	0.456191	3.82834	23.2836	-4.54469	0.0522284	24	NO CHANGE	NO CHANGE	UP
ENSMUSG00000020715	Ern1	0.144521	0.0163661	7.2639	7.151	-0.112903	0.187774	0.129974	0.216231	0.0862561	0.473473	16.4142	22.1899	5.77565	0.0522566	24	NO CHANGE	NO CHANGE	NO CHANGE
ENSMUSG00000015312	Gadd45b	0.037182	0.0810433	6.4204	6.49696	0.0765625	0.375184	0.182749	0.162344	-0.0204047	0.866674	4.88843	10.2581	5.3697	0.0522767	24	NO CHANGE	NO CHANGE	NO CHANGE
ENSMUSG00000066363	Serpina3f	0.00176936	0.00917633	6.2981	6.29848	0.000381469	0.995745	0.243897	0.212196	-0.0317006	0.75414	23.8128	3.19992	3.3871	0.0524018	24	NO CHANGE	NO CHANGE	NO CHANGE
ENSMUSG00000052296	Ppp6r1	0.148813	0.0186876	8.17201	8.28684	0.114832	0.0236527	0.0770886	0.11785	0.0407618	0.558764	2.55794	20.7783	-5.77967	0.0524381	24	NO CHANGE	NO CHANGE	UP
ENSMUSG00000047492	Inhbe	0.000440844	0.502593	8.52064	8.37945	-0.141185	0.17106	0.311722	0.0834026	-0.22832	0.118773	1.59981	11.1916	9.59184	0.0524834	24	NO CHANGE	NO CHANGE	NO CHANGE
ENSMUSG00000024789	Jak2	0.051595	0.0277145	6.34042	6.30194	-0.0384787	0.521853	0.111433	0.152981	0.0415483	0.624469	2.41958	21.3784	-5.04116	0.0525101	24	NO CHANGE	NO CHANGE	NO CHANGE
ENSMUSG00000021306	Gpr137b	0.412398	0.0171458	6.42693	6.69303	0.266097	0.00233593	0.0786468	0.176331	0.0976839	0.404992	8.18211	23.4769	-8.70522	0.0527208	24	NO CHANGE	NO CHANGE	UP
ENSMUSG00000032666	1700025G04Rik	0.000912037	0.119454	5.87417	6.10579	0.231626	0.000452793	0.199739	0.111611	-0.0881279	0.311741	0.997397	5.7521	4.75471	0.0528133	24	NO CHANGE	NO CHANGE	UP
ENSMUSG00000024014	Pim1	0.0140113	0.00904712	5.83904	5.98677	0.147738	0.0660353	0.201957	0.233218	0.0312606	0.779033	20.494	0.396526	3.90257	0.0528209	24	NO CHANGE	NO CHANGE	NO CHANGE
ENSMUSG00000026489	Coq8a	4.29e-06	1.75e-05	9.31256	9.62904	0.316479	0.00874241	0.735396	0.608906	-0.12649	0.441325	20.1263	21.9935	1.8672	0.0528429	24	NO CHANGE	NO CHANGE	UP
ENSMUSG00000114354	Gm34961	0.00100562	0.0434171	4.47949	4.63469	0.155196	0.0271744	0.268065	0.140312	-0.127753	0.189929	18.3326	14.184	-4.14856	0.0529746	24	NO CHANGE	NO CHANGE	UP
ENSMUSG00000058587	Tmod3	0.474702	0.0431986	6.73769	6.87618	0.138491	0.0172376	0.0422105	0.115382	0.0731712	0.359494	19.0046	5.71997	10.7154	0.0529824	24	NO CHANGE	NO CHANGE	UP
ENSMUSG00000059119	Nap1l4	0.00784109	0.0430317	7.46457	7.47966	0.0150882	0.675059	0.104862	0.0771025	-0.0277597	0.585765	6.49826	2.12519	-4.37307	0.0531451	24	NO CHANGE	NO CHANGE	NO CHANGE
ENSMUSG00000056671	Prelid2	0.0148136	0.0119115	5.29108	5.36562	0.0745434	0.460097	0.30972	0.220011	-0.0897091	0.529241	0.457092	4.69313	4.23604	0.0531941	24	NO CHANGE	NO CHANGE	NO CHANGE
ENSMUSG00000039234	Sec24d	0.456369	0.00110157	8.3993	8.34282	-0.0564812	0.361551	0.0461379	0.23297	0.186832	0.0367198	10.7664	0.487222	-10.2792	0.0532176	24	UP	NO CHANGE	NO CHANGE
ENSMUSG00000035232	Pdk3	0.020797	0.245326	5.1796	5.18233	0.00272117	0.972415	0.163257	0.106723	-0.0565342	0.612012	0.933977	18.282	-6.65197	0.0532827	24	NO CHANGE	NO CHANGE	NO CHANGE
ENSMUSG00000029512	Ulk1	0.00347726	0.0693158	7.4411	7.20642	-0.234681	0.000456156	0.152355	0.141605	-0.0107501	0.902542	7.9209	12.4395	4.51858	0.0532947	24	NO CHANGE	NO CHANGE	DOWN
ENSMUSG00000040675	Mthfd1l	7.56e-06	0.000453984	5.65953	5.8928	0.233272	0.00428523	0.421829	0.342316	-0.0795136	0.470677	9.7986	7.5931	-2.2055	0.0534586	24	NO CHANGE	NO CHANGE	UP
ENSMUSG00000091931	Gon7	0.0146228	1.69e-06	5.37417	5.344	-0.0301721	0.58545	0.181371	0.243688	0.0623174	0.426619	11.8704	14.7334	2.86293	0.0535046	24	NO CHANGE	NO CHANGE	NO CHANGE
ENSMUSG00000028071	Sh2d2a	0.011488	0.0893254	4.51864	4.57027	0.0516319	0.428927	0.200702	0.0992624	-0.101439	0.273462	5.26645	23.7533	-5.51312	0.0535061	24	NO CHANGE	NO CHANGE	NO CHANGE
ENSMUSG00000051008	4930412M03Rik	0.0266843	0.124938	4.26924	4.17649	-0.0927481	0.248968	0.190623	0.125744	-0.0648791	0.566175	7.22387	1.49139	-5.73249	0.053634	24	NO CHANGE	NO CHANGE	NO CHANGE
ENSMUSG00000030089	Slc41a3	0.00778439	0.000132238	6.18423	6.24463	0.0604015	0.506677	0.290118	0.377443	0.0873249	0.497301	4.50184	7.47344	2.9716	0.0537882	24	NO CHANGE	NO CHANGE	NO CHANGE
ENSMUSG00000064030	Pym1	0.0582765	0.0365877	5.6044	5.70095	0.0965529	0.137633	0.127714	0.142485	0.0147712	0.870729	22.9809	4.06412	5.08318	0.0538262	24	NO CHANGE	NO CHANGE	NO CHANGE
ENSMUSG00000020359	Phykpl	0.000178637	0.00784087	6.91902	7.01401	0.0949915	0.120164	0.286237	0.166167	-0.12007	0.163612	10.8446	7.69247	-3.15216	0.0542275	24	NO CHANGE	NO CHANGE	NO CHANGE
ENSMUSG00000023057	Fabp2	0.00130468	0.570181	11.417	11.5928	0.175877	0.0574814	0.220575	0.0649479	-0.155627	0.228487	19.0686	8.14023	-10.9284	0.0543321	24	NO CHANGE	NO CHANGE	NO CHANGE
ENSMUSG00000033703	Fcsk	0.173443	0.045708	6.02316	5.96457	-0.0585914	0.352161	0.0799495	0.143073	0.0631233	0.477501	6.77899	0.0381599	-6.74083	0.0545409	24	NO CHANGE	NO CHANGE	NO CHANGE
ENSMUSG00000010290	AI597479	0.0052101	0.0925845	5.98499	5.9525	-0.0324909	0.592087	0.196789	0.10057	-0.0962187	0.264613	19.2235	14.1485	-5.07493	0.0545994	24	NO CHANGE	NO CHANGE	NO CHANGE
ENSMUSG00000025648	Pfkfb4	0.00237589	0.199696	5.27023	5.39544	0.125209	0.116175	0.221638	0.118929	-0.102709	0.357443	1.24736	6.86889	5.62153	0.0547543	24	NO CHANGE	NO CHANGE	NO CHANGE
ENSMUSG00000048251	Bcl11b	0.0122427	0.349397	4.35184	4.36458	0.0127383	0.874635	0.191446	0.0856097	-0.105836	0.356357	6.60245	22.8544	-7.748	0.0548089	24	NO CHANGE	NO CHANGE	NO CHANGE
ENSMUSG00000063652	Slc22a21	0.000603366	0.283975	4.21274	4.25948	0.0467383	0.459783	0.213997	0.0779884	-0.136008	0.132242	3.55071	21.1003	-6.45041	0.0548415	24	NO CHANGE	NO CHANGE	NO CHANGE
ENSMUSG00000021619	Atg10	0.0313007	0.0326621	6.18092	6.15284	-0.0280772	0.563863	0.109297	0.112419	0.00312193	0.963736	4.4214	23.7749	-4.64654	0.0548562	24	NO CHANGE	NO CHANGE	NO CHANGE
ENSMUSG00000039686	Zer1	0.0116527	0.0740554	6.73922	6.6626	-0.0766185	0.118294	0.147781	0.0787966	-0.0689844	0.315812	4.03298	22.8252	-5.20783	0.0551018	24	NO CHANGE	NO CHANGE	NO CHANGE
ENSMUSG00000004018	Fancl	0.00415177	0.0366435	5.68391	5.84471	0.160801	0.0204359	0.250086	0.119328	-0.130758	0.17323	8.10365	3.43397	-4.66968	0.0551188	24	NO CHANGE	NO CHANGE	UP
ENSMUSG00000073147	5031425E22Rik	0.0118341	0.0559152	6.20735	6.19246	-0.0148906	0.799256	0.144025	0.128624	-0.0154012	0.852425	13.8124	9.24406	-4.56837	0.0552144	24	NO CHANGE	NO CHANGE	NO CHANGE
ENSMUSG00000021066	Atl1	0.379222	0.0212724	4.98177	5.09003	0.108253	0.164708	0.0728434	0.178539	0.105695	0.334514	7.78769	23.2468	-8.54085	0.0554593	24	NO CHANGE	NO CHANGE	NO CHANGE
ENSMUSG00000032458	Copb2	0.000854319	0.00379574	9.27449	9.36649	0.0920022	0.0199226	0.133098	0.134834	0.00173592	0.974396	8.66837	5.64877	-3.0196	0.0554909	24	NO CHANGE	NO CHANGE	UP
ENSMUSG00000032193	Ldlr	0.00892051	0.000781261	8.5719	8.07664	-0.495256	2.71e-07	0.215729	0.340014	0.124285	0.284009	11.147	14.49	3.34298	0.0556161	24	NO CHANGE	NO CHANGE	DOWN
ENSMUSG00000057895	Zfp105	0.0816393	0.0341455	4.63717	4.7072	0.0700338	0.350683	0.15959	0.132117	-0.0274733	0.794761	1.09714	19.6143	-5.48289	0.0556243	24	NO CHANGE	NO CHANGE	NO CHANGE
ENSMUSG00000031990	Jam3	0.127473	0.00186573	5.17643	5.27156	0.0951217	0.156595	0.127267	0.169299	0.0420327	0.654521	21.5677	16.6961	-4.87161	0.0557585	24	NO CHANGE	NO CHANGE	NO CHANGE
ENSMUSG00000030109	Slc6a12	1.7e-05	0.00311283	7.64355	7.71462	0.0710709	0.215181	0.34295	0.168453	-0.174497	0.0345331	5.31964	2.51439	-2.80525	0.0559074	24	DOWN	NO CHANGE	NO CHANGE
ENSMUSG00000091572	Vmn2r3	0.0596703	0.0256555	6.82981	7.36177	0.531958	0.0923608	0.744362	0.542294	-0.202067	0.646021	8.05989	2.76885	-5.29105	0.055956	24	NO CHANGE	NO CHANGE	NO CHANGE
ENSMUSG00000029686	Cul1	0.203467	0.0242066	8.46495	8.44137	-0.0235755	0.554091	0.0551973	0.0894676	0.0342703	0.543147	20.0018	2.31672	6.3149	0.05608	24	NO CHANGE	NO CHANGE	NO CHANGE
ENSMUSG00000057147	Dph6	0.00877639	0.170243	6.11646	6.17526	0.0587996	0.34385	0.179177	0.0863613	-0.0928153	0.29135	7.41015	1.49095	-5.9192	0.0563002	24	NO CHANGE	NO CHANGE	NO CHANGE
ENSMUSG00000037624	Kcnk2	0.245245	0.0636864	4.08231	4.22452	0.142213	0.0557669	0.073109	0.160365	0.0872562	0.398193	18.9066	10.7665	-8.14015	0.0565097	24	NO CHANGE	NO CHANGE	NO CHANGE
ENSMUSG00000033860	Fgg	4.24e-05	0.000105161	13.1226	13.2842	0.16159	0.0337153	0.393585	0.336361	-0.0572238	0.585411	20.8094	22.9652	2.15581	0.0565684	24	NO CHANGE	NO CHANGE	UP
ENSMUSG00000074115	Saa1	0.0128879	0.390828	10.6171	10.2997	-0.317409	0.02072	0.336806	0.12241	-0.214397	0.257436	22.4327	13.8375	-8.59526	0.0565914	24	NO CHANGE	NO CHANGE	DOWN
ENSMUSG00000086108	Gm5602	0.165155	0.0453834	4.29327	4.39387	0.100599	0.162487	0.119876	0.117779	-0.002097	0.98338	19.253	1.55986	6.30684	0.0565987	24	NO CHANGE	NO CHANGE	NO CHANGE
ENSMUSG00000032512	Wdr48	0.0475898	0.0977141	7.03594	7.05617	0.02023	0.653817	0.0834602	0.085589	0.00212881	0.973347	6.05624	11.6686	5.61235	0.0566158	24	NO CHANGE	NO CHANGE	NO CHANGE
ENSMUSG00000022018	Rgcc	0.0101496	0.307976	4.20474	4.3627	0.15796	0.124672	0.275057	0.10882	-0.166238	0.25022	1.69668	18.2369	-7.45982	0.0566363	24	NO CHANGE	NO CHANGE	NO CHANGE
ENSMUSG00000049892	Rasd1	0.13312	0.0798053	4.66391	4.84965	0.185733	0.0208305	0.104263	0.159538	0.0552751	0.61594	2.42527	9.05985	6.63459	0.0566401	24	NO CHANGE	NO CHANGE	UP
ENSMUSG00000023010	Tmbim6	0.0166611	0.0131714	12.1238	12.0948	-0.0289739	0.559751	0.126773	0.134946	0.00817262	0.907216	18.0657	22.059	3.99323	0.0566618	24	NO CHANGE	NO CHANGE	NO CHANGE
ENSMUSG00000001995	Sipa1l2	0.0158395	0.046747	5.36664	5.34108	-0.0255616	0.779155	0.18382	0.226599	0.0427792	0.740052	4.73351	9.4832	4.74969	0.0566636	24	NO CHANGE	NO CHANGE	NO CHANGE
ENSMUSG00000057969	Sema3b	0.00975042	0.0316377	5.58532	5.55953	-0.0257902	0.75277	0.23052	0.187858	-0.0426622	0.712605	7.01948	2.83895	-4.18054	0.0567256	24	NO CHANGE	NO CHANGE	NO CHANGE
ENSMUSG00000075232	Amd1	0.00248963	0.0256697	6.30055	6.1785	-0.122044	0.133796	0.256057	0.203561	-0.052496	0.644325	7.13116	3.38305	-3.7481	0.0568104	24	NO CHANGE	NO CHANGE	NO CHANGE
ENSMUSG00000057193	Slc44a2	0.292612	0.0234888	6.28926	6.39471	0.105455	0.140777	0.079988	0.161651	0.0816628	0.415698	18.5012	1.82616	7.32496	0.0569984	24	NO CHANGE	NO CHANGE	NO CHANGE
ENSMUSG00000020911	Krt19	0.00593968	0.29509	5.60906	6.03457	0.425512	0.0374253	0.426465	0.26078	-0.165686	0.55719	18.1486	0.794535	6.64592	0.0572379	24	NO CHANGE	NO CHANGE	UP
ENSMUSG00000028643	Svbp	0.030173	0.00344451	7.37555	7.42068	0.0451266	0.454382	0.143297	0.190579	0.0472819	0.578817	2.89777	6.79243	3.89466	0.0573618	24	NO CHANGE	NO CHANGE	NO CHANGE
ENSMUSG00000020739	Nup85	0.00943361	0.335855	6.75578	6.841	0.0852215	0.172701	0.158707	0.0658021	-0.092905	0.291029	8.65936	16.2023	7.54297	0.0573994	24	NO CHANGE	NO CHANGE	NO CHANGE
ENSMUSG00000002778	Kdelr1	0.000865832	0.089087	9.1185	9.15502	0.036525	0.51837	0.195454	0.109187	-0.0862672	0.282882	10.8889	15.2701	4.38117	0.0579056	24	NO CHANGE	NO CHANGE	NO CHANGE
ENSMUSG00000030844	Rgs10	0.00150711	0.12563	7.51659	7.75242	0.235831	0.0008396	0.255712	0.0967283	-0.158983	0.0937271	19.5826	14.1867	-5.39591	0.0579138	24	NO CHANGE	NO CHANGE	UP
ENSMUSG00000109324	Prmt1	0.000670742	0.0227942	6.80764	6.91957	0.111925	0.135387	0.306559	0.171923	-0.134636	0.202399	8.79429	12.4452	3.65088	0.0579265	24	NO CHANGE	NO CHANGE	NO CHANGE
ENSMUSG00000028708	Mknk1	0.0215452	0.0114348	7.24764	7.39091	0.143267	0.139073	0.263539	0.228412	-0.0351271	0.795044	3.63822	23.5404	-4.09779	0.0580085	24	NO CHANGE	NO CHANGE	NO CHANGE
ENSMUSG00000030753	Thap12	0.0206682	0.431515	7.55358	7.59397	0.0403869	0.497615	0.128981	0.0526681	-0.0763125	0.365858	19.0601	10.0505	-9.0096	0.0580741	24	NO CHANGE	NO CHANGE	NO CHANGE
ENSMUSG00000022901	Cd86	0.00645471	0.173521	6.4559	6.41123	-0.0446714	0.517659	0.204291	0.0977269	-0.106564	0.277349	23.1807	4.95664	5.77592	0.0582335	24	NO CHANGE	NO CHANGE	NO CHANGE
ENSMUSG00000014813	Stc1	0.0149626	0.0216523	4.19442	4.25845	0.0640303	0.391679	0.164978	0.208627	0.0436497	0.678653	4.33198	8.58084	4.24887	0.0584012	24	NO CHANGE	NO CHANGE	NO CHANGE
ENSMUSG00000111547	Gm48069	0.0417312	0.000184604	4.27908	4.17923	-0.0998567	0.17815	0.1902	0.245566	0.0553658	0.59418	20.1172	23.7203	3.60312	0.0584644	24	NO CHANGE	NO CHANGE	NO CHANGE
ENSMUSG00000022684	Bfar	0.000295163	0.0256372	8.19795	8.10654	-0.0914087	0.0282637	0.207192	0.0739333	-0.133259	0.0239869	2.6518	6.94284	4.29105	0.0585651	24	DOWN	NO CHANGE	DOWN
ENSMUSG00000040170	Fmo2	0.00161457	0.00406146	6.91439	6.87919	-0.0352	0.760948	0.376963	0.402393	0.02543	0.876442	7.15719	10.2592	3.10201	0.058667	24	NO CHANGE	NO CHANGE	NO CHANGE
ENSMUSG00000058809	Hspd1-ps3	0.0516573	0.158571	4.47113	4.52597	0.0548485	0.337981	0.132804	0.0695333	-0.063271	0.433627	22.6561	5.47566	6.81958	0.058684	24	NO CHANGE	NO CHANGE	NO CHANGE
ENSMUSG00000041638	Gcn1	0.0302095	3.33e-05	6.18426	6.16205	-0.022214	0.668196	0.13608	0.227022	0.0909427	0.218369	7.51534	4.24565	-3.26969	0.058933	24	NO CHANGE	NO CHANGE	NO CHANGE
ENSMUSG00000017132	Cyth1	9.61e-06	0.00185785	7.35505	7.31832	-0.0367306	0.559954	0.333023	0.23878	-0.0942433	0.292487	7.90704	10.2954	2.38834	0.0589854	24	NO CHANGE	NO CHANGE	NO CHANGE
ENSMUSG00000006567	Atp7b	0.00189219	0.174124	6.98888	6.86452	-0.124356	0.0661578	0.246123	0.0876936	-0.15843	0.0966337	5.75663	23.8415	-5.91516	0.0590401	24	NO CHANGE	NO CHANGE	NO CHANGE
ENSMUSG00000031917	Nip7	0.000240804	0.0994383	7.10532	7.2064	0.101079	0.12852	0.232071	0.130563	-0.101508	0.277153	23.7713	4.01746	4.24613	0.0590669	24	NO CHANGE	NO CHANGE	NO CHANGE
ENSMUSG00000002068	Ccne1	4.06e-06	0.00224202	5.55377	5.63776	0.0839906	0.329949	0.495747	0.312305	-0.183442	0.135449	8.67248	11.0622	2.38968	0.0591128	24	NO CHANGE	NO CHANGE	NO CHANGE
ENSMUSG00000024225	Clps	0.157551	0.0438485	4.17931	4.51327	0.333959	0.183865	0.229996	0.669789	0.439793	0.215258	2.62487	18.2103	-8.41457	0.0592586	24	NO CHANGE	NO CHANGE	NO CHANGE
ENSMUSG00000073125	Xlr3b	0.00142649	0.268424	4.16217	4.30243	0.140259	0.187099	0.308617	0.138321	-0.170296	0.256092	16.4437	10.3109	-6.1328	0.0593997	24	NO CHANGE	NO CHANGE	NO CHANGE
ENSMUSG00000067787	Blcap	0.0114068	5.57e-05	7.37986	7.48529	0.105429	0.0706441	0.184309	0.227373	0.0430634	0.59497	20.1081	23.0463	2.93821	0.0594056	24	NO CHANGE	NO CHANGE	NO CHANGE
ENSMUSG00000063052	Lrrc40	0.00688558	0.0414791	6.41734	6.50504	0.0876944	0.124679	0.177194	0.114251	-0.0629427	0.430989	8.80693	4.49598	-4.31095	0.059599	24	NO CHANGE	NO CHANGE	NO CHANGE
ENSMUSG00000028898	Trnau1ap	0.00181226	0.00012191	7.67274	7.73954	0.066793	0.20067	0.176787	0.249854	0.0730675	0.320349	6.05471	3.42202	-2.63269	0.0596134	24	NO CHANGE	NO CHANGE	NO CHANGE
ENSMUSG00000021390	Ogn	0.0369673	0.169066	5.33887	5.37625	0.0373793	0.639216	0.182818	0.108437	-0.0743808	0.510039	1.57411	19.3002	-6.27391	0.0597112	24	NO CHANGE	NO CHANGE	NO CHANGE
ENSMUSG00000004500	Zfp324	0.00465755	0.0235189	5.52733	5.45702	-0.0703085	0.324501	0.241773	0.156679	-0.0850945	0.39839	4.26448	0.299571	-3.96491	0.0597118	24	NO CHANGE	NO CHANGE	NO CHANGE
ENSMUSG00000043421	Hilpda	1.55e-06	0.357833	6.92306	7.29908	0.376014	8.08e-06	0.317599	0.0872963	-0.230303	0.0331893	19.1207	1.61453	6.49379	0.0597143	24	DOWN	NO CHANGE	UP
ENSMUSG00000037872	Ackr1	0.000261192	0.0557956	5.40815	5.3469	-0.0612472	0.499923	0.382108	0.187706	-0.194402	0.134181	20.7882	16.841	-3.94721	0.059824	24	NO CHANGE	NO CHANGE	NO CHANGE
ENSMUSG00000037415	Ranbp10	0.0392918	0.0229731	8.03715	8.06742	0.0302666	0.575463	0.10626	0.143349	0.0370893	0.627327	21.6384	2.27872	4.64036	0.0598765	24	NO CHANGE	NO CHANGE	NO CHANGE
ENSMUSG00000008384	Sertad1	0.00650298	0.200833	7.22349	7.13129	-0.0921987	0.16431	0.20992	0.079865	-0.130055	0.165368	4.88993	11.3304	6.44044	0.0600965	24	NO CHANGE	NO CHANGE	NO CHANGE
ENSMUSG00000085379	2310058D17Rik	0.0455104	0.26523	4.59592	4.49268	-0.103237	0.282406	0.21862	0.0985013	-0.120118	0.375427	19.7638	11.9756	-7.78819	0.0602041	24	NO CHANGE	NO CHANGE	NO CHANGE
ENSMUSG00000028128	F3	0.0723781	0.0959222	4.73342	4.6782	-0.0552134	0.451026	0.166204	0.0925026	-0.0737016	0.476668	2.96803	9.58962	6.62158	0.0602892	24	NO CHANGE	NO CHANGE	NO CHANGE
ENSMUSG00000036452	Arhgap26	0.0215027	0.00698407	5.99574	5.73453	-0.261211	0.00262624	0.236379	0.195649	-0.0407296	0.726093	23.9222	19.9293	-3.99287	0.0604648	24	NO CHANGE	NO CHANGE	DOWN
ENSMUSG00000022565	Plec	0.00584897	0.11877	8.13804	8.04874	-0.0892932	0.236025	0.215579	0.126961	-0.0886189	0.40364	4.05657	23.0539	-5.00263	0.0605056	24	NO CHANGE	NO CHANGE	NO CHANGE
ENSMUSG00000040938	Slc16a11	0.0178355	0.0122926	5.75172	5.50526	-0.24646	0.000721493	0.179447	0.178549	-0.000897275	0.992549	5.89326	9.82326	3.93	0.0606173	24	NO CHANGE	NO CHANGE	DOWN
ENSMUSG00000027195	Hsd17b12	1.53e-05	0.00311367	9.53426	9.38006	-0.154194	0.000133203	0.178231	0.136391	-0.0418395	0.424167	15.4976	13.0051	-2.49243	0.0606241	24	NO CHANGE	NO CHANGE	DOWN
ENSMUSG00000023990	Tfeb	0.00584138	0.00837066	6.32046	6.28575	-0.0347092	0.626858	0.2374	0.185351	-0.0520495	0.606265	12.7944	9.22288	-3.57154	0.0606979	24	NO CHANGE	NO CHANGE	NO CHANGE
ENSMUSG00000032092	Mpzl2	0.0396613	0.262393	7.42199	7.31071	-0.111276	0.104536	0.105085	0.0942791	-0.0108054	0.909842	5.40283	12.4383	7.03547	0.0607338	24	NO CHANGE	NO CHANGE	NO CHANGE
ENSMUSG00000027811	4930579G24Rik	3.34e-08	0.0057566	5.08843	5.15438	0.0659559	0.325861	0.409342	0.247091	-0.162251	0.0911111	16.5471	14.239	-2.3081	0.0608118	24	NO CHANGE	NO CHANGE	NO CHANGE
ENSMUSG00000059708	Akap17b	0.21863	0.0191181	5.17238	5.16313	-0.00925223	0.886048	0.100077	0.113752	0.0136753	0.880943	6.76805	0.484581	-6.28347	0.0608759	24	NO CHANGE	NO CHANGE	NO CHANGE
ENSMUSG00000057234	Mettl15	0.0501812	0.229253	5.58694	5.80519	0.218249	0.000141467	0.0949886	0.071612	-0.0233767	0.752726	23.3281	6.03235	6.70421	0.0609627	24	NO CHANGE	NO CHANGE	UP
ENSMUSG00000024168	Tmem204	0.00394852	0.01854	7.10681	7.32518	0.218364	0.00507836	0.226012	0.198224	-0.0277887	0.791463	20.1564	16.5124	-3.64398	0.0609777	24	NO CHANGE	NO CHANGE	UP
ENSMUSG00000032293	Ireb2	0.0701264	0.300838	7.32328	7.26564	-0.0576423	0.339692	0.123431	0.0575257	-0.0659057	0.439303	4.27261	12.6825	8.40987	0.0612282	24	NO CHANGE	NO CHANGE	NO CHANGE
ENSMUSG00000028494	Plin2	0.000185556	0.00116892	11.6034	11.7488	0.145414	0.0652203	0.35061	0.285683	-0.064927	0.553212	21.6739	0.221245	2.54731	0.0612763	24	NO CHANGE	NO CHANGE	NO CHANGE
ENSMUSG00000032479	Map4	0.0772203	0.319803	7.81676	7.70525	-0.111511	0.00860768	0.0677646	0.0449183	-0.0228463	0.69167	2.23016	18.2937	-7.93646	0.0612845	24	NO CHANGE	NO CHANGE	DOWN
ENSMUSG00000032841	Prr5l	0.012845	0.248468	5.16782	5.28876	0.120936	0.0932371	0.185225	0.0862214	-0.0990032	0.32579	21.8692	4.48483	6.61566	0.0613044	24	NO CHANGE	NO CHANGE	NO CHANGE
ENSMUSG00000018559	Ctdnep1	0.000203356	0.0642093	8.54362	8.4512	-0.0924125	0.0445589	0.198479	0.0879163	-0.110563	0.0870952	4.97225	9.04859	4.07634	0.0613719	24	NO CHANGE	NO CHANGE	DOWN
ENSMUSG00000078485	Plekhn1	0.100569	0.0040383	5.69245	5.5788	-0.113652	0.0909496	0.106222	0.223739	0.117517	0.212844	2.51501	7.53831	5.02331	0.0615309	24	NO CHANGE	NO CHANGE	NO CHANGE
ENSMUSG00000032452	Clstn2	0.43331	0.0143578	4.21986	4.3181	0.0982417	0.199853	0.0581729	0.208056	0.149883	0.167344	18.3899	8.51318	-9.87674	0.0615932	24	NO CHANGE	NO CHANGE	NO CHANGE
ENSMUSG00000008822	Acyp1	0.00502953	0.0157581	6.24648	6.1566	-0.0898786	0.232237	0.245295	0.183225	-0.0620701	0.557079	19.1405	15.4353	-3.70512	0.0616258	24	NO CHANGE	NO CHANGE	NO CHANGE
ENSMUSG00000006932	Ctnnb1	0.000213614	0.00444582	9.6578	9.74525	0.0874512	0.0647328	0.212191	0.14222	-0.0699711	0.28931	19.7642	22.6255	2.86133	0.0617214	24	NO CHANGE	NO CHANGE	NO CHANGE
ENSMUSG00000041779	Tram2	0.314332	0.0570454	6.38739	6.40376	0.0163752	0.725879	0.0514637	0.0857208	0.0342571	0.604321	6.42613	22.7176	-7.70854	0.0617542	24	NO CHANGE	NO CHANGE	NO CHANGE
ENSMUSG00000028479	Gne	0.0102083	0.215004	8.92602	8.76229	-0.163725	0.0199472	0.178803	0.0916973	-0.0871053	0.367894	5.13224	11.2116	6.07934	0.0617813	24	NO CHANGE	NO CHANGE	DOWN
ENSMUSG00000046447	Camk2n1	0.0116285	0.000409049	8.66966	8.47127	-0.198385	3.52e-05	0.1313	0.157847	0.0265472	0.66362	18.7543	15.6427	-3.11163	0.0618304	24	NO CHANGE	NO CHANGE	DOWN
ENSMUSG00000108633	Gm44694	0.000630898	0.139158	4.84175	4.84965	0.0078976	0.925018	0.318628	0.134093	-0.184535	0.125239	6.7452	11.6899	4.94475	0.0619073	24	NO CHANGE	NO CHANGE	NO CHANGE
ENSMUSG00000117725	Gm50240	0.0444746	0.173802	5.13219	5.11811	-0.0140794	0.833578	0.171574	0.0693512	-0.102222	0.283921	0.305108	7.8902	7.58509	0.0620158	24	NO CHANGE	NO CHANGE	NO CHANGE
ENSMUSG00000041769	Ppp2r2d	0.0109774	0.0680399	7.91258	7.89883	-0.013751	0.822267	0.174983	0.113286	-0.0616971	0.477262	23.9215	4.60594	4.68449	0.0620452	24	NO CHANGE	NO CHANGE	NO CHANGE
ENSMUSG00000105933	Gm43260	8.67e-05	0.0287989	4.22408	4.13557	-0.0885167	0.202044	0.308375	0.170503	-0.137872	0.160856	7.08894	10.44	3.35106	0.0621	24	NO CHANGE	NO CHANGE	NO CHANGE
ENSMUSG00000041736	Tspo	0.0139445	0.342601	9.6732	9.60356	-0.0696455	0.0682606	0.103034	0.0349345	-0.0680999	0.202757	19.746	3.97579	8.22974	0.0622656	24	NO CHANGE	NO CHANGE	NO CHANGE
ENSMUSG00000038775	Vill	0.0844442	0.00556698	5.50398	5.68846	0.184477	0.0109816	0.111614	0.235483	0.123868	0.213365	2.12277	7.1509	5.02812	0.0622847	24	NO CHANGE	NO CHANGE	UP
ENSMUSG00000019761	Krt10	0.0235185	0.206106	5.88911	5.74753	-0.141572	0.0810472	0.209822	0.0937524	-0.11607	0.305964	18.6596	11.8925	-6.76705	0.0623409	24	NO CHANGE	NO CHANGE	NO CHANGE
ENSMUSG00000058297	Spock2	0.150152	0.456587	4.382	4.36955	-0.0124474	0.898232	0.155554	0.0672877	-0.088266	0.522316	0.317845	11.7641	11.4463	0.062574	24	NO CHANGE	NO CHANGE	NO CHANGE
ENSMUSG00000022474	Pmm1	0.0781237	0.00246593	6.30547	6.75321	0.447741	0.000215792	0.157648	0.450895	0.293246	0.0676612	6.7723	1.34619	-5.42611	0.0626813	24	NO CHANGE	NO CHANGE	UP
ENSMUSG00000054191	Klf1	0.00714889	0.03316	4.9129	4.90999	-0.00290965	0.97293	0.300254	0.150811	-0.149443	0.221949	7.4723	2.858	-4.6143	0.0629793	24	NO CHANGE	NO CHANGE	NO CHANGE
ENSMUSG00000020988	L2hgdh	0.523976	0.00734923	6.99097	6.91525	-0.0757188	0.192009	0.0364152	0.172106	0.135691	0.100333	10.3146	22.0063	11.6917	0.0630226	24	NO CHANGE	NO CHANGE	NO CHANGE
ENSMUSG00000038550	Ciart	2.69e-06	9.59e-08	5.10627	4.79439	-0.31188	0.0101858	0.928399	0.587625	-0.340775	0.0437621	5.27319	6.97529	1.7021	0.0631162	24	DOWN	NO CHANGE	DOWN
ENSMUSG00000097691	9030616G12Rik	0.000957758	0.000168314	5.01679	4.91627	-0.100522	0.265373	0.347294	0.399772	0.0524782	0.679012	17.5349	15.0597	-2.47523	0.063259	24	NO CHANGE	NO CHANGE	NO CHANGE
ENSMUSG00000009681	Bcr	0.0285465	0.00125278	6.89785	6.78578	-0.112068	0.0661855	0.167114	0.166925	-0.00018878	0.998218	16.9218	13.2562	-3.66553	0.0633016	24	NO CHANGE	NO CHANGE	NO CHANGE
ENSMUSG00000030754	Copb1	0.0399582	0.00866482	7.92455	7.95837	0.0338188	0.481656	0.111715	0.127371	0.0156554	0.817362	10.1145	5.98247	-4.13205	0.0633351	24	NO CHANGE	NO CHANGE	NO CHANGE
ENSMUSG00000027189	Trim44	0.0339158	0.100127	7.73766	7.83902	0.101362	0.024219	0.107733	0.0667269	-0.0410058	0.507262	4.13001	22.5663	-5.56371	0.0635154	24	NO CHANGE	NO CHANGE	UP
ENSMUSG00000029003	Mad2l2	0.00191355	0.000935226	8.21787	8.34125	0.123381	0.10066	0.25253	0.291319	0.0387884	0.710914	20.854	23.6567	2.80276	0.0636596	24	NO CHANGE	NO CHANGE	NO CHANGE
ENSMUSG00000008301	Phax	0.132053	0.0102826	7.17393	7.18032	0.00638873	0.897957	0.0840259	0.126968	0.0429425	0.543037	23.2944	4.4357	5.14128	0.0636839	24	NO CHANGE	NO CHANGE	NO CHANGE
ENSMUSG00000018474	Chd3	0.0228302	0.00450395	7.45329	7.15903	-0.294259	0.00124568	0.16386	0.318021	0.154161	0.20671	7.08688	11.3311	4.24425	0.0637555	24	NO CHANGE	NO CHANGE	DOWN
ENSMUSG00000035683	Melk	0.000101528	0.0184038	5.1437	5.05176	-0.0919353	0.270692	0.312956	0.246186	-0.0667698	0.569557	15.7384	12.6429	-3.0955	0.0638062	24	NO CHANGE	NO CHANGE	NO CHANGE
ENSMUSG00000058748	Zfp958	0.0184567	0.0163516	5.9425	5.97902	0.036526	0.539514	0.139813	0.164608	0.024795	0.767978	19.5946	23.6239	4.02928	0.0638074	24	NO CHANGE	NO CHANGE	NO CHANGE
ENSMUSG00000046008	Pnlip	0.141136	0.109047	4.05622	4.41397	0.357749	0.138836	0.213363	0.510297	0.296933	0.380919	2.3743	17.6277	-8.74663	0.0641696	24	NO CHANGE	NO CHANGE	NO CHANGE
ENSMUSG00000024949	Sf1	0.00411894	0.230221	8.30252	8.23716	-0.0653576	0.165366	0.119313	0.0666824	-0.0526309	0.42597	23.614	17.8397	-5.77431	0.0642026	24	NO CHANGE	NO CHANGE	NO CHANGE
ENSMUSG00000052271	Bhlha15	0.132017	0.00125723	5.84856	6.01839	0.169824	0.289301	0.286973	0.478935	0.191962	0.395868	4.52278	23.8562	-4.6666	0.0642361	24	NO CHANGE	NO CHANGE	NO CHANGE
ENSMUSG00000024357	Sil1	0.536863	0.0173045	8.26549	8.24515	-0.0203414	0.649558	0.0285345	0.112211	0.083676	0.190303	10.2482	21.9088	11.6606	0.0643957	24	NO CHANGE	NO CHANGE	NO CHANGE
ENSMUSG00000027082	Tfpi	0.0112507	0.331817	6.34349	6.34033	-0.00316003	0.967977	0.218729	0.0772628	-0.141466	0.208115	20.0619	12.273	-7.78889	0.0645073	24	NO CHANGE	NO CHANGE	NO CHANGE
ENSMUSG00000019373	Cops3	0.0131069	0.149709	8.46236	8.45566	-0.00669656	0.918113	0.143675	0.111632	-0.0320428	0.728118	18.3667	23.688	5.32132	0.0647459	24	NO CHANGE	NO CHANGE	NO CHANGE
ENSMUSG00000062937	Mtap	0.0214587	0.00822578	7.69871	7.7555	0.0567905	0.38215	0.168228	0.177155	0.00892786	0.922257	18.8975	22.7164	3.81891	0.0647481	24	NO CHANGE	NO CHANGE	NO CHANGE
ENSMUSG00000015085	Entpd2	0.0199773	0.0283176	6.52837	6.77069	0.242325	0.00728339	0.161912	0.242771	0.0808592	0.509328	7.62562	3.008	-4.61762	0.0649138	24	NO CHANGE	NO CHANGE	UP
ENSMUSG00000062758	Gm16477	0.035966	0.038902	5.14129	5.26162	0.120326	0.216647	0.19637	0.228143	0.031773	0.81596	8.59691	13.2584	4.66148	0.0652048	24	NO CHANGE	NO CHANGE	NO CHANGE
ENSMUSG00000055817	Mta3	0.260024	0.171325	6.58856	6.73225	0.143683	0.00559465	0.0562055	0.0705679	0.0143624	0.837436	17.6877	1.77442	8.08676	0.0653801	24	NO CHANGE	NO CHANGE	UP
ENSMUSG00000011263	Exoc3l2	0.0422531	0.0504796	6.02798	5.90908	-0.1189	0.0486673	0.141922	0.104802	-0.0371197	0.656281	23.098	18.0843	-5.01369	0.065701	24	NO CHANGE	NO CHANGE	DOWN
ENSMUSG00000037260	Hgsnat	0.0350345	0.0166835	7.95772	8.02166	0.0639394	0.270537	0.136523	0.139789	0.0032663	0.96802	5.86226	1.6304	-4.23185	0.0657271	24	NO CHANGE	NO CHANGE	NO CHANGE
ENSMUSG00000022528	Hes1	0.0310856	0.106694	7.85123	7.95189	0.100659	0.361551	0.203613	0.213535	0.0099225	0.949037	23.5881	4.92644	5.33834	0.066035	24	NO CHANGE	NO CHANGE	NO CHANGE
ENSMUSG00000033793	Atp6v1h	0.395068	0.00386582	8.42177	8.5045	0.0827215	0.161572	0.0436668	0.210654	0.166988	0.0483057	10.6223	0.837472	-9.78478	0.0661251	24	UP	NO CHANGE	NO CHANGE
ENSMUSG00000030861	Acadsb	0.00520273	0.0340951	8.11657	8.16996	0.0533951	0.281757	0.137701	0.120911	-0.0167893	0.809622	19.5608	23.4448	3.88407	0.0661327	24	NO CHANGE	NO CHANGE	NO CHANGE
ENSMUSG00000028809	Srrm1	0.050719	0.0204794	6.96445	6.96527	0.000821518	0.98848	0.133143	0.11943	-0.013713	0.864692	5.01266	0.430045	-4.58261	0.0662318	24	NO CHANGE	NO CHANGE	NO CHANGE
ENSMUSG00000029610	Aimp2	0.0385994	0.235947	7.38888	7.37713	-0.0117537	0.835424	0.137304	0.0604081	-0.0768961	0.33905	6.26248	22.9414	-7.32109	0.0663792	24	NO CHANGE	NO CHANGE	NO CHANGE
ENSMUSG00000037977	6430571L13Rik	0.0382197	0.408416	4.86689	4.76051	-0.106378	0.154558	0.18056	0.0540334	-0.126527	0.229537	22.9179	12.7143	-10.2036	0.066428	24	NO CHANGE	NO CHANGE	NO CHANGE
ENSMUSG00000106149	Gm43430	0.11006	0.0543423	4.44462	4.4286	-0.0160239	0.850687	0.155034	0.153607	-0.00142744	0.990537	2.72326	8.30133	5.57807	0.066565	24	NO CHANGE	NO CHANGE	NO CHANGE
ENSMUSG00000021285	Ppp1r13b	0.0278655	0.317425	6.51798	6.42967	-0.0883125	0.164419	0.128693	0.0711238	-0.0575689	0.517778	0.9455	8.15785	7.21235	0.0665846	24	NO CHANGE	NO CHANGE	NO CHANGE
ENSMUSG00000029454	Mapkapk5	0.0381987	0.364771	6.83152	6.71068	-0.120841	0.0365392	0.133228	0.0475305	-0.0856974	0.284948	22.4136	13.4273	-8.98634	0.0667172	24	NO CHANGE	NO CHANGE	DOWN
ENSMUSG00000048387	Osr1	0.0440305	0.377521	4.15466	4.20525	0.0505987	0.630234	0.236986	0.0880459	-0.14894	0.318576	3.46686	18.3785	-9.08839	0.0667641	24	NO CHANGE	NO CHANGE	NO CHANGE
ENSMUSG00000037217	Syn1	0.00123731	0.404348	5.4132	5.40829	-0.00490969	0.936978	0.217084	0.0553636	-0.16172	0.0709657	19.4424	3.70938	8.26701	0.0669058	24	NO CHANGE	NO CHANGE	NO CHANGE
ENSMUSG00000056145	AI504432	0.0186367	0.525816	4.21541	4.42716	0.211743	0.0063329	0.128152	0.058883	-0.0692692	0.509791	2.33226	12.2253	9.89299	0.0669211	24	NO CHANGE	NO CHANGE	UP
ENSMUSG00000021572	Cep72	0.000372607	0.302527	4.96368	5.08279	0.119107	0.0969564	0.318883	0.0682356	-0.250647	0.0153848	16.3152	8.76335	-7.55184	0.0670042	24	DOWN	NO CHANGE	NO CHANGE
ENSMUSG00000025474	Tubgcp2	0.00137245	0.146479	6.56847	6.70785	0.139377	0.0458061	0.259481	0.0979073	-0.161574	0.0989834	6.87293	1.56671	-5.30622	0.0671692	24	NO CHANGE	NO CHANGE	UP
ENSMUSG00000002908	Kcnn1	0.0853545	0.0393198	5.44007	5.34178	-0.0982958	0.117154	0.132185	0.102873	-0.0293121	0.737555	3.04512	8.47665	5.43152	0.0672262	24	NO CHANGE	NO CHANGE	NO CHANGE
ENSMUSG00000034071	Zfp551	0.000340366	0.429106	4.16841	4.18926	0.0208491	0.772788	0.271971	0.0636861	-0.208285	0.0463548	21.7242	13.4219	-8.30239	0.0672537	24	DOWN	NO CHANGE	NO CHANGE
ENSMUSG00000087339	Gm11586	0.0292088	0.0575343	4.27404	4.29819	0.0241516	0.714843	0.142803	0.140641	-0.00216211	0.981534	21.3117	2.01297	4.70125	0.0672886	24	NO CHANGE	NO CHANGE	NO CHANGE
ENSMUSG00000029209	Gnpda2	0.0079366	0.12196	5.59123	5.76777	0.17654	0.00981215	0.196201	0.102472	-0.0937294	0.31559	2.00655	7.15964	5.15309	0.0673525	24	NO CHANGE	NO CHANGE	UP
ENSMUSG00000064337	mt-Rnr1	0.166499	0.0250609	15.0923	15.5366	0.444345	0.00258141	0.197429	0.336673	0.139243	0.481533	10.7668	4.92754	-5.83927	0.0673623	24	NO CHANGE	NO CHANGE	UP
ENSMUSG00000034501	Pcnx4	0.00206324	0.242459	6.13282	6.07331	-0.059512	0.338696	0.20764	0.0767433	-0.130897	0.139765	19.5368	1.65855	6.1217	0.0676071	24	NO CHANGE	NO CHANGE	NO CHANGE
ENSMUSG00000030116	Mfap5	0.21549	0.36251	4.12119	4.11982	-0.00136965	0.986832	0.105781	0.076478	-0.0293031	0.802902	0.305294	14.7742	-9.5311	0.0678052	24	NO CHANGE	NO CHANGE	NO CHANGE
ENSMUSG00000028619	Tceanc2	0.0963412	0.28165	6.69768	6.68695	-0.0107322	0.845887	0.0973191	0.0594807	-0.0378384	0.628386	2.00837	18.2751	-7.73324	0.0681185	24	NO CHANGE	NO CHANGE	NO CHANGE
ENSMUSG00000066057	Gm1976	0.0387304	0.13411	4.30431	4.4558	0.151486	0.085218	0.212718	0.115195	-0.097523	0.426817	10.5914	4.5238	-6.06757	0.0681287	24	NO CHANGE	NO CHANGE	NO CHANGE
ENSMUSG00000033871	Ppargc1b	0.000230563	0.385956	5.22416	5.05306	-0.171094	0.0463227	0.375026	0.072653	-0.302373	0.013955	4.13041	19.7756	-8.35478	0.0681605	24	DOWN	NO CHANGE	DOWN
ENSMUSG00000025083	Afap1l2	0.00696085	0.481934	5.04617	5.11864	0.0724695	0.333667	0.194737	0.0587859	-0.135951	0.201592	22.8066	8.22045	9.4138	0.0682097	24	NO CHANGE	NO CHANGE	NO CHANGE
ENSMUSG00000103957	Gm10766	0.0193436	0.423391	4.16459	4.25258	0.0879833	0.200838	0.168608	0.0561915	-0.112417	0.246959	22.7078	13.6294	-9.07846	0.0682577	24	NO CHANGE	NO CHANGE	NO CHANGE
ENSMUSG00000032501	Trib1	0.0471385	0.113689	7.6506	7.33185	-0.318752	0.000122565	0.145588	0.133831	-0.0117578	0.912607	5.962	11.4186	5.45658	0.0685759	24	NO CHANGE	NO CHANGE	DOWN
ENSMUSG00000019942	Cdk1	2.39e-06	0.00172066	7.08974	6.9424	-0.147337	0.175473	0.640627	0.407132	-0.233495	0.13002	17.1064	14.8855	-2.22088	0.0686548	24	NO CHANGE	NO CHANGE	NO CHANGE
ENSMUSG00000108494	Gm45203	0.000175813	0.27823	4.62522	4.66648	0.0412613	0.638371	0.346875	0.107767	-0.239108	0.0591284	3.87579	9.91767	6.04187	0.0687894	24	NO CHANGE	NO CHANGE	NO CHANGE
ENSMUSG00000105694	Gm43237	0.052398	0.298607	4.4458	4.43564	-0.0101592	0.893168	0.168806	0.0720346	-0.0967716	0.367987	8.39253	0.297169	-8.09536	0.0688246	24	NO CHANGE	NO CHANGE	NO CHANGE
ENSMUSG00000057132	Rpgrip1	0.018964	0.25559	6.03783	6.07097	0.0331343	0.602693	0.158765	0.0746698	-0.084095	0.351946	7.90527	1.24101	-6.66426	0.0690207	24	NO CHANGE	NO CHANGE	NO CHANGE
ENSMUSG00000030147	Clec4b1	0.0627005	0.000498603	5.43479	5.34776	-0.0870247	0.275635	0.174782	0.276005	0.101224	0.368806	6.84128	10.6435	3.80224	0.0690837	24	NO CHANGE	NO CHANGE	NO CHANGE
ENSMUSG00000041559	Fmod	0.24375	0.207839	5.2275	5.45195	0.224448	0.0272597	0.108351	0.136859	0.0285084	0.838204	23.4036	7.62858	8.22502	0.0692602	24	NO CHANGE	NO CHANGE	UP
ENSMUSG00000038943	Prc1	1.61e-06	0.0054308	5.88052	5.84397	-0.03655	0.705685	0.614297	0.306384	-0.307913	0.028728	17.2743	14.7777	-2.49666	0.0692731	24	DOWN	NO CHANGE	NO CHANGE
ENSMUSG00000002233	Rhoc	0.00788276	0.110644	7.85032	7.96097	0.110653	0.168405	0.232551	0.131103	-0.101449	0.368752	23.0172	3.93812	4.92093	0.0693909	24	NO CHANGE	NO CHANGE	NO CHANGE
ENSMUSG00000069633	Pex11g	0.00790091	0.171772	8.07176	8.1481	0.0763389	0.217419	0.164595	0.0926607	-0.0719347	0.408795	6.32577	0.957469	-5.3683	0.0696867	24	NO CHANGE	NO CHANGE	NO CHANGE
ENSMUSG00000025894	Aasdhppt	7.4e-05	0.0206334	7.92212	8.16171	0.239586	0.000650533	0.297099	0.173388	-0.123711	0.185791	18.8682	21.9542	3.08602	0.0698314	24	NO CHANGE	NO CHANGE	UP
ENSMUSG00000050315	Synpo2	0.00641655	0.0520073	4.50098	4.62419	0.123211	0.141103	0.213268	0.190257	-0.023011	0.843933	21.5719	17.4606	-4.1113	0.0698529	24	NO CHANGE	NO CHANGE	NO CHANGE
ENSMUSG00000045751	Mms22l	1.8e-05	0.0768594	5.31527	5.42475	0.109484	0.0808586	0.359962	0.105737	-0.254225	0.00535784	10.4508	14.7368	4.28602	0.0699087	24	DOWN	NO CHANGE	NO CHANGE
ENSMUSG00000005360	Slc1a3	0.0640739	0.52209	4.72522	4.7105	-0.0147187	0.875896	0.159358	0.0679756	-0.0913827	0.494102	22.5002	9.13393	10.6337	0.0701588	24	NO CHANGE	NO CHANGE	NO CHANGE
ENSMUSG00000028673	Fuca1	0.0214509	0.00386103	8.62228	8.72304	0.100764	0.0493689	0.131574	0.150697	0.0191234	0.787255	7.50582	11.0712	3.56534	0.0701605	24	NO CHANGE	NO CHANGE	UP
ENSMUSG00000002250	Ppard	0.00164917	0.0029377	6.05467	6.29792	0.243258	0.0135278	0.385817	0.268548	-0.117269	0.384475	16.6441	19.6804	3.03631	0.0703393	24	NO CHANGE	NO CHANGE	UP
ENSMUSG00000020064	Herc4	0.0105099	0.1209	7.43322	7.39276	-0.0404611	0.440822	0.148299	0.0827434	-0.0655558	0.377718	6.24769	1.14382	-5.10386	0.0703441	24	NO CHANGE	NO CHANGE	NO CHANGE
ENSMUSG00000115381	Gm49266	0.0272272	0.0556634	4.38533	4.31087	-0.0744604	0.469953	0.239413	0.209404	-0.0300085	0.836397	7.12174	11.7166	4.59491	0.070371	24	NO CHANGE	NO CHANGE	NO CHANGE
ENSMUSG00000036534	Slc38a7	0.0336961	0.139303	7.21289	7.19265	-0.02024	0.699588	0.121946	0.0775625	-0.0443831	0.55012	0.481189	18.8359	-5.64529	0.0703724	24	NO CHANGE	NO CHANGE	NO CHANGE
ENSMUSG00000037533	Rapgef6	0.00710904	0.070066	6.3606	6.42403	0.0634387	0.340038	0.186275	0.131408	-0.054867	0.55822	7.21588	11.5573	4.34138	0.0703946	24	NO CHANGE	NO CHANGE	NO CHANGE
ENSMUSG00000050069	Grem2	0.000387513	0.110562	5.28365	5.08925	-0.194395	0.050877	0.377709	0.172172	-0.205537	0.140377	6.13218	10.5016	4.36944	0.0709112	24	NO CHANGE	NO CHANGE	NO CHANGE
ENSMUSG00000020650	Bcap29	0.000463182	0.000409829	6.20544	6.29747	0.0920345	0.155129	0.243958	0.284779	0.0408213	0.652137	7.20105	4.77278	-2.42827	0.0709663	24	NO CHANGE	NO CHANGE	NO CHANGE
ENSMUSG00000025133	Ints4	0.00470967	0.486728	6.80747	6.8599	0.0524294	0.299284	0.145319	0.03789	-0.107429	0.135324	2.84699	12.4678	9.62085	0.0711905	24	NO CHANGE	NO CHANGE	NO CHANGE
ENSMUSG00000103085	Gm38120	0.441738	0.0104526	4.12712	4.20873	0.0816142	0.255812	0.0617588	0.174087	0.112328	0.268571	2.13152	10.7303	8.5988	0.0714187	24	NO CHANGE	NO CHANGE	NO CHANGE
ENSMUSG00000030256	Bhlhe41	0.0142946	0.409021	4.53598	4.5839	0.0479195	0.650584	0.30728	0.0791725	-0.228108	0.132131	4.92695	14.6007	9.67374	0.0715659	24	NO CHANGE	NO CHANGE	NO CHANGE
ENSMUSG00000067279	Ppp1r3c	3.39e-10	0.037577	7.50751	7.44018	-0.0673266	0.681369	1.21736	0.448651	-0.768704	0.00177525	18.4483	21.179	2.73073	0.0716203	24	DOWN	NO CHANGE	NO CHANGE
ENSMUSG00000046245	Pilra	0.0169589	0.229795	7.18046	7.1933	0.0128383	0.838408	0.1598	0.0785377	-0.0812619	0.363643	21.8819	15.6203	-6.26165	0.071827	24	NO CHANGE	NO CHANGE	NO CHANGE
ENSMUSG00000028359	Orm3	0.0493163	0.286262	5.50327	4.92014	-0.583137	3.52e-07	0.213461	0.0990584	-0.114403	0.40709	2.62989	10.2133	7.58341	0.0718414	24	NO CHANGE	NO CHANGE	DOWN
ENSMUSG00000027890	Gstm4	0.0150663	0.0052618	8.28975	8.22224	-0.0675091	0.525261	0.304198	0.295457	-0.00874164	0.953505	6.95647	3.4527	-3.50377	0.0721262	24	NO CHANGE	NO CHANGE	NO CHANGE
ENSMUSG00000019027	Dnah1	0.0108417	0.0273422	5.14958	5.0905	-0.0590804	0.580158	0.375338	0.15792	-0.217418	0.1543	9.46955	4.33939	-5.13016	0.0721373	24	NO CHANGE	NO CHANGE	NO CHANGE
ENSMUSG00000036009	Mettl25	0.00914613	0.0159077	4.91195	5.05635	0.1444	0.0189913	0.161948	0.162158	0.000210104	0.998009	17.7611	21.3977	3.63663	0.0723334	24	NO CHANGE	NO CHANGE	UP
ENSMUSG00000046229	Scand1	0.0031605	0.000217125	8.68039	8.76473	0.0843427	0.0623575	0.155314	0.184295	0.0289813	0.644178	5.70018	8.31058	2.6104	0.0724638	24	NO CHANGE	NO CHANGE	NO CHANGE
ENSMUSG00000057143	Trim12c	0.00316467	0.438752	6.19068	6.30599	0.115318	0.116484	0.228458	0.0593412	-0.169116	0.103951	4.09584	12.912	8.81621	0.0724731	24	NO CHANGE	NO CHANGE	NO CHANGE
ENSMUSG00000029699	Ssc4d	0.00369724	0.0424791	5.57999	5.49802	-0.0819748	0.260055	0.280173	0.1173	-0.162872	0.116216	1.96327	6.63307	4.6698	0.0724993	24	NO CHANGE	NO CHANGE	NO CHANGE
ENSMUSG00000104686	Gm42815	0.302609	0.00235616	4.19586	4.36552	0.169656	0.022692	0.0738515	0.254169	0.180317	0.0826681	5.75988	12.8759	7.11606	0.0725096	24	NO CHANGE	NO CHANGE	UP
ENSMUSG00000047798	Cd300lf	0.183421	0.0522049	5.29421	5.50818	0.213973	0.00494875	0.0895251	0.161638	0.0721129	0.483461	0.816325	7.29207	6.47575	0.0727043	24	NO CHANGE	NO CHANGE	UP
ENSMUSG00000070436	Serpinh1	6.42e-05	0.0268821	8.39189	8.6345	0.242602	0.0288872	0.459901	0.285887	-0.174014	0.25762	17.0099	13.906	-3.10386	0.0728243	24	NO CHANGE	NO CHANGE	UP
ENSMUSG00000053581	Zfand2a	0.126252	0.0068487	6.75853	6.89738	0.138858	0.040087	0.105434	0.19449	0.0890563	0.34217	5.38902	0.420913	-4.9681	0.0729417	24	NO CHANGE	NO CHANGE	UP
ENSMUSG00000066366	Serpina1a	0.000622448	0.0553248	14.3075	14.0349	-0.27257	1.82e-05	0.19825	0.12708	-0.0711704	0.377149	19.4697	15.7689	-3.70078	0.0730619	24	NO CHANGE	NO CHANGE	DOWN
ENSMUSG00000044748	Defb1	0.000653927	0.000295731	7.74435	8.27118	0.526838	0.0112453	0.802942	0.850412	0.0474698	0.866641	21.5171	23.9061	2.38903	0.0731402	24	NO CHANGE	NO CHANGE	UP
ENSMUSG00000002580	Mien1	0.00161573	0.00335616	9.29113	9.25456	-0.0365655	0.365669	0.140555	0.135845	-0.00471077	0.934	16.9167	14.0447	-2.87198	0.0733164	24	NO CHANGE	NO CHANGE	NO CHANGE
ENSMUSG00000022270	Retreg1	0.000403671	0.0437672	8.43234	8.46037	0.0280235	0.715197	0.245327	0.194572	-0.0507548	0.640455	2.10673	5.61505	3.50832	0.0735204	24	NO CHANGE	NO CHANGE	NO CHANGE
ENSMUSG00000031681	Smad1	0.215332	0.0232687	6.82613	6.89592	0.0697897	0.185941	0.0656741	0.128223	0.0625487	0.398943	17.4274	23.6511	6.22365	0.0735835	24	NO CHANGE	NO CHANGE	NO CHANGE
ENSMUSG00000073421	H2-Ab1	0.0176704	0.111067	9.01789	9.10234	0.0844488	0.486695	0.360902	0.160529	-0.200374	0.245663	1.89509	7.64443	5.74934	0.0736564	24	NO CHANGE	NO CHANGE	NO CHANGE
ENSMUSG00000033632	AW554918	0.0229708	0.322628	5.04107	5.0704	0.0293346	0.665277	0.184867	0.0589562	-0.125911	0.193185	3.88342	19.4891	-8.39428	0.0738295	24	NO CHANGE	NO CHANGE	NO CHANGE
ENSMUSG00000029992	Gfpt1	0.0239753	0.00372202	7.21661	7.33644	0.119835	0.198375	0.282259	0.189188	-0.093071	0.476917	6.56658	2.4813	-4.08528	0.0739031	24	NO CHANGE	NO CHANGE	NO CHANGE
ENSMUSG00000073468	Sft2d1	0.180094	0.00455188	7.09396	7.0991	0.0051488	0.925542	0.087592	0.142309	0.0547173	0.483776	5.12032	23.9812	-5.13917	0.0739546	24	NO CHANGE	NO CHANGE	NO CHANGE
ENSMUSG00000026421	Csrp1	0.0331046	0.164818	7.49856	7.71327	0.214716	0.00950454	0.201349	0.0985504	-0.102799	0.36276	23.154	5.3953	6.24127	0.0742317	24	NO CHANGE	NO CHANGE	UP
ENSMUSG00000024146	Cript	0.000949832	0.0207042	7.68555	7.66899	-0.0165606	0.763097	0.200946	0.142006	-0.0589402	0.44943	22.5745	19.286	-3.28851	0.0744963	24	NO CHANGE	NO CHANGE	NO CHANGE
ENSMUSG00000074826	Gm10767	0.191223	0.019514	4.48199	4.38143	-0.100565	0.238198	0.115364	0.209022	0.0936581	0.435137	0.76691	6.57814	5.81123	0.0746138	24	NO CHANGE	NO CHANGE	NO CHANGE
ENSMUSG00000002147	Stat6	0.00214482	0.211777	8.07589	7.97555	-0.100339	0.0394903	0.127792	0.071976	-0.0558161	0.407905	0.548674	5.80544	5.25677	0.0746503	24	NO CHANGE	NO CHANGE	DOWN
ENSMUSG00000033446	Lpar6	0.000816328	0.0708578	7.30707	7.24572	-0.0613491	0.306383	0.22837	0.114167	-0.114203	0.180157	17.7348	21.7846	4.04975	0.0747607	24	NO CHANGE	NO CHANGE	NO CHANGE
ENSMUSG00000015568	Lpl	0.277319	0.0572346	10.3888	11.2158	0.827044	3.78e-09	0.11588	0.239012	0.123132	0.439654	8.98214	1.51902	-7.46312	0.0750314	24	NO CHANGE	NO CHANGE	UP
ENSMUSG00000035933	Cog5	0.0063955	0.022268	6.9414	7.03526	0.0938551	0.156704	0.20248	0.156103	-0.0463768	0.616994	6.34769	10.0168	3.6691	0.0751797	24	NO CHANGE	NO CHANGE	NO CHANGE
ENSMUSG00000005506	Celf1	0.00228334	0.00137026	8.36116	8.28874	-0.0724147	0.0669734	0.161854	0.103695	-0.0581589	0.291624	12.4426	15.5135	3.07088	0.075434	24	NO CHANGE	NO CHANGE	NO CHANGE
ENSMUSG00000036872	Abcc12	0.033683	0.00163817	5.49544	5.33093	-0.164509	0.0466581	0.176747	0.298528	0.12178	0.289408	3.59064	23.9173	-3.67338	0.0755077	24	NO CHANGE	NO CHANGE	DOWN
ENSMUSG00000017760	Ctsa	0.0206608	0.00826014	9.9938	9.84208	-0.151714	0.00669327	0.1261	0.162787	0.0366876	0.628192	5.32996	9.04289	3.71293	0.0755371	24	NO CHANGE	NO CHANGE	DOWN
ENSMUSG00000100455	Gm29170	0.0115142	0.205601	4.2035	4.18465	-0.0188537	0.803142	0.225976	0.0889186	-0.137057	0.204272	1.02089	7.33421	6.31332	0.0759352	24	NO CHANGE	NO CHANGE	NO CHANGE
ENSMUSG00000040127	Sdr9c7	2.55e-06	0.000569586	6.88895	6.83207	-0.0568795	0.639686	0.663654	0.547979	-0.115675	0.50142	17.4977	19.4807	1.98303	0.0760971	24	NO CHANGE	NO CHANGE	NO CHANGE
ENSMUSG00000047139	Cd24a	0.0148153	0.312116	6.36203	7.0039	0.641868	0.000750407	0.339477	0.222093	-0.117384	0.640668	19.0774	1.67369	6.59632	0.0761993	24	NO CHANGE	NO CHANGE	UP
ENSMUSG00000041712	Ubr7	0.0721426	0.401404	6.851	6.93119	0.0801869	0.117983	0.0911408	0.0447665	-0.0463743	0.517523	6.82971	22.1491	-8.68066	0.0762772	24	NO CHANGE	NO CHANGE	NO CHANGE
ENSMUSG00000085642	3110053B16Rik	0.0254233	0.115944	4.20749	4.33133	0.123841	0.12549	0.198585	0.12422	-0.0743652	0.510457	2.9543	21.7324	-5.22188	0.0762948	24	NO CHANGE	NO CHANGE	NO CHANGE
ENSMUSG00000032560	Dnajc13	0.0337697	0.0448644	6.71826	6.7295	0.0112452	0.848573	0.123005	0.133544	0.0105387	0.899299	7.47125	11.9622	4.49094	0.0763027	24	NO CHANGE	NO CHANGE	NO CHANGE
ENSMUSG00000024007	Ppil1	1.88e-05	0.00873186	6.8075	6.68247	-0.12503	0.0423628	0.310988	0.181263	-0.129725	0.132024	10.372	13.0186	2.64666	0.0763488	24	NO CHANGE	NO CHANGE	DOWN
ENSMUSG00000008136	Fhl2	0.00377257	0.0655941	5.30502	5.67223	0.367217	0.000334241	0.213644	0.224611	0.0109661	0.934648	16.835	12.6223	-4.2127	0.0764743	24	NO CHANGE	NO CHANGE	UP
ENSMUSG00000011382	Dhdh	0.00881534	0.549112	8.55563	8.33224	-0.223388	0.00105906	0.13985	0.0460445	-0.0938059	0.302181	5.94722	16.0182	10.071	0.0765191	24	NO CHANGE	NO CHANGE	DOWN
ENSMUSG00000054737	Zfp182	0.0344646	0.422333	4.93692	5.04074	0.103819	0.178405	0.159501	0.0661554	-0.0933458	0.389187	0.127703	15.5271	-8.60059	0.0768586	24	NO CHANGE	NO CHANGE	NO CHANGE
ENSMUSG00000032204	Aqp9	2.36e-09	0.00315257	9.88376	9.89478	0.011021	0.85188	0.383781	0.244426	-0.139355	0.100424	4.78525	2.8144	-1.97085	0.076929	24	NO CHANGE	NO CHANGE	NO CHANGE
ENSMUSG00000078970	Wdr92	0.518053	0.0160723	5.73674	5.73494	-0.00179797	0.974865	0.0385397	0.143366	0.104826	0.198429	11.5782	1.02487	-10.5534	0.0770243	24	NO CHANGE	NO CHANGE	NO CHANGE
ENSMUSG00000118038	Gm9895	0.0692432	0.000407136	4.55679	4.58489	0.0280981	0.67204	0.139761	0.243176	0.103415	0.273508	21.0773	17.3118	-3.76553	0.0770614	24	NO CHANGE	NO CHANGE	NO CHANGE
ENSMUSG00000003038	Hmgn2	0.00188066	0.0156652	8.44355	8.43718	-0.00636922	0.928853	0.217971	0.208589	-0.00938172	0.925905	14.5215	11.2643	-3.25725	0.0770773	24	NO CHANGE	NO CHANGE	NO CHANGE
ENSMUSG00000039196	Orm1	0.504832	0.00183775	11.959	11.4786	-0.480407	6.29e-06	0.0586197	0.353806	0.295186	0.0302505	22.41	11.2693	-11.1407	0.0770883	24	UP	NO CHANGE	DOWN
ENSMUSG00000044103	Il1f9	0.457693	0.03236	4.4997	4.57874	0.0790412	0.426958	0.0737169	0.228298	0.154581	0.273595	10.0821	0.359472	-9.72267	0.0771063	24	NO CHANGE	NO CHANGE	NO CHANGE
ENSMUSG00000031227	Magee1	0.173037	0.0560426	4.80714	4.9634	0.156262	0.035891	0.104381	0.141802	0.0374208	0.715402	14.157	20.0899	5.9329	0.0772444	24	NO CHANGE	NO CHANGE	UP
ENSMUSG00000103497	Gm37407	0.0241297	0.00379624	4.51102	4.54332	0.0323027	0.720501	0.223006	0.284896	0.0618902	0.628092	6.94717	10.4798	3.53266	0.0772987	24	NO CHANGE	NO CHANGE	NO CHANGE
ENSMUSG00000038593	Tctn1	0.38581	0.00693561	5.1741	5.07891	-0.0951882	0.108506	0.050412	0.177035	0.126623	0.13046	21.3247	5.60218	8.2775	0.077446	24	NO CHANGE	NO CHANGE	NO CHANGE
ENSMUSG00000038736	Nudcd1	0.472932	0.014973	6.77778	6.8146	0.0368226	0.479	0.0364518	0.140922	0.10447	0.159268	10.8425	0.743204	-10.0992	0.0774588	24	NO CHANGE	NO CHANGE	NO CHANGE
ENSMUSG00000041044	Lrit1	0.220861	0.00890044	4.70776	4.6524	-0.0553611	0.434796	0.096504	0.182519	0.0860146	0.391225	3.77435	22.0856	-5.68879	0.0774828	24	NO CHANGE	NO CHANGE	NO CHANGE
ENSMUSG00000038352	Arl5c	0.032503	0.0368303	5.10427	5.18405	0.079781	0.365397	0.191363	0.202113	0.0107497	0.930942	2.90658	22.5703	-4.33628	0.0775654	24	NO CHANGE	NO CHANGE	NO CHANGE
ENSMUSG00000035443	Thyn1	0.102104	0.0100262	7.63984	7.70363	0.0637907	0.206166	0.0885498	0.134336	0.0457859	0.518154	10.013	5.37069	-4.64234	0.0776617	24	NO CHANGE	NO CHANGE	NO CHANGE
ENSMUSG00000022131	Gpr180	0.00330864	0.0320535	7.57907	7.50842	-0.07065	0.166284	0.133417	0.134064	0.000647072	0.992764	6.752	10.4148	3.66281	0.0777466	24	NO CHANGE	NO CHANGE	NO CHANGE
ENSMUSG00000003420	Fcgrt	0.0362086	0.1062	9.37647	9.19594	-0.180534	0.00431563	0.151605	0.085543	-0.0660624	0.439288	22.9861	17.4402	-5.54593	0.0777577	24	NO CHANGE	NO CHANGE	DOWN
ENSMUSG00000031729	Ist1	0.0281617	0.0149041	8.01101	7.97068	-0.0403375	0.358739	0.107712	0.109103	0.00139068	0.982059	23.1315	3.0473	3.91576	0.0778261	24	NO CHANGE	NO CHANGE	NO CHANGE
ENSMUSG00000041571	Selenow	0.00920228	0.0878567	10.0136	10.0365	0.0228865	0.667657	0.157923	0.0907745	-0.067148	0.374786	21.7632	17.1202	-4.64302	0.0778632	24	NO CHANGE	NO CHANGE	NO CHANGE
ENSMUSG00000027465	Tbc1d20	0.00515787	0.116623	7.81882	7.7109	-0.107918	0.0451083	0.169896	0.0818143	-0.0880821	0.239982	4.06094	8.95458	4.89364	0.0778889	24	NO CHANGE	NO CHANGE	DOWN
ENSMUSG00000021993	Mipep	0.00242513	0.11347	7.60735	7.49569	-0.11166	0.033663	0.124128	0.102788	-0.0213401	0.768102	22.932	18.5025	-4.42952	0.0781541	24	NO CHANGE	NO CHANGE	DOWN
ENSMUSG00000026939	Tmem141	0.127165	0.0106683	7.78647	7.67438	-0.11209	0.0848592	0.0868125	0.199753	0.112941	0.215552	21.5248	3.01987	5.49505	0.0784999	24	NO CHANGE	NO CHANGE	NO CHANGE
ENSMUSG00000025558	Dock9	0.00564233	0.0238901	6.06089	6.06015	-0.000743101	0.990616	0.219875	0.128901	-0.0909739	0.311583	7.57047	3.68129	-3.88918	0.0786065	24	NO CHANGE	NO CHANGE	NO CHANGE
ENSMUSG00000046667	Rbm12b1	0.00300144	2.5e-05	5.70596	5.70257	-0.00339533	0.960115	0.21342	0.382277	0.168857	0.0841313	16.5609	14.0673	-2.49368	0.0786361	24	NO CHANGE	NO CHANGE	NO CHANGE
ENSMUSG00000022793	B4galt4	0.514065	0.00303603	5.33196	5.40204	0.0700745	0.184025	0.041724	0.126755	0.0850307	0.253031	17.7644	8.75151	-9.01287	0.0786451	24	NO CHANGE	NO CHANGE	NO CHANGE
ENSMUSG00000037787	Apopt1	0.0328742	0.154918	6.43136	6.48845	0.0570885	0.354034	0.136985	0.091254	-0.0457307	0.598331	5.50545	11.0262	5.52079	0.0787376	24	NO CHANGE	NO CHANGE	NO CHANGE
ENSMUSG00000028415	Spink4	0.0166843	0.0290456	4.09566	4.18152	0.0858596	0.439244	0.250601	0.285962	0.0353613	0.821206	20.6318	0.646658	4.01488	0.0787697	24	NO CHANGE	NO CHANGE	NO CHANGE
ENSMUSG00000035049	Rrp12	0.100029	0.0153525	5.74604	5.7895	0.0434598	0.505105	0.114082	0.166106	0.0520238	0.572369	7.05804	2.32791	-4.73013	0.0788327	24	NO CHANGE	NO CHANGE	NO CHANGE
ENSMUSG00000060601	Nr1h2	0.000863623	0.0096672	7.65362	7.67825	0.0246309	0.581103	0.174624	0.12404	-0.0505839	0.423911	23.2779	2.29108	3.01321	0.0788845	24	NO CHANGE	NO CHANGE	NO CHANGE
ENSMUSG00000050856	Atp5k	0.0365544	0.203103	9.18925	9.05184	-0.137418	0.0281371	0.133262	0.0803677	-0.0528946	0.539299	20.6845	14.6462	-6.03835	0.0789882	24	NO CHANGE	NO CHANGE	DOWN
ENSMUSG00000078817	Nlrp12	0.0464899	0.102545	7.72889	7.8179	0.0890056	0.421405	0.261898	0.159321	-0.102577	0.511797	20.3163	1.85457	5.53822	0.0789969	24	NO CHANGE	NO CHANGE	NO CHANGE
ENSMUSG00000038781	Stap2	0.00481697	0.0504044	7.60504	7.58713	-0.0179086	0.710769	0.161105	0.092552	-0.068553	0.318014	5.06155	0.953607	-4.10794	0.0791622	24	NO CHANGE	NO CHANGE	NO CHANGE
ENSMUSG00000097573	G730003C15Rik	0.0160671	0.00789115	4.47749	4.66375	0.186263	0.0349642	0.250377	0.217021	-0.0333558	0.783928	22.2531	1.83431	3.58119	0.0792167	24	NO CHANGE	NO CHANGE	UP
ENSMUSG00000039252	Lgi2	0.583659	3.29e-05	4.46063	4.54787	0.0872375	0.295312	0.0492946	0.397132	0.347837	0.00467644	22.0481	10.4891	-11.559	0.0793129	24	UP	NO CHANGE	NO CHANGE
ENSMUSG00000097482	Gm17634	0.0075021	0.273111	5.46215	5.31756	-0.144595	0.0392692	0.149268	0.092052	-0.0572165	0.5548	6.43365	12.3901	5.95646	0.0793784	24	NO CHANGE	NO CHANGE	DOWN
ENSMUSG00000057103	Nat8f1	0.00309133	0.00920706	9.04791	8.77711	-0.2708	0.0393763	0.387513	0.395191	0.0076786	0.966193	20.4391	23.5986	3.15958	0.0794843	24	NO CHANGE	NO CHANGE	DOWN
ENSMUSG00000084878	Lrrc8dos	0.0769122	0.255323	4.14036	4.19509	0.0547298	0.480551	0.127858	0.0985488	-0.0293096	0.788844	5.38885	12.1489	6.76008	0.0796121	24	NO CHANGE	NO CHANGE	NO CHANGE
ENSMUSG00000036678	Aaas	2.23e-05	0.0288398	6.93797	7.04818	0.110211	0.062409	0.303036	0.138908	-0.164128	0.050243	13.2276	10.101	-3.12655	0.0798047	24	NO CHANGE	NO CHANGE	NO CHANGE
ENSMUSG00000036672	Cenpt	0.0280296	0.094478	5.42108	5.37695	-0.0441298	0.459612	0.132836	0.108301	-0.0245347	0.770652	5.14964	9.97555	4.82592	0.0800809	24	NO CHANGE	NO CHANGE	NO CHANGE
ENSMUSG00000029449	Rhof	0.00465232	0.0111477	4.69967	4.79853	0.0988672	0.0982074	0.193999	0.154479	-0.0395196	0.635119	4.07855	7.39179	3.31324	0.0801654	24	NO CHANGE	NO CHANGE	NO CHANGE
ENSMUSG00000064037	Gpn1	0.559971	0.0457651	6.67474	6.7511	0.0763557	0.132087	0.0294855	0.105436	0.0759508	0.28621	11.1702	23.1562	11.986	0.0803014	24	NO CHANGE	NO CHANGE	NO CHANGE
ENSMUSG00000051147	Nat2	0.00381619	0.00102995	6.52964	6.44249	-0.0871532	0.224955	0.274794	0.204079	-0.0707149	0.483713	20.1411	23.0974	2.95637	0.0803471	24	NO CHANGE	NO CHANGE	NO CHANGE
ENSMUSG00000030313	Dennd5b	1.65e-05	0.00589341	7.90997	7.94081	0.0308424	0.672808	0.372951	0.237411	-0.13554	0.193483	8.34631	10.824	2.47769	0.080455	24	NO CHANGE	NO CHANGE	NO CHANGE
ENSMUSG00000037965	Zc3h7a	0.0255038	0.0776395	7.37206	7.34278	-0.02928	0.659318	0.150209	0.128475	-0.0217338	0.816859	8.06792	3.44772	-4.6202	0.0805344	24	NO CHANGE	NO CHANGE	NO CHANGE
ENSMUSG00000051034	Zfp11	0.259185	0.0235985	4.95841	4.8977	-0.0607116	0.368788	0.0622667	0.189826	0.127559	0.184321	18.0178	1.74046	7.72267	0.0806582	24	NO CHANGE	NO CHANGE	NO CHANGE
ENSMUSG00000027962	Vcam1	0.0514851	0.0088562	8.31447	8.433	0.118527	0.179389	0.161412	0.273124	0.111711	0.368026	15.861	11.5924	-4.2686	0.0808402	24	NO CHANGE	NO CHANGE	NO CHANGE
ENSMUSG00000000531	Grasp	0.0850503	0.0131328	5.34875	5.48354	0.134785	0.0354461	0.115387	0.162944	0.0475574	0.590527	5.80155	1.30152	-4.50003	0.08086	24	NO CHANGE	NO CHANGE	UP
ENSMUSG00000025856	Pdgfa	0.000714347	0.0560899	7.82773	7.91918	0.0914478	0.219664	0.259519	0.162758	-0.0967613	0.356531	4.67172	1.0359	-3.63582	0.0809443	24	NO CHANGE	NO CHANGE	NO CHANGE
ENSMUSG00000020647	Ncoa1	0.0245723	0.00306351	7.13916	7.10536	-0.0338024	0.613924	0.159464	0.224711	0.0652474	0.491667	8.62672	12.118	3.49128	0.0811073	24	NO CHANGE	NO CHANGE	NO CHANGE
ENSMUSG00000106526	Gm42604	0.199103	0.052613	4.1926	4.21318	0.0205804	0.801936	0.118486	0.149663	0.0311773	0.788171	6.84288	0.856328	-5.98655	0.0813433	24	NO CHANGE	NO CHANGE	NO CHANGE
ENSMUSG00000094344	Gm11942	0.00624227	0.185502	4.27564	4.31521	0.0395642	0.584916	0.242833	0.0859885	-0.156845	0.130318	23.4791	5.52629	6.04717	0.0814177	24	NO CHANGE	NO CHANGE	NO CHANGE
ENSMUSG00000022350	Washc5	0.0689136	0.00836318	7.17357	7.25053	0.076965	0.136501	0.104835	0.134991	0.030156	0.676209	8.70421	4.53248	-4.17174	0.0817164	24	NO CHANGE	NO CHANGE	NO CHANGE
ENSMUSG00000074671	Tspyl3	0.0336961	0.224985	4.63088	4.6708	0.0399211	0.64788	0.198352	0.107854	-0.090498	0.464992	20.4793	2.71658	6.23723	0.0818381	24	NO CHANGE	NO CHANGE	NO CHANGE
ENSMUSG00000001323	Srr	0.0950815	0.0662705	8.30217	8.23065	-0.0715196	0.18527	0.0976928	0.0971814	-0.000511392	0.994599	3.56255	22.3156	-5.24694	0.081948	24	NO CHANGE	NO CHANGE	NO CHANGE
ENSMUSG00000042500	Ago4	0.0558339	0.440236	5.35139	5.37669	0.0252932	0.701977	0.13377	0.0513069	-0.0824631	0.37949	22.5226	7.84629	9.3237	0.0821224	24	NO CHANGE	NO CHANGE	NO CHANGE
ENSMUSG00000031540	Kat6a	0.0121235	0.106876	6.18501	6.12537	-0.0596449	0.347301	0.143318	0.120895	-0.0224233	0.801753	8.49874	13.1176	4.61887	0.0821961	24	NO CHANGE	NO CHANGE	NO CHANGE
ENSMUSG00000043418	Lrit2	0.233821	0.00310227	4.3937	4.28943	-0.104266	0.24062	0.118413	0.259095	0.140682	0.262557	0.475739	18.9517	-5.52406	0.0826365	24	NO CHANGE	NO CHANGE	NO CHANGE
ENSMUSG00000003309	Ap1m2	0.000722056	0.2686	4.50232	4.79845	0.296132	0.00154979	0.349429	0.0983926	-0.251037	0.0487703	17.2936	11.0235	-6.27012	0.0827244	24	DOWN	NO CHANGE	UP
ENSMUSG00000032094	Cd3d	0.0266727	0.401453	5.07281	5.07744	0.00463771	0.952407	0.182286	0.0667924	-0.115493	0.296423	1.58497	17.2237	-8.36124	0.0827601	24	NO CHANGE	NO CHANGE	NO CHANGE
ENSMUSG00000078784	Rbis	0.0405013	0.0955278	6.9986	7.00786	0.00925181	0.879833	0.0923354	0.130744	0.0384089	0.657524	9.75602	4.28303	-5.47299	0.0828649	24	NO CHANGE	NO CHANGE	NO CHANGE
ENSMUSG00000026042	Col5a2	0.00252534	0.112165	6.74236	7.18615	0.443791	0.000534619	0.271898	0.244345	-0.0275527	0.870018	15.7989	11.381	-4.41798	0.0829204	24	NO CHANGE	NO CHANGE	UP
ENSMUSG00000098789	Jmjd7	0.064318	0.00544236	4.96512	4.92771	-0.0374157	0.52252	0.122855	0.163199	0.0403434	0.625512	8.46244	4.4535	-4.00894	0.0830652	24	NO CHANGE	NO CHANGE	NO CHANGE
ENSMUSG00000041550	Serpina5	0.144232	0.0332521	4.13758	4.03119	-0.106391	0.172862	0.131011	0.149646	0.0186344	0.864469	16.0979	10.822	-5.27584	0.0832258	24	NO CHANGE	NO CHANGE	NO CHANGE
ENSMUSG00000028717	Tal1	0.180468	0.223284	4.77127	4.81304	0.0417624	0.577958	0.119214	0.0762297	-0.042984	0.685276	1.81428	17.9542	-7.8601	0.0832431	24	NO CHANGE	NO CHANGE	NO CHANGE
ENSMUSG00000025867	Cplx2	0.142571	0.0540247	4.97836	5.12734	0.14898	0.0257619	0.122025	0.0887225	-0.0333028	0.716631	3.96484	10.0484	6.08357	0.0833944	24	NO CHANGE	NO CHANGE	UP
ENSMUSG00000059327	Eda	0.265831	0.0273688	4.62301	4.72081	0.0977938	0.216675	0.105279	0.14379	0.038511	0.728636	5.30986	23.0924	-6.21741	0.0834192	24	NO CHANGE	NO CHANGE	NO CHANGE
ENSMUSG00000025602	Zfp202	0.00598078	0.0364546	4.64209	4.6842	0.0421117	0.51787	0.222175	0.123593	-0.098582	0.286534	22.1273	2.17631	4.04902	0.0834881	24	NO CHANGE	NO CHANGE	NO CHANGE
ENSMUSG00000092602	4931413I07Rik	0.0281967	0.0127044	4.33417	4.29565	-0.0385232	0.69334	0.221581	0.272304	0.050723	0.713486	7.85802	4.03528	-3.82274	0.0835106	24	NO CHANGE	NO CHANGE	NO CHANGE
ENSMUSG00000027673	Ndufb5	0.00270504	0.095989	9.6448	9.51171	-0.133088	0.0240883	0.149634	0.117292	-0.0323416	0.689607	19.243	15.0723	-4.17071	0.0835642	24	NO CHANGE	NO CHANGE	DOWN
ENSMUSG00000042429	Adora1	0.00379951	0.142506	7.31514	7.22876	-0.0863795	0.202862	0.217667	0.101547	-0.11612	0.22566	5.552	10.4638	4.91179	0.0836141	24	NO CHANGE	NO CHANGE	NO CHANGE
ENSMUSG00000032740	Ccdc88a	0.00213467	0.261631	5.31753	5.44502	0.127492	0.151131	0.253767	0.115051	-0.138716	0.267	9.51271	3.88311	-5.62961	0.0837845	24	NO CHANGE	NO CHANGE	NO CHANGE
ENSMUSG00000018844	Fndc8	0.064242	0.00409858	4.22694	4.20542	-0.0215198	0.800547	0.191704	0.220734	0.02903	0.809558	1.50198	5.45773	3.95575	0.0838342	24	NO CHANGE	NO CHANGE	NO CHANGE
ENSMUSG00000056643	Chst13	0.0362944	0.120727	6.27941	6.04412	-0.235291	0.0158044	0.21545	0.146642	-0.0688078	0.605702	20.2957	1.51174	5.21603	0.0840381	24	NO CHANGE	NO CHANGE	DOWN
ENSMUSG00000026779	Mastl	0.0236659	0.000770178	4.87946	4.8922	0.0127379	0.872951	0.214919	0.271474	0.0565552	0.616119	15.727	12.5518	-3.17516	0.0841184	24	NO CHANGE	NO CHANGE	NO CHANGE
ENSMUSG00000047583	Tyw3	0.0176375	0.0949506	5.15447	5.24663	0.0921648	0.181062	0.160293	0.127431	-0.0328626	0.733374	6.69241	11.2831	4.59067	0.0841358	24	NO CHANGE	NO CHANGE	NO CHANGE
ENSMUSG00000033075	Senp1	0.0445896	0.4252	5.74977	5.69717	-0.0526012	0.50099	0.163934	0.0636268	-0.100307	0.365262	8.75697	17.5814	8.82438	0.084266	24	NO CHANGE	NO CHANGE	NO CHANGE
ENSMUSG00000027810	Eif2a	0.166937	0.00351677	7.71685	7.77618	0.0593336	0.200463	0.0567839	0.167236	0.110453	0.0942551	8.14606	2.41581	-5.73024	0.0842856	24	NO CHANGE	NO CHANGE	NO CHANGE
ENSMUSG00000024378	Stard4	8.42e-05	0.0118337	6.48849	6.15497	-0.333528	0.000730632	0.282166	0.318703	0.0365361	0.779076	10.6655	13.5887	2.92321	0.0845158	24	NO CHANGE	NO CHANGE	DOWN
ENSMUSG00000090622	A930033H14Rik	0.00168629	9.09e-05	4.69544	4.608	-0.0874435	0.299472	0.345799	0.328108	-0.0176917	0.881252	6.52234	8.88246	2.36012	0.0845204	24	NO CHANGE	NO CHANGE	NO CHANGE
ENSMUSG00000027797	Dclk1	0.111136	0.0552917	4.64391	4.76944	0.125534	0.113756	0.140628	0.142506	0.00187821	0.986447	22.5055	3.73892	5.23338	0.0849108	24	NO CHANGE	NO CHANGE	NO CHANGE
ENSMUSG00000020109	Dnajb12	0.00208472	0.534755	7.47088	7.36386	-0.107024	0.0295242	0.131533	0.0351825	-0.0963505	0.158864	9.15795	23.7432	-9.41477	0.0850525	24	NO CHANGE	NO CHANGE	DOWN
ENSMUSG00000036275	9530068E07Rik	0.00369784	0.0421192	9.29356	9.39402	0.100461	0.0282947	0.135221	0.101433	-0.0337881	0.591885	19.284	22.9557	3.67179	0.0850544	24	NO CHANGE	NO CHANGE	UP
ENSMUSG00000032872	Cyb5r4	0.0048408	0.0332995	7.54666	7.50377	-0.0428934	0.619218	0.286709	0.18211	-0.104599	0.392865	19.9195	23.6735	3.75404	0.0850992	24	NO CHANGE	NO CHANGE	NO CHANGE
ENSMUSG00000029156	Sgcb	0.0199261	0.129975	5.54415	5.52174	-0.0224034	0.675912	0.134575	0.0835543	-0.0510203	0.501537	21.5843	16.5348	-5.04952	0.0851147	24	NO CHANGE	NO CHANGE	NO CHANGE
ENSMUSG00000035455	Fignl1	0.000113435	0.0292528	5.36458	5.31374	-0.0508402	0.528444	0.378027	0.187303	-0.190725	0.0991702	8.60015	11.8095	3.20936	0.0851553	24	NO CHANGE	NO CHANGE	NO CHANGE
ENSMUSG00000015023	Ddx19a	0.00897309	0.125529	6.55523	6.67459	0.119353	0.0953678	0.208067	0.107814	-0.100253	0.316693	7.34359	12.2636	4.92004	0.0852488	24	NO CHANGE	NO CHANGE	NO CHANGE
ENSMUSG00000040774	Cept1	0.18008	0.0398705	8.73619	8.70424	-0.0319507	0.561364	0.0836175	0.105541	0.0219235	0.777755	19.914	1.51314	5.59917	0.0856103	24	NO CHANGE	NO CHANGE	NO CHANGE
ENSMUSG00000066640	Fbxl18	0.0034223	0.0142938	5.79473	5.78655	-0.00818347	0.911031	0.241217	0.193558	-0.0476587	0.645808	20.5104	23.7507	3.24028	0.0858307	24	NO CHANGE	NO CHANGE	NO CHANGE
ENSMUSG00000073236	2500004C02Rik	0.116136	0.414602	4.48683	4.649	0.162171	0.010994	0.0901639	0.0552259	-0.0349379	0.687285	0.166184	15.47	-8.6962	0.0858356	24	NO CHANGE	NO CHANGE	UP
ENSMUSG00000031380	Vegfd	0.172142	0.0543854	4.71749	4.79165	0.0741585	0.308763	0.111038	0.131913	0.0208747	0.838505	22.368	4.0605	5.69249	0.0858842	24	NO CHANGE	NO CHANGE	NO CHANGE
ENSMUSG00000026197	Zfand2b	0.000538324	0.0313525	7.44102	7.33408	-0.106938	0.112848	0.299497	0.133106	-0.166391	0.0820282	1.17103	21.5259	-3.64513	0.0860748	24	NO CHANGE	NO CHANGE	NO CHANGE
ENSMUSG00000064179	Tnnt1	0.0215579	0.248253	4.93381	4.92903	-0.00478206	0.964282	0.283955	0.115496	-0.168458	0.268178	1.00283	7.66014	6.65732	0.0862851	24	NO CHANGE	NO CHANGE	NO CHANGE
ENSMUSG00000035004	Igsf6	0.0165743	0.0409928	6.43884	6.60441	0.165566	0.0116479	0.153507	0.144487	-0.00902044	0.919537	2.43362	6.43386	4.00024	0.086456	24	NO CHANGE	NO CHANGE	UP
ENSMUSG00000021298	Gpr132	0.0113675	0.00306733	4.82773	4.90172	0.0739898	0.249531	0.212078	0.156426	-0.0556517	0.537941	5.23904	1.86411	-3.37493	0.086495	24	NO CHANGE	NO CHANGE	NO CHANGE
ENSMUSG00000010721	Lmbr1	0.0271811	0.0355234	5.47053	5.52524	0.054711	0.330773	0.136282	0.120779	-0.0155035	0.844655	7.23285	3.10992	-4.12293	0.0866093	24	NO CHANGE	NO CHANGE	NO CHANGE
ENSMUSG00000051853	Arf3	0.0242478	0.1449	8.53302	8.69407	0.161052	0.00331853	0.120447	0.081379	-0.0390685	0.596046	7.35462	2.21425	-5.14037	0.0866189	24	NO CHANGE	NO CHANGE	UP
ENSMUSG00000029659	Medag	0.213217	0.0171697	4.58908	4.61423	0.0251539	0.72084	0.0878666	0.184679	0.0968123	0.333159	1.91152	7.81732	5.9058	0.0866399	24	NO CHANGE	NO CHANGE	NO CHANGE
ENSMUSG00000066357	Wdr6	0.00481031	0.284049	6.33574	6.47049	0.134747	0.111792	0.261417	0.0912196	-0.170197	0.154282	6.16421	23.711	-6.4532	0.0867237	24	NO CHANGE	NO CHANGE	NO CHANGE
ENSMUSG00000025129	Ppp1r27	0.0547122	0.0860197	4.31785	4.24547	-0.07238	0.487754	0.217203	0.179988	-0.0372156	0.800336	1.89893	20.9016	-4.9973	0.0867861	24	NO CHANGE	NO CHANGE	NO CHANGE
ENSMUSG00000060992	Copz1	0.0122411	0.00406229	9.27311	9.25729	-0.0158199	0.780185	0.169779	0.161506	-0.00827326	0.91777	7.67399	10.8976	3.22357	0.0868392	24	NO CHANGE	NO CHANGE	NO CHANGE
ENSMUSG00000041216	Clvs1	0.58073	0.0768267	4.27237	4.34686	0.0744924	0.380189	0.0537306	0.130748	0.0770178	0.520264	9.64358	22.3256	-11.318	0.0868621	24	NO CHANGE	NO CHANGE	NO CHANGE
ENSMUSG00000115505	Gm9247	0.0101574	0.349821	4.36365	4.4144	0.0507452	0.413546	0.152879	0.0650059	-0.0878728	0.317692	20.5261	3.40004	6.87391	0.0870612	24	NO CHANGE	NO CHANGE	NO CHANGE
ENSMUSG00000026944	Abca2	0.410496	0.00569522	6.8468	6.8124	-0.0343939	0.580573	0.0588325	0.160604	0.101771	0.250533	12.0905	19.5728	7.4823	0.0870624	24	NO CHANGE	NO CHANGE	NO CHANGE
ENSMUSG00000024987	Cyp26a1	0.0582373	0.0024332	6.73184	5.81012	-0.921725	3.24e-07	0.319787	0.496215	0.176427	0.416615	7.85184	11.6374	3.78551	0.0870921	24	NO CHANGE	NO CHANGE	DOWN
ENSMUSG00000030921	Trim30a	0.0375186	0.404883	6.70776	6.66784	-0.0399258	0.676359	0.207366	0.0820654	-0.1253	0.356227	19.9888	11.6615	-8.32722	0.0871594	24	NO CHANGE	NO CHANGE	NO CHANGE
ENSMUSG00000115946	Mirt2	0.0395781	0.474177	5.09487	4.7902	-0.304674	0.00326292	0.231781	0.064837	-0.166944	0.233449	6.2662	16.7282	10.462	0.0871707	24	NO CHANGE	NO CHANGE	DOWN
ENSMUSG00000040414	Slc25a28	0.00321978	0.0244866	7.21913	7.16738	-0.0517455	0.332452	0.183844	0.121476	-0.062368	0.408082	4.73675	1.25682	-3.47993	0.0874921	24	NO CHANGE	NO CHANGE	NO CHANGE
ENSMUSG00000094958	3110021N24Rik	0.00615072	0.489183	4.08644	4.10084	0.0143991	0.840727	0.190057	0.0556365	-0.134421	0.189126	23.9755	8.88405	8.90856	0.0876219	24	NO CHANGE	NO CHANGE	NO CHANGE
ENSMUSG00000116518	Gm49494	0.0998446	0.449218	4.55107	4.48907	-0.0619985	0.296798	0.0894377	0.04991	-0.0395277	0.636347	2.16972	11.163	8.9933	0.0876765	24	NO CHANGE	NO CHANGE	NO CHANGE
ENSMUSG00000019874	Fabp7	0.0477467	0.1304	7.07664	7.07697	0.000333309	0.996387	0.121955	0.134882	0.0129271	0.901174	2.01598	7.41654	5.40056	0.0877601	24	NO CHANGE	NO CHANGE	NO CHANGE
ENSMUSG00000038903	Ccdc68	0.255825	0.00626538	5.54454	5.67175	0.127213	0.140823	0.111358	0.220646	0.109288	0.367051	16.0107	10.3281	-5.68257	0.0882753	24	NO CHANGE	NO CHANGE	NO CHANGE
ENSMUSG00000050973	Gdpgp1	0.0861029	0.236237	5.04446	4.93121	-0.113245	0.0732045	0.121113	0.06759	-0.0535228	0.542448	21.2152	4.17341	6.9582	0.0883642	24	NO CHANGE	NO CHANGE	NO CHANGE
ENSMUSG00000036894	Rap2b	0.018916	0.567716	6.20926	6.39202	0.182759	0.00480108	0.145846	0.0378163	-0.10803	0.220116	6.13924	18.9765	-11.1628	0.0886134	24	NO CHANGE	NO CHANGE	UP
ENSMUSG00000019849	Prep	1.42e-05	0.466787	7.36955	7.31426	-0.0552872	0.227868	0.233104	0.035999	-0.197105	0.0035938	11.7972	3.3466	-8.45064	0.0887927	24	DOWN	NO CHANGE	NO CHANGE
ENSMUSG00000052957	Gas1	0.0111181	0.257356	5.87651	5.7147	-0.161815	0.0531492	0.24963	0.0838561	-0.165774	0.156878	22.9324	16.133	-6.79934	0.0891861	24	NO CHANGE	NO CHANGE	NO CHANGE
ENSMUSG00000020424	Castor1	0.0284754	0.402424	5.32006	5.30502	-0.0150491	0.86825	0.22307	0.0728645	-0.150205	0.245461	23.6605	15.0086	-8.65188	0.0892004	24	NO CHANGE	NO CHANGE	NO CHANGE
ENSMUSG00000036402	Gng12	0.555245	0.0744085	8.68688	8.63716	-0.0497258	0.370203	0.0383865	0.0824283	0.0440419	0.573536	15.7265	2.20851	10.482	0.0892712	24	NO CHANGE	NO CHANGE	NO CHANGE
ENSMUSG00000103094	Gm37558	0.0510382	0.203886	4.29007	4.32309	0.0330236	0.69213	0.180106	0.102806	-0.0773006	0.512904	9.50496	3.34198	-6.16298	0.0893167	24	NO CHANGE	NO CHANGE	NO CHANGE
ENSMUSG00000102101	Zbtb11os1	0.00253748	1.08e-05	5.97171	6.05111	0.079405	0.30101	0.296492	0.363203	0.0667108	0.537248	3.62742	1.43547	-2.19196	0.0895064	24	NO CHANGE	NO CHANGE	NO CHANGE
ENSMUSG00000071657	Bscl2	0.00739316	0.00467176	8.44122	8.42122	-0.0200034	0.650336	0.117011	0.151155	0.0341434	0.58452	19.6224	16.4794	-3.14294	0.0895941	24	NO CHANGE	NO CHANGE	NO CHANGE
ENSMUSG00000003623	Crot	9.96e-05	5.77e-05	11.8746	12.3169	0.442322	1.95e-05	0.469092	0.428108	-0.0409846	0.754064	22.8759	0.804848	1.92896	0.0896093	24	NO CHANGE	NO CHANGE	UP
ENSMUSG00000021131	Erh	0.000203768	0.0137969	7.98904	8.11565	0.126609	0.0071733	0.209296	0.115106	-0.0941907	0.144495	10.0561	7.11062	-2.94544	0.0898321	24	NO CHANGE	NO CHANGE	UP
ENSMUSG00000020474	Polm	0.000370513	0.0167485	5.55185	5.43961	-0.112241	0.0648409	0.273104	0.138743	-0.134361	0.115996	5.23575	2.06201	-3.17374	0.0898578	24	NO CHANGE	NO CHANGE	NO CHANGE
ENSMUSG00000060510	Zfp266	0.189714	0.0437122	6.46125	6.50186	0.0406111	0.4795	0.0661828	0.137335	0.0711521	0.381781	19.7998	2.12661	6.32686	0.0900839	24	NO CHANGE	NO CHANGE	NO CHANGE
ENSMUSG00000026430	Rassf5	0.256968	0.50797	6.33876	6.29244	-0.0463249	0.508352	0.082144	0.0460507	-0.0360933	0.715069	0.851647	12.3043	11.4527	0.0901817	24	NO CHANGE	NO CHANGE	NO CHANGE
ENSMUSG00000062933	Gm10123	0.000831821	0.569445	5.54295	5.43287	-0.110084	0.0203382	0.176763	0.0265467	-0.150216	0.024871	19.1593	6.67912	11.5199	0.0901858	24	DOWN	NO CHANGE	DOWN
ENSMUSG00000074269	Rec114	0.458406	0.0181966	4.59125	4.45433	-0.136915	0.244188	0.0852391	0.304554	0.219315	0.188144	19.7016	10.3475	-9.35417	0.0902234	24	NO CHANGE	NO CHANGE	NO CHANGE
ENSMUSG00000036667	Tcaf1	0.0256704	0.343849	5.61119	5.80283	0.191644	0.0218849	0.181832	0.0823193	-0.0995126	0.386994	19.6708	2.77972	7.10889	0.090273	24	NO CHANGE	NO CHANGE	UP
ENSMUSG00000030798	Cd37	0.00151422	0.103017	5.98783	6.04032	0.0524876	0.480505	0.218601	0.145411	-0.0731905	0.486628	22.7241	2.75733	4.03326	0.0902978	24	NO CHANGE	NO CHANGE	NO CHANGE
ENSMUSG00000038582	Pptc7	0.000641748	0.125953	6.63837	6.54061	-0.0977623	0.112728	0.257086	0.0896393	-0.167447	0.0564146	5.91959	10.64	4.72044	0.0903838	24	NO CHANGE	NO CHANGE	NO CHANGE
ENSMUSG00000028521	Slc35d1	7.63e-06	0.0284238	9.71605	9.54559	-0.170451	0.00407229	0.350921	0.123165	-0.227756	0.00637762	6.56616	3.37218	-3.19398	0.0905003	24	DOWN	NO CHANGE	DOWN
ENSMUSG00000022265	Ank	0.4696	0.0200569	7.13789	7.14252	0.00462615	0.951763	0.0645069	0.156851	0.0923437	0.395237	6.13078	21.7	-8.43079	0.0905812	24	NO CHANGE	NO CHANGE	NO CHANGE
ENSMUSG00000034245	Hdac11	0.000579822	0.00108937	8.0163	8.04493	0.0286333	0.696044	0.309061	0.261214	-0.0478474	0.644478	0.309116	21.8954	-2.4137	0.0906337	24	NO CHANGE	NO CHANGE	NO CHANGE
ENSMUSG00000063193	Cd300lb	0.00459695	0.0515362	6.40859	6.5526	0.144008	0.0384933	0.208468	0.142505	-0.0659624	0.492717	0.303684	4.09143	3.78775	0.0908087	24	NO CHANGE	NO CHANGE	UP
ENSMUSG00000027820	Mme	0.231004	0.0028168	7.0011	6.12945	-0.871643	7.45e-07	0.193892	0.48187	0.287978	0.181913	19.1373	13.6255	-5.5118	0.0909422	24	NO CHANGE	NO CHANGE	DOWN
ENSMUSG00000082286	Pisd-ps1	0.0183243	0.0626998	4.52691	4.64753	0.120617	0.0602259	0.16836	0.115788	-0.0525716	0.554911	7.15429	11.4804	4.32614	0.09097	24	NO CHANGE	NO CHANGE	NO CHANGE
ENSMUSG00000039770	Ypel5	0.0327758	0.0234592	8.16146	8.09064	-0.0708223	0.256589	0.143298	0.147682	0.00438334	0.960094	21.8427	17.8893	-3.95345	0.091224	24	NO CHANGE	NO CHANGE	NO CHANGE
ENSMUSG00000021025	Nfkbia	0.00154877	0.000537115	9.02137	8.97564	-0.0457307	0.441204	0.213856	0.239891	0.0260359	0.755818	8.24344	10.6748	2.43136	0.0914038	24	NO CHANGE	NO CHANGE	NO CHANGE
ENSMUSG00000033565	Rbfox2	0.000280617	0.0211664	6.76681	6.76235	-0.00446064	0.941412	0.235444	0.164351	-0.0710927	0.40942	11.6045	8.65167	-2.95283	0.0915494	24	NO CHANGE	NO CHANGE	NO CHANGE
ENSMUSG00000035671	Zswim4	0.000836052	0.000178449	5.91375	5.91244	-0.00130196	0.98395	0.229856	0.314423	0.084567	0.357976	18.9135	21.2003	2.28677	0.091578	24	NO CHANGE	NO CHANGE	NO CHANGE
ENSMUSG00000110459	Gm31717	0.168249	0.00947355	4.15553	4.19995	0.0444183	0.534959	0.11037	0.182855	0.0724848	0.474363	22.9337	3.8868	4.9531	0.0917449	24	NO CHANGE	NO CHANGE	NO CHANGE
ENSMUSG00000081207	Gm13775	0.0406095	0.134804	5.24962	4.5697	-0.679926	4.6e-06	0.320515	0.169527	-0.150988	0.413762	5.17469	10.8614	5.68676	0.0918804	24	NO CHANGE	NO CHANGE	DOWN
ENSMUSG00000079363	Gbp4	0.00556919	0.0501325	5.54656	5.40196	-0.144606	0.0614135	0.233325	0.155725	-0.0776004	0.469866	3.42741	7.25384	3.82642	0.0919619	24	NO CHANGE	NO CHANGE	NO CHANGE
ENSMUSG00000066677	Ifi208	0.582251	0.108295	5.06056	5.08868	0.0281209	0.732838	0.0515069	0.117364	0.0658571	0.572352	14.9887	3.56278	-11.426	0.0920581	24	NO CHANGE	NO CHANGE	NO CHANGE
ENSMUSG00000037318	Traf3ip3	0.0604217	0.351518	4.85646	4.88414	0.0276841	0.69716	0.148514	0.0630803	-0.0854333	0.39738	1.77457	9.78673	8.01216	0.0921105	24	NO CHANGE	NO CHANGE	NO CHANGE
ENSMUSG00000040936	Ulk4	0.0359812	0.203307	4.77641	4.85581	0.0794033	0.308248	0.165525	0.105022	-0.060503	0.581349	3.97253	9.68624	5.71371	0.0922344	24	NO CHANGE	NO CHANGE	NO CHANGE
ENSMUSG00000067879	Vxn	0.00236725	0.00922677	4.47318	4.50721	0.0340288	0.680153	0.276891	0.24018	-0.0367105	0.753055	15.8255	12.8535	-2.97198	0.0923944	24	NO CHANGE	NO CHANGE	NO CHANGE
ENSMUSG00000044339	Alkbh2	3.46e-05	0.0597147	6.53436	6.44916	-0.0852006	0.169385	0.314822	0.122809	-0.192013	0.0312788	0.676331	21.1739	-3.5024	0.0924943	24	DOWN	NO CHANGE	NO CHANGE
ENSMUSG00000005897	Nr2c1	0.0179031	0.011666	6.32923	6.3234	-0.00583391	0.922212	0.168551	0.144807	-0.0237445	0.778777	21.5277	1.08308	3.55536	0.0925108	24	NO CHANGE	NO CHANGE	NO CHANGE
ENSMUSG00000029321	Slc10a6	0.174553	0.230023	4.33319	4.58955	0.256354	0.0283156	0.138367	0.155306	0.0169394	0.915988	0.167481	7.34929	7.18181	0.0926057	24	NO CHANGE	NO CHANGE	UP
ENSMUSG00000005547	Cyp2a5	0.0599151	0.000710289	11.5972	8.78147	-2.81577	3.15e-11	0.700642	1.09031	0.389663	0.388325	7.17005	10.6943	3.52422	0.0926978	24	NO CHANGE	NO CHANGE	DOWN
ENSMUSG00000066568	Lsm14a	0.00139293	0.0950477	7.65932	7.69195	0.0326261	0.486259	0.163796	0.0844371	-0.0793589	0.233722	19.1643	15.0975	-4.06679	0.0927083	24	NO CHANGE	NO CHANGE	NO CHANGE
ENSMUSG00000027800	Tm4sf1	0.0212685	0.146634	7.09306	7.2187	0.125638	0.0814373	0.170535	0.108811	-0.061723	0.538489	20.5426	15.5013	-5.04124	0.0927406	24	NO CHANGE	NO CHANGE	NO CHANGE
ENSMUSG00000020079	Supv3l1	0.0413531	0.489114	6.81811	6.80111	-0.0170002	0.7834	0.150379	0.0370145	-0.113364	0.199163	5.93332	18.6991	-11.2342	0.0927435	24	NO CHANGE	NO CHANGE	NO CHANGE
ENSMUSG00000030303	Far2	0.0120427	0.17473	4.23087	4.13734	-0.0935289	0.211111	0.209384	0.0997707	-0.109613	0.298645	3.97461	9.34657	5.37196	0.0928173	24	NO CHANGE	NO CHANGE	NO CHANGE
ENSMUSG00000117294	Gm49839	0.000742057	0.0112296	4.31016	4.48932	0.179167	0.0605975	0.346109	0.271877	-0.0742323	0.575128	7.39411	10.2489	2.85481	0.092835	24	NO CHANGE	NO CHANGE	NO CHANGE
ENSMUSG00000030614	Tmem126b	0.0234547	0.54363	6.94595	6.86364	-0.0823121	0.129845	0.121358	0.0349796	-0.0863782	0.258095	22.0746	11.6633	-10.4113	0.0928682	24	NO CHANGE	NO CHANGE	NO CHANGE
ENSMUSG00000017550	Atad5	0.0134757	0.0156431	4.60142	4.60241	0.000992839	0.988951	0.178381	0.200065	0.0216843	0.830689	8.5471	12.0614	3.51433	0.0929986	24	NO CHANGE	NO CHANGE	NO CHANGE
ENSMUSG00000038374	Rbm8a	0.183488	0.0223695	7.67965	7.70662	0.0269727	0.536845	0.0648049	0.0965304	0.0317255	0.607242	14.4242	9.1387	-5.28549	0.0930112	24	NO CHANGE	NO CHANGE	NO CHANGE
ENSMUSG00000037072	Selenof	0.000740047	0.0675667	10.2003	10.234	0.0337205	0.376964	0.143313	0.075455	-0.0678577	0.210848	17.162	13.4506	-3.71138	0.0931778	24	NO CHANGE	NO CHANGE	NO CHANGE
ENSMUSG00000027068	Dhrs9	9.24e-06	2.57e-05	6.95633	7.00464	0.0483126	0.693461	0.864286	0.462928	-0.401359	0.0246022	18.5451	20.5017	1.95665	0.0933025	24	DOWN	NO CHANGE	NO CHANGE
ENSMUSG00000070873	Lilra5	0.00889648	0.0185892	6.53323	6.35305	-0.180178	0.0495009	0.2591	0.225242	-0.0338574	0.789428	20.642	17.2075	-3.43448	0.0935568	24	NO CHANGE	NO CHANGE	DOWN
ENSMUSG00000029246	Ppat	0.00450803	0.0337311	6.24383	6.31215	0.0683153	0.371078	0.283858	0.133437	-0.150421	0.166578	7.66024	11.7604	4.10018	0.093607	24	NO CHANGE	NO CHANGE	NO CHANGE
ENSMUSG00000039264	Gimap3	0.0126831	0.0825437	5.30563	5.33945	0.0338194	0.609965	0.16413	0.129328	-0.0348024	0.710288	2.36916	6.61173	4.24257	0.0937717	24	NO CHANGE	NO CHANGE	NO CHANGE
ENSMUSG00000045302	Preb	0.0209984	0.0112396	8.81744	8.71473	-0.102712	0.0688097	0.15554	0.129274	-0.0262658	0.73727	3.57603	23.9532	-3.62283	0.0938061	24	NO CHANGE	NO CHANGE	NO CHANGE
ENSMUSG00000052763	Zfp212	0.276466	0.0127739	5.68571	5.67024	-0.0154767	0.787738	0.0740449	0.125702	0.0516575	0.525944	14.7333	20.5952	5.86186	0.0938587	24	NO CHANGE	NO CHANGE	NO CHANGE
ENSMUSG00000021749	Oit1	0.176255	0.0635517	4.15937	4.14037	-0.0190041	0.831448	0.135664	0.156094	0.0204306	0.871449	20.9794	2.65337	5.67399	0.0938689	24	NO CHANGE	NO CHANGE	NO CHANGE
ENSMUSG00000056569	Mpz	0.032761	0.204898	4.4456	4.40137	-0.044228	0.545825	0.143791	0.106228	-0.0375629	0.716413	22.7555	4.31989	5.56439	0.0939449	24	NO CHANGE	NO CHANGE	NO CHANGE
ENSMUSG00000056952	Tatdn2	0.0441593	0.046131	4.94504	5.0108	0.0657556	0.424846	0.196872	0.147759	-0.0491126	0.672559	21.041	1.55892	4.51797	0.0940646	24	NO CHANGE	NO CHANGE	NO CHANGE
ENSMUSG00000022248	Rad1	0.000692081	0.0119708	6.29659	6.23076	-0.0658339	0.33171	0.227481	0.2079	-0.0195809	0.837372	19.094	21.9511	2.85715	0.094215	24	NO CHANGE	NO CHANGE	NO CHANGE
ENSMUSG00000032369	Plscr1	0.000507424	0.00281369	6.92598	7.00223	0.0762475	0.292646	0.26583	0.262874	-0.00295641	0.976828	20.8981	23.401	2.50286	0.0943019	24	NO CHANGE	NO CHANGE	NO CHANGE
ENSMUSG00000073700	Klhl21	0.0140358	0.084579	7.36592	7.33007	-0.0358519	0.644332	0.222214	0.128149	-0.0940656	0.393202	2.24608	21.7048	-4.54127	0.0943053	24	NO CHANGE	NO CHANGE	NO CHANGE
ENSMUSG00000027884	Clcc1	0.000967155	0.00355905	7.94714	7.86586	-0.0812859	0.153162	0.184321	0.205775	0.0214544	0.787329	19.7908	22.4508	2.65993	0.0944375	24	NO CHANGE	NO CHANGE	NO CHANGE
ENSMUSG00000022898	Vps26c	0.00775043	0.0740296	7.6881	7.74944	0.0613473	0.129697	0.128939	0.066009	-0.0629303	0.268604	20.8849	1.2989	4.41398	0.0945192	24	NO CHANGE	NO CHANGE	NO CHANGE
ENSMUSG00000033066	Gas7	0.303177	0.00263032	5.37944	5.78167	0.402232	5.17e-07	0.0706927	0.234978	0.164286	0.0946703	4.64129	22.0835	-6.55781	0.0945215	24	NO CHANGE	NO CHANGE	UP
ENSMUSG00000026614	Slc30a10	1.83e-08	0.000234239	6.53168	6.536	0.0043159	0.972601	0.962388	0.6128	-0.349588	0.0543993	18.3421	19.921	1.5789	0.0945442	24	NO CHANGE	NO CHANGE	NO CHANGE
ENSMUSG00000058794	Nfe2	0.0200471	0.155258	4.52831	4.61316	0.0848463	0.281047	0.210971	0.104717	-0.106255	0.339072	23.9492	5.35871	5.40952	0.0947017	24	NO CHANGE	NO CHANGE	NO CHANGE
ENSMUSG00000104195	B230377A18Rik	0.0146647	0.00183815	4.6794	4.69416	0.0147579	0.859762	0.222753	0.293139	0.0703855	0.552059	4.01188	7.06842	3.05654	0.094738	24	NO CHANGE	NO CHANGE	NO CHANGE
ENSMUSG00000001687	Ubl3	0.00658097	0.0657757	9.28986	9.26088	-0.0289811	0.419449	0.113578	0.0646187	-0.0489595	0.335619	19.4203	15.2885	-4.13178	0.0947726	24	NO CHANGE	NO CHANGE	NO CHANGE
ENSMUSG00000022865	Cxadr	0.0179482	0.00383151	9.15559	9.06725	-0.0883429	0.186756	0.155625	0.229598	0.0739736	0.431266	15.0652	18.3983	3.33307	0.0950604	24	NO CHANGE	NO CHANGE	NO CHANGE
ENSMUSG00000001143	Lman2l	0.0552743	0.112475	6.27982	6.24996	-0.0298529	0.639857	0.132582	0.101526	-0.0310558	0.730551	20.7398	15.6165	-5.1233	0.095222	24	NO CHANGE	NO CHANGE	NO CHANGE
ENSMUSG00000073423	Zfp414	0.513192	0.0511162	5.04246	4.99053	-0.0519324	0.475609	0.0506665	0.140405	0.0897384	0.384106	20.0241	5.88788	9.86373	0.0954163	24	NO CHANGE	NO CHANGE	NO CHANGE
ENSMUSG00000038564	Ift172	0.0456116	0.00953519	5.83825	5.73053	-0.107725	0.142797	0.169529	0.181356	0.0118268	0.908255	6.16336	9.95355	3.79019	0.095836	24	NO CHANGE	NO CHANGE	NO CHANGE
ENSMUSG00000020538	Srebf1	0.000267771	0.038148	8.93952	8.79915	-0.140376	0.220822	0.474019	0.259461	-0.214558	0.186411	10.2388	13.4679	3.22906	0.0958732	24	NO CHANGE	NO CHANGE	NO CHANGE
ENSMUSG00000044763	Trmt10c	0.00277778	0.00279874	6.5638	6.61536	0.051561	0.476347	0.24593	0.239921	-0.00600928	0.953055	20.6534	23.3718	2.71837	0.0958804	24	NO CHANGE	NO CHANGE	NO CHANGE
ENSMUSG00000039126	Prune2	0.13646	0.0178284	4.83004	4.77356	-0.0564821	0.387533	0.105332	0.157226	0.0518937	0.57355	1.93613	6.74427	4.80814	0.095978	24	NO CHANGE	NO CHANGE	NO CHANGE
ENSMUSG00000031821	Gins2	0.000315129	4.64e-05	6.19436	6.24675	0.0523916	0.489101	0.321308	0.385524	0.0642158	0.548538	13.3981	11.4201	-1.97798	0.0960491	24	NO CHANGE	NO CHANGE	NO CHANGE
ENSMUSG00000036160	Surf6	0.00654566	0.494722	6.16499	6.14988	-0.0151101	0.815589	0.154572	0.0523142	-0.102258	0.267781	3.66024	12.1056	8.4454	0.0961989	24	NO CHANGE	NO CHANGE	NO CHANGE
ENSMUSG00000111709	Gm3776	0.00436607	0.503197	7.49841	7.25381	-0.244604	0.16231	0.506281	0.125641	-0.38064	0.125063	14.0502	23.2167	9.1665	0.0962145	24	NO CHANGE	NO CHANGE	NO CHANGE
ENSMUSG00000026819	Slc25a25	0.00461825	0.00311761	8.42914	8.62744	0.198299	0.0993853	0.348201	0.417321	0.0691203	0.680012	14.5566	11.6961	-2.86053	0.0962542	24	NO CHANGE	NO CHANGE	NO CHANGE
ENSMUSG00000036138	Acaa1a	0.0215752	0.0192422	9.79327	9.41124	-0.382029	2.08e-05	0.217221	0.180171	-0.0370504	0.744018	6.32646	10.059	3.73256	0.0964909	24	NO CHANGE	NO CHANGE	DOWN
ENSMUSG00000048911	Rnf24	0.000613266	0.442252	6.10604	6.18981	0.0837777	0.224706	0.255268	0.0565893	-0.198679	0.044995	5.05464	13.0448	7.99017	0.0965512	24	DOWN	NO CHANGE	NO CHANGE
ENSMUSG00000030413	Pglyrp1	0.0112015	0.317342	5.53567	5.89107	0.3554	0.000993292	0.238492	0.115898	-0.122594	0.392781	21.9147	4.16523	6.25049	0.0967002	24	NO CHANGE	NO CHANGE	UP
ENSMUSG00000041840	Haus1	0.279741	0.0285856	5.30484	5.43944	0.134605	0.0435813	0.077478	0.138923	0.0614454	0.505468	13.4578	7.25379	-6.20404	0.0967107	24	NO CHANGE	NO CHANGE	UP
ENSMUSG00000049439	Cyp20a1	0.0175066	0.011726	7.17817	7.313	0.134826	0.0931873	0.21331	0.2043	-0.00900909	0.935694	20.1666	23.6186	3.45199	0.0967286	24	NO CHANGE	NO CHANGE	NO CHANGE
ENSMUSG00000022641	Bbx	0.00488185	0.450829	5.90896	6.06136	0.152397	0.0224134	0.180431	0.0541879	-0.126243	0.172239	9.11839	17.1559	8.03756	0.0967372	24	NO CHANGE	NO CHANGE	UP
ENSMUSG00000040280	Ndufa4l2	0.0308943	0.0891076	5.11812	5.22308	0.104965	0.0681742	0.119135	0.107501	-0.0116335	0.884062	23.5078	18.9557	-4.55203	0.0972236	24	NO CHANGE	NO CHANGE	NO CHANGE
ENSMUSG00000060012	Kif13b	0.000417222	0.129531	6.89294	6.77957	-0.113368	0.0740247	0.254611	0.0992524	-0.155359	0.0830802	12.3831	16.7174	4.33429	0.0973207	24	NO CHANGE	NO CHANGE	NO CHANGE
ENSMUSG00000068329	Htra2	0.00916788	0.00218249	6.50498	6.60536	0.100386	0.0598638	0.166075	0.157619	-0.00845559	0.908842	5.61986	8.56062	2.94076	0.0973315	24	NO CHANGE	NO CHANGE	NO CHANGE
ENSMUSG00000025870	Arl10	0.00850778	0.0137845	4.6286	4.63919	0.0105948	0.877945	0.231121	0.148779	-0.0823417	0.400616	22.1142	1.66135	3.54717	0.0976163	24	NO CHANGE	NO CHANGE	NO CHANGE
ENSMUSG00000107529	Gm44291	0.00209728	0.12273	4.14209	4.24161	0.0995203	0.129147	0.229968	0.101296	-0.128673	0.164393	7.70835	3.22508	-4.48327	0.0979928	24	NO CHANGE	NO CHANGE	NO CHANGE
ENSMUSG00000023944	Hsp90ab1	1.82e-05	7.06e-08	11.5469	11.4724	-0.0744784	0.0341912	0.221934	0.212535	-0.00939926	0.846054	15.6125	14.18	-1.43258	0.0980155	24	NO CHANGE	NO CHANGE	DOWN
ENSMUSG00000034218	Atm	0.0201756	0.00629476	4.77139	4.71757	-0.0538222	0.467509	0.168525	0.240563	0.0720388	0.491549	10.8964	7.4605	-3.43592	0.0981781	24	NO CHANGE	NO CHANGE	NO CHANGE
ENSMUSG00000071547	Nt5dc2	6.03e-06	0.00231959	6.63383	6.54934	-0.0844895	0.210902	0.30795	0.272841	-0.0351082	0.710799	15.0254	12.9219	-2.10352	0.0982208	24	NO CHANGE	NO CHANGE	NO CHANGE
ENSMUSG00000118168	Gm36419	0.0744278	0.511942	4.31565	4.37593	0.0602801	0.49137	0.153149	0.0612358	-0.0919136	0.458337	3.99245	13.8495	9.85707	0.0984758	24	NO CHANGE	NO CHANGE	NO CHANGE
ENSMUSG00000017344	Vtn	0.0447632	0.209559	12.6548	12.6103	-0.0444265	0.339484	0.0883635	0.064912	-0.0234515	0.720178	21.4874	15.8153	-5.6721	0.0985457	24	NO CHANGE	NO CHANGE	NO CHANGE
ENSMUSG00000095562	Erdr1	0.0846973	0.00367203	4.73641	4.71329	-0.0231217	0.82481	0.214867	0.282106	0.067239	0.649285	0.951862	4.86955	3.91769	0.0986378	24	NO CHANGE	NO CHANGE	NO CHANGE
ENSMUSG00000084289	Gm6977	0.00284775	0.0125242	5.21794	5.2025	-0.0154337	0.762889	0.122791	0.169318	0.0465266	0.520967	19.653	22.9509	3.29789	0.098716	24	NO CHANGE	NO CHANGE	NO CHANGE
ENSMUSG00000035024	Ncapd3	0.00511234	0.0185714	5.02923	5.158	0.128775	0.0323915	0.171241	0.156702	-0.0145393	0.860616	8.52865	11.7741	3.24546	0.0988393	24	NO CHANGE	NO CHANGE	UP
ENSMUSG00000016477	E2f3	0.33837	0.0015731	5.5845	5.62598	0.0414819	0.487672	0.0694591	0.162015	0.0925555	0.275581	10.8201	4.83684	-5.98326	0.0988407	24	NO CHANGE	NO CHANGE	NO CHANGE
ENSMUSG00000055436	Srsf11	6.83e-05	0.0333634	7.96846	8.03944	0.0709839	0.139849	0.227514	0.109991	-0.117523	0.0853938	5.28479	8.35576	3.07097	0.0988614	24	NO CHANGE	NO CHANGE	NO CHANGE
ENSMUSG00000031596	Slc7a2	9.03e-05	0.0320967	9.76069	9.91642	0.155728	0.0860213	0.392331	0.218811	-0.173521	0.173311	5.5986	8.58564	2.98704	0.0990007	24	NO CHANGE	NO CHANGE	NO CHANGE
ENSMUSG00000052488	Cherp	0.149565	0.522206	7.17111	7.20313	0.0320258	0.607793	0.0956411	0.0389601	-0.056681	0.521057	2.41984	15.3601	-11.0597	0.0990473	24	NO CHANGE	NO CHANGE	NO CHANGE
ENSMUSG00000026771	Spopl	0.010543	0.43194	5.72392	5.80219	0.0782736	0.186475	0.122058	0.0561109	-0.0659475	0.428145	6.37889	23.0141	-7.36483	0.099091	24	NO CHANGE	NO CHANGE	NO CHANGE
ENSMUSG00000021234	Fam161b	0.607586	0.00785108	4.33787	4.50089	0.163024	0.0257283	0.0469546	0.125657	0.0787024	0.434328	15.2991	4.97325	-10.3258	0.0991061	24	NO CHANGE	NO CHANGE	UP
ENSMUSG00000027312	Atrn	0.000707648	0.0182253	7.55542	7.62658	0.0711651	0.219544	0.225611	0.146676	-0.0789347	0.333911	7.58845	4.59829	-2.99016	0.099224	24	NO CHANGE	NO CHANGE	NO CHANGE
ENSMUSG00000043909	Trp53bp1	0.254026	0.0776067	5.62416	5.71979	0.0956263	0.107271	0.0686511	0.107002	0.038351	0.643111	19.892	2.36739	6.4754	0.0992412	24	NO CHANGE	NO CHANGE	NO CHANGE
ENSMUSG00000054414	Slc30a7	0.305488	0.00585081	7.15843	7.20135	0.0429223	0.48767	0.0676257	0.178057	0.110431	0.20973	8.36389	2.12421	-6.23969	0.09947	24	NO CHANGE	NO CHANGE	NO CHANGE
ENSMUSG00000053897	Slc39a8	0.000355034	0.000109388	7.08781	7.25065	0.162834	0.0441253	0.366533	0.331722	-0.0348107	0.755297	20.3237	22.3765	2.0528	0.0994875	24	NO CHANGE	NO CHANGE	UP
ENSMUSG00000032766	Gng11	0.0010905	0.0759703	6.77436	6.80852	0.0341624	0.619291	0.298572	0.1037	-0.194871	0.0498969	20.3286	15.8494	-4.47914	0.0997669	24	DOWN	NO CHANGE	NO CHANGE
ENSMUSG00000017428	Psmd11	0.000268747	4.95e-05	9.27517	9.41009	0.134921	0.00290783	0.174216	0.230142	0.0559261	0.359332	21.5063	23.4811	1.97482	0.0997868	24	NO CHANGE	NO CHANGE	UP
ENSMUSG00000022390	Zc3h7b	0.000464392	0.120924	6.4855	6.47331	-0.0121885	0.89112	0.268273	0.173096	-0.0951766	0.451245	8.69332	12.6026	3.90926	0.0999983	24	NO CHANGE	NO CHANGE	NO CHANGE
ENSMUSG00000032299	Commd4	0.0117526	0.466455	7.81214	7.75555	-0.0565858	0.231117	0.149156	0.0279052	-0.121251	0.0726811	0.451804	13.5462	-10.9056	0.100061	24	NO CHANGE	NO CHANGE	NO CHANGE
ENSMUSG00000097574	C920006O11Rik	0.0506365	0.105019	5.26247	5.30503	0.0425613	0.557267	0.159966	0.112344	-0.047622	0.642139	5.5239	0.50033	-5.02357	0.100232	24	NO CHANGE	NO CHANGE	NO CHANGE
ENSMUSG00000048920	Fkrp	0.0865657	0.133298	6.60782	6.58955	-0.0182719	0.705732	0.09275	0.0691234	-0.0236266	0.729874	3.02948	8.59511	5.56563	0.100327	24	NO CHANGE	NO CHANGE	NO CHANGE
ENSMUSG00000072235	Tuba1a	0.0485119	0.200039	6.6211	7.00249	0.381391	1.98e-05	0.153439	0.112379	-0.0410604	0.716145	23.9745	5.58589	5.61141	0.100513	24	NO CHANGE	NO CHANGE	UP
ENSMUSG00000023067	Cdkn1a	9.32e-06	0.0294378	7.79521	8.25131	0.456094	7.35e-06	0.513574	0.209893	-0.303682	0.0205228	17.2366	20.1804	2.9438	0.100589	24	DOWN	NO CHANGE	UP
ENSMUSG00000032374	Plod2	0.069308	0.0149704	4.74139	4.98989	0.248492	0.00113099	0.113495	0.215191	0.101697	0.317566	14.6933	10.1518	-4.54157	0.100591	24	NO CHANGE	NO CHANGE	UP
ENSMUSG00000054716	Zfp771	0.0554748	0.351511	7.055	7.08397	0.0289642	0.573988	0.0965562	0.0518255	-0.0447308	0.539416	0.903841	8.0826	7.17875	0.100603	24	NO CHANGE	NO CHANGE	NO CHANGE
ENSMUSG00000029428	Stx2	0.000333996	0.000229712	6.94588	6.85516	-0.0907272	0.0623436	0.218788	0.192027	-0.0267618	0.691634	19.0928	16.9888	-2.10396	0.100821	24	NO CHANGE	NO CHANGE	NO CHANGE
ENSMUSG00000021555	Naa35	0.00403226	0.0527941	6.99391	7.08934	0.0954311	0.102872	0.204011	0.103787	-0.100224	0.222496	0.462754	20.4989	-3.96383	0.100919	24	NO CHANGE	NO CHANGE	NO CHANGE
ENSMUSG00000097692	A230060F14Rik	0.46674	0.165235	4.14655	4.22412	0.0775681	0.324676	0.0558566	0.115366	0.0595089	0.591622	11.6	1.68186	-9.91813	0.100943	24	NO CHANGE	NO CHANGE	NO CHANGE
ENSMUSG00000005982	Naa60	0.000796734	0.00599446	8.3783	8.23825	-0.140052	0.0124396	0.199716	0.171488	-0.0282277	0.711596	12.7082	15.3482	2.64002	0.100981	24	NO CHANGE	NO CHANGE	DOWN
ENSMUSG00000045672	Col27a1	6.63e-05	0.0370961	5.39361	5.3129	-0.0807121	0.45055	0.538011	0.230088	-0.307922	0.046178	9.6755	12.8814	3.20586	0.10128	24	DOWN	NO CHANGE	NO CHANGE
ENSMUSG00000073775	Kti12	0.212155	0.0557377	7.30376	7.32827	0.0245164	0.709179	0.0938871	0.114612	0.0207246	0.823494	18.3383	0.0877974	5.74951	0.101481	24	NO CHANGE	NO CHANGE	NO CHANGE
ENSMUSG00000070002	Ell	0.0164301	0.0894907	6.75089	6.65572	-0.0951735	0.102281	0.15591	0.0961824	-0.0597276	0.462671	2.03935	6.49096	4.45161	0.10149	24	NO CHANGE	NO CHANGE	NO CHANGE
ENSMUSG00000116164	1110013H19Rik	0.0110062	0.230673	4.60245	4.58815	-0.0142929	0.849139	0.189426	0.0998244	-0.0896016	0.401015	1.5519	20.1463	-5.40555	0.101652	24	NO CHANGE	NO CHANGE	NO CHANGE
ENSMUSG00000032301	Psma4	0.000200226	0.157077	9.27253	9.18309	-0.0894413	0.0548669	0.149735	0.0802522	-0.0694826	0.284157	8.6787	4.58756	-4.09115	0.101785	24	NO CHANGE	NO CHANGE	NO CHANGE
ENSMUSG00000024781	Lipa	3.19e-05	0.00320986	10.3004	10.3088	0.00841629	0.899634	0.350642	0.219849	-0.130793	0.170544	19.5195	21.7933	2.27372	0.102033	24	NO CHANGE	NO CHANGE	NO CHANGE
ENSMUSG00000028577	Plaa	0.00465364	0.0400472	8.47371	8.5078	0.0340955	0.500341	0.133277	0.124953	-0.00832371	0.907137	3.89334	0.380548	-3.51279	0.102057	24	NO CHANGE	NO CHANGE	NO CHANGE
ENSMUSG00000034235	Usp54	0.250867	0.0315761	4.95953	4.95073	-0.0088063	0.895858	0.0834705	0.144708	0.0612373	0.52081	5.03327	23.1309	-5.90238	0.102201	24	NO CHANGE	NO CHANGE	NO CHANGE
ENSMUSG00000091780	Sco2	4.15e-06	1.42e-05	7.80382	7.86671	0.0628868	0.306826	0.415139	0.299518	-0.115621	0.185874	21.6396	23.2367	1.59708	0.102226	24	NO CHANGE	NO CHANGE	NO CHANGE
ENSMUSG00000005514	Por	8.85e-06	0.000190817	10.5408	10.4039	-0.13685	0.150255	0.502439	0.451157	-0.0512814	0.69976	7.9086	9.68357	1.77497	0.102285	24	NO CHANGE	NO CHANGE	NO CHANGE
ENSMUSG00000021392	Nol8	0.208016	0.0922577	6.23489	6.39236	0.157469	0.00436159	0.0821089	0.0675245	-0.0145845	0.844488	1.99733	8.38049	6.38316	0.102753	24	NO CHANGE	NO CHANGE	UP
ENSMUSG00000037370	Enpp1	0.101048	0.000788767	7.05444	6.89112	-0.16332	0.00922241	0.128429	0.154397	0.0259685	0.760431	22.1302	18.273	-3.85725	0.103064	24	NO CHANGE	NO CHANGE	DOWN
ENSMUSG00000029575	Mmab	0.0409087	0.120243	6.19604	6.19455	-0.00149507	0.981981	0.149431	0.101854	-0.0475763	0.611858	21.493	16.5174	-4.97558	0.103148	24	NO CHANGE	NO CHANGE	NO CHANGE
ENSMUSG00000020088	Sar1a	0.00132967	0.0349062	9.4531	9.42661	-0.0264852	0.400769	0.0842998	0.0852201	0.000920307	0.983459	9.06455	5.75389	-3.31066	0.103388	24	NO CHANGE	NO CHANGE	NO CHANGE
ENSMUSG00000000142	Axin2	0.224371	0.0423773	6.06598	6.2792	0.213218	0.0420246	0.125941	0.221986	0.0960449	0.507765	18.0988	23.9972	5.89841	0.103585	24	NO CHANGE	NO CHANGE	UP
ENSMUSG00000037366	Pafah2	9.77e-05	0.00425415	8.69468	8.62232	-0.0723537	0.198668	0.274285	0.171537	-0.102748	0.19685	11.438	13.8571	2.41909	0.103852	24	NO CHANGE	NO CHANGE	NO CHANGE
ENSMUSG00000083829	Gm2199	0.000207107	0.00655682	4.45831	4.55193	0.0936182	0.0936963	0.250385	0.160596	-0.08979	0.251326	18.1267	20.6908	2.56402	0.103882	24	NO CHANGE	NO CHANGE	NO CHANGE
ENSMUSG00000032081	Apoc3	0.0074933	0.0236932	14.6134	14.681	0.0676258	0.298064	0.153995	0.181369	0.0273738	0.764457	17.8619	21.333	3.47102	0.103953	24	NO CHANGE	NO CHANGE	NO CHANGE
ENSMUSG00000049038	Mterf2	0.00449649	0.00432963	4.83381	4.74993	-0.0838778	0.332565	0.270328	0.275449	0.00512089	0.966445	2.76279	5.57746	2.81468	0.104054	24	NO CHANGE	NO CHANGE	NO CHANGE
ENSMUSG00000071573	Rnls	0.00327627	0.103235	4.59497	4.66399	0.069019	0.308927	0.219516	0.115557	-0.103958	0.278906	22.7368	2.89533	4.15857	0.104104	24	NO CHANGE	NO CHANGE	NO CHANGE
ENSMUSG00000001175	Calm1	0.000119385	0.00129279	11.9889	11.9098	-0.0791108	0.0323294	0.164977	0.135191	-0.0297863	0.558762	14.6682	12.5018	-2.16644	0.104444	24	NO CHANGE	NO CHANGE	DOWN
ENSMUSG00000002319	Ipo4	0.00461666	0.00991711	7.51606	7.54497	0.0289017	0.637566	0.183028	0.181182	-0.00184548	0.983007	7.82504	4.82666	-2.99838	0.104444	24	NO CHANGE	NO CHANGE	NO CHANGE
ENSMUSG00000049832	Rbx1-ps	0.075783	0.244269	4.22999	4.36085	0.130856	0.0314721	0.118299	0.0645592	-0.0537394	0.521624	8.92297	15.4997	6.57675	0.104476	24	NO CHANGE	NO CHANGE	UP
ENSMUSG00000014177	Tvp23b	0.034673	0.0260668	7.12597	7.1505	0.0245338	0.764421	0.192646	0.184778	-0.00786739	0.945796	19.0944	22.9604	3.86599	0.104492	24	NO CHANGE	NO CHANGE	NO CHANGE
ENSMUSG00000086929	Gm11788	0.614569	0.0163855	4.20868	4.2434	0.0347218	0.656489	0.0438316	0.178188	0.134356	0.227152	10.9618	22.5025	11.5408	0.104552	24	NO CHANGE	NO CHANGE	NO CHANGE
ENSMUSG00000029708	Gcc1	0.134876	0.0618823	6.18226	6.14231	-0.0399467	0.522023	0.101279	0.11525	0.0139716	0.8739	18.8538	0.00756412	5.15376	0.104555	24	NO CHANGE	NO CHANGE	NO CHANGE
ENSMUSG00000020364	Zfp354a	0.02452	0.448333	5.03529	4.95117	-0.084118	0.236937	0.173208	0.0530858	-0.120122	0.232467	6.00538	14.7589	8.75352	0.104557	24	NO CHANGE	NO CHANGE	NO CHANGE
ENSMUSG00000025016	Tm9sf3	0.0690241	0.0438108	9.41298	9.4239	0.0109212	0.820654	0.0948681	0.0990664	0.0041983	0.950849	18.6024	23.0284	4.42603	0.104685	24	NO CHANGE	NO CHANGE	NO CHANGE
ENSMUSG00000086763	Plxna4os1	0.0445142	0.289728	5.1636	5.10793	-0.0556679	0.560324	0.250956	0.0703541	-0.180602	0.185305	20.0487	11.1867	-8.862	0.104898	24	NO CHANGE	NO CHANGE	NO CHANGE
ENSMUSG00000037583	Nr0b2	0.310292	0.00128809	8.04623	7.46338	-0.58285	0.00142947	0.191245	0.580643	0.389398	0.114268	22.4549	4.4039	5.949	0.104949	24	NO CHANGE	NO CHANGE	DOWN
ENSMUSG00000037958	Nsrp1	0.0861345	0.0460276	6.37973	6.34374	-0.0359928	0.604315	0.116473	0.154669	0.0381953	0.697184	9.62657	4.93705	-4.68952	0.10495	24	NO CHANGE	NO CHANGE	NO CHANGE
ENSMUSG00000037798	Mat1a	0.0216792	0.00285728	13.1408	12.9878	-0.152994	0.0676569	0.224136	0.242009	0.0178729	0.877608	7.17117	10.3075	3.13637	0.105296	24	NO CHANGE	NO CHANGE	NO CHANGE
ENSMUSG00000057637	Prdm2	0.00150853	0.0100083	5.73437	5.78518	0.050814	0.428663	0.201777	0.200634	-0.00114263	0.989921	6.98547	9.80917	2.82369	0.105544	24	NO CHANGE	NO CHANGE	NO CHANGE
ENSMUSG00000031645	F11	0.0444741	0.022027	7.47094	7.45261	-0.0183334	0.786877	0.13714	0.174218	0.0370779	0.699151	8.99173	12.942	3.9503	0.105581	24	NO CHANGE	NO CHANGE	NO CHANGE
ENSMUSG00000061130	Ppm1b	5.47e-05	3.55e-06	8.02889	7.92901	-0.0998856	0.0286663	0.216044	0.281767	0.0657227	0.297781	19.6771	21.3012	1.62417	0.105622	24	NO CHANGE	NO CHANGE	DOWN
ENSMUSG00000022437	Samm50	0.0279578	0.0432771	9.27517	9.22562	-0.0495543	0.255231	0.115239	0.0778292	-0.0374094	0.541388	8.27754	12.483	4.20549	0.105798	24	NO CHANGE	NO CHANGE	NO CHANGE
ENSMUSG00000041346	Wrap53	0.171994	0.222406	5.73902	5.74793	0.0089107	0.880835	0.0861164	0.0719271	-0.0141892	0.865962	6.14261	23.3871	-6.75548	0.105875	24	NO CHANGE	NO CHANGE	NO CHANGE
ENSMUSG00000008496	Pou2f2	0.0540427	0.581833	5.92198	5.95157	0.0295897	0.737651	0.124502	0.0604505	-0.0640512	0.608478	5.06011	15.2392	10.1791	0.106116	24	NO CHANGE	NO CHANGE	NO CHANGE
ENSMUSG00000070934	Rraga	0.0848119	0.00125778	7.76713	7.84345	0.0763211	0.310868	0.12404	0.297117	0.173077	0.10746	20.098	0.197064	4.09905	0.106206	24	NO CHANGE	NO CHANGE	NO CHANGE
ENSMUSG00000038690	Atp5j2	0.00328817	0.283692	10.7334	10.6163	-0.11709	0.0510532	0.113332	0.0825456	-0.0307859	0.710726	20.0081	14.5016	-5.50646	0.106421	24	NO CHANGE	NO CHANGE	NO CHANGE
ENSMUSG00000030365	Clec2i	0.00952294	0.480873	4.54534	4.72357	0.178237	0.0504274	0.247834	0.0646541	-0.18318	0.150716	5.73492	14.6487	8.91376	0.106451	24	NO CHANGE	NO CHANGE	NO CHANGE
ENSMUSG00000108436	Gm44851	0.0438715	0.0323825	4.12773	4.23268	0.104957	0.168298	0.169878	0.160951	-0.00892612	0.933215	4.79705	8.83431	4.03726	0.106517	24	NO CHANGE	NO CHANGE	NO CHANGE
ENSMUSG00000042138	Msantd2	0.0486302	0.192573	5.53275	5.54628	0.013538	0.863688	0.163385	0.105949	-0.0574365	0.607034	7.48368	13.0384	5.5547	0.10652	24	NO CHANGE	NO CHANGE	NO CHANGE
ENSMUSG00000083306	Gm13868	0.0776694	0.0165438	4.28795	4.35834	0.0703827	0.449806	0.178143	0.230086	0.0519425	0.692574	5.65443	9.77815	4.12372	0.106762	24	NO CHANGE	NO CHANGE	NO CHANGE
ENSMUSG00000007207	Stx1a	0.209944	0.0172419	4.35405	4.40407	0.0500129	0.570021	0.125257	0.198323	0.0730664	0.557393	8.45896	3.26848	-5.19048	0.106941	24	NO CHANGE	NO CHANGE	NO CHANGE
ENSMUSG00000058056	Palld	0.00180209	0.00204192	8.29538	8.1972	-0.0981771	0.197453	0.310831	0.212996	-0.0978346	0.361388	16.1859	13.5012	-2.68473	0.106959	24	NO CHANGE	NO CHANGE	NO CHANGE
ENSMUSG00000021877	Arf4	0.00853526	0.0241048	10.4003	10.4426	0.0422891	0.410416	0.158527	0.113725	-0.0448019	0.53674	10.8252	7.36368	-3.46148	0.107136	24	NO CHANGE	NO CHANGE	NO CHANGE
ENSMUSG00000020205	Phlda1	0.000457614	0.001101	8.61958	8.27188	-0.347695	0.00449862	0.422072	0.484863	0.0627916	0.703366	0.667399	22.3806	-2.28679	0.107289	24	NO CHANGE	NO CHANGE	DOWN
ENSMUSG00000038173	Enpp6	0.00546672	0.0980814	5.25556	5.23591	-0.0196487	0.794406	0.214129	0.13898	-0.0751493	0.482088	20.9405	0.979813	4.03932	0.107344	24	NO CHANGE	NO CHANGE	NO CHANGE
ENSMUSG00000109168	Gm44709	0.0441979	0.064165	4.35843	4.37014	0.0117055	0.885228	0.166442	0.162863	-0.00357955	0.975098	7.98799	12.3399	4.35189	0.107352	24	NO CHANGE	NO CHANGE	NO CHANGE
ENSMUSG00000096472	Cdkn2d	3.78e-05	0.00287934	5.81007	5.84963	0.039563	0.616744	0.444701	0.238193	-0.206508	0.0697511	17.1479	14.7994	-2.34856	0.107364	24	NO CHANGE	NO CHANGE	NO CHANGE
ENSMUSG00000031700	Gpt2	6.8e-05	0.00334442	11.431	11.444	0.0130122	0.825426	0.303575	0.184435	-0.119139	0.158135	5.6173	7.95443	2.33713	0.107422	24	NO CHANGE	NO CHANGE	NO CHANGE
ENSMUSG00000091498	Mpc1-ps	0.0165434	0.18883	6.19403	6.16322	-0.0308092	0.674491	0.190679	0.0984409	-0.0922381	0.375693	19.8285	1.05773	5.22923	0.107659	24	NO CHANGE	NO CHANGE	NO CHANGE
ENSMUSG00000048772	Tmem53	0.00616623	0.0460669	7.70683	7.58695	-0.119886	0.0692758	0.225907	0.11145	-0.114457	0.215133	21.8403	1.88028	4.04001	0.10766	24	NO CHANGE	NO CHANGE	NO CHANGE
ENSMUSG00000030881	Arfip2	0.00788807	0.113999	6.42588	6.40141	-0.0244703	0.685282	0.182259	0.0952843	-0.0869743	0.310936	6.97188	2.51331	-4.45857	0.107696	24	NO CHANGE	NO CHANGE	NO CHANGE
ENSMUSG00000021922	Itih4	4.71e-05	0.261247	12.1663	12.0418	-0.124507	0.00668318	0.186335	0.0574215	-0.128913	0.0427833	21.9398	16.9503	-4.98945	0.107879	24	DOWN	NO CHANGE	DOWN
ENSMUSG00000030717	Nupr1	0.0389155	0.0202612	6.70235	7.25569	0.553343	0.00481833	0.425927	0.447338	0.0214112	0.935473	3.52219	23.7437	-3.77852	0.108155	24	NO CHANGE	NO CHANGE	UP
ENSMUSG00000035437	Rabgap1	0.00895164	0.0193479	6.62741	6.74239	0.114973	0.0218503	0.142647	0.119047	-0.0236005	0.731316	20.0318	23.3419	3.31012	0.108342	24	NO CHANGE	NO CHANGE	UP
ENSMUSG00000025733	Rhot2	0.0102766	0.129079	7.5048	7.39157	-0.113229	0.0107696	0.0974857	0.0774637	-0.020022	0.740258	8.00908	12.3925	4.38337	0.108374	24	NO CHANGE	NO CHANGE	DOWN
ENSMUSG00000040451	Sgms1	0.000779683	0.0152423	6.84641	6.94716	0.10075	0.144552	0.227561	0.201567	-0.0259938	0.787538	7.17623	4.36253	-2.8137	0.108439	24	NO CHANGE	NO CHANGE	NO CHANGE
ENSMUSG00000023266	Frs3	0.17623	0.000150661	4.2341	4.14314	-0.0909639	0.138148	0.0975327	0.225329	0.127796	0.140692	7.4262	3.21673	-4.20947	0.10867	24	NO CHANGE	NO CHANGE	NO CHANGE
ENSMUSG00000080198	Rpl10a-ps4	0.025817	0.157949	4.79488	4.75159	-0.0432915	0.603007	0.191683	0.124791	-0.0668913	0.570001	5.77417	10.719	4.94486	0.108718	24	NO CHANGE	NO CHANGE	NO CHANGE
ENSMUSG00000029522	Pla2g1b	0.0489813	0.0989609	3.99134	4.0624	0.0710605	0.4923	0.133441	0.224889	0.0914481	0.531875	0.230111	18.6345	-5.5956	0.10872	24	NO CHANGE	NO CHANGE	NO CHANGE
ENSMUSG00000032869	Psmf1	0.269089	0.116415	7.9192	7.94001	0.0208065	0.672913	0.0486205	0.0890338	0.0404133	0.562418	11.0425	3.86368	-7.17883	0.108754	24	NO CHANGE	NO CHANGE	NO CHANGE
ENSMUSG00000004612	Nkg7	0.0153199	0.0171954	5.57607	5.47123	-0.104842	0.21207	0.242507	0.187464	-0.0550426	0.640485	1.58228	22.0912	-3.49106	0.108809	24	NO CHANGE	NO CHANGE	NO CHANGE
ENSMUSG00000058013	Septin11	0.0824479	0.00555837	7.07461	7.2382	0.163588	0.00855243	0.131874	0.131181	-0.000692819	0.993447	17.139	21.1274	3.98843	0.108934	24	NO CHANGE	NO CHANGE	UP
ENSMUSG00000039286	Fndc3b	0.00601421	0.000236739	7.36218	7.56594	0.203762	0.0117861	0.25073	0.320103	0.0693731	0.529561	9.55839	7.10729	-2.4511	0.109128	24	NO CHANGE	NO CHANGE	UP
ENSMUSG00000032463	Faim	0.0331555	8.55e-05	6.30589	6.40647	0.100576	0.0467627	0.117449	0.225723	0.108274	0.126354	22.6964	1.64171	2.9453	0.109198	24	NO CHANGE	NO CHANGE	UP
ENSMUSG00000070697	Utp3	0.000828228	0.0389619	7.9193	7.93938	0.0200789	0.631242	0.128511	0.107035	-0.0214763	0.716431	21.9606	1.11583	3.15525	0.109316	24	NO CHANGE	NO CHANGE	NO CHANGE
ENSMUSG00000036061	Smug1	0.0672053	0.0471605	6.08003	5.95324	-0.126782	0.0610097	0.123762	0.14244	0.0186771	0.842033	19.0377	23.4429	4.40516	0.109318	24	NO CHANGE	NO CHANGE	NO CHANGE
ENSMUSG00000109147	4930431P19Rik	0.439456	0.0199241	4.84355	4.91232	0.0687658	0.270722	0.0551333	0.13086	0.0757269	0.389734	0.931696	8.50872	7.57702	0.109353	24	NO CHANGE	NO CHANGE	NO CHANGE
ENSMUSG00000021999	Cpb2	0.00089838	0.205555	10.5522	10.5635	0.0113818	0.864393	0.197683	0.102511	-0.0951717	0.315446	18.3266	22.8707	4.54412	0.109637	24	NO CHANGE	NO CHANGE	NO CHANGE
ENSMUSG00000039804	Ncoa5	0.00126472	0.119977	6.49784	6.4961	-0.00174225	0.982813	0.301278	0.129362	-0.171916	0.138013	18.3377	22.5589	4.22112	0.109756	24	NO CHANGE	NO CHANGE	NO CHANGE
ENSMUSG00000017400	Stac2	0.0596215	0.37518	4.34894	4.5152	0.166256	0.0309253	0.130082	0.0748145	-0.0552679	0.602397	4.95319	12.1157	7.16253	0.109851	24	NO CHANGE	NO CHANGE	UP
ENSMUSG00000032050	Rdx	0.00894714	0.0128008	9.84577	9.7871	-0.0586673	0.288803	0.177254	0.126979	-0.0502748	0.518593	19.8546	16.5544	-3.30016	0.109907	24	NO CHANGE	NO CHANGE	NO CHANGE
ENSMUSG00000033831	Fgb	0.000114074	2.7e-05	13.5302	13.67	0.13986	0.0473156	0.33457	0.352721	0.018151	0.852155	21.416	23.1738	1.75785	0.110126	24	NO CHANGE	NO CHANGE	UP
ENSMUSG00000104388	Gm37033	0.120842	0.00812508	4.62461	4.65128	0.0266723	0.77358	0.171738	0.220458	0.0487193	0.710294	4.83142	9.06739	4.23597	0.110352	24	NO CHANGE	NO CHANGE	NO CHANGE
ENSMUSG00000054545	Ugt1a6a	0.0456282	0.582519	4.4426	4.28935	-0.153255	0.0584121	0.140279	0.0500979	-0.0901812	0.422758	7.13586	17.5352	10.3993	0.110433	24	NO CHANGE	NO CHANGE	NO CHANGE
ENSMUSG00000038861	Pi4kb	0.0415972	0.36056	5.72539	5.72166	-0.00372699	0.952134	0.132496	0.0583066	-0.0741893	0.400157	22.9256	15.7223	-7.20328	0.110444	24	NO CHANGE	NO CHANGE	NO CHANGE
ENSMUSG00000028949	Smarcd3	0.00234175	0.175558	5.66127	5.64519	-0.0160758	0.835196	0.231089	0.120058	-0.111032	0.312457	5.46883	0.982619	-4.48621	0.110705	24	NO CHANGE	NO CHANGE	NO CHANGE
ENSMUSG00000042042	Csgalnact2	0.169195	0.000348663	6.38443	6.47055	0.0861202	0.156451	0.0976545	0.209579	0.111925	0.19199	21.1153	1.31074	4.19547	0.110791	24	NO CHANGE	NO CHANGE	NO CHANGE
ENSMUSG00000029538	Srsf9	0.511243	0.0153102	7.85039	7.89455	0.0441616	0.188053	0.025266	0.0722444	0.0469784	0.319913	13.4816	22.0892	8.60756	0.110902	24	NO CHANGE	NO CHANGE	NO CHANGE
ENSMUSG00000039917	Rhbdd2	1.51e-06	5.37e-06	6.7369	6.77669	0.0397965	0.532043	0.460468	0.337959	-0.12251	0.177479	8.35183	9.792	1.44017	0.111337	24	NO CHANGE	NO CHANGE	NO CHANGE
ENSMUSG00000002748	Baz1b	0.000844785	0.00969898	7.31756	7.35219	0.0346274	0.555343	0.227251	0.165194	-0.0620568	0.455405	9.80822	12.5147	2.70644	0.111528	24	NO CHANGE	NO CHANGE	NO CHANGE
ENSMUSG00000115882	Gm5481	0.0979134	0.00225998	4.09827	4.11604	0.0177732	0.790013	0.13459	0.18254	0.0479505	0.611846	6.87839	10.6776	3.7992	0.111715	24	NO CHANGE	NO CHANGE	NO CHANGE
ENSMUSG00000037243	Zfp692	0.210345	3.55e-05	5.49215	5.33099	-0.161151	0.00672751	0.0935157	0.177234	0.0837181	0.300936	12.1085	16.3475	4.23904	0.111873	24	NO CHANGE	NO CHANGE	DOWN
ENSMUSG00000033272	Slc35a4	0.0268068	0.0669108	6.73251	6.62266	-0.109845	0.0884663	0.155484	0.117058	-0.0384257	0.66838	4.8728	9.04741	4.17461	0.112122	24	NO CHANGE	NO CHANGE	NO CHANGE
ENSMUSG00000067149	Jchain	0.110709	0.127372	4.81332	4.81786	0.00454294	0.971796	0.236024	0.177771	-0.0582534	0.748685	23.1057	17.53	-5.57568	0.112122	24	NO CHANGE	NO CHANGE	NO CHANGE
ENSMUSG00000033577	Myo6	2.58e-05	0.293289	7.03272	7.01152	-0.0211977	0.661091	0.18066	0.0635271	-0.117133	0.0918428	5.89954	0.939455	-4.96009	0.112506	24	NO CHANGE	NO CHANGE	NO CHANGE
ENSMUSG00000024537	Psmg2	0.00570506	0.00019342	7.27033	7.42437	0.154038	0.00587392	0.164026	0.238185	0.0741596	0.328761	2.46367	0.0331001	-2.43057	0.112767	24	NO CHANGE	NO CHANGE	UP
ENSMUSG00000036779	Tent4b	0.00204391	0.00305132	6.27003	6.24522	-0.024813	0.639164	0.212148	0.14529	-0.0668578	0.373334	15.4255	18.1354	2.70999	0.11298	24	NO CHANGE	NO CHANGE	NO CHANGE
ENSMUSG00000032097	Ddx6	0.00488917	0.00899335	7.39434	7.5291	0.13476	0.069479	0.227684	0.208049	-0.0196345	0.848724	9.67242	6.76015	-2.91226	0.112986	24	NO CHANGE	NO CHANGE	NO CHANGE
ENSMUSG00000028240	Cyp7a1	0.0005412	0.445873	8.59865	8.76929	0.170638	0.330647	0.71012	0.134053	-0.576066	0.0235765	5.85293	13.9909	8.13794	0.112995	24	DOWN	NO CHANGE	NO CHANGE
ENSMUSG00000020009	Ifngr1	0.000550161	0.0316434	8.39453	8.56105	0.166523	0.00662649	0.190406	0.156258	-0.0341481	0.680795	18.7619	21.7434	2.98149	0.113252	24	NO CHANGE	NO CHANGE	UP
ENSMUSG00000020334	Slc22a4	0.15459	0.000983074	5.22366	5.12112	-0.102534	0.13425	0.112502	0.216902	0.1044	0.277843	5.36445	1.2113	-4.15316	0.113331	24	NO CHANGE	NO CHANGE	NO CHANGE
ENSMUSG00000006782	Cnp	0.0104548	0.00833684	6.90594	7.13046	0.224515	0.000985192	0.201816	0.156251	-0.0455658	0.61381	19.9756	23.1405	3.16499	0.113704	24	NO CHANGE	NO CHANGE	UP
ENSMUSG00000109901	Chmp1b	0.362402	0.0628815	7.25174	7.28716	0.0354187	0.488841	0.0503174	0.0926443	0.0423269	0.558301	1.70248	8.78069	7.07822	0.113709	24	NO CHANGE	NO CHANGE	NO CHANGE
ENSMUSG00000028467	Gba2	0.00426212	0.00808137	5.81286	5.99767	0.18481	0.00159579	0.17799	0.157803	-0.0201868	0.795584	6.6828	3.82323	-2.85957	0.11389	24	NO CHANGE	NO CHANGE	UP
ENSMUSG00000001785	Pwp1	0.00656233	0.000547434	7.26872	7.28512	0.0163913	0.818164	0.21556	0.286018	0.0704582	0.485814	22.4875	1.0258	2.53826	0.11389	24	NO CHANGE	NO CHANGE	NO CHANGE
ENSMUSG00000047246	H2bc6	0.0018446	5.83e-05	4.70015	4.78563	0.0854746	0.326502	0.339762	0.379152	0.0393903	0.747913	19.1133	17.0183	-2.09501	0.114468	24	NO CHANGE	NO CHANGE	NO CHANGE
ENSMUSG00000021585	Cast	0.00561394	0.408126	8.65084	8.61153	-0.0393083	0.344973	0.103554	0.040134	-0.0634196	0.282077	7.63496	0.865727	-6.76923	0.114575	24	NO CHANGE	NO CHANGE	NO CHANGE
ENSMUSG00000020914	Top2a	2.71e-05	0.000230834	6.62342	6.55717	-0.0662468	0.553355	0.551445	0.522802	-0.0286431	0.855923	15.6164	13.8188	-1.79757	0.114786	24	NO CHANGE	NO CHANGE	NO CHANGE
ENSMUSG00000034614	Pik3ip1	0.101041	0.014504	4.68522	4.80052	0.115298	0.275487	0.149185	0.317655	0.16847	0.260087	2.7477	7.49889	4.7512	0.114974	24	NO CHANGE	NO CHANGE	NO CHANGE
ENSMUSG00000073471	Rsph3a	0.31874	0.0232596	5.27435	5.24007	-0.0342794	0.622289	0.0725794	0.164043	0.0914634	0.354467	17.8111	0.208378	6.39732	0.115035	24	NO CHANGE	NO CHANGE	NO CHANGE
ENSMUSG00000041920	Slc16a6	0.0268194	0.208322	6.26988	6.25634	-0.0135396	0.843365	0.161505	0.0887459	-0.0727591	0.454179	17.135	22.5171	5.38217	0.115051	24	NO CHANGE	NO CHANGE	NO CHANGE
ENSMUSG00000020521	Rnft1	0.0650367	0.000450015	7.38252	7.45032	0.0677991	0.19926	0.112248	0.189477	0.0772293	0.299497	21.2358	0.543239	3.30744	0.115197	24	NO CHANGE	NO CHANGE	NO CHANGE
ENSMUSG00000046718	Bst2	2.63e-05	0.00823817	11.4209	11.1391	-0.28186	9.51e-05	0.239114	0.235888	-0.00322576	0.972312	17.9505	15.5604	-2.39015	0.115219	24	NO CHANGE	NO CHANGE	DOWN
ENSMUSG00000111375	Btbd8	0.0842212	0.0167358	5.10284	5.0764	-0.0264369	0.763592	0.177209	0.196158	0.0189489	0.878794	4.15971	0.0802977	-4.07941	0.1153	24	NO CHANGE	NO CHANGE	NO CHANGE
ENSMUSG00000039230	Tbcd	0.00163117	0.139254	6.99047	7.07827	0.0878062	0.117627	0.212628	0.0780435	-0.134585	0.0907003	8.05868	3.4515	-4.60718	0.115363	24	NO CHANGE	NO CHANGE	NO CHANGE
ENSMUSG00000002280	Ciao3	0.0120443	0.591161	6.93178	6.84517	-0.0866087	0.059249	0.116861	0.025484	-0.091377	0.155457	19.4286	6.446	11.0174	0.115376	24	NO CHANGE	NO CHANGE	NO CHANGE
ENSMUSG00000095588	Gm12350	0.0377036	0.477454	4.71978	4.74047	0.0206924	0.714077	0.13438	0.0370486	-0.0973317	0.226699	23.7188	9.36193	9.64312	0.115467	24	NO CHANGE	NO CHANGE	NO CHANGE
ENSMUSG00000052212	Cd177	0.0124571	0.0214806	4.50891	4.3968	-0.112109	0.168386	0.174622	0.231935	0.0573129	0.615043	2.19807	22.6778	-3.52027	0.115471	24	NO CHANGE	NO CHANGE	NO CHANGE
ENSMUSG00000047617	Paxx	0.00128418	0.00305477	7.26032	7.16495	-0.0953734	0.192769	0.270686	0.238356	-0.0323298	0.752602	19.6623	22.1331	2.47082	0.115768	24	NO CHANGE	NO CHANGE	NO CHANGE
ENSMUSG00000060613	Cyp2c70	4.94e-06	0.00322203	11.1494	11.1477	-0.00177719	0.984583	0.360135	0.382028	0.0218937	0.866344	19.9593	22.0966	2.13731	0.116235	24	NO CHANGE	NO CHANGE	NO CHANGE
ENSMUSG00000002831	Plin4	0.0206062	0.0042537	6.01884	5.52335	-0.495488	0.000193942	0.321805	0.36413	0.0423244	0.806319	7.22228	10.3005	3.07819	0.116648	24	NO CHANGE	NO CHANGE	DOWN
ENSMUSG00000024581	Napg	0.00331514	0.09263	6.72305	6.78602	0.0629676	0.211201	0.18229	0.0766005	-0.105689	0.139325	6.25977	1.9624	-4.29737	0.116656	24	NO CHANGE	NO CHANGE	NO CHANGE
ENSMUSG00000112532	Gm36283	0.137848	0.0270779	4.83003	4.77072	-0.0593085	0.409797	0.118097	0.155623	0.0375261	0.711397	23.1675	3.79999	4.63251	0.116731	24	NO CHANGE	NO CHANGE	NO CHANGE
ENSMUSG00000025427	Rnf165	0.0217815	0.173477	4.32071	4.34595	0.0252369	0.747186	0.203012	0.103419	-0.0995935	0.370392	4.89573	10.0541	5.1584	0.117086	24	NO CHANGE	NO CHANGE	NO CHANGE
ENSMUSG00000028291	Akirin2	0.0163827	0.00212606	7.56025	7.58398	0.0237271	0.689845	0.161076	0.196885	0.0358092	0.670242	17.1988	20.0923	2.89352	0.117231	24	NO CHANGE	NO CHANGE	NO CHANGE
ENSMUSG00000021668	Polk	0.0246619	0.302593	6.10686	6.1759	0.0690422	0.3278	0.165479	0.0751068	-0.090372	0.364696	8.17861	14.4062	6.22763	0.117311	24	NO CHANGE	NO CHANGE	NO CHANGE
ENSMUSG00000037709	Fam13a	3.34e-06	0.125702	6.59581	6.36922	-0.226588	0.00425791	0.408124	0.133234	-0.27489	0.0130406	5.27371	8.88791	3.61419	0.117396	24	DOWN	NO CHANGE	DOWN
ENSMUSG00000071335	Mfsd4b3-ps	0.00169634	0.000387402	6.16759	6.288	0.120414	0.0791822	0.269658	0.243597	-0.0260611	0.784405	19.261	21.5193	2.25836	0.117798	24	NO CHANGE	NO CHANGE	NO CHANGE
ENSMUSG00000021987	Mtmr6	0.00112811	0.0467033	6.88937	6.86167	-0.0277037	0.659304	0.195685	0.150772	-0.0449136	0.613403	19.5895	22.775	3.1855	0.117898	24	NO CHANGE	NO CHANGE	NO CHANGE
ENSMUSG00000090958	Lrrc32	0.0190722	0.0635979	6.74055	6.74438	0.00382634	0.9649	0.226912	0.163355	-0.0635568	0.605822	11.6047	7.63319	-3.97151	0.118257	24	NO CHANGE	NO CHANGE	NO CHANGE
ENSMUSG00000060216	Arrb2	0.0147789	0.27174	7.8126	7.86757	0.0549636	0.348721	0.118333	0.0777338	-0.040599	0.6232	5.21935	10.6564	5.43706	0.118324	24	NO CHANGE	NO CHANGE	NO CHANGE
ENSMUSG00000079109	Pms2	0.00678839	0.0035782	5.0539	5.14106	0.0871521	0.201961	0.208089	0.213441	0.00535174	0.955381	5.99284	3.24501	-2.74783	0.118381	24	NO CHANGE	NO CHANGE	NO CHANGE
ENSMUSG00000006527	Sfmbt1	0.0147272	0.0100791	6.42866	6.42557	-0.00309726	0.94026	0.102837	0.122552	0.0197151	0.736045	4.7267	7.90217	3.17547	0.118405	24	NO CHANGE	NO CHANGE	NO CHANGE
ENSMUSG00000048120	Entpd1	0.000706472	0.138552	6.76922	6.77886	0.00963804	0.914374	0.364636	0.132629	-0.232007	0.0726523	22.3395	17.9869	-4.35264	0.118416	24	NO CHANGE	NO CHANGE	NO CHANGE
ENSMUSG00000037795	N4bp2	6.7e-05	0.00800384	6.10847	6.17211	0.063642	0.266751	0.269497	0.171681	-0.0978153	0.228061	2.60702	0.232297	-2.37472	0.118874	24	NO CHANGE	NO CHANGE	NO CHANGE
ENSMUSG00000040859	Bsdc1	0.00715423	0.00865991	7.75748	7.73851	-0.0189715	0.63018	0.0996603	0.127544	0.0278837	0.616842	22.9669	19.9395	-3.02746	0.11905	24	NO CHANGE	NO CHANGE	NO CHANGE
ENSMUSG00000074282	Zfp94	0.152296	0.186002	4.85658	4.80455	-0.0520306	0.497404	0.105407	0.110396	0.00498929	0.9632	23.1333	5.18996	6.05661	0.119257	24	NO CHANGE	NO CHANGE	NO CHANGE
ENSMUSG00000032086	Bace1	0.000581627	0.2422	7.00729	7.02994	0.0226501	0.758807	0.31473	0.0824361	-0.232294	0.0303534	17.5819	12.0021	-5.5798	0.119446	24	DOWN	NO CHANGE	NO CHANGE
ENSMUSG00000071633	Gm4952	0.000246861	0.00150554	8.97367	9.17458	0.200907	0.198578	0.766463	0.475986	-0.290477	0.188922	21.8931	0.20233	2.30923	0.119471	24	NO CHANGE	NO CHANGE	NO CHANGE
ENSMUSG00000041827	Oasl1	0.31036	0.0504459	6.8359	6.73314	-0.102756	0.269651	0.0822491	0.213816	0.131567	0.316964	9.51948	2.25487	-7.26461	0.119473	24	NO CHANGE	NO CHANGE	NO CHANGE
ENSMUSG00000042985	Upk3b	0.0215491	0.343504	5.15874	5.19124	0.0325008	0.830075	0.337719	0.158671	-0.179048	0.404993	22.8841	16.5224	-6.36173	0.119513	24	NO CHANGE	NO CHANGE	NO CHANGE
ENSMUSG00000029186	Pi4k2b	0.0374439	0.00741919	7.39882	7.30859	-0.0902371	0.124778	0.142407	0.149008	0.00660026	0.935818	18.2351	21.632	3.3969	0.119515	24	NO CHANGE	NO CHANGE	NO CHANGE
ENSMUSG00000032252	Glce	0.133583	0.000748169	6.85219	6.67389	-0.178301	0.00544395	0.113706	0.180226	0.0665199	0.443709	1.74756	21.9085	-3.83907	0.119584	24	NO CHANGE	NO CHANGE	DOWN
ENSMUSG00000020547	Bzw2	0.000535378	0.00820489	6.51723	6.75652	0.23929	0.000878322	0.235322	0.218421	-0.0169016	0.858867	5.26418	2.73179	-2.53238	0.119594	24	NO CHANGE	NO CHANGE	UP
ENSMUSG00000027469	Tpx2	2.51e-05	0.0191813	5.86655	5.89016	0.0236078	0.824146	0.48377	0.302068	-0.181703	0.230409	18.1433	15.643	-2.50038	0.119643	24	NO CHANGE	NO CHANGE	NO CHANGE
ENSMUSG00000022443	Myh9	0.00728103	0.446115	8.04686	8.27027	0.223414	0.0039854	0.177013	0.0659048	-0.111108	0.290061	9.37693	2.17497	-7.20196	0.119736	24	NO CHANGE	NO CHANGE	UP
ENSMUSG00000049353	Rd3	0.111754	0.00366324	4.34218	4.43198	0.0897967	0.299492	0.143231	0.276821	0.13359	0.275411	5.47865	1.40312	-4.07552	0.119816	24	NO CHANGE	NO CHANGE	NO CHANGE
ENSMUSG00000008167	Fbxw9	0.0319354	0.0102337	7.8959	7.95199	0.0560933	0.568024	0.238187	0.256349	0.0181622	0.895802	5.48446	2.09734	-3.38712	0.119906	24	NO CHANGE	NO CHANGE	NO CHANGE
ENSMUSG00000026176	Ctdsp1	0.000168652	0.000798095	9.44776	9.39054	-0.0572195	0.312824	0.264828	0.211049	-0.0537785	0.500905	22.1203	20.0629	-2.05738	0.119972	24	NO CHANGE	NO CHANGE	NO CHANGE
ENSMUSG00000005553	Atp4a	0.00200549	0.000641282	4.43919	4.51421	0.0750234	0.337583	0.297809	0.278361	-0.0194484	0.859726	17.4539	15.1482	-2.30564	0.119984	24	NO CHANGE	NO CHANGE	NO CHANGE
ENSMUSG00000071256	Zfp213	0.000452572	0.594863	5.63172	5.69524	0.0635191	0.327583	0.247638	0.0368864	-0.210752	0.0250403	3.78835	17.1345	-10.6539	0.120041	24	DOWN	NO CHANGE	NO CHANGE
ENSMUSG00000049940	Pgrmc2	0.0482549	0.412358	8.13238	8.10721	-0.0251629	0.599064	0.10066	0.0393059	-0.0613544	0.366255	23.8314	15.9734	-7.85799	0.120289	24	NO CHANGE	NO CHANGE	NO CHANGE
ENSMUSG00000063730	Hsd3b2	0.000883652	0.00174449	6.17814	6.18956	0.0114224	0.898003	0.36528	0.295314	-0.0699668	0.579413	11.9336	14.2679	2.3343	0.120572	24	NO CHANGE	NO CHANGE	NO CHANGE
ENSMUSG00000058729	Lin9	0.0138858	0.182477	4.86045	4.87551	0.0150534	0.802619	0.15058	0.0873703	-0.0632093	0.459297	7.69622	12.4857	4.78952	0.120826	24	NO CHANGE	NO CHANGE	NO CHANGE
ENSMUSG00000005683	Cs	0.252699	0.00179551	9.46004	9.59648	0.136442	0.00704943	0.0576401	0.168958	0.111318	0.10962	16.1966	21.5345	5.33791	0.120905	24	NO CHANGE	NO CHANGE	UP
ENSMUSG00000075585	6330403L08Rik	0.0363154	0.22191	5.08832	5.08129	-0.00702727	0.924075	0.162441	0.0930838	-0.0693573	0.507082	3.17993	8.6676	5.48767	0.120909	24	NO CHANGE	NO CHANGE	NO CHANGE
ENSMUSG00000045414	Dipk2a	0.000425891	0.0726022	8.32532	8.48027	0.154953	0.0523972	0.350032	0.133994	-0.216039	0.0556693	13.7294	17.4788	3.74937	0.121016	24	NO CHANGE	NO CHANGE	NO CHANGE
ENSMUSG00000052533	Nup188	0.0128517	0.0104734	5.91754	5.87744	-0.0400935	0.561138	0.195934	0.181641	-0.0142938	0.883304	8.48019	11.5861	3.10591	0.121019	24	NO CHANGE	NO CHANGE	NO CHANGE
ENSMUSG00000036256	Igfbp7	0.0026855	0.0666605	11.1555	11.4407	0.285186	0.00132143	0.243041	0.179701	-0.0633397	0.591728	16.909	13.4429	-3.4661	0.1211	24	NO CHANGE	NO CHANGE	UP
ENSMUSG00000029833	Trim24	0.000204406	0.0121347	7.32796	7.19921	-0.128749	0.137657	0.285277	0.280278	-0.00499874	0.967055	2.54472	5.11597	2.57124	0.121147	24	NO CHANGE	NO CHANGE	NO CHANGE
ENSMUSG00000024246	Thumpd2	0.0281416	0.0240021	5.23542	5.31045	0.0750304	0.268755	0.148973	0.171557	0.0225837	0.812624	0.937785	21.3415	-3.5963	0.121166	24	NO CHANGE	NO CHANGE	NO CHANGE
ENSMUSG00000028001	Fga	5.51e-06	2.94e-05	12.8929	13.1185	0.225568	0.0338868	0.624654	0.541592	-0.0830625	0.571005	20.9734	22.4919	1.51858	0.121213	24	NO CHANGE	NO CHANGE	UP
ENSMUSG00000091438	Gm17088	0.193949	2.32e-05	4.24942	4.25962	0.0101999	0.876669	0.10067	0.291356	0.190686	0.0452225	13.4289	17.5734	4.14447	0.121512	24	UP	NO CHANGE	NO CHANGE
ENSMUSG00000039050	Osbpl2	0.00133254	0.0205048	7.23142	7.20492	-0.0265067	0.62636	0.214419	0.124823	-0.0895962	0.2477	0.433391	21.4095	-3.02391	0.121567	24	NO CHANGE	NO CHANGE	NO CHANGE
ENSMUSG00000034342	Cbl	0.00593575	0.0718187	6.37902	6.42564	0.0466212	0.612319	0.237483	0.1957	-0.0417832	0.74787	7.14524	10.7944	3.64913	0.12158	24	NO CHANGE	NO CHANGE	NO CHANGE
ENSMUSG00000024827	Gldc	2.45e-05	0.00278976	8.81543	8.99132	0.175892	0.0434581	0.489276	0.262394	-0.226882	0.0644321	18.5499	20.7533	2.20341	0.121831	24	NO CHANGE	NO CHANGE	UP
ENSMUSG00000040249	Lrp1	0.000858689	0.213952	10.4191	10.3247	-0.0943762	0.195836	0.15941	0.119026	-0.0403842	0.692856	5.63213	10.1712	4.53904	0.121963	24	NO CHANGE	NO CHANGE	NO CHANGE
ENSMUSG00000042489	Clspn	0.00364449	0.015926	4.67324	4.75796	0.0847181	0.269063	0.240728	0.203576	-0.0371529	0.730084	10.8927	13.8244	2.93169	0.122228	24	NO CHANGE	NO CHANGE	NO CHANGE
ENSMUSG00000031431	Tsc22d3	3.39e-06	0.00103091	8.86341	8.9559	0.0924911	0.413848	0.525676	0.51123	-0.0144463	0.927805	13.5303	11.6893	-1.84101	0.122476	24	NO CHANGE	NO CHANGE	NO CHANGE
ENSMUSG00000042520	Ubap2l	0.00266194	0.133254	7.47001	7.48385	0.0138434	0.766012	0.131794	0.0822706	-0.0495239	0.452857	6.89216	10.8729	3.98075	0.123058	24	NO CHANGE	NO CHANGE	NO CHANGE
ENSMUSG00000111740	Gm49783	0.107402	0.107892	4.46455	4.41142	-0.0531269	0.470591	0.125767	0.119422	-0.00634566	0.951257	13.4193	8.35618	-5.06312	0.123176	24	NO CHANGE	NO CHANGE	NO CHANGE
ENSMUSG00000062822	4833420G17Rik	0.0147738	0.162338	7.17444	7.28766	0.113215	0.0700068	0.189291	0.0700133	-0.119278	0.173339	4.03271	22.4607	-5.57197	0.123207	24	NO CHANGE	NO CHANGE	NO CHANGE
ENSMUSG00000040212	Emp3	0.140579	0.0967528	7.9238	8.20196	0.27816	0.000982315	0.12918	0.125449	-0.00373143	0.973343	21.3431	2.58113	5.23805	0.123377	24	NO CHANGE	NO CHANGE	UP
ENSMUSG00000018846	Pank3	0.000152183	0.00229262	7.48126	7.39597	-0.0852927	0.279564	0.387537	0.246538	-0.140999	0.207398	10.3009	12.5489	2.24803	0.123381	24	NO CHANGE	NO CHANGE	NO CHANGE
ENSMUSG00000078584	AU022252	0.0101952	0.0690607	7.99289	7.86745	-0.125445	0.0054605	0.130612	0.0748313	-0.0557804	0.362181	22.0099	1.96827	3.95836	0.12355	24	NO CHANGE	NO CHANGE	DOWN
ENSMUSG00000024962	Vegfb	0.00665355	0.000981272	7.46927	7.11759	-0.35168	6e-06	0.224877	0.231363	0.00648592	0.946503	20.6318	18.104	-2.52779	0.123768	24	NO CHANGE	NO CHANGE	DOWN
ENSMUSG00000063245	Zfp993	0.0582961	0.154357	4.2244	4.18711	-0.0372918	0.608463	0.150697	0.102136	-0.0485609	0.637068	19.72	14.5936	-5.12642	0.123805	24	NO CHANGE	NO CHANGE	NO CHANGE
ENSMUSG00000075000	Nrbf2	0.0216272	0.00791432	5.69453	5.74558	0.0510481	0.494706	0.203294	0.191813	-0.0114811	0.913288	17.4268	20.6125	3.18565	0.123893	24	NO CHANGE	NO CHANGE	NO CHANGE
ENSMUSG00000028788	Ptp4a2	0.00360639	0.000838536	10.0647	10.1324	0.0677039	0.0113522	0.0878521	0.0944181	0.00656599	0.856773	5.2551	2.87201	-2.38309	0.124039	24	NO CHANGE	NO CHANGE	UP
ENSMUSG00000058704	Memo1	0.00073484	0.0454581	8.1003	8.1421	0.0418012	0.609016	0.280454	0.191569	-0.0888849	0.442766	17.929	21.0029	3.0739	0.124055	24	NO CHANGE	NO CHANGE	NO CHANGE
ENSMUSG00000027314	Dll4	0.000447247	0.047424	5.36819	5.48942	0.121227	0.0722648	0.256816	0.146307	-0.110509	0.2413	17.5248	14.4258	-3.09901	0.124211	24	NO CHANGE	NO CHANGE	NO CHANGE
ENSMUSG00000028664	Ephb2	0.0565255	0.605159	5.03416	4.96721	-0.0669573	0.459652	0.163741	0.0512064	-0.112534	0.380181	7.90063	18.8897	10.989	0.124594	24	NO CHANGE	NO CHANGE	NO CHANGE
ENSMUSG00000090946	Ccdc71l	0.00331606	0.000997539	6.2081	6.2693	0.0612063	0.293051	0.199348	0.208736	0.00938861	0.908604	21.4658	23.8521	2.38635	0.12465	24	NO CHANGE	NO CHANGE	NO CHANGE
ENSMUSG00000002897	Il17ra	0.0357624	0.55954	6.80568	6.84734	0.0416548	0.568779	0.163737	0.0427315	-0.121006	0.244707	7.86338	21.3659	-10.4975	0.124657	24	NO CHANGE	NO CHANGE	NO CHANGE
ENSMUSG00000029388	Eif2b1	7e-06	0.0208857	7.35213	7.36461	0.0124745	0.795941	0.256246	0.130373	-0.125873	0.0703472	8.86701	11.3316	2.46455	0.125287	24	NO CHANGE	NO CHANGE	NO CHANGE
ENSMUSG00000056209	Npm3	0.0491009	0.112586	5.1135	5.08971	-0.0237967	0.823245	0.229327	0.168565	-0.0607617	0.686927	23.2588	3.91574	4.65696	0.125295	24	NO CHANGE	NO CHANGE	NO CHANGE
ENSMUSG00000032239	Rp9	0.00403971	0.000190302	8.96361	8.99709	0.0334744	0.398011	0.118029	0.188068	0.0700388	0.213445	1.24445	3.58699	2.34254	0.125336	24	NO CHANGE	NO CHANGE	NO CHANGE
ENSMUSG00000044712	Slc38a6	0.00513192	0.0169489	6.04213	6.1486	0.106468	0.0827039	0.154235	0.178507	0.0242713	0.775865	7.91755	4.85218	-3.06537	0.125379	24	NO CHANGE	NO CHANGE	NO CHANGE
ENSMUSG00000046743	Fat4	0.0695258	0.10216	4.36571	4.23142	-0.134288	0.0861874	0.154652	0.122584	-0.0320686	0.768153	3.20285	22.4518	-4.75106	0.125448	24	NO CHANGE	NO CHANGE	NO CHANGE
ENSMUSG00000023908	Pkmyt1	0.000153108	0.000784667	5.71897	5.69081	-0.0281587	0.708357	0.362467	0.276829	-0.0856385	0.422557	15.1303	13.1029	-2.02737	0.125849	24	NO CHANGE	NO CHANGE	NO CHANGE
ENSMUSG00000058579	Cela2a	0.0358376	0.108083	4.40608	4.57087	0.164784	0.331173	0.248648	0.35165	0.103002	0.666124	1.75229	20.8279	-4.92438	0.125895	24	NO CHANGE	NO CHANGE	NO CHANGE
ENSMUSG00000026857	Ntmt1	0.000746495	0.0383786	6.61645	6.61542	-0.00103218	0.98646	0.228887	0.138678	-0.090209	0.297443	5.15171	8.18999	3.03828	0.126169	24	NO CHANGE	NO CHANGE	NO CHANGE
ENSMUSG00000018347	Zkscan6	0.00220398	0.022213	5.51587	5.56981	0.053938	0.337263	0.209996	0.124595	-0.0854013	0.283342	22.631	19.5414	-3.08963	0.126315	24	NO CHANGE	NO CHANGE	NO CHANGE
ENSMUSG00000043832	Clec4a3	0.00186801	0.174818	6.36543	6.42382	0.0583917	0.38468	0.240844	0.0915463	-0.149298	0.119729	16.6864	12.0603	-4.62609	0.126453	24	NO CHANGE	NO CHANGE	NO CHANGE
ENSMUSG00000097727	F630040K05Rik	0.0414472	0.00679319	4.19299	4.20147	0.00847921	0.919172	0.184909	0.242945	0.0580365	0.623815	6.67959	3.31901	-3.36058	0.126598	24	NO CHANGE	NO CHANGE	NO CHANGE
ENSMUSG00000030168	Adipor2	0.00123986	0.00902798	9.85449	9.7144	-0.140089	0.0297775	0.199255	0.201389	0.00213432	0.980781	10.9243	13.5414	2.61709	0.126649	24	NO CHANGE	NO CHANGE	DOWN
ENSMUSG00000068735	Trp53i11	0.00764724	0.00397795	6.59119	6.61719	0.0259956	0.669226	0.179232	0.194303	0.0150703	0.860855	0.633798	3.36251	2.72871	0.126831	24	NO CHANGE	NO CHANGE	NO CHANGE
ENSMUSG00000005483	Dnajb1	0.0130131	0.00019341	7.86247	7.74398	-0.118492	0.165645	0.242391	0.352791	0.1104	0.357933	9.17047	11.6705	2.50007	0.126984	24	NO CHANGE	NO CHANGE	NO CHANGE
ENSMUSG00000037656	Slc20a2	0.0229323	0.000429057	8.52438	8.63638	0.112007	0.0210108	0.105488	0.209353	0.103866	0.123377	3.52589	0.577152	-2.94873	0.126996	24	NO CHANGE	NO CHANGE	UP
ENSMUSG00000021067	Sav1	8.32e-05	0.0327821	6.70163	6.65171	-0.049914	0.308323	0.215942	0.119029	-0.0969129	0.1642	20.8886	18.1274	-2.76116	0.127011	24	NO CHANGE	NO CHANGE	NO CHANGE
ENSMUSG00000023791	Pigx	0.0417979	0.0049878	6.80959	6.89417	0.0845879	0.30124	0.215636	0.176567	-0.0390686	0.734182	21.0423	0.560197	3.5179	0.127013	24	NO CHANGE	NO CHANGE	NO CHANGE
ENSMUSG00000044197	Gpr146	3.09e-06	0.159847	8.68965	8.34579	-0.343866	2.81e-06	0.370977	0.0989104	-0.272067	0.00422688	4.01669	7.97312	3.95644	0.127038	24	DOWN	NO CHANGE	DOWN
ENSMUSG00000090083	Rnf8	0.487882	0.00326385	6.17938	6.15504	-0.0243399	0.65828	0.0375339	0.186135	0.148601	0.0612717	9.88144	1.05474	-8.82671	0.127204	24	NO CHANGE	NO CHANGE	NO CHANGE
ENSMUSG00000042548	Asxl1	0.021941	0.327109	6.05447	6.18843	0.133968	0.0471946	0.182898	0.056084	-0.126814	0.178415	1.09174	8.35337	7.26164	0.127275	24	NO CHANGE	NO CHANGE	UP
ENSMUSG00000056501	Cebpb	0.000241988	0.00391113	10.9613	10.9462	-0.0151383	0.820434	0.263421	0.234216	-0.0292057	0.756887	9.25182	11.5015	2.24968	0.127343	24	NO CHANGE	NO CHANGE	NO CHANGE
ENSMUSG00000022094	Slc39a14	0.000204328	6.73e-05	8.78046	8.71634	-0.0641237	0.266033	0.255856	0.280772	0.024916	0.758307	8.55924	10.3443	1.78506	0.127776	24	NO CHANGE	NO CHANGE	NO CHANGE
ENSMUSG00000027510	Rbm38	0.00196429	0.178514	5.20962	5.22666	0.0170404	0.740262	0.171232	0.0745488	-0.096683	0.187834	7.92222	12.3552	4.43294	0.127821	24	NO CHANGE	NO CHANGE	NO CHANGE
ENSMUSG00000030980	Knop1	0.426484	0.00270124	7.46945	7.56874	0.0992848	0.0275677	0.0387683	0.131564	0.0927954	0.138863	11.3374	18.276	6.93856	0.127883	24	NO CHANGE	NO CHANGE	UP
ENSMUSG00000085175	Gm11423	0.0839114	0.0061889	5.00057	4.96193	-0.0386342	0.621185	0.136174	0.243631	0.107457	0.333115	0.210708	4.08362	3.87292	0.127906	24	NO CHANGE	NO CHANGE	NO CHANGE
ENSMUSG00000066798	Zbtb6	0.213839	0.0760028	5.52335	5.56824	0.044893	0.57432	0.11762	0.120358	0.00273819	0.980636	16.3481	21.9395	5.59139	0.127963	24	NO CHANGE	NO CHANGE	NO CHANGE
ENSMUSG00000085776	5430402O13Rik	0.0859809	0.281062	4.89832	4.96483	0.0665168	0.397177	0.122705	0.0955291	-0.0271764	0.806014	4.77678	22.6582	-6.11862	0.127975	24	NO CHANGE	NO CHANGE	NO CHANGE
ENSMUSG00000037390	Muc3	0.049321	0.0237246	4.07257	4.21318	0.140615	0.291867	0.225977	0.369593	0.143616	0.445078	19.3046	23.353	4.04843	0.128358	24	NO CHANGE	NO CHANGE	NO CHANGE
ENSMUSG00000019659	Ccdc12	0.00034112	0.0788512	7.33596	7.33169	-0.00426189	0.916786	0.216274	0.049628	-0.166646	0.00581532	22.8961	3.86059	4.96452	0.128508	24	DOWN	NO CHANGE	NO CHANGE
ENSMUSG00000056973	Ces1d	0.0220851	0.0020323	10.8938	9.5636	-1.33017	4.58e-07	0.532488	0.812835	0.280347	0.379725	17.3168	14.3482	-2.96861	0.128581	24	NO CHANGE	NO CHANGE	DOWN
ENSMUSG00000054648	Zfp869	0.0336299	0.0304706	6.42265	6.41052	-0.012134	0.831953	0.122274	0.138558	0.0162845	0.840405	23.5863	3.25567	3.66938	0.128694	24	NO CHANGE	NO CHANGE	NO CHANGE
ENSMUSG00000043998	Mgat2	0.118595	0.00752292	8.56513	8.43808	-0.127047	0.0108233	0.0861331	0.123241	0.0371075	0.584685	4.23933	0.245561	-3.99377	0.128753	24	NO CHANGE	NO CHANGE	DOWN
ENSMUSG00000041870	Ankrd13a	0.0209965	0.00248808	7.56469	7.54564	-0.0190512	0.69699	0.132556	0.149704	0.017148	0.80416	13.4345	10.5373	-2.89723	0.128851	24	NO CHANGE	NO CHANGE	NO CHANGE
ENSMUSG00000045658	Pid1	8.28e-06	0.0946751	9.24353	9.32826	0.0847262	0.0962767	0.230968	0.102089	-0.128878	0.0743655	17.4392	20.5949	3.15574	0.128872	24	NO CHANGE	NO CHANGE	NO CHANGE
ENSMUSG00000038525	Armc10	0.0521046	0.0693005	6.56377	6.6486	0.0848354	0.190255	0.120731	0.131003	0.010272	0.909791	22.6325	2.87816	4.24568	0.128979	24	NO CHANGE	NO CHANGE	NO CHANGE
ENSMUSG00000022550	Adck5	0.00482232	0.000285637	6.55594	6.73312	0.17718	0.0115759	0.231913	0.260204	0.0282913	0.767082	23.8615	2.15292	2.29138	0.129197	24	NO CHANGE	NO CHANGE	UP
ENSMUSG00000032116	Stt3a	0.00172653	0.0393194	8.71888	8.836	0.117115	0.0366432	0.219125	0.102151	-0.116974	0.134875	9.52786	6.06409	-3.46377	0.129256	24	NO CHANGE	NO CHANGE	UP
ENSMUSG00000025509	Pnpla2	0.000170681	0.0843645	8.85625	8.82659	-0.0296655	0.717722	0.296193	0.172514	-0.123679	0.289432	4.58898	7.82095	3.23196	0.129257	24	NO CHANGE	NO CHANGE	NO CHANGE
ENSMUSG00000045394	Epcam	0.000458876	0.571313	5.86357	6.61186	0.748283	2.62e-05	0.493264	0.109268	-0.383996	0.0940963	17.0835	8.30203	-8.78148	0.129308	24	NO CHANGE	NO CHANGE	UP
ENSMUSG00000054021	Sirt5	0.000685175	0.124042	7.19169	7.33634	0.144643	0.0043512	0.219137	0.0634721	-0.155665	0.0268539	7.13774	2.49585	-4.64189	0.130057	24	DOWN	NO CHANGE	UP
ENSMUSG00000030967	Zranb1	0.000730793	0.0148773	8.53894	8.49954	-0.0394076	0.406626	0.205222	0.110086	-0.0951356	0.159839	7.88585	10.7436	2.85776	0.13012	24	NO CHANGE	NO CHANGE	NO CHANGE
ENSMUSG00000096687	Mfsd4b4	0.00319658	0.000286224	5.10717	5.10227	-0.00489766	0.927863	0.196679	0.207817	0.0111379	0.88426	6.4415	4.22172	-2.21978	0.130147	24	NO CHANGE	NO CHANGE	NO CHANGE
ENSMUSG00000019809	Pex3	0.000165219	0.000664436	7.53255	7.5624	0.0298537	0.571623	0.259113	0.190259	-0.0688538	0.357786	7.06795	5.05601	-2.01194	0.130418	24	NO CHANGE	NO CHANGE	NO CHANGE
ENSMUSG00000027006	Dnajc10	0.000636617	0.0116684	8.00875	8.09178	0.0830376	0.0798781	0.211821	0.10658	-0.105241	0.115218	10.1291	7.26862	-2.86047	0.130796	24	NO CHANGE	NO CHANGE	NO CHANGE
ENSMUSG00000069793	Slfn9	2.21e-05	9.88e-05	5.88052	5.80702	-0.0735037	0.509656	0.589828	0.537755	-0.0520727	0.740679	9.90235	11.5393	1.63691	0.130862	24	NO CHANGE	NO CHANGE	NO CHANGE
ENSMUSG00000038517	Tbkbp1	0.0031205	0.0419199	6.28114	5.95005	-0.331088	5.14e-05	0.188813	0.188632	-0.000181211	0.998616	7.30434	10.5404	3.23609	0.131079	24	NO CHANGE	NO CHANGE	DOWN
ENSMUSG00000035172	Plekhh3	0.298074	0.590169	5.92831	5.82292	-0.10539	0.144002	0.0673183	0.0425135	-0.0248047	0.805513	22.9813	10.5641	11.5828	0.131104	24	NO CHANGE	NO CHANGE	NO CHANGE
ENSMUSG00000095098	Ccdc85b	3.89e-06	0.0506803	7.17007	7.1033	-0.0667656	0.243085	0.330715	0.122661	-0.208053	0.0125321	4.88723	7.77005	2.88282	0.131259	24	DOWN	NO CHANGE	NO CHANGE
ENSMUSG00000032477	Cdc25a	0.0055883	0.020858	5.82412	5.94168	0.117564	0.0415535	0.176136	0.136794	-0.0393424	0.621437	6.2038	9.24634	3.04255	0.131318	24	NO CHANGE	NO CHANGE	UP
ENSMUSG00000039217	Il18	0.00594064	0.0478674	7.06788	6.98109	-0.0867855	0.175496	0.216202	0.113968	-0.102234	0.257522	23.1811	2.85311	3.67203	0.131321	24	NO CHANGE	NO CHANGE	NO CHANGE
ENSMUSG00000092021	Gbp11	0.0393678	0.108073	5.33356	4.96402	-0.369536	0.00244954	0.277386	0.170698	-0.106688	0.514058	2.75808	22.1244	-4.63366	0.131437	24	NO CHANGE	NO CHANGE	DOWN
ENSMUSG00000021209	Ppp4r4	0.000179407	0.431779	5.47872	5.32632	-0.152401	0.0303384	0.260971	0.0617736	-0.199197	0.044479	14.8847	8.23942	-6.64526	0.131521	24	DOWN	NO CHANGE	DOWN
ENSMUSG00000039873	Neurl2	0.00449629	0.101054	5.26314	5.32436	0.061221	0.490902	0.243169	0.168715	-0.0744546	0.553287	4.52777	8.25881	3.73104	0.131785	24	NO CHANGE	NO CHANGE	NO CHANGE
ENSMUSG00000057506	Bloc1s2	0.0475617	0.242081	6.97141	7.00874	0.0373356	0.484645	0.117664	0.0599644	-0.0576992	0.445311	23.5665	5.38512	5.8186	0.1318	24	NO CHANGE	NO CHANGE	NO CHANGE
ENSMUSG00000026675	Hsd17b7	0.000853644	0.0236305	6.50664	6.48883	-0.0178036	0.797219	0.271258	0.165633	-0.105625	0.284199	8.11658	10.9748	2.85821	0.131948	24	NO CHANGE	NO CHANGE	NO CHANGE
ENSMUSG00000045867	Cradd	0.0145268	0.210792	7.1918	7.15065	-0.0411502	0.481079	0.165379	0.0688767	-0.096502	0.245097	23.2441	17.9021	-5.34205	0.131988	24	NO CHANGE	NO CHANGE	NO CHANGE
ENSMUSG00000039178	Tbc1d19	0.0499587	0.00419147	5.6364	5.76338	0.126977	0.0597503	0.152867	0.181992	0.0291248	0.755205	6.77906	3.49019	-3.28887	0.132082	24	NO CHANGE	NO CHANGE	NO CHANGE
ENSMUSG00000023952	Gtpbp2	0.0107356	0.00140993	6.02391	6.00388	-0.0200327	0.753086	0.199386	0.199042	-0.000344664	0.996945	0.395226	21.7623	-2.63295	0.132343	24	NO CHANGE	NO CHANGE	NO CHANGE
ENSMUSG00000099034	2810039B14Rik	0.0315377	0.0413311	4.67639	4.59403	-0.0823607	0.256482	0.151812	0.167078	0.0152657	0.880873	0.707697	4.44228	3.73458	0.132423	24	NO CHANGE	NO CHANGE	NO CHANGE
ENSMUSG00000042541	Sem1	0.0255573	0.0031	9.61731	9.60872	-0.0085882	0.833297	0.0834704	0.15246	0.0689894	0.235713	13.1066	9.86141	-3.24519	0.132541	24	NO CHANGE	NO CHANGE	NO CHANGE
ENSMUSG00000086316	Nbdy	0.000932678	0.153131	6.21611	6.36931	0.153195	0.0605799	0.342817	0.101473	-0.241343	0.0375092	19.4434	0.226168	4.78273	0.132623	24	DOWN	NO CHANGE	NO CHANGE
ENSMUSG00000024799	Tm7sf2	0.170781	0.0415643	6.23172	6.14812	-0.0835911	0.24365	0.0898253	0.167898	0.0780732	0.439198	14.3745	19.6019	5.22744	0.132683	24	NO CHANGE	NO CHANGE	NO CHANGE
ENSMUSG00000030157	Clec2d	0.135524	0.00998792	7.25371	7.21418	-0.0395328	0.670565	0.128658	0.285501	0.156843	0.236188	10.7106	15.3179	4.60733	0.132744	24	NO CHANGE	NO CHANGE	NO CHANGE
ENSMUSG00000004771	Rab11a	0.0337901	0.0127567	9.8322	9.93687	0.104669	0.0829493	0.148529	0.14062	-0.00790853	0.924849	19.3425	22.722	3.3795	0.132744	24	NO CHANGE	NO CHANGE	NO CHANGE
ENSMUSG00000079484	Phyhd1	0.257557	0.0350301	4.61	4.59665	-0.0133553	0.85312	0.0719874	0.181051	0.109064	0.288212	14.148	20.423	6.27501	0.132824	24	NO CHANGE	NO CHANGE	NO CHANGE
ENSMUSG00000078921	Tgtp2	0.172397	0.0185497	4.55975	4.50516	-0.0545842	0.504664	0.112006	0.211581	0.0995753	0.390291	2.62717	7.42313	4.79596	0.132936	24	NO CHANGE	NO CHANGE	NO CHANGE
ENSMUSG00000047888	Tnrc6b	0.00114321	0.025201	6.73093	6.7207	-0.0102366	0.887477	0.234042	0.193905	-0.0401366	0.695071	8.46015	11.2789	2.81871	0.132939	24	NO CHANGE	NO CHANGE	NO CHANGE
ENSMUSG00000024983	Vti1a	5.13e-06	0.0158311	6.23201	6.36408	0.132068	0.0433089	0.339146	0.183831	-0.155315	0.090476	7.58698	5.29225	-2.29473	0.133052	24	NO CHANGE	NO CHANGE	UP
ENSMUSG00000039703	Nploc4	0.0127309	0.00109587	8.28278	8.31601	0.0332332	0.506885	0.144597	0.173673	0.0290758	0.680878	2.77196	0.157953	-2.61401	0.133058	24	NO CHANGE	NO CHANGE	NO CHANGE
ENSMUSG00000035941	Ibtk	0.00898117	0.0239173	7.5294	7.48831	-0.0410895	0.433148	0.146532	0.128841	-0.0176911	0.810771	3.99153	0.852339	-3.13919	0.133117	24	NO CHANGE	NO CHANGE	NO CHANGE
ENSMUSG00000040327	Cul9	0.000692444	0.0739883	5.58114	5.55868	-0.0224623	0.757014	0.271954	0.142215	-0.129739	0.210395	5.03632	8.38433	3.34801	0.133144	24	NO CHANGE	NO CHANGE	NO CHANGE
ENSMUSG00000015354	Pcolce2	7.34e-05	0.0472004	5.96328	5.85973	-0.103554	0.190177	0.308653	0.190328	-0.118325	0.288122	17.5503	14.7443	-2.80604	0.133428	24	NO CHANGE	NO CHANGE	NO CHANGE
ENSMUSG00000041199	Rpusd1	0.000677508	0.0133252	5.36263	5.409	0.0463683	0.470163	0.232943	0.184789	-0.0481548	0.595334	6.04076	8.60625	2.5655	0.133935	24	NO CHANGE	NO CHANGE	NO CHANGE
ENSMUSG00000032423	Syncrip	0.00149835	0.00765687	7.88355	7.96303	0.0794716	0.0354167	0.15153	0.0908633	-0.0606669	0.247276	6.77106	9.50959	2.73852	0.133981	24	NO CHANGE	NO CHANGE	UP
ENSMUSG00000086296	D030055H07Rik	0.072532	0.0142744	4.7619	4.58604	-0.175868	0.0147872	0.109052	0.211123	0.102071	0.302751	9.72581	5.55881	-4.167	0.134015	24	NO CHANGE	NO CHANGE	DOWN
ENSMUSG00000034111	Tmed8	0.0187288	0.108853	5.10375	5.15508	0.0513249	0.413955	0.165091	0.0996262	-0.0654651	0.460895	3.23039	22.975	-4.25535	0.13408	24	NO CHANGE	NO CHANGE	NO CHANGE
ENSMUSG00000032849	Abcc4	0.00360258	0.000489354	6.81916	6.78092	-0.0382435	0.700149	0.324304	0.404731	0.0804274	0.567266	7.17811	4.90438	-2.27373	0.134138	24	NO CHANGE	NO CHANGE	NO CHANGE
ENSMUSG00000055897	Ppp4r1l-ps	0.0341347	0.000598753	5.85015	5.88724	0.0370954	0.593565	0.187256	0.209138	0.0218823	0.823597	7.39723	4.51238	-2.88485	0.134139	24	NO CHANGE	NO CHANGE	NO CHANGE
ENSMUSG00000010663	Fads1	0.00021141	0.00537972	10.466	10.2152	-0.250836	0.00933884	0.360581	0.317113	-0.0434682	0.740126	17.5826	15.3273	-2.25531	0.134182	24	NO CHANGE	NO CHANGE	DOWN
ENSMUSG00000087589	D430040D24Rik	0.0427677	0.156563	4.28615	4.3507	0.0645441	0.401611	0.175132	0.104012	-0.0711201	0.512729	2.3405	7.30047	4.95997	0.134881	24	NO CHANGE	NO CHANGE	NO CHANGE
ENSMUSG00000038233	Gask1a	0.000103473	0.000112522	5.29922	5.46172	0.1625	0.0421878	0.452763	0.259946	-0.192816	0.0859931	20.0189	22.0205	2.00164	0.135148	24	NO CHANGE	NO CHANGE	UP
ENSMUSG00000025234	Arih1	0.0486047	0.0385288	7.56399	7.60939	0.0453966	0.373579	0.104126	0.113046	0.00892009	0.901151	22.6	18.765	-3.83499	0.135155	24	NO CHANGE	NO CHANGE	NO CHANGE
ENSMUSG00000032322	Pstpip1	0.283459	0.178295	4.84265	5.12645	0.283801	0.00267947	0.107126	0.110923	0.00379733	0.976054	0.885144	7.59763	6.71249	0.135302	24	NO CHANGE	NO CHANGE	UP
ENSMUSG00000037458	Azin1	0.00357755	0.218688	8.29653	7.9705	-0.326034	3.1e-06	0.215504	0.0698277	-0.145676	0.0967023	6.329	11.6359	5.3069	0.13543	24	NO CHANGE	NO CHANGE	DOWN
ENSMUSG00000038696	Mapkap1	0.293561	0.0407599	7.70378	7.64033	-0.0634476	0.123231	0.0454365	0.0837412	0.0383047	0.505584	2.14581	20.2731	-5.87273	0.135442	24	NO CHANGE	NO CHANGE	NO CHANGE
ENSMUSG00000039099	Wdr93	0.00132021	0.133356	4.75443	4.76461	0.0101732	0.883804	0.239221	0.114735	-0.124486	0.210271	2.33117	6.21947	3.88829	0.135478	24	NO CHANGE	NO CHANGE	NO CHANGE
ENSMUSG00000023274	Cd4	0.0424107	0.0446015	4.80456	4.76465	-0.0399054	0.561864	0.143555	0.149556	0.00600097	0.950717	4.51187	8.34138	3.82951	0.135655	24	NO CHANGE	NO CHANGE	NO CHANGE
ENSMUSG00000025869	Nop16	0.00200818	0.278314	7.11387	7.13567	0.0217972	0.683785	0.176516	0.0623828	-0.114133	0.136364	5.30956	0.0606811	-5.24888	0.135798	24	NO CHANGE	NO CHANGE	NO CHANGE
ENSMUSG00000027559	Car3	0.0066944	0.105745	12.0134	10.8905	-1.12292	6.67e-07	0.39648	0.401759	0.00527828	0.984597	21.3695	17.4138	-3.95563	0.135818	24	NO CHANGE	NO CHANGE	DOWN
ENSMUSG00000029840	Mtpn	0.010834	0.0257264	9.63123	9.622	-0.00923142	0.804305	0.113157	0.0797196	-0.0334378	0.526518	17.7999	21.098	3.29816	0.136013	24	NO CHANGE	NO CHANGE	NO CHANGE
ENSMUSG00000022790	Igsf11	0.0187682	0.00272958	8.05549	8.49719	0.441704	2.16e-07	0.171985	0.255086	0.0831017	0.415365	3.55603	0.648641	-2.90739	0.136128	24	NO CHANGE	NO CHANGE	UP
ENSMUSG00000027318	Adam33	0.0303704	0.592877	4.63565	4.52091	-0.11474	0.121918	0.174542	0.0380642	-0.136478	0.191428	6.89469	18.2346	11.3399	0.136238	24	NO CHANGE	NO CHANGE	NO CHANGE
ENSMUSG00000020075	Ddx21	0.0165561	0.0684698	7.58698	7.60797	0.0209955	0.702423	0.150945	0.0979102	-0.0530344	0.495812	5.26642	1.41104	-3.85538	0.136246	24	NO CHANGE	NO CHANGE	NO CHANGE
ENSMUSG00000051029	Serpinb1b	0.105005	0.0458156	4.312	4.37628	0.0642836	0.467604	0.161091	0.169031	0.00793978	0.949257	9.36555	5.0027	-4.36285	0.136289	24	NO CHANGE	NO CHANGE	NO CHANGE
ENSMUSG00000030087	Klf15	0.00854671	0.00943674	9.46927	9.41045	-0.0588237	0.549093	0.279806	0.280905	0.00109871	0.993673	7.63251	10.4826	2.85008	0.136305	24	NO CHANGE	NO CHANGE	NO CHANGE
ENSMUSG00000064215	Ifi27	0.000484059	0.0135986	9.40733	8.94744	-0.459889	2.82e-05	0.376352	0.280416	-0.0959361	0.492172	19.739	17.2151	-2.52395	0.136584	24	NO CHANGE	NO CHANGE	DOWN
ENSMUSG00000047810	Ccdc88b	0.18313	0.512357	5.72472	5.65048	-0.074245	0.401131	0.114293	0.0611956	-0.0530977	0.670159	1.31606	10.7171	9.40105	0.136776	24	NO CHANGE	NO CHANGE	NO CHANGE
ENSMUSG00000018919	Tm4sf5	0.0127124	0.000335488	4.2499	4.33198	0.0820744	0.334998	0.244279	0.334603	0.0903236	0.45212	21.1742	23.6435	2.46928	0.137112	24	NO CHANGE	NO CHANGE	NO CHANGE
ENSMUSG00000113035	5830428M24Rik	0.0544855	0.0405722	4.2563	4.31601	0.0597066	0.500801	0.191622	0.177414	-0.0142082	0.909567	0.635787	4.54513	3.90934	0.13715	24	NO CHANGE	NO CHANGE	NO CHANGE
ENSMUSG00000024052	Lpin2	0.000922234	0.0658092	9.28021	9.32888	0.0486743	0.655994	0.377249	0.22929	-0.147959	0.340395	7.84277	11.0474	3.20464	0.137214	24	NO CHANGE	NO CHANGE	NO CHANGE
ENSMUSG00000039382	Wdr45	1.22e-05	1.42e-06	7.38419	7.50351	0.119319	0.0163556	0.307782	0.266929	-0.0408532	0.548046	3.13689	1.76849	-1.36841	0.137396	24	NO CHANGE	NO CHANGE	UP
ENSMUSG00000089736	Tgfbr3l	0.0147829	0.0231131	4.31188	4.40281	0.0909343	0.263239	0.23595	0.172738	-0.0632119	0.580221	4.70982	8.03688	3.32706	0.137539	24	NO CHANGE	NO CHANGE	NO CHANGE
ENSMUSG00000024737	Slc15a3	0.000164169	0.00217312	7.61959	7.85634	0.236747	0.00190498	0.310543	0.261447	-0.049096	0.629607	2.84883	0.783609	-2.06522	0.137685	24	NO CHANGE	NO CHANGE	UP
ENSMUSG00000021068	Nin	0.226243	0.00924732	5.76529	5.88209	0.116804	0.0761454	0.0897992	0.15865	0.0688506	0.452739	1.14875	5.8995	4.75076	0.137735	24	NO CHANGE	NO CHANGE	NO CHANGE
ENSMUSG00000021958	Pinx1	0.486549	0.00212563	5.67763	5.6939	0.016265	0.784946	0.0463713	0.18291	0.136539	0.11054	13.8402	6.22781	-7.61235	0.137887	24	NO CHANGE	NO CHANGE	NO CHANGE
ENSMUSG00000003437	Paf1	0.0173805	0.0110611	7.0419	7.04385	0.00194729	0.971941	0.158845	0.132844	-0.0260008	0.739981	23.7896	2.90857	3.11895	0.138024	24	NO CHANGE	NO CHANGE	NO CHANGE
ENSMUSG00000037386	Rims2	0.0561929	0.135934	4.19347	4.32225	0.128785	0.171406	0.174934	0.152252	-0.022682	0.863255	10.3574	5.70452	-4.65286	0.138141	24	NO CHANGE	NO CHANGE	NO CHANGE
ENSMUSG00000032310	Cyp1a2	0.0510733	0.0268733	11.5	11.0631	-0.436845	0.0132271	0.196336	0.521478	0.325142	0.180567	15.2137	20.5189	5.30515	0.138165	24	NO CHANGE	NO CHANGE	DOWN
ENSMUSG00000020902	Ntn1	0.00186486	0.283006	6.13089	6.29761	0.16672	0.0148787	0.223131	0.0753936	-0.147738	0.119006	8.24492	13.5482	5.30326	0.138343	24	NO CHANGE	NO CHANGE	UP
ENSMUSG00000002833	Hdgfl2	0.0656424	0.000552368	7.13803	7.09135	-0.0466803	0.327027	0.103081	0.163459	0.0603786	0.369578	23.4427	2.55767	3.11495	0.13839	24	NO CHANGE	NO CHANGE	NO CHANGE
ENSMUSG00000031907	Zfp90	0.0296104	0.318558	5.56644	5.55304	-0.0134026	0.852011	0.179506	0.066853	-0.112653	0.270929	6.40349	12.9736	6.57014	0.138736	24	NO CHANGE	NO CHANGE	NO CHANGE
ENSMUSG00000062202	Btbd9	0.0455534	0.0192293	6.57158	6.60149	0.0299049	0.633725	0.139862	0.148605	0.00874263	0.921432	6.91433	10.4397	3.52535	0.138851	24	NO CHANGE	NO CHANGE	NO CHANGE
ENSMUSG00000104802	Gm5869	0.0510309	0.0991659	4.30736	4.17468	-0.132674	0.0268605	0.121925	0.0978832	-0.0240417	0.770255	23.6526	19.2863	-4.36628	0.13889	24	NO CHANGE	NO CHANGE	DOWN
ENSMUSG00000069899	Gm12166	0.0114622	0.366098	4.86355	4.87604	0.0124885	0.832827	0.141898	0.0605149	-0.0813836	0.333328	2.56765	20.4815	-6.08612	0.138937	24	NO CHANGE	NO CHANGE	NO CHANGE
ENSMUSG00000023045	Soat2	0.00204301	0.0014196	7.33944	7.3596	0.020164	0.800416	0.309638	0.254849	-0.0547893	0.627513	4.86044	2.54011	-2.32033	0.139	24	NO CHANGE	NO CHANGE	NO CHANGE
ENSMUSG00000022255	Mtdh	0.148664	0.000429426	8.61236	8.69127	0.0789063	0.0663514	0.0656655	0.166207	0.100542	0.096825	20.6458	0.593806	3.94803	0.139036	24	NO CHANGE	NO CHANGE	NO CHANGE
ENSMUSG00000017830	Dhx58	0.0112641	0.00101758	6.60108	6.31032	-0.290764	0.00128705	0.265157	0.272033	0.00687616	0.95426	11.8983	9.34222	-2.55606	0.139069	24	NO CHANGE	NO CHANGE	DOWN
ENSMUSG00000030036	Mogs	0.0255478	0.0101508	8.16205	8.17833	0.0162805	0.751857	0.130277	0.135342	0.00506563	0.944507	0.0635555	20.9249	-3.13864	0.139121	24	NO CHANGE	NO CHANGE	NO CHANGE
ENSMUSG00000046056	Sbsn	0.530236	0.361484	4.18486	4.22186	0.0369958	0.646219	0.0530115	0.071694	0.0186825	0.869661	21.3159	10.5128	-10.8031	0.139402	24	NO CHANGE	NO CHANGE	NO CHANGE
ENSMUSG00000023353	Agap3	0.0207617	0.0873664	6.76727	6.78162	0.0143567	0.800869	0.119785	0.114864	-0.00492161	0.951231	7.23579	11.1608	3.92499	0.139508	24	NO CHANGE	NO CHANGE	NO CHANGE
ENSMUSG00000019863	Qrsl1	0.130035	0.0456472	5.44507	5.47848	0.0334171	0.652761	0.141113	0.113541	-0.0275713	0.792779	11.232	6.43641	-4.79561	0.139525	24	NO CHANGE	NO CHANGE	NO CHANGE
ENSMUSG00000022543	4930451G09Rik	0.0407117	0.0921887	4.19755	4.27632	0.0787716	0.255437	0.154365	0.116043	-0.0383219	0.693648	1.68378	5.92072	4.23695	0.139556	24	NO CHANGE	NO CHANGE	NO CHANGE
ENSMUSG00000028755	Cda	0.0216749	0.0184082	6.90783	6.84098	-0.0668425	0.406807	0.199068	0.20263	0.00356213	0.97496	23.438	2.66743	3.22942	0.139789	24	NO CHANGE	NO CHANGE	NO CHANGE
ENSMUSG00000034427	Myo15b	0.0615989	0.133505	4.72471	4.85535	0.130643	0.166306	0.155012	0.164007	0.00899462	0.945652	7.30127	2.56964	-4.73163	0.13989	24	NO CHANGE	NO CHANGE	NO CHANGE
ENSMUSG00000032410	Xrn1	0.0496092	0.0705644	5.94675	6.10441	0.157653	0.0726299	0.203097	0.136815	-0.066282	0.586979	8.64301	12.9791	4.33609	0.13993	24	NO CHANGE	NO CHANGE	NO CHANGE
ENSMUSG00000023243	Kcnk5	0.00462738	0.0251196	7.33052	6.81957	-0.510947	4.48e-07	0.249154	0.222314	-0.0268403	0.82576	8.97983	11.9476	2.96777	0.139986	24	NO CHANGE	NO CHANGE	DOWN
ENSMUSG00000006281	Tep1	0.0422126	0.0435279	6.84561	6.93197	0.0863583	0.183277	0.127014	0.147259	0.020245	0.823618	3.62697	7.43973	3.81276	0.140015	24	NO CHANGE	NO CHANGE	NO CHANGE
ENSMUSG00000088185	Scarna2	0.332684	0.017922	4.70134	4.65516	-0.0461857	0.605033	0.0948792	0.207931	0.113052	0.372234	19.3139	1.21026	5.89636	0.140225	24	NO CHANGE	NO CHANGE	NO CHANGE
ENSMUSG00000030942	Thumpd1	0.115003	0.0277402	6.92709	6.90118	-0.025903	0.752017	0.124619	0.205099	0.0804806	0.488549	21.9906	2.38108	4.39052	0.140291	24	NO CHANGE	NO CHANGE	NO CHANGE
ENSMUSG00000091896	Ube2d2a	0.407832	0.00326193	8.15192	8.18748	0.0355601	0.48511	0.0425942	0.167759	0.125164	0.0868969	16.0646	23.0842	7.0196	0.140388	24	NO CHANGE	NO CHANGE	NO CHANGE
ENSMUSG00000035451	Foxa1	0.000848265	0.00665334	7.03345	6.91577	-0.117677	0.0204097	0.196488	0.141698	-0.0547906	0.431973	12.6114	15.0484	2.43708	0.140639	24	NO CHANGE	NO CHANGE	DOWN
ENSMUSG00000029442	Wdr66	0.0175933	0.642527	4.29208	4.39805	0.105966	0.16292	0.17979	0.0372764	-0.142513	0.184048	22.5872	10.305	11.7178	0.140904	24	NO CHANGE	NO CHANGE	NO CHANGE
ENSMUSG00000085204	Gm15327	0.0143122	0.00594439	4.11605	4.16408	0.0480321	0.441994	0.16513	0.189521	0.0243909	0.781841	6.64517	9.49371	2.84854	0.141006	24	NO CHANGE	NO CHANGE	NO CHANGE
ENSMUSG00000066415	Msl2	0.000455961	0.0164262	6.72504	6.72161	-0.00343116	0.95388	0.181711	0.185089	0.00337744	0.967889	18.5988	15.9933	-2.60543	0.141157	24	NO CHANGE	NO CHANGE	NO CHANGE
ENSMUSG00000091264	Smim13	0.00098018	0.0144614	6.96925	7.00064	0.0313859	0.616581	0.23773	0.16616	-0.0715701	0.42058	1.00152	22.3846	-2.61691	0.141186	24	NO CHANGE	NO CHANGE	NO CHANGE
ENSMUSG00000036932	Aifm1	0.000116333	0.0858169	8.60251	8.56985	-0.0326551	0.511294	0.186653	0.103491	-0.0831621	0.239587	10.6999	13.8169	3.11695	0.14153	24	NO CHANGE	NO CHANGE	NO CHANGE
ENSMUSG00000021018	Polr2h	0.0125533	0.000903428	6.69854	6.76216	0.0636118	0.359697	0.163823	0.294993	0.13117	0.184153	0.479349	3.22303	2.74368	0.1417	24	NO CHANGE	NO CHANGE	NO CHANGE
ENSMUSG00000022575	Gsdmd	0.00129047	0.0487063	7.3662	7.09568	-0.270525	3.85e-05	0.226985	0.117926	-0.109059	0.196801	2.28895	5.50287	3.21393	0.14175	24	NO CHANGE	NO CHANGE	DOWN
ENSMUSG00000017376	Nlk	0.02284	0.194529	6.08064	6.05778	-0.0228594	0.704161	0.128102	0.0891961	-0.0389064	0.647816	20.5012	15.8308	-4.67048	0.141901	24	NO CHANGE	NO CHANGE	NO CHANGE
ENSMUSG00000022325	Pop1	0.0723125	0.0217269	5.67803	5.64208	-0.0359553	0.535717	0.120287	0.126188	0.00590128	0.942572	21.4087	1.18814	3.77941	0.142093	24	NO CHANGE	NO CHANGE	NO CHANGE
ENSMUSG00000018405	Mrm1	0.0358259	0.457524	5.09316	5.10638	0.0132226	0.846197	0.147116	0.0528568	-0.0942588	0.330837	5.00639	12.7861	7.77971	0.142268	24	NO CHANGE	NO CHANGE	NO CHANGE
ENSMUSG00000027690	Slc2a2	0.0112663	0.503484	10.2143	9.74815	-0.466188	0.000106074	0.249819	0.085153	-0.164666	0.291233	9.15687	16.8773	7.72042	0.14227	24	NO CHANGE	NO CHANGE	DOWN
ENSMUSG00000027746	Ufm1	0.0929396	0.0122289	8.42338	8.40648	-0.0168974	0.747323	0.0900613	0.145369	0.0553079	0.457089	4.09524	0.208865	-3.88637	0.142395	24	NO CHANGE	NO CHANGE	NO CHANGE
ENSMUSG00000029012	Orc5	0.00622422	0.000645312	6.67113	6.77931	0.108173	0.0498824	0.174963	0.197233	0.0222697	0.770255	2.27852	4.61477	2.33626	0.142575	24	NO CHANGE	NO CHANGE	UP
ENSMUSG00000044393	Dsg2	0.00452844	0.0390262	8.70765	8.68046	-0.0271927	0.562317	0.158278	0.0948206	-0.0634571	0.340697	7.82225	4.55638	-3.26587	0.142725	24	NO CHANGE	NO CHANGE	NO CHANGE
ENSMUSG00000111947	Gm47438	0.0490291	0.349692	4.18401	4.23062	0.0466042	0.59717	0.189375	0.0806144	-0.108761	0.384532	7.35174	14.083	6.73124	0.142763	24	NO CHANGE	NO CHANGE	NO CHANGE
ENSMUSG00000020532	Acaca	0.00202372	0.115653	8.26452	8.03016	-0.234359	0.012625	0.324879	0.143719	-0.18116	0.161731	13.0186	16.9223	3.90369	0.142768	24	NO CHANGE	NO CHANGE	DOWN
ENSMUSG00000037936	Scarb1	0.106923	0.0091726	10.2369	10.2715	0.0345416	0.567099	0.0938059	0.183045	0.0892393	0.297969	21.6836	1.77542	4.09179	0.142769	24	NO CHANGE	NO CHANGE	NO CHANGE
ENSMUSG00000038022	Mindy4	0.61642	0.013352	5.42248	5.34921	-0.0732704	0.27443	0.0342259	0.175637	0.141411	0.138211	18.0238	5.25892	11.2351	0.142805	24	NO CHANGE	NO CHANGE	NO CHANGE
ENSMUSG00000021785	Ngly1	0.000177858	0.0148523	7.89425	7.86038	-0.0338646	0.634741	0.307673	0.195496	-0.112177	0.268697	19.9908	22.4338	2.443	0.143352	24	NO CHANGE	NO CHANGE	NO CHANGE
ENSMUSG00000064247	Plcxd1	0.0614233	0.074765	4.78345	4.62252	-0.160933	0.0732702	0.177754	0.15972	-0.0180341	0.884955	6.0436	10.2437	4.2001	0.143358	24	NO CHANGE	NO CHANGE	NO CHANGE
ENSMUSG00000032290	Ptpn9	0.0398317	0.0169794	6.86746	7.05972	0.192253	0.00111721	0.116006	0.147447	0.0314402	0.687765	19.5315	22.9637	3.43212	0.143386	24	NO CHANGE	NO CHANGE	UP
ENSMUSG00000037348	Paqr7	0.318434	0.00251388	8.01149	7.54334	-0.468153	5.87e-06	0.104339	0.263318	0.158978	0.220194	7.20202	12.5044	5.30241	0.143493	24	NO CHANGE	NO CHANGE	DOWN
ENSMUSG00000032311	Nrg4	2.62e-06	1.17e-07	6.27767	5.98354	-0.294129	0.0119514	0.718225	0.868529	0.150303	0.347799	9.81987	10.9701	1.15026	0.143939	24	NO CHANGE	NO CHANGE	DOWN
ENSMUSG00000071172	Srsf3	0.00104091	0.00117687	8.18692	8.31212	0.125193	0.010597	0.17777	0.175693	-0.00207695	0.975112	5.06814	2.93898	-2.12917	0.144093	24	NO CHANGE	NO CHANGE	UP
ENSMUSG00000051748	Wfdc21	0.00100481	0.0952782	9.52774	8.78254	-0.745201	0.000116895	0.545125	0.354326	-0.1908	0.446107	22.6249	19.2701	-3.35471	0.144356	24	NO CHANGE	NO CHANGE	DOWN
ENSMUSG00000108447	Gm44567	0.00283317	0.290614	4.29759	4.25473	-0.0428602	0.54119	0.199804	0.0852563	-0.114548	0.250911	9.35825	14.399	5.04078	0.144379	24	NO CHANGE	NO CHANGE	NO CHANGE
ENSMUSG00000023122	Sult1c2	0.0268409	0.00951209	5.70728	5.60723	-0.10005	0.368471	0.258698	0.317909	0.0592102	0.705533	3.48697	0.371499	-3.11547	0.144445	24	NO CHANGE	NO CHANGE	NO CHANGE
ENSMUSG00000043190	Rfesd	0.0633565	0.00603566	6.60842	6.58984	-0.0185851	0.763902	0.117897	0.191702	0.0738047	0.400736	2.47871	23.0052	-3.47355	0.144868	24	NO CHANGE	NO CHANGE	NO CHANGE
ENSMUSG00000024235	Map3k8	0.0437221	0.144043	5.70563	5.69555	-0.0100802	0.878057	0.15435	0.0878917	-0.0664578	0.475724	1.7128	6.55981	4.84701	0.145218	24	NO CHANGE	NO CHANGE	NO CHANGE
ENSMUSG00000028393	Alad	0.0119338	0.0216401	10.2077	10.0247	-0.183006	0.00635153	0.162313	0.16897	0.00665724	0.941441	9.20459	12.2884	3.08383	0.145384	24	NO CHANGE	NO CHANGE	DOWN
ENSMUSG00000020250	Txnrd1	0.173608	0.0798211	9.66875	9.62256	-0.0461904	0.538138	0.118669	0.116089	-0.00258034	0.980555	4.69902	23.6215	-5.07754	0.145701	24	NO CHANGE	NO CHANGE	NO CHANGE
ENSMUSG00000032727	Mier3	0.025256	0.0703556	5.98669	5.98499	-0.00169906	0.98119	0.171719	0.137239	-0.0344795	0.735287	8.76502	12.5465	3.78151	0.145901	24	NO CHANGE	NO CHANGE	NO CHANGE
ENSMUSG00000029730	Mcm7	0.00165133	0.0160661	7.26099	7.37539	0.114394	0.10816	0.239257	0.190883	-0.0483739	0.626096	8.28224	10.9238	2.64151	0.146147	24	NO CHANGE	NO CHANGE	NO CHANGE
ENSMUSG00000027165	B230118H07Rik	0.0149899	0.00282691	6.5468	6.54277	-0.00403671	0.94822	0.177694	0.189346	0.0116522	0.894555	6.85018	9.54533	2.69515	0.146431	24	NO CHANGE	NO CHANGE	NO CHANGE
ENSMUSG00000022657	Cd96	0.492868	0.0821394	4.21403	4.34587	0.131837	0.145346	0.065723	0.15191	0.0861875	0.496557	10.5298	2.20486	-8.32492	0.146458	24	NO CHANGE	NO CHANGE	NO CHANGE
ENSMUSG00000060807	Serpina6	0.000547162	0.0346083	9.69222	9.01234	-0.679881	2.87e-05	0.561568	0.342371	-0.219197	0.290809	7.27849	10.0777	2.79918	0.1467	24	NO CHANGE	NO CHANGE	DOWN
ENSMUSG00000033862	Cdk10	0.00500294	0.0216527	6.85626	6.90764	0.0513754	0.236618	0.158919	0.0819906	-0.076928	0.210638	6.80032	10.1136	3.31332	0.147111	24	NO CHANGE	NO CHANGE	NO CHANGE
ENSMUSG00000020868	Xylt2	0.0609035	0.00293058	6.71192	6.76904	0.0571212	0.318556	0.128297	0.158102	0.0298049	0.711444	9.05066	5.84624	-3.20442	0.147164	24	NO CHANGE	NO CHANGE	NO CHANGE
ENSMUSG00000050079	Rspry1	0.0197746	0.169191	6.18822	6.34153	0.153316	0.00419186	0.123512	0.0743821	-0.0491299	0.496351	7.0828	2.60466	-4.47814	0.147512	24	NO CHANGE	NO CHANGE	UP
ENSMUSG00000000884	Gnb1l	0.14351	0.0131475	5.4579	5.53747	0.0795723	0.259229	0.122258	0.153456	0.0311977	0.752762	7.05105	2.95036	-4.10068	0.147549	24	NO CHANGE	NO CHANGE	NO CHANGE
ENSMUSG00000038416	Cdc16	0.00115055	0.0899175	7.4387	7.47805	0.03935	0.511453	0.207762	0.112571	-0.0951904	0.263748	22.095	1.47808	3.38305	0.147608	24	NO CHANGE	NO CHANGE	NO CHANGE
ENSMUSG00000038057	Dbil5	0.0444413	0.556421	4.28831	4.36899	0.0806806	0.356572	0.169492	0.0557402	-0.113752	0.358025	3.68148	12.8889	9.20742	0.147749	24	NO CHANGE	NO CHANGE	NO CHANGE
ENSMUSG00000015882	Lcorl	0.00121461	0.00364732	6.18322	6.20902	0.0257992	0.67713	0.228396	0.202636	-0.0257599	0.768657	7.66815	9.95438	2.28622	0.147803	24	NO CHANGE	NO CHANGE	NO CHANGE
ENSMUSG00000020493	Prr11	0.00553501	0.0857249	4.67884	4.76577	0.086929	0.28221	0.263999	0.133017	-0.130982	0.25234	17.9684	14.1861	-3.78236	0.14792	24	NO CHANGE	NO CHANGE	NO CHANGE
ENSMUSG00000035236	Scai	0.0471885	0.108135	4.86535	4.98464	0.119297	0.0654207	0.130601	0.10766	-0.0229413	0.798241	4.854	9.12567	4.27167	0.148136	24	NO CHANGE	NO CHANGE	NO CHANGE
ENSMUSG00000036398	Ppp1r11	0.183469	0.0282307	7.33717	7.3556	0.0184249	0.727335	0.0763566	0.116147	0.0397905	0.594773	20.72	1.34809	4.62811	0.148269	24	NO CHANGE	NO CHANGE	NO CHANGE
ENSMUSG00000048058	Ldlrad3	0.00471478	0.528461	5.80961	5.86847	0.0588646	0.345649	0.183453	0.0417822	-0.14167	0.112039	9.38441	17.8922	8.50776	0.148948	24	NO CHANGE	NO CHANGE	NO CHANGE
ENSMUSG00000058446	Znrf2	0.349983	0.000246513	8.55066	8.66835	0.117689	0.011967	0.0531699	0.133595	0.0804256	0.211247	18.5407	23.6318	5.0911	0.149051	24	NO CHANGE	NO CHANGE	UP
ENSMUSG00000039908	Slc26a11	0.171723	0.005548	5.60272	5.61308	0.0103639	0.877519	0.109027	0.169205	0.060178	0.527818	4.57587	0.483558	-4.09232	0.149275	24	NO CHANGE	NO CHANGE	NO CHANGE
ENSMUSG00000028104	Polr3gl	0.0273579	0.131301	6.14858	6.10828	-0.040294	0.57666	0.165892	0.114999	-0.0508932	0.617932	23.6033	3.85459	4.25132	0.149323	24	NO CHANGE	NO CHANGE	NO CHANGE
ENSMUSG00000023224	Serping1	2.4e-05	0.0218774	11.605	11.4567	-0.148279	0.00816133	0.297218	0.12773	-0.169488	0.0301226	21.1961	18.6439	-2.55215	0.149421	24	DOWN	NO CHANGE	DOWN
ENSMUSG00000045316	Fahd1	0.000417083	0.0209203	8.60753	8.4275	-0.180027	0.00647572	0.261298	0.157833	-0.103464	0.250776	18.6358	16.0277	-2.60804	0.14947	24	NO CHANGE	NO CHANGE	DOWN
ENSMUSG00000026491	Ahctf1	2.55e-05	0.11052	7.23772	7.25814	0.0204142	0.727512	0.284543	0.104865	-0.179679	0.0346676	16.7135	20.0303	3.31683	0.149523	24	DOWN	NO CHANGE	NO CHANGE
ENSMUSG00000021900	Btd	0.000410758	0.000117927	8.36614	8.35474	-0.0113941	0.846071	0.314633	0.16133	-0.153303	0.0701295	18.7319	21.0105	2.27855	0.149526	24	NO CHANGE	NO CHANGE	NO CHANGE
ENSMUSG00000023039	Krt7	0.00199158	0.44404	4.92842	5.15219	0.22377	0.0253215	0.315957	0.0803298	-0.235627	0.0915523	19.5225	12.5744	-6.94804	0.149633	24	NO CHANGE	NO CHANGE	UP
ENSMUSG00000033826	Dnah8	0.0273068	0.0171923	4.49978	4.42343	-0.0763515	0.234234	0.156333	0.156561	0.000227607	0.997982	18.8919	22.0978	3.20589	0.149657	24	NO CHANGE	NO CHANGE	NO CHANGE
ENSMUSG00000055065	Ddx17	0.0186506	0.00445077	8.49293	8.3765	-0.116422	0.177805	0.207281	0.281762	0.0744808	0.538617	19.8497	16.9985	-2.85119	0.149782	24	NO CHANGE	NO CHANGE	NO CHANGE
ENSMUSG00000108763	Gm36028	0.0307059	0.0212481	5.05486	4.93906	-0.115809	0.127976	0.169039	0.189617	0.0205772	0.84626	20.6048	17.2936	-3.3112	0.14993	24	NO CHANGE	NO CHANGE	NO CHANGE
ENSMUSG00000005534	Insr	0.0093616	0.104457	7.8555	7.71839	-0.137111	0.0571003	0.172739	0.13339	-0.0393494	0.69338	7.65934	11.3764	3.71701	0.150134	24	NO CHANGE	NO CHANGE	NO CHANGE
ENSMUSG00000085566	A730017L22Rik	0.0514532	0.264563	4.60929	4.56689	-0.0424041	0.570313	0.144304	0.0895747	-0.0547297	0.604337	2.51728	7.96992	5.45265	0.15018	24	NO CHANGE	NO CHANGE	NO CHANGE
ENSMUSG00000100691	2010320M18Rik	0.176653	0.02789	6.44047	6.54433	0.103857	0.0874062	0.0881226	0.130914	0.0427914	0.612807	20.9383	1.48274	4.54449	0.150203	24	NO CHANGE	NO CHANGE	NO CHANGE
ENSMUSG00000110156	Gm42067	0.0519412	0.00127784	5.40927	5.23194	-0.177324	0.0655591	0.213751	0.307118	0.0933663	0.485332	15.8298	12.838	-2.99183	0.15029	24	NO CHANGE	NO CHANGE	NO CHANGE
ENSMUSG00000036291	Ap5m1	0.423672	0.0296429	6.24337	6.18642	-0.0569539	0.280556	0.0439942	0.117186	0.0731915	0.326226	21.6241	4.70352	7.07939	0.150322	24	NO CHANGE	NO CHANGE	NO CHANGE
ENSMUSG00000031245	Hmgn5	0.158274	0.027617	7.36725	7.37154	0.00429079	0.948676	0.0968564	0.156979	0.060123	0.524621	17.636	22.1343	4.49824	0.150377	24	NO CHANGE	NO CHANGE	NO CHANGE
ENSMUSG00000021374	Nup153	0.0544311	0.191085	6.17845	6.13769	-0.0407553	0.507972	0.136181	0.07378	-0.062401	0.473746	21.1236	2.38792	5.26435	0.15043	24	NO CHANGE	NO CHANGE	NO CHANGE
ENSMUSG00000071856	Mcc	0.00118981	0.0451992	6.75048	6.91557	0.165089	0.0802075	0.271912	0.230259	-0.0416537	0.750664	15.9573	18.8892	2.93188	0.150448	24	NO CHANGE	NO CHANGE	NO CHANGE
ENSMUSG00000024576	Csnk1a1	0.0635607	0.241439	8.66509	8.74851	0.0834167	0.00942924	0.0582183	0.0380459	-0.0201724	0.644126	7.70657	13.0918	5.38528	0.150453	24	NO CHANGE	NO CHANGE	UP
ENSMUSG00000004568	Arhgef18	0.00325641	0.00380512	6.95902	6.92169	-0.0373236	0.489694	0.180644	0.171368	-0.00927552	0.903113	16.8489	19.2577	2.40874	0.150662	24	NO CHANGE	NO CHANGE	NO CHANGE
ENSMUSG00000018171	Vmp1	0.536183	0.0216133	9.85643	9.8977	0.0412718	0.488375	0.0372675	0.145983	0.108715	0.199993	15.0895	0.229243	9.13974	0.15079	24	NO CHANGE	NO CHANGE	NO CHANGE
ENSMUSG00000001366	Fbxo9	0.00425228	0.0127606	8.3497	8.29265	-0.0570505	0.509472	0.264217	0.242113	-0.0221037	0.856242	20.5768	23.2619	2.68512	0.150804	24	NO CHANGE	NO CHANGE	NO CHANGE
ENSMUSG00000043831	Lysmd4	0.0103707	0.355049	5.62937	5.69374	0.0643695	0.262969	0.146887	0.0576395	-0.0892478	0.272303	23.829	17.9217	-5.90734	0.150997	24	NO CHANGE	NO CHANGE	NO CHANGE
ENSMUSG00000070780	Rbm47	0.000238155	9.41e-05	8.00111	7.88435	-0.116755	0.00288639	0.176715	0.161213	-0.0155021	0.767841	10.1833	11.9135	1.73012	0.151132	24	NO CHANGE	NO CHANGE	DOWN
ENSMUSG00000089665	Fcor	0.0264652	0.660635	4.35097	4.38432	0.0333465	0.677761	0.17159	0.0386568	-0.132933	0.244839	1.06105	13.2635	-11.7975	0.151306	24	NO CHANGE	NO CHANGE	NO CHANGE
ENSMUSG00000038646	Ramac	0.524556	0.00728828	6.77879	6.72169	-0.0571012	0.35962	0.0372496	0.194551	0.157302	0.0783709	19.2485	4.65399	9.40552	0.151386	24	NO CHANGE	NO CHANGE	NO CHANGE
ENSMUSG00000028832	Stmn1	0.000295938	0.0423622	5.78708	5.83815	0.0510684	0.530043	0.398682	0.145438	-0.253244	0.0318514	17.3442	14.0496	-3.29463	0.151407	24	DOWN	NO CHANGE	NO CHANGE
ENSMUSG00000017307	Acot8	0.0138425	0.354374	6.95167	6.88448	-0.0671948	0.293165	0.182421	0.0548562	-0.127564	0.160391	21.1874	14.4827	-6.70467	0.151502	24	NO CHANGE	NO CHANGE	NO CHANGE
ENSMUSG00000025950	Idh1	5.53e-06	0.00639944	10.2558	10.1771	-0.0787619	0.155703	0.273338	0.188644	-0.0846939	0.277941	10.7259	12.6824	1.95646	0.151839	24	NO CHANGE	NO CHANGE	NO CHANGE
ENSMUSG00000071984	Fndc1	0.05625	0.598767	4.14293	4.12786	-0.0150665	0.846189	0.155754	0.0412998	-0.114454	0.300426	8.43736	21.6675	-10.7699	0.152232	24	NO CHANGE	NO CHANGE	NO CHANGE
ENSMUSG00000089911	Mfsd14a	0.00319675	0.206677	6.49147	6.48029	-0.0111806	0.867449	0.20512	0.092746	-0.112374	0.239393	18.4365	22.8231	4.38667	0.152372	24	NO CHANGE	NO CHANGE	NO CHANGE
ENSMUSG00000032109	Nlrx1	0.108166	0.0544699	6.05565	6.15815	0.102506	0.123927	0.106441	0.136672	0.0302314	0.744989	1.93639	21.6076	-4.32881	0.152384	24	NO CHANGE	NO CHANGE	NO CHANGE
ENSMUSG00000017146	Brca1	0.00560946	0.000220504	5.2089	5.16677	-0.0421269	0.545609	0.215253	0.304994	0.089741	0.363965	10.2126	12.4014	2.18886	0.152389	24	NO CHANGE	NO CHANGE	NO CHANGE
ENSMUSG00000026492	Tfb2m	0.000289324	0.0172273	6.17586	6.2464	0.0705397	0.192368	0.202459	0.152817	-0.0496425	0.513297	5.65915	3.23041	-2.42874	0.152647	24	NO CHANGE	NO CHANGE	NO CHANGE
ENSMUSG00000000308	Ckmt1	0.0146768	0.0198985	4.20309	4.39276	0.189665	0.111424	0.274263	0.324424	0.0501609	0.762566	20.9685	0.0658766	3.09736	0.152812	24	NO CHANGE	NO CHANGE	NO CHANGE
ENSMUSG00000085172	Gm6542	0.134035	0.183386	4.48319	4.48664	0.00345884	0.966646	0.134488	0.107243	-0.0272456	0.815888	1.59304	7.04358	5.45054	0.153071	24	NO CHANGE	NO CHANGE	NO CHANGE
ENSMUSG00000060371	Caln1	0.00699904	0.0697558	5.37299	5.15265	-0.220344	0.0131141	0.229555	0.176893	-0.0526621	0.66376	18.1539	14.7821	-3.37177	0.153317	24	NO CHANGE	NO CHANGE	DOWN
ENSMUSG00000027305	Ndufaf1	0.0524153	0.0287577	6.69736	6.75927	0.0619098	0.407836	0.171107	0.14924	-0.021867	0.8356	9.55391	13.2087	3.65476	0.15357	24	NO CHANGE	NO CHANGE	NO CHANGE
ENSMUSG00000040105	Plpp6	0.0400301	0.0150875	7.40135	7.31294	-0.088416	0.0427037	0.0921899	0.11246	0.02027	0.736432	21.7685	1.06186	3.29336	0.153619	24	NO CHANGE	NO CHANGE	DOWN
ENSMUSG00000004609	Cd33	0.0536823	0.420909	5.35702	5.49533	0.138317	0.152617	0.183834	0.0818562	-0.101978	0.451819	3.77246	20.7252	-7.04729	0.153643	24	NO CHANGE	NO CHANGE	NO CHANGE
ENSMUSG00000031271	Serpina7	0.286742	0.00050559	9.41563	9.80968	0.394047	0.000768644	0.101048	0.50362	0.402571	0.0121661	4.81976	22.7351	-6.08467	0.153675	24	UP	NO CHANGE	UP
ENSMUSG00000029715	Pop7	0.0287871	0.124555	6.75426	6.78344	0.029172	0.635314	0.151649	0.0916811	-0.0599676	0.491239	19.479	23.7966	4.31769	0.153828	24	NO CHANGE	NO CHANGE	NO CHANGE
ENSMUSG00000071654	Uqcc3	0.000656537	6.74e-05	8.16824	8.24436	0.0761176	0.122698	0.213835	0.210348	-0.00348693	0.959546	4.34525	6.13219	1.78694	0.153983	24	NO CHANGE	NO CHANGE	NO CHANGE
ENSMUSG00000018819	Lsp1	0.00922177	0.062414	6.33166	6.45428	0.122624	0.122886	0.205202	0.164772	-0.0404305	0.71541	1.86374	5.22277	3.35903	0.154301	24	NO CHANGE	NO CHANGE	NO CHANGE
ENSMUSG00000006711	D130043K22Rik	0.430121	0.0270586	4.60748	4.54665	-0.0608267	0.487519	0.0833452	0.156755	0.0734098	0.553223	1.96134	8.49366	6.53232	0.154708	24	NO CHANGE	NO CHANGE	NO CHANGE
ENSMUSG00000027519	Rab22a	0.0039246	0.00858141	7.54832	7.54958	0.00125258	0.977439	0.14893	0.121753	-0.0271777	0.664724	20.9107	23.4963	2.58553	0.154713	24	NO CHANGE	NO CHANGE	NO CHANGE
ENSMUSG00000020105	Lrig3	0.0701722	0.35083	5.46017	5.31198	-0.148194	0.052213	0.15013	0.06618	-0.0839502	0.428008	6.69773	23.9189	-6.77885	0.154764	24	NO CHANGE	NO CHANGE	NO CHANGE
ENSMUSG00000000751	Rpa1	0.00052772	0.0654425	7.26291	7.44978	0.186874	0.00231324	0.225806	0.116362	-0.109444	0.186329	12.4596	15.5411	3.08147	0.15487	24	NO CHANGE	NO CHANGE	UP
ENSMUSG00000060657	Marf1	0.00313683	0.131993	6.26051	6.31251	0.0519958	0.511101	0.229145	0.136547	-0.0925981	0.408664	7.44519	11.1443	3.69915	0.155049	24	NO CHANGE	NO CHANGE	NO CHANGE
ENSMUSG00000070565	Rasal2	5.93e-05	0.000839855	6.10332	6.19065	0.0873289	0.159922	0.329809	0.217045	-0.112764	0.198563	11.263	13.1247	1.86175	0.155118	24	NO CHANGE	NO CHANGE	NO CHANGE
ENSMUSG00000000561	Wdr77	0.0049814	0.000183783	7.93197	7.98022	0.0482508	0.292356	0.159387	0.176143	0.0167551	0.794728	5.07082	2.95394	-2.11689	0.155176	24	NO CHANGE	NO CHANGE	NO CHANGE
ENSMUSG00000028420	Tmem38b	0.0727248	0.0295339	8.97025	8.96707	-0.00317976	0.957318	0.107292	0.143026	0.035734	0.670951	17.31	21.1136	3.8036	0.155286	24	NO CHANGE	NO CHANGE	NO CHANGE
ENSMUSG00000071648	Rom1	0.247803	0.0230723	5.38745	5.35979	-0.0276679	0.694488	0.107966	0.0961984	-0.0117678	0.905889	21.4025	2.78659	5.38404	0.155292	24	NO CHANGE	NO CHANGE	NO CHANGE
ENSMUSG00000036655	Colec11	0.000643811	0.221128	8.08658	8.13265	0.0460706	0.519403	0.303461	0.082798	-0.220663	0.0333222	19.7376	0.640748	4.90318	0.155584	24	DOWN	NO CHANGE	NO CHANGE
ENSMUSG00000022500	Litaf	1.82e-08	0.00342576	9.9662	9.93366	-0.032543	0.421728	0.25566	0.160487	-0.0951734	0.100797	20.5999	22.2294	1.62954	0.155667	24	NO CHANGE	NO CHANGE	NO CHANGE
ENSMUSG00000015966	Il17rb	0.628165	0.0134567	5.75124	5.53258	-0.218656	0.00295455	0.035285	0.179913	0.144629	0.147349	6.92981	19.8894	-11.0404	0.155984	24	NO CHANGE	NO CHANGE	DOWN
ENSMUSG00000048307	Ankrd46	0.000868258	0.000650163	7.63499	7.54394	-0.0910517	0.0856199	0.227884	0.174259	-0.0536256	0.46755	18.9241	20.9858	2.06175	0.155993	24	NO CHANGE	NO CHANGE	NO CHANGE
ENSMUSG00000085936	2610307P16Rik	0.0102769	0.592505	4.08123	4.27744	0.196209	0.00980546	0.139313	0.0488403	-0.0904729	0.382684	23.7805	15.1007	-8.67981	0.156076	24	NO CHANGE	NO CHANGE	UP
ENSMUSG00000032788	Pdxk	0.000386344	4.85e-05	7.29589	6.93895	-0.356937	6.71e-06	0.298023	0.346832	0.0488095	0.621645	11.6711	13.3652	1.69408	0.156108	24	NO CHANGE	NO CHANGE	DOWN
ENSMUSG00000047044	D030056L22Rik	0.00783682	0.106001	6.59361	6.52788	-0.0657341	0.385207	0.226045	0.123062	-0.102982	0.336574	19.2934	15.4709	-3.82249	0.156193	24	NO CHANGE	NO CHANGE	NO CHANGE
ENSMUSG00000059248	Septin9	4.8e-05	0.00136545	8.81673	8.82165	0.00492805	0.941996	0.367482	0.229204	-0.138278	0.153839	19.77	21.6784	1.90839	0.156375	24	NO CHANGE	NO CHANGE	NO CHANGE
ENSMUSG00000068749	Psma5	0.000392594	0.000142295	8.51476	8.52996	0.0152041	0.759672	0.184389	0.252156	0.0677663	0.337393	23.0861	0.914758	1.82869	0.156415	24	NO CHANGE	NO CHANGE	NO CHANGE
ENSMUSG00000023873	1700010I14Rik	0.0959207	0.0421021	4.76823	5.07049	0.302263	0.00218482	0.176728	0.179368	0.0026394	0.984013	19.2931	23.3418	4.04879	0.156948	24	NO CHANGE	NO CHANGE	UP
ENSMUSG00000078234	Klhdc7a	2.56e-05	0.0553954	6.12179	5.74319	-0.378606	0.000156983	0.470275	0.19166	-0.278615	0.0364242	3.92146	6.74833	2.82686	0.157007	24	DOWN	NO CHANGE	DOWN
ENSMUSG00000031004	Mki67	3.29e-05	0.010072	6.32466	6.28853	-0.0361355	0.728798	0.454386	0.334146	-0.12024	0.416133	15.9956	13.879	-2.11661	0.157035	24	NO CHANGE	NO CHANGE	NO CHANGE
ENSMUSG00000015305	Sash1	0.0482624	0.29355	6.4915	6.6677	0.176202	0.0133104	0.111689	0.0865769	-0.0251123	0.795765	5.15075	10.6323	5.48155	0.157152	24	NO CHANGE	NO CHANGE	UP
ENSMUSG00000024411	Aqp4	0.0153681	0.00150731	6.22347	5.8542	-0.369269	0.000122589	0.244082	0.297606	0.0535238	0.666612	8.15694	10.6968	2.53983	0.157691	24	NO CHANGE	NO CHANGE	DOWN
ENSMUSG00000005813	Metap1	0.00964835	0.0234479	7.77985	7.77754	-0.00230729	0.976442	0.188694	0.214077	0.0253838	0.818367	19.7376	22.7521	3.01449	0.157763	24	NO CHANGE	NO CHANGE	NO CHANGE
ENSMUSG00000071723	Gspt2	0.25759	0.00465452	4.34889	4.49849	0.149606	0.095704	0.117279	0.229492	0.112213	0.371185	4.96326	0.356309	-4.60695	0.158714	24	NO CHANGE	NO CHANGE	NO CHANGE
ENSMUSG00000022808	Snx4	0.0110966	0.000912236	7.72491	7.77635	0.0514385	0.41563	0.203383	0.192721	-0.0106622	0.90466	21.5132	23.9611	2.44798	0.159269	24	NO CHANGE	NO CHANGE	NO CHANGE
ENSMUSG00000071506	Tmem139	0.000615994	0.489834	4.65369	4.75622	0.102528	0.133222	0.296607	0.0417601	-0.254847	0.0101762	23.7722	14.9094	-8.8628	0.159282	24	DOWN	NO CHANGE	NO CHANGE
ENSMUSG00000038143	Stox2	0.00360749	0.290808	4.45208	4.52983	0.0777491	0.22765	0.25599	0.0479608	-0.208029	0.0254872	19.7303	3.09961	7.36934	0.159493	24	DOWN	NO CHANGE	NO CHANGE
ENSMUSG00000034168	Irf2bpl	0.0534889	0.00180319	6.52267	6.42752	-0.0951434	0.191264	0.159145	0.23173	0.0725841	0.477632	15.4313	18.418	2.98668	0.159534	24	NO CHANGE	NO CHANGE	NO CHANGE
ENSMUSG00000044788	Fads6	0.00496885	0.339049	7.45463	7.51025	0.055626	0.360282	0.178977	0.0617235	-0.117254	0.175309	6.19833	0.560871	-5.63746	0.159551	24	NO CHANGE	NO CHANGE	NO CHANGE
ENSMUSG00000062647	Rpl7a	9.39e-06	0.0161248	12.3981	12.3957	-0.00245448	0.939154	0.140482	0.0998364	-0.0406452	0.373688	14.7234	12.5751	-2.14833	0.159556	24	NO CHANGE	NO CHANGE	NO CHANGE
ENSMUSG00000022451	Twf1	0.0353651	0.0421912	8.74984	8.66695	-0.0828953	0.0533381	0.0789516	0.102495	0.0235438	0.691708	17.7413	21.3872	3.64591	0.159586	24	NO CHANGE	NO CHANGE	NO CHANGE
ENSMUSG00000043501	Lgals2	0.0414518	0.145089	4.3068	4.26447	-0.0423253	0.639434	0.162509	0.155006	-0.00750252	0.953114	3.29218	22.921	-4.37114	0.159794	24	NO CHANGE	NO CHANGE	NO CHANGE
ENSMUSG00000041949	Tango6	0.0423432	0.0252002	5.72311	5.74653	0.0234209	0.785798	0.205704	0.180501	-0.0252027	0.836142	20.2337	23.6827	3.44893	0.159934	24	NO CHANGE	NO CHANGE	NO CHANGE
ENSMUSG00000115338	Pnp	1.79e-05	0.00312781	9.44645	9.50527	0.0588184	0.55072	0.491922	0.352698	-0.139224	0.319795	19.8894	21.7533	1.86383	0.160006	24	NO CHANGE	NO CHANGE	NO CHANGE
ENSMUSG00000118449	AC241534.1	0.381985	0.0226365	4.49414	4.69171	0.197568	0.0252566	0.0911305	0.157264	0.0661334	0.585777	0.327373	6.22637	5.899	0.160086	24	NO CHANGE	NO CHANGE	UP
ENSMUSG00000031101	Sash3	0.0109319	0.285712	5.74217	5.83147	0.0893029	0.213301	0.186927	0.0812746	-0.105653	0.296472	22.0831	3.2622	5.17909	0.160089	24	NO CHANGE	NO CHANGE	NO CHANGE
ENSMUSG00000050071	Bex1	0.0766059	0.03342	4.82226	5.23038	0.408116	0.000204502	0.196454	0.216015	0.0195611	0.891011	12.9678	9.19771	-3.77005	0.160191	24	NO CHANGE	NO CHANGE	UP
ENSMUSG00000000439	Mkrn2	4.89e-06	0.000699521	6.89393	6.89172	-0.0022019	0.95958	0.255801	0.175836	-0.0799645	0.197579	0.495499	2.12139	1.62589	0.160649	24	NO CHANGE	NO CHANGE	NO CHANGE
ENSMUSG00000029304	Spp1	0.00120888	0.215808	9.11657	10.2231	1.10652	9.05e-07	0.487976	0.304711	-0.183265	0.504291	14.1832	10.1239	-4.0593	0.160792	24	NO CHANGE	NO CHANGE	UP
ENSMUSG00000024231	Cul2	0.0544088	0.0263962	7.53779	7.53463	-0.00315929	0.95608	0.111748	0.141196	0.0294482	0.716822	18.6251	22.1738	3.54871	0.160797	24	NO CHANGE	NO CHANGE	NO CHANGE
ENSMUSG00000038546	Ranbp9	0.011976	0.0268452	7.41166	7.49463	0.0829718	0.171022	0.17787	0.128565	-0.0493054	0.561525	17.0107	20.1284	3.11764	0.160813	24	NO CHANGE	NO CHANGE	NO CHANGE
ENSMUSG00000027424	Mgme1	0.0230804	0.00163929	6.57144	6.53137	-0.0400784	0.549937	0.13707	0.273037	0.135967	0.155643	19.1778	16.2179	-2.95994	0.160816	24	NO CHANGE	NO CHANGE	NO CHANGE
ENSMUSG00000029484	Anxa3	0.0010258	0.140831	7.93941	8.16573	0.226329	0.00115158	0.222756	0.108161	-0.114595	0.218516	18.6346	15.0002	-3.63432	0.160927	24	NO CHANGE	NO CHANGE	UP
ENSMUSG00000022947	Cbr3	0.354078	0.00711276	6.92929	6.71691	-0.212383	0.288058	0.23187	0.400586	0.168716	0.548812	7.76876	2.40816	-5.36059	0.161013	24	NO CHANGE	NO CHANGE	NO CHANGE
ENSMUSG00000026005	Rpe	0.000365723	0.00334664	7.21499	7.10759	-0.107398	0.0214739	0.139307	0.180077	0.04077	0.524863	15.0679	17.2916	2.22377	0.16103	24	NO CHANGE	NO CHANGE	DOWN
ENSMUSG00000118132	4833408A19Rik	0.142149	0.0914168	4.48791	4.45695	-0.0309643	0.640537	0.0953398	0.122049	0.0267093	0.775611	1.62463	6.39776	4.77313	0.161215	24	NO CHANGE	NO CHANGE	NO CHANGE
ENSMUSG00000038371	Sbf2	0.00374453	0.00041511	6.79953	6.79849	-0.00104035	0.985432	0.183734	0.238294	0.0545604	0.499487	7.51993	9.6398	2.11987	0.161312	24	NO CHANGE	NO CHANGE	NO CHANGE
ENSMUSG00000001891	Ugp2	0.353017	0.00844007	11.0053	10.9944	-0.0109026	0.86609	0.0483509	0.218802	0.170451	0.0676699	7.45635	0.0453005	-7.41105	0.16141	24	NO CHANGE	NO CHANGE	NO CHANGE
ENSMUSG00000020952	Scfd1	0.00151137	0.0566693	7.37752	7.45313	0.0756121	0.189389	0.211805	0.111383	-0.100422	0.217208	6.48371	3.35335	-3.13036	0.161437	24	NO CHANGE	NO CHANGE	NO CHANGE
ENSMUSG00000072673	Gm10392	0.00682569	0.537596	4.34421	4.16223	-0.181986	0.0321972	0.237841	0.0532073	-0.184634	0.119465	6.84664	22.2403	-8.60638	0.161749	24	NO CHANGE	NO CHANGE	DOWN
ENSMUSG00000020038	Cry1	2.31e-09	5.13e-05	6.99488	7.35991	0.365032	0.00123698	1.19396	0.443414	-0.750547	9.45e-06	16.2039	17.583	1.37906	0.161751	24	DOWN	NO CHANGE	UP
ENSMUSG00000044813	Shb	0.293502	0.000605388	7.40962	7.26885	-0.140768	0.0192253	0.075233	0.171399	0.0961663	0.246138	17.1589	12.5942	-4.56475	0.161835	24	NO CHANGE	NO CHANGE	DOWN
ENSMUSG00000034412	Tbc1d10a	0.000574829	0.106465	6.26527	6.10974	-0.155528	0.0154232	0.239213	0.107998	-0.131215	0.139427	2.87555	6.27664	3.40109	0.162108	24	NO CHANGE	NO CHANGE	DOWN
ENSMUSG00000029776	Hibadh	0.06278	0.00104294	10.2721	10.4563	0.18421	0.00219012	0.0971613	0.238221	0.14106	0.0844617	18.4386	21.8473	3.40866	0.162292	24	NO CHANGE	NO CHANGE	UP
ENSMUSG00000027641	Rbl1	0.000133861	0.190317	5.11085	5.15756	0.0467118	0.394771	0.222744	0.0814228	-0.141321	0.0729349	12.3831	16.2404	3.85732	0.162555	24	NO CHANGE	NO CHANGE	NO CHANGE
ENSMUSG00000063511	Snrnp70	0.0083049	0.268336	7.18583	7.28628	0.100448	0.0886939	0.159663	0.068611	-0.0910524	0.270322	6.91289	11.8773	4.9644	0.162572	24	NO CHANGE	NO CHANGE	NO CHANGE
ENSMUSG00000078521	Aunip	0.0044673	0.0114412	4.49612	4.59263	0.0965079	0.300048	0.307569	0.241391	-0.066178	0.61357	9.97673	12.6061	2.62941	0.162635	24	NO CHANGE	NO CHANGE	NO CHANGE
ENSMUSG00000029298	Gbp9	0.000305574	0.0184268	5.55984	5.52291	-0.0369309	0.627659	0.314415	0.199868	-0.114546	0.290014	5.63677	8.06742	2.43065	0.162969	24	NO CHANGE	NO CHANGE	NO CHANGE
ENSMUSG00000029176	Anapc4	0.0259152	2.67e-05	6.68807	6.77922	0.0911499	0.0776952	0.129647	0.248087	0.11844	0.10403	0.264256	2.64238	2.37812	0.163173	24	NO CHANGE	NO CHANGE	NO CHANGE
ENSMUSG00000042249	Grk3	0.000739725	0.279218	5.888	5.82392	-0.064088	0.444218	0.260774	0.107705	-0.15307	0.199185	6.5692	11.0859	4.51674	0.163377	24	NO CHANGE	NO CHANGE	NO CHANGE
ENSMUSG00000085527	Gm15535	0.00222009	0.302846	4.24502	4.31646	0.071444	0.427857	0.283055	0.101979	-0.181076	0.158736	8.84511	13.8834	5.03833	0.16352	24	NO CHANGE	NO CHANGE	NO CHANGE
ENSMUSG00000081769	Gm12216	0.0966351	0.00841576	4.79376	4.71112	-0.0826446	0.256943	0.146287	0.166211	0.019924	0.84562	3.79657	7.34296	3.54639	0.163622	24	NO CHANGE	NO CHANGE	NO CHANGE
ENSMUSG00000027364	Usp50	0.00557099	0.350794	5.04276	5.07361	0.0308503	0.567031	0.188388	0.0426415	-0.145747	0.0607023	6.5486	13.5047	6.95608	0.164	24	NO CHANGE	NO CHANGE	NO CHANGE
ENSMUSG00000017716	Birc5	1.83e-07	0.00309757	6.59807	6.55051	-0.0475595	0.611296	0.548569	0.366822	-0.181747	0.173772	17.4764	15.8286	-1.64775	0.164079	24	NO CHANGE	NO CHANGE	NO CHANGE
ENSMUSG00000052726	Kcnt2	0.534941	0.0221029	4.46523	4.49822	0.0329884	0.581113	0.0327905	0.162752	0.129962	0.12887	21.2263	7.20165	9.97538	0.164423	24	NO CHANGE	NO CHANGE	NO CHANGE
ENSMUSG00000086448	9330162012Rik	0.0108088	0.00326742	5.65904	5.50132	-0.157721	0.0121087	0.16198	0.206679	0.0446983	0.601971	6.4259	3.87628	-2.54962	0.164443	24	NO CHANGE	NO CHANGE	DOWN
ENSMUSG00000057858	Fam204a	0.00283993	0.0842696	5.27223	5.35371	0.0814762	0.151985	0.202134	0.0934011	-0.108733	0.17585	5.13222	1.57331	-3.55892	0.164531	24	NO CHANGE	NO CHANGE	NO CHANGE
ENSMUSG00000055932	Fto	0.000660167	0.02297	7.42554	7.39654	-0.0289988	0.552512	0.220468	0.0994249	-0.121043	0.0844244	9.10354	6.2172	-2.88635	0.16466	24	NO CHANGE	NO CHANGE	NO CHANGE
ENSMUSG00000009030	Pdcl	0.0544476	0.000987461	6.89444	7.03793	0.143483	0.00850837	0.123022	0.160181	0.037159	0.615777	19.4546	22.3313	2.8767	0.16475	24	NO CHANGE	NO CHANGE	UP
ENSMUSG00000020743	Mif4gd	9.49e-08	0.00098364	8.13952	8.17398	0.0344606	0.53709	0.432612	0.214943	-0.217669	0.00810844	18.8083	20.3616	1.55331	0.164838	24	DOWN	NO CHANGE	NO CHANGE
ENSMUSG00000021188	Trip11	0.00737427	0.0287265	6.66405	6.81584	0.151794	0.0508677	0.248367	0.155635	-0.0927323	0.390147	10.8579	7.76802	-3.0899	0.165096	24	NO CHANGE	NO CHANGE	NO CHANGE
ENSMUSG00000106847	Peg13	0.0222613	0.248809	5.42684	5.3812	-0.0456385	0.445813	0.141143	0.0727511	-0.0683919	0.419356	20.0498	15.1016	-4.9482	0.165105	24	NO CHANGE	NO CHANGE	NO CHANGE
ENSMUSG00000031590	Frg1	0.000631956	0.000589433	7.04732	7.14195	0.0946266	0.17857	0.295215	0.260404	-0.0348105	0.723722	21.1408	23.0517	1.911	0.165167	24	NO CHANGE	NO CHANGE	NO CHANGE
ENSMUSG00000040034	Nup43	0.00741325	0.0856549	6.20766	6.29645	0.0887886	0.108437	0.168476	0.0924794	-0.0759969	0.326543	3.76383	0.161539	-3.60229	0.165219	24	NO CHANGE	NO CHANGE	NO CHANGE
ENSMUSG00000034349	Smc4	0.000110565	0.0135264	6.68854	6.71303	0.0244854	0.6936	0.242253	0.190819	-0.0514336	0.558865	16.7223	14.5017	-2.22059	0.165357	24	NO CHANGE	NO CHANGE	NO CHANGE
ENSMUSG00000037035	Inhbb	0.00658809	0.289799	5.44539	5.6891	0.243707	0.00387181	0.22344	0.0922375	-0.131203	0.250999	1.87623	20.8395	-5.0367	0.165756	24	NO CHANGE	NO CHANGE	UP
ENSMUSG00000027293	Ehd4	0.00190689	0.00171477	7.035	7.19199	0.156985	0.00528332	0.211536	0.166069	-0.0454667	0.550028	10.2716	12.4713	2.19975	0.165919	24	NO CHANGE	NO CHANGE	UP
ENSMUSG00000027207	Galk2	0.142908	0.0253093	7.33396	7.4324	0.0984391	0.148559	0.116467	0.133924	0.0174567	0.854477	18.3157	22.4147	4.09902	0.165919	24	NO CHANGE	NO CHANGE	NO CHANGE
ENSMUSG00000057835	Zfp119a	0.00564978	0.000267349	5.50767	5.53371	0.0260355	0.590722	0.163504	0.185555	0.0220504	0.747129	3.60547	1.49716	-2.10831	0.16607	24	NO CHANGE	NO CHANGE	NO CHANGE
ENSMUSG00000073555	Gm4951	0.00508279	0.0243937	8.19706	8.0339	-0.163158	0.0763666	0.266685	0.228281	-0.0384038	0.763835	16.2602	13.4731	-2.78718	0.16614	24	NO CHANGE	NO CHANGE	NO CHANGE
ENSMUSG00000118366	9130016M20Rik	0.000294737	0.00131446	8.60635	8.4591	-0.147255	0.0139645	0.266693	0.195905	-0.0707872	0.388149	15.4197	17.3765	1.95682	0.166154	24	NO CHANGE	NO CHANGE	DOWN
ENSMUSG00000033014	Trim33	0.0210509	0.193097	6.59097	6.60523	0.0142695	0.806087	0.157729	0.0695235	-0.0882052	0.286415	8.00517	12.892	4.88684	0.166189	24	NO CHANGE	NO CHANGE	NO CHANGE
ENSMUSG00000034259	Exosc4	0.0237103	0.011804	7.73658	7.70471	-0.0318653	0.531191	0.139577	0.11756	-0.0220171	0.759234	5.73151	2.71097	-3.02054	0.16622	24	NO CHANGE	NO CHANGE	NO CHANGE
ENSMUSG00000059430	Actg2	0.0286724	0.0939684	4.65144	4.71403	0.0625916	0.56692	0.212319	0.217379	0.00506003	0.973837	19.3956	23.2366	3.84094	0.166393	24	NO CHANGE	NO CHANGE	NO CHANGE
ENSMUSG00000074211	Sdhaf1	0.0508979	0.528041	7.51244	7.38807	-0.124367	0.0480001	0.128188	0.0386284	-0.0895591	0.305594	19.7648	10.8871	-8.87772	0.166534	24	NO CHANGE	NO CHANGE	DOWN
ENSMUSG00000021709	Erbin	0.100654	0.00600551	7.62638	7.58428	-0.0421021	0.323757	0.0752624	0.123553	0.0482911	0.422602	9.26108	5.73354	-3.52754	0.166557	24	NO CHANGE	NO CHANGE	NO CHANGE
ENSMUSG00000022466	Rpap3	0.00505829	0.0205625	6.18104	6.26804	0.0870081	0.22786	0.25498	0.147646	-0.107335	0.291845	23.5553	2.54659	2.99132	0.16668	24	NO CHANGE	NO CHANGE	NO CHANGE
ENSMUSG00000026259	Ngef	0.00521785	0.385346	6.23392	6.15746	-0.0764653	0.303137	0.233034	0.0637432	-0.169291	0.110144	10.4846	4.0764	-6.40819	0.166982	24	NO CHANGE	NO CHANGE	NO CHANGE
ENSMUSG00000026107	Nabp1	0.00200476	0.00376426	6.75567	6.79069	0.0350201	0.497524	0.209237	0.134963	-0.0742742	0.310627	7.09564	9.51894	2.4233	0.167067	24	NO CHANGE	NO CHANGE	NO CHANGE
ENSMUSG00000022552	Sharpin	0.0282565	0.425856	7.2336	7.25843	0.0248334	0.60358	0.123017	0.034259	-0.0887579	0.193225	5.05189	12.775	7.72316	0.167108	24	NO CHANGE	NO CHANGE	NO CHANGE
ENSMUSG00000068349	Gml	0.316815	0.0107304	4.3282	4.34983	0.0216301	0.784346	0.0945682	0.173308	0.0787396	0.482277	11.2832	6.20326	-5.07994	0.167152	24	NO CHANGE	NO CHANGE	NO CHANGE
ENSMUSG00000025019	Lcor	0.0335665	0.00985858	5.85835	5.92895	0.0705985	0.466179	0.229559	0.257631	0.0280728	0.837183	11.1652	8.15828	-3.00694	0.167242	24	NO CHANGE	NO CHANGE	NO CHANGE
ENSMUSG00000037447	Arid5a	0.0222307	0.238613	5.24729	5.3273	0.0800144	0.291872	0.205817	0.0794178	-0.126399	0.239818	1.84459	20.4217	-5.42285	0.167879	24	NO CHANGE	NO CHANGE	NO CHANGE
ENSMUSG00000031112	Stk26	0.0533946	0.421218	4.18851	4.38719	0.198678	0.00421676	0.154487	0.0443594	-0.110128	0.242238	23.4773	15.2249	-8.25241	0.167944	24	NO CHANGE	NO CHANGE	UP
ENSMUSG00000020018	Snrpf	0.0369512	4.38e-05	6.83168	6.7647	-0.0669823	0.281269	0.15899	0.253508	0.0945179	0.282319	10.9871	8.5464	-2.44075	0.168114	24	NO CHANGE	NO CHANGE	NO CHANGE
ENSMUSG00000109336	Samd4b	0.0165535	0.244976	7.77968	7.71647	-0.0632074	0.281114	0.14431	0.0720876	-0.0722222	0.382699	8.94543	13.7541	4.80871	0.16813	24	NO CHANGE	NO CHANGE	NO CHANGE
ENSMUSG00000087006	Gm13889	0.00131104	0.000203959	6.49352	6.79395	0.300434	0.0523657	0.557257	0.675126	0.117868	0.582571	19.8708	21.7461	1.87527	0.168186	24	NO CHANGE	NO CHANGE	NO CHANGE
ENSMUSG00000039753	Fbxl5	6.59e-05	0.0172427	7.50018	7.44341	-0.0567651	0.341932	0.263034	0.166826	-0.0962073	0.255845	20.08	22.3248	2.24481	0.16826	24	NO CHANGE	NO CHANGE	NO CHANGE
ENSMUSG00000052565	H1f3	0.000262049	0.00198568	5.16843	5.23972	0.0712981	0.460735	0.439616	0.321005	-0.118612	0.386142	18.843	16.8648	-1.97819	0.168286	24	NO CHANGE	NO CHANGE	NO CHANGE
ENSMUSG00000027951	Adar	0.0211239	0.00499812	6.56442	6.47826	-0.0861592	0.213805	0.194872	0.177483	-0.0173892	0.857903	6.4771	9.26229	2.78518	0.168333	24	NO CHANGE	NO CHANGE	NO CHANGE
ENSMUSG00000042599	Kdm7a	0.00789112	0.270893	6.80158	6.90207	0.100484	0.259049	0.211512	0.114413	-0.0970997	0.438733	8.19664	12.8692	4.67261	0.16836	24	NO CHANGE	NO CHANGE	NO CHANGE
ENSMUSG00000086813	Gm13657	0.0273141	0.0124362	5.27621	5.12855	-0.147667	0.107555	0.234239	0.218328	-0.0159104	0.900897	4.82806	7.83799	3.00993	0.168416	24	NO CHANGE	NO CHANGE	NO CHANGE
ENSMUSG00000031295	Phka2	0.00458159	0.00176936	6.44454	6.45574	0.0111914	0.844958	0.214867	0.155352	-0.0595145	0.463472	5.80925	8.22731	2.41806	0.168493	24	NO CHANGE	NO CHANGE	NO CHANGE
ENSMUSG00000019899	Lama2	0.0293089	0.0733272	4.95669	5.18369	0.226993	0.0231786	0.205453	0.196256	-0.00919689	0.946491	6.36543	9.99668	3.63125	0.168657	24	NO CHANGE	NO CHANGE	UP
ENSMUSG00000052712	BC004004	4.77e-05	0.000259125	9.20199	9.21114	0.00915021	0.860774	0.254206	0.235686	-0.0185197	0.801843	21.7801	23.3835	1.60341	0.169099	24	NO CHANGE	NO CHANGE	NO CHANGE
ENSMUSG00000028468	Rgp1	1.02e-05	0.0630555	7.04926	7.05696	0.00770562	0.896065	0.292661	0.128642	-0.164019	0.0544988	7.31052	4.65028	-2.66024	0.169181	24	NO CHANGE	NO CHANGE	NO CHANGE
ENSMUSG00000031780	Ccl17	0.159783	0.324145	4.38997	4.50188	0.111906	0.186594	0.10646	0.0934016	-0.0130588	0.91231	23.4285	17.0867	-6.34183	0.169268	24	NO CHANGE	NO CHANGE	NO CHANGE
ENSMUSG00000025724	Sec11a	0.00753353	0.0100091	9.31623	9.29932	-0.0169145	0.820288	0.203165	0.223398	0.0202326	0.847612	20.1632	22.7931	2.6299	0.169269	24	NO CHANGE	NO CHANGE	NO CHANGE
ENSMUSG00000036777	Anln	0.000108042	0.00684824	5.53239	5.59932	0.0669306	0.429259	0.320356	0.292501	-0.0278549	0.815437	17.205	15.1319	-2.07312	0.169426	24	NO CHANGE	NO CHANGE	NO CHANGE
ENSMUSG00000030148	Clec4a2	0.131746	0.00015925	6.55073	6.7136	0.162867	0.036603	0.141273	0.262246	0.120973	0.263231	6.20989	9.4471	3.23721	0.169646	24	NO CHANGE	NO CHANGE	UP
ENSMUSG00000023828	Slc22a3	0.0145921	0.0383975	5.5618	5.77553	0.213725	0.016558	0.222113	0.193827	-0.0282863	0.816415	7.85083	10.9794	3.12856	0.169716	24	NO CHANGE	NO CHANGE	UP
ENSMUSG00000079426	Arpc4	0.032301	0.115611	8.7679	8.85584	0.0879348	0.0552774	0.112105	0.0654023	-0.0467025	0.463181	23.9738	4.18724	4.21349	0.169719	24	NO CHANGE	NO CHANGE	NO CHANGE
ENSMUSG00000042066	Tmcc2	0.0331156	0.0102971	5.07853	5.05648	-0.022051	0.71875	0.151181	0.154465	0.00328401	0.969724	21.5311	18.5277	-3.00332	0.169821	24	NO CHANGE	NO CHANGE	NO CHANGE
ENSMUSG00000052485	Tmem171	0.00231129	0.113933	4.69895	4.77592	0.0769722	0.338091	0.277884	0.129785	-0.148098	0.194535	18.7376	15.1347	-3.60293	0.169948	24	NO CHANGE	NO CHANGE	NO CHANGE
ENSMUSG00000046841	Ckap4	0.0333041	0.672205	6.60366	6.93001	0.326348	0.000389212	0.177074	0.0390516	-0.138022	0.255347	18.3204	6.15298	11.8325	0.170087	24	NO CHANGE	NO CHANGE	UP
ENSMUSG00000022407	Adsl	0.232273	0.0218621	7.24815	7.30017	0.0520197	0.282633	0.0622514	0.110958	0.0487069	0.475153	8.62141	3.92775	-4.69365	0.170114	24	NO CHANGE	NO CHANGE	NO CHANGE
ENSMUSG00000005362	Crbn	0.0164508	0.000264722	6.56325	6.62835	0.0651007	0.548602	0.330555	0.368782	0.0382275	0.802961	22.2287	0.560064	2.33137	0.17017	24	NO CHANGE	NO CHANGE	NO CHANGE
ENSMUSG00000070332	Trim80	0.369242	0.021058	4.98107	4.8915	-0.0895703	0.341257	0.0912504	0.214924	0.123674	0.352683	1.4341	7.33712	5.90302	0.170353	24	NO CHANGE	NO CHANGE	NO CHANGE
ENSMUSG00000028044	Cks1b	0.0952958	0.00217279	6.90627	6.97929	0.0730185	0.358092	0.141959	0.264683	0.122723	0.275745	5.70298	2.35695	-3.34603	0.170477	24	NO CHANGE	NO CHANGE	NO CHANGE
ENSMUSG00000026502	Desi2	4.74e-07	0.00241518	8.3452	8.76544	0.420235	6.97e-08	0.545368	0.17163	-0.373738	0.00018311	16.6014	18.6968	2.0954	0.170488	24	DOWN	NO CHANGE	UP
ENSMUSG00000021798	Ldb3	0.103684	0.468118	4.2208	4.32872	0.107919	0.357323	0.22103	0.0739199	-0.147111	0.374774	22.7525	13.9531	-8.7994	0.17102	24	NO CHANGE	NO CHANGE	NO CHANGE
ENSMUSG00000090733	Rps27	0.150553	0.104553	12.2353	12.2204	-0.0148977	0.818342	0.0747547	0.129202	0.054447	0.553525	2.82518	8.12418	5.29899	0.171076	24	NO CHANGE	NO CHANGE	NO CHANGE
ENSMUSG00000034064	Poglut1	0.00159449	0.00159685	6.25421	6.33825	0.0840375	0.066445	0.181479	0.138814	-0.0426645	0.502449	22.2962	0.447579	2.15139	0.1711	24	NO CHANGE	NO CHANGE	NO CHANGE
ENSMUSG00000035041	Creb3l3	0.0124126	0.0544114	10.7396	10.56	-0.179604	0.0245878	0.197641	0.166065	-0.031576	0.773346	7.13985	10.3618	3.22199	0.171158	24	NO CHANGE	NO CHANGE	DOWN
ENSMUSG00000001227	Sema6b	0.00288526	0.211573	5.67718	5.70014	0.0229585	0.737836	0.237148	0.0848656	-0.152282	0.121531	4.50048	23.9664	-4.53411	0.171248	24	NO CHANGE	NO CHANGE	NO CHANGE
ENSMUSG00000028048	Gba	0.0864038	0.0125569	7.64913	7.60924	-0.0398943	0.392002	0.0775838	0.133591	0.056007	0.395439	15.341	18.9954	3.65441	0.171378	24	NO CHANGE	NO CHANGE	NO CHANGE
ENSMUSG00000092260	Zfp963	0.0159096	0.0394472	4.96116	5.06449	0.103333	0.167352	0.218693	0.136503	-0.0821895	0.433824	1.40091	22.0252	-3.37566	0.171397	24	NO CHANGE	NO CHANGE	NO CHANGE
ENSMUSG00000003316	Glg1	0.031183	0.0114916	6.7144	6.83711	0.122714	0.0384714	0.131143	0.160778	0.0296345	0.717013	11.7823	8.78293	-2.99941	0.171965	24	NO CHANGE	NO CHANGE	UP
ENSMUSG00000013160	Atp6v0d1	0.000557274	0.0349722	9.40376	9.42126	0.0175002	0.654795	0.154419	0.0895234	-0.0648956	0.244323	16.7704	19.4332	2.66272	0.17207	24	NO CHANGE	NO CHANGE	NO CHANGE
ENSMUSG00000031146	Plp2	0.000102027	0.210058	6.23196	6.41435	0.182393	0.0067358	0.211721	0.101991	-0.109729	0.232033	17.7767	14.0832	-3.69355	0.172259	24	NO CHANGE	NO CHANGE	UP
ENSMUSG00000044609	Gm9294	0.0637989	0.2772	4.46835	4.50367	0.0353203	0.492826	0.109892	0.050615	-0.0592766	0.416255	6.58449	12.4739	5.88943	0.172307	24	NO CHANGE	NO CHANGE	NO CHANGE
ENSMUSG00000038451	Spsb2	0.0019996	0.0150297	6.77327	6.72152	-0.0517539	0.379693	0.19268	0.163519	-0.0291608	0.725314	23.5815	2.05708	2.4756	0.173017	24	NO CHANGE	NO CHANGE	NO CHANGE
ENSMUSG00000032715	Trib3	0.00864295	0.00267951	7.67452	7.92906	0.254536	0.241218	0.675633	0.656927	-0.0187055	0.951037	0.413622	22.0066	-2.40703	0.173024	24	NO CHANGE	NO CHANGE	NO CHANGE
ENSMUSG00000026339	Ccdc93	0.102348	0.0160874	5.95721	5.99145	0.0342376	0.572154	0.114452	0.137089	0.0226373	0.7914	19.1332	22.7565	3.62326	0.173104	24	NO CHANGE	NO CHANGE	NO CHANGE
ENSMUSG00000032570	Atp2c1	0.000964954	0.097118	7.31079	7.28257	-0.0282159	0.485387	0.158393	0.0674177	-0.0909749	0.116036	19.1328	22.5531	3.42029	0.173162	24	NO CHANGE	NO CHANGE	NO CHANGE
ENSMUSG00000101585	1600010M07Rik	0.0819106	0.0140716	4.91029	4.91473	0.00443516	0.954964	0.157181	0.185349	0.0281674	0.799868	1.39558	4.84129	3.44571	0.173297	24	NO CHANGE	NO CHANGE	NO CHANGE
ENSMUSG00000035152	Ap2b1	0.00715127	0.116481	6.88022	6.94025	0.060022	0.523721	0.242383	0.170216	-0.0721674	0.587498	10.5243	14.0685	3.5442	0.17348	24	NO CHANGE	NO CHANGE	NO CHANGE
ENSMUSG00000030002	Dusp11	5.86e-05	0.0319929	7.91211	7.91181	-0.000304298	0.99394	0.185894	0.0973547	-0.088539	0.1235	15.3723	12.9302	-2.44203	0.173585	24	NO CHANGE	NO CHANGE	NO CHANGE
ENSMUSG00000020485	Supt4a	0.00402825	0.00774448	7.16494	7.20516	0.0402148	0.622953	0.287326	0.213595	-0.0737312	0.524262	5.28161	7.78587	2.50425	0.173599	24	NO CHANGE	NO CHANGE	NO CHANGE
ENSMUSG00000005981	Trap1	0.000784077	0.0354493	9.04525	8.94912	-0.0961342	0.106756	0.215092	0.138472	-0.0766203	0.358233	7.73041	10.3786	2.64819	0.173665	24	NO CHANGE	NO CHANGE	NO CHANGE
ENSMUSG00000034786	Gpsm3	0.0320745	0.101791	6.58545	6.7729	0.187455	0.0154929	0.13795	0.14746	0.00951058	0.928297	7.78194	11.6802	3.89823	0.173673	24	NO CHANGE	NO CHANGE	UP
ENSMUSG00000055866	Per2	2.26e-07	1.51e-06	6.70749	6.54452	-0.162963	0.0664111	0.688267	0.535012	-0.153255	0.217045	10.0572	11.1393	1.08208	0.173706	24	NO CHANGE	NO CHANGE	NO CHANGE
ENSMUSG00000096145	Vkorc1	0.0879368	0.475457	9.11075	9.03113	-0.0796221	0.172003	0.103958	0.0410616	-0.0628961	0.442022	6.26738	22.344	-7.92338	0.174132	24	NO CHANGE	NO CHANGE	NO CHANGE
ENSMUSG00000028680	Plk3	0.00309182	0.0087101	8.00613	8.04605	0.0399184	0.727556	0.276088	0.399604	0.123516	0.447171	10.9268	13.5723	2.64553	0.174222	24	NO CHANGE	NO CHANGE	NO CHANGE
ENSMUSG00000059060	Rad51b	0.00140985	0.0348129	8.38047	8.52074	0.140263	0.287944	0.510088	0.273613	-0.236475	0.2065	21.6453	0.498911	2.85356	0.174226	24	NO CHANGE	NO CHANGE	NO CHANGE
ENSMUSG00000029014	Dnajc2	0.000103037	0.0258054	7.57678	7.6291	0.0523147	0.358239	0.20133	0.162048	-0.0392825	0.624428	4.8694	2.51458	-2.35482	0.174319	24	NO CHANGE	NO CHANGE	NO CHANGE
ENSMUSG00000020706	Ftsj3	0.00821306	0.00754706	7.0099	7.00072	-0.00917947	0.881936	0.154337	0.203741	0.0494036	0.572627	3.40933	0.775167	-2.63417	0.174578	24	NO CHANGE	NO CHANGE	NO CHANGE
ENSMUSG00000086629	2810403D21Rik	0.00957557	0.000418718	5.02021	5.21273	0.192521	0.00676708	0.21434	0.246799	0.0324591	0.73582	6.71466	4.51289	-2.20177	0.174777	24	NO CHANGE	NO CHANGE	UP
ENSMUSG00000009013	Dynll1	0.00321876	2.5e-05	8.62175	8.57289	-0.0488654	0.483624	0.271332	0.28938	0.0180486	0.854445	14.5753	12.7336	-1.84172	0.174795	24	NO CHANGE	NO CHANGE	NO CHANGE
ENSMUSG00000026384	Ptpn4	0.0408542	0.447201	5.68684	5.74537	0.0585255	0.376982	0.140501	0.0515842	-0.0889168	0.342912	1.10118	8.23512	7.13394	0.174937	24	NO CHANGE	NO CHANGE	NO CHANGE
ENSMUSG00000058396	Gpr182	0.00114646	0.00736779	7.31167	7.23096	-0.080717	0.30345	0.206929	0.281078	0.0741491	0.50228	17.9476	15.4974	-2.45017	0.174986	24	NO CHANGE	NO CHANGE	NO CHANGE
ENSMUSG00000086968	4933431E20Rik	0.0468012	0.00216203	5.31071	5.33088	0.0201738	0.743723	0.139404	0.196443	0.057039	0.51417	19.185	22.0266	2.84163	0.17499	24	NO CHANGE	NO CHANGE	NO CHANGE
ENSMUSG00000059005	Hnrnpa3	0.121375	0.00279369	7.51327	7.5988	0.0855275	0.0997275	0.0877868	0.15899	0.0712028	0.327386	2.29049	22.8072	-3.48331	0.175088	24	NO CHANGE	NO CHANGE	NO CHANGE
ENSMUSG00000062949	Atp11c	0.0049099	0.191286	8.58096	8.59006	0.00910085	0.845175	0.121814	0.0713066	-0.050507	0.444985	5.65023	1.68604	-3.9642	0.175233	24	NO CHANGE	NO CHANGE	NO CHANGE
ENSMUSG00000003955	Fam162a	3.78e-05	0.0230315	9.08396	9.06059	-0.0233737	0.626412	0.151315	0.149074	-0.00224033	0.973645	12.6762	10.3141	-2.3621	0.175568	24	NO CHANGE	NO CHANGE	NO CHANGE
ENSMUSG00000022220	Adcy4	0.0322188	0.0703124	5.58424	5.48804	-0.0962086	0.143064	0.149183	0.121823	-0.0273606	0.76557	21.5721	17.9772	-3.59481	0.175643	24	NO CHANGE	NO CHANGE	NO CHANGE
[truncated: 5,533 more rows]

## Sheet: Sheet2
ID	Description	GeneRatio	BgRatio	pvalue	p.adjust	qvalue	geneID	Count	Status
GO:0000910	cytokinesis	16/362	146/13650	1.62635e-06	0.00671357	0.00657387	Nusap1/Ckap2/Plk1/Kif20a/Cenpa/Prc1/Aurkb/Aurka/Ank3/Ahctf1/Snx33/Arf1/Cenpv/Stmn1/Brca2/Myo19	16	Amp DOWN
GO:0044770	cell cycle phase transition	30/362	456/13650	4.49519e-06	0.00927806	0.00908501	Ccna2/Rrm2/Cry1/Jade1/Plk1/Ccnb1/Cks2/Ube2c/Fam83d/Iqgap3/Aurkb/Aurka/Nop53/Mapk15/Cdkn1a/Cdc25c/Ccng2/Tjp3/Mrnip/Ccnd1/Cdt1/Pim2/Hsf1/Fzr1/Rpa2/Rnaseh2b/Cdkn2b/Usp37/Cables1/Mepce	30	Amp DOWN
GO:1902850	microtubule cytoskeleton organization involved in mitosis	14/362	134/13650	1.27013e-05	0.017477	0.0171134	Nusap1/Cdc20/Plk1/Ccnb1/Cenpa/Prc1/Aurkb/Aurka/Kif4/Rae1/Insc/Ralbp1/Stmn1/Parp3	14	Amp DOWN
GO:1902969	mitotic DNA replication	5/362	14/13650	2.09727e-05	0.0216439	0.0211935	Mcm6/Lig1/Mcm4/Rtf2/Brca2	5	Amp DOWN
GO:0044772	mitotic cell cycle phase transition	25/362	380/13650	2.86382e-05	0.0236437	0.0231517	Ccna2/Rrm2/Jade1/Plk1/Ccnb1/Cks2/Ube2c/Iqgap3/Aurkb/Nop53/Cdkn1a/Cdc25c/Ccng2/Tjp3/Mrnip/Ccnd1/Cdt1/Pim2/Fzr1/Rpa2/Rnaseh2b/Cdkn2b/Usp37/Cables1/Mepce	25	Amp DOWN
GO:0000281	mitotic cytokinesis	9/362	64/13650	4.46506e-05	0.026606	0.0260524	Nusap1/Ckap2/Plk1/Kif20a/Cenpa/Ank3/Snx33/Arf1/Stmn1	9	Amp DOWN
GO:1901976	regulation of cell cycle checkpoint	7/362	37/13650	4.51168e-05	0.026606	0.0260524	Cry1/Ccnb1/Aurka/Cdt1/Hsf1/Rpa2/Rnaseh2b	7	Amp DOWN
GO:1901987	regulation of cell cycle phase transition	23/362	355/13650	7.55924e-05	0.0368844	0.0361169	Rrm2/Cry1/Jade1/Plk1/Ccnb1/Ube2c/Fam83d/Aurkb/Aurka/Nop53/Mapk15/Cdkn1a/Cdc25c/Tjp3/Mrnip/Ccnd1/Cdt1/Hsf1/Fzr1/Rpa2/Rnaseh2b/Cdkn2b/Mepce	23	Amp DOWN
GO:0061640	cytoskeleton-dependent cytokinesis	10/362	85/13650	8.1153e-05	0.0368844	0.0361169	Nusap1/Ckap2/Plk1/Kif20a/Cenpa/Aurkb/Ank3/Snx33/Arf1/Stmn1	10	Amp DOWN
GO:0033260	nuclear DNA replication	6/362	29/13650	9.45589e-05	0.0368844	0.0361169	Mcm6/Lig1/Mcm4/Cdt1/Rtf2/Brca2	6	Amp DOWN
GO:0000075	cell cycle checkpoint signaling	14/362	161/13650	9.82869e-05	0.0368844	0.0361169	Cry1/Plk1/Ccnb1/Aurkb/Aurka/Nop53/Cdkn1a/Mrnip/Ccnd1/Cdt1/Hsf1/Fzr1/Rpa2/Rnaseh2b	14	Amp DOWN
GO:0032465	regulation of cytokinesis	9/362	73/13650	0.000127645	0.0435307	0.0426249	Plk1/Kif20a/Prc1/Aurkb/Aurka/Ahctf1/Cenpv/Brca2/Myo19	9	Amp DOWN
GO:0045732	positive regulation of protein catabolic process	16/362	208/13650	0.000137088	0.0435307	0.0426249	Cdc20/Plk1/Aurka/Nop53/Nedd4l/Huwe1/Sox9/Mapk15/Nedd4/Vps11/Snx33/Sumo3/Wwp2/Arel1/Fzr1/Mylip	16	Amp DOWN
GO:0007346	regulation of mitotic cell cycle	25/362	421/13650	0.000148943	0.0439168	0.043003	Nusap1/Rrm2/Jade1/Plk1/Ccnb1/Cks2/Ube2c/Btg1/Aurkb/Nop53/Cdkn1a/Cdc25c/Tjp3/Mrnip/Ccnd1/Cdt1/Pim2/Hsf1/Fzr1/Brca2/Rpa2/Rnaseh2b/Cdk11b/Cdkn2b/Mepce	25	Amp DOWN
GO:0007052	mitotic spindle organization	11/362	112/13650	0.000187834	0.0511245	0.0500608	Cdc20/Plk1/Ccnb1/Prc1/Aurkb/Aurka/Kif4/Rae1/Ralbp1/Stmn1/Parp3	11	Amp DOWN
GO:0007051	spindle organization	14/362	172/13650	0.000198157	0.0511245	0.0500608	Cdc20/Plk1/Ccnb1/Prc1/Aurkb/Aurka/Kif4/Mapk15/Rae1/Ralbp1/Stmn1/Cep72/Parp3/Haus8	14	Amp DOWN
GO:0044786	cell cycle DNA replication	6/362	34/13650	0.000239393	0.0581304	0.0569208	Mcm6/Lig1/Mcm4/Cdt1/Rtf2/Brca2	6	Amp DOWN
GO:1901988	negative regulation of cell cycle phase transition	16/362	222/13650	0.000288787	0.0662286	0.0648505	Cry1/Jade1/Plk1/Ccnb1/Aurkb/Aurka/Nop53/Cdkn1a/Mrnip/Ccnd1/Cdt1/Hsf1/Fzr1/Rpa2/Rnaseh2b/Cdkn2b	16	Amp DOWN
GO:1901990	regulation of mitotic cell cycle phase transition	18/362	281/13650	0.000517518	0.10724	0.105009	Rrm2/Jade1/Plk1/Ccnb1/Ube2c/Aurkb/Nop53/Cdkn1a/Cdc25c/Tjp3/Mrnip/Ccnd1/Cdt1/Fzr1/Rpa2/Rnaseh2b/Cdkn2b/Mepce	18	Amp DOWN
GO:1901989	positive regulation of cell cycle phase transition	10/362	108/13650	0.000586391	0.10724	0.105009	Rrm2/Ccnb1/Ube2c/Fam83d/Aurka/Mapk15/Cdc25c/Ccnd1/Cdt1/Mepce	10	Amp DOWN
GO:0010389	regulation of G2/M transition of mitotic cell cycle	9/362	90/13650	0.000625917	0.10724	0.105009	Plk1/Ccnb1/Nop53/Cdkn1a/Cdc25c/Mrnip/Ccnd1/Fzr1/Rnaseh2b	9	Amp DOWN
GO:0031570	DNA integrity checkpoint signaling	10/362	109/13650	0.000630734	0.10724	0.105009	Cry1/Plk1/Nop53/Cdkn1a/Mrnip/Ccnd1/Cdt1/Fzr1/Rpa2/Rnaseh2b	10	Amp DOWN
GO:0031577	spindle checkpoint signaling	6/362	41/13650	0.000684678	0.10724	0.105009	Plk1/Ccnb1/Aurkb/Aurka/Cdt1/Hsf1	6	Amp DOWN
GO:0007059	chromosome segregation	18/362	288/13650	0.0006907	0.10724	0.105009	Nusap1/Cdc20/Plk1/Ccnb1/Cdca8/Ube2c/Fam83d/Oip5/Ppp1r7/Prc1/Aurkb/Cenpw/Mapk15/Ciao2b/Cdt1/Ska3/Brca2/Dis3l2	18	Amp DOWN
GO:1901991	negative regulation of mitotic cell cycle phase transition	12/362	155/13650	0.00087291	0.125329	0.122722	Jade1/Plk1/Ccnb1/Aurkb/Nop53/Cdkn1a/Mrnip/Ccnd1/Cdt1/Fzr1/Rpa2/Cdkn2b	12	Amp DOWN
GO:0090231	regulation of spindle checkpoint	4/362	17/13650	0.000880463	0.125329	0.122722	Ccnb1/Aurka/Cdt1/Hsf1	4	Amp DOWN
GO:1902749	regulation of cell cycle G2/M phase transition	9/362	98/13650	0.0011591	0.154347	0.151136	Plk1/Ccnb1/Nop53/Cdkn1a/Cdc25c/Mrnip/Ccnd1/Fzr1/Rnaseh2b	9	Amp DOWN
GO:0044843	cell cycle G1/S phase transition	14/362	207/13650	0.0012662	0.158276	0.154983	Ccna2/Rrm2/Jade1/Fam83d/Iqgap3/Cdkn1a/Tjp3/Ccnd1/Pim2/Rpa2/Cdkn2b/Usp37/Cables1/Mepce	14	Amp DOWN
GO:0042176	regulation of protein catabolic process	20/362	357/13650	0.00138031	0.158276	0.154983	Pbk/Arntl/Cdc20/Plk1/Fam83d/Aurka/Nop53/Nedd4l/Huwe1/Sox9/Mapk15/Nedd4/Vps11/Snx33/Sumo3/Wwp2/Arel1/Fzr1/Mylip/Sco1	20	Amp DOWN
GO:0010948	negative regulation of cell cycle process	16/362	259/13650	0.00152308	0.167099	0.163622	Cry1/Jade1/Plk1/Ccnb1/Aurkb/Aurka/Nop53/Cdkn1a/Mrnip/Ccnd1/Cdt1/Hsf1/Fzr1/Rpa2/Rnaseh2b/Cdkn2b	16	Amp DOWN
GO:0000077	DNA damage checkpoint signaling	9/362	102/13650	0.00153822	0.167099	0.163622	Cry1/Plk1/Nop53/Cdkn1a/Mrnip/Ccnd1/Fzr1/Rpa2/Rnaseh2b	9	Amp DOWN
GO:0000079	regulation of cyclin-dependent protein serine/threonine kinase activity	7/362	65/13650	0.00161649	0.171099	0.167539	Ccna2/Plk1/Ccnb1/Cdkn1a/Ccng2/Ccnd1/Cdkn2b	7	Amp DOWN
GO:0000086	G2/M transition of mitotic cell cycle	10/362	124/13650	0.00170235	0.171397	0.167831	Ccna2/Plk1/Ccnb1/Nop53/Cdkn1a/Cdc25c/Mrnip/Ccnd1/Fzr1/Rnaseh2b	10	Amp DOWN
GO:0007093	mitotic cell cycle checkpoint signaling	10/362	124/13650	0.00170235	0.171397	0.167831	Plk1/Ccnb1/Aurkb/Nop53/Cdkn1a/Mrnip/Ccnd1/Cdt1/Fzr1/Rpa2	10	Amp DOWN
GO:0032922	circadian regulation of gene expression	7/362	66/13650	0.00176795	0.173764	0.170149	Rorc/Arntl/Crem/Cry1/Nr1d1/Ciart/Huwe1	7	Amp DOWN
GO:0007095	mitotic G2 DNA damage checkpoint signaling	5/362	34/13650	0.00188507	0.177489	0.173796	Plk1/Nop53/Cdkn1a/Mrnip/Fzr1	5	Amp DOWN
GO:0090068	positive regulation of cell cycle process	14/362	216/13650	0.00189184	0.177489	0.173796	Nusap1/Rrm2/Ccnb1/Ube2c/Fam83d/Aurkb/Aurka/Mapk15/Cdc25c/Ccnd1/Cdt1/Cenpv/Eif4g3/Mepce	14	Amp DOWN
GO:0045787	positive regulation of cell cycle	17/362	291/13650	0.00199833	0.180923	0.177159	Nusap1/Rrm2/Ccnb1/Ube2c/Fam83d/Aurkb/Aurka/Mapk15/Cdc25c/Ccnd1/Cdt1/Hsf1/Cenpv/Flt3l/Brca2/Eif4g3/Mepce	17	Amp DOWN
GO:1904029	regulation of cyclin-dependent protein kinase activity	7/362	68/13650	0.00210376	0.180923	0.177159	Ccna2/Plk1/Ccnb1/Cdkn1a/Ccng2/Ccnd1/Cdkn2b	7	Amp DOWN
GO:0009896	positive regulation of catabolic process	24/362	479/13650	0.00217772	0.183462	0.179644	Cdc20/Plk1/Dapk1/Aurka/Nop53/Nedd4l/Huwe1/Sox9/Mapk15/Nedd4/Vps11/Parn/Snx33/Plin5/Sumo3/Wwp2/Mettl14/Pim2/Arel1/Hsf1/Rnf152/Fzr1/Scoc/Mylip	24	Amp DOWN
GO:0007623	circadian rhythm	12/362	174/13650	0.00234756	0.193815	0.189782	Rorc/Dbp/Arntl/Crem/Cry1/Fas/Nr1d1/Nr1d2/Ciart/Huwe1/Mtnr1a/Gpr176	12	Amp DOWN
GO:0044773	mitotic DNA damage checkpoint signaling	7/362	71/13650	0.00269747	0.210097	0.205725	Plk1/Nop53/Cdkn1a/Mrnip/Ccnd1/Fzr1/Rpa2	7	Amp DOWN
GO:0045930	negative regulation of mitotic cell cycle	13/362	203/13650	0.00301169	0.230227	0.225436	Jade1/Plk1/Ccnb1/Btg1/Aurkb/Nop53/Cdkn1a/Mrnip/Ccnd1/Cdt1/Fzr1/Rpa2/Cdkn2b	13	Amp DOWN
GO:0042770	signal transduction in response to DNA damage	11/362	157/13650	0.00311686	0.233935	0.229067	Cry1/Plk1/Pcbp4/Nop53/Cdkn1a/Mrnip/Ccnd1/Fzr1/Brca2/Rpa2/Rnaseh2b	11	Amp DOWN
GO:0034502	protein localization to chromosome	8/362	93/13650	0.00324991	0.239565	0.23458	Plk1/Cenpa/Aurkb/Mrnip/Cdt1/Parp3/Brca2/Rpa2	8	Amp DOWN
GO:0044839	cell cycle G2/M phase transition	10/362	136/13650	0.00335649	0.239898	0.234907	Ccna2/Plk1/Ccnb1/Nop53/Cdkn1a/Cdc25c/Mrnip/Ccnd1/Fzr1/Rnaseh2b	10	Amp DOWN
GO:0010586	miRNA metabolic process	4/362	24/13650	0.00339566	0.239898	0.234907	Abcc2/Parn/Dis3l2/Tent2	4	Amp DOWN
GO:0006284	base-excision repair	5/362	39/13650	0.00350095	0.239898	0.234907	Ung/Lig1/Huwe1/Rpa2/Neil3	5	Amp DOWN
GO:0051445	regulation of meiotic cell cycle	5/362	39/13650	0.00350095	0.239898	0.234907	Cdc20/Mapk15/Cdc25c/Fzr1/Eif4g3	5	Amp DOWN
GO:1902099	regulation of metaphase/anaphase transition of cell cycle	6/362	56/13650	0.00354501	0.239898	0.234907	Plk1/Ccnb1/Ube2c/Aurkb/Mapk15/Cdt1	6	Amp DOWN
GO:0006260	DNA replication	15/362	257/13650	0.00362949	0.241108	0.236091	Ccna2/Rrm2/Mcm6/Jade1/Lig1/Mcm4/Mapk15/Mms22l/Rpain/Cdt1/Rtf2/Brca2/Rpa2/Cst3/Usp37	15	Amp DOWN
GO:0044774	mitotic DNA integrity checkpoint signaling	7/362	75/13650	0.0036797	0.241108	0.236091	Plk1/Nop53/Cdkn1a/Mrnip/Ccnd1/Fzr1/Rpa2	7	Amp DOWN
GO:0051783	regulation of nuclear division	9/362	117/13650	0.00392686	0.246588	0.241457	Nusap1/Cdc20/Plk1/Ccnb1/Aurkb/Cdt1/Fzr1/Cdk11b/Eif4g3	9	Amp DOWN
GO:0000082	G1/S transition of mitotic cell cycle	12/362	187/13650	0.00422324	0.25266	0.247402	Rrm2/Jade1/Iqgap3/Cdkn1a/Tjp3/Ccnd1/Pim2/Rpa2/Cdkn2b/Usp37/Cables1/Mepce	12	Amp DOWN
GO:0051443	positive regulation of ubiquitin-protein transferase activity	4/362	26/13650	0.00458253	0.267701	0.262131	Cdc20/Plk1/Fzr1/Dcun1d4	4	Amp DOWN
GO:0044784	metaphase/anaphase transition of cell cycle	6/362	59/13650	0.00460436	0.267701	0.262131	Plk1/Ccnb1/Ube2c/Aurkb/Mapk15/Cdt1	6	Amp DOWN
GO:0051302	regulation of cell division	10/362	143/13650	0.0047956	0.274948	0.269226	Plk1/Kif20a/Prc1/Aurkb/Aurka/Ahctf1/Insc/Cenpv/Brca2/Myo19	10	Amp DOWN
GO:0051310	metaphase plate congression	6/362	60/13650	0.00500441	0.282989	0.277101	Ccnb1/Cdca8/Fam83d/Aurkb/Cdt1/Brca2	6	Amp DOWN
GO:0045922	negative regulation of fatty acid metabolic process	4/362	27/13650	0.00526877	0.291131	0.285073	Insig2/Sox9/Plin5/Cyp7a1	4	Amp DOWN
GO:0051306	mitotic sister chromatid separation	6/362	61/13650	0.00542939	0.291131	0.285073	Plk1/Ccnb1/Ube2c/Aurkb/Cdt1/Dis3l2	6	Amp DOWN
GO:0045931	positive regulation of mitotic cell cycle	9/362	123/13650	0.0054521	0.291131	0.285073	Rrm2/Ccnb1/Ube2c/Cdc25c/Ccnd1/Cdt1/Hsf1/Brca2/Mepce	9	Amp DOWN
GO:0048285	organelle fission	20/362	403/13650	0.00550102	0.291131	0.285073	Nusap1/Cdc20/Plk1/Ccnb1/Cks2/Cdca8/Ube2c/Prc1/Aurkb/Aurka/Mapk15/Cdt1/Ralbp1/Hsf1/Fzr1/Brca2/Cdk11b/Eif4g3/Dis3l2/Myo19	20	Amp DOWN
GO:0045786	negative regulation of cell cycle	17/362	323/13650	0.0057578	0.293375	0.28727	Cry1/Jade1/Plk1/Ccnb1/Btg1/Aurkb/Aurka/Nop53/Cdkn1a/Mrnip/Ccnd1/Cdt1/Hsf1/Fzr1/Rpa2/Rnaseh2b/Cdkn2b	17	Amp DOWN
GO:0071396	cellular response to lipid	20/362	405/13650	0.00580329	0.293375	0.28727	Rorc/Arntl/Cry1/Nr1d1/Insig2/Ncl/Pdcd4/Sox9/Nedd4/Vps11/Nfkbib/Npc1/Pdk4/Ppargc1b/Hsf1/Scimp/Ufsp2/Irak1/Cyp7a1/Prdm1	20	Amp DOWN
GO:1903046	meiotic cell cycle process	10/362	147/13650	0.00581279	0.293375	0.28727	Cdc20/Plk1/Cks2/Aurka/Mapk15/Cdc25c/Hsf1/Fzr1/Brca2/Eif4g3	10	Amp DOWN
GO:0031440	regulation of mRNA 3'-end processing	4/362	28/13650	0.00602051	0.293375	0.28727	Ccnb1/Leo1/Nelfe/Hsf1	4	Amp DOWN
GO:0000819	sister chromatid segregation	11/362	173/13650	0.00645929	0.293375	0.28727	Nusap1/Cdc20/Plk1/Ccnb1/Cdca8/Ube2c/Prc1/Aurkb/Mapk15/Cdt1/Dis3l2	11	Amp DOWN
GO:0000280	nuclear division	18/362	355/13650	0.00665519	0.293375	0.28727	Nusap1/Cdc20/Plk1/Ccnb1/Cks2/Cdca8/Ube2c/Prc1/Aurkb/Aurka/Mapk15/Cdt1/Hsf1/Fzr1/Brca2/Cdk11b/Eif4g3/Dis3l2	18	Amp DOWN
GO:0000070	mitotic sister chromatid segregation	10/362	150/13650	0.00668053	0.293375	0.28727	Nusap1/Cdc20/Plk1/Ccnb1/Cdca8/Ube2c/Prc1/Aurkb/Cdt1/Dis3l2	10	Amp DOWN
GO:0033045	regulation of sister chromatid segregation	6/362	64/13650	0.00686277	0.298205	0.292	Plk1/Ccnb1/Ube2c/Aurkb/Mapk15/Cdt1	6	Amp DOWN
GO:0044818	mitotic G2/M transition checkpoint	5/362	46/13650	0.00716925	0.3051	0.298751	Plk1/Nop53/Cdkn1a/Mrnip/Fzr1	5	Amp DOWN
GO:0051972	regulation of telomerase activity	5/362	46/13650	0.00716925	0.3051	0.298751	Aurkb/Mapk15/Parn/Parp3/Pkib	5	Amp DOWN
GO:0006814	sodium ion transport	10/362	153/13650	0.00764563	0.321139	0.314457	Nedd4l/Nedd4/Ank3/Slc20a1/Slc6a12/P2rx4/Slc38a3/Arf1/Slc5a6/Slc9a8	10	Amp DOWN
GO:0034508	centromere complex assembly	4/362	30/13650	0.0077307	0.321139	0.314457	Cenpa/Oip5/Cenpw/Cenpv	4	Amp DOWN
GO:0098813	nuclear chromosome segregation	13/362	229/13650	0.00819216	0.325166	0.3184	Nusap1/Cdc20/Plk1/Ccnb1/Cdca8/Ube2c/Fam83d/Prc1/Aurkb/Mapk15/Cdt1/Brca2/Dis3l2	13	Amp DOWN
GO:0048511	rhythmic process	13/362	230/13650	0.00848163	0.332304	0.325389	Rorc/Dbp/Arntl/Crem/Cry1/Fas/Nr1d1/Nr1d2/Tef/Ciart/Huwe1/Mtnr1a/Gpr176	13	Amp DOWN
GO:0140013	meiotic nuclear division	9/362	132/13650	0.00855411	0.332304	0.325389	Cdc20/Plk1/Cks2/Aurka/Mapk15/Hsf1/Fzr1/Brca2/Eif4g3	9	Amp DOWN
GO:0040001	establishment of mitotic spindle localization	4/362	31/13650	0.008694	0.332304	0.325389	Nusap1/Plk1/Cenpa/Insc	4	Amp DOWN
GO:0060251	regulation of glial cell proliferation	4/362	31/13650	0.008694	0.332304	0.325389	Fas/Prkch/Pmp22/Cdkn2b	4	Amp DOWN
GO:0061982	meiosis I cell cycle process	7/362	88/13650	0.00879664	0.333142	0.32621	Plk1/Cks2/Aurka/Mapk15/Cdc25c/Brca2/Eif4g3	7	Amp DOWN
GO:0032212	positive regulation of telomere maintenance via telomerase	4/362	32/13650	0.00973248	0.342936	0.3358	Aurkb/Mapk15/Parn/Pkib	4	Amp DOWN
GO:0051304	chromosome separation	7/362	90/13650	0.00990089	0.343453	0.336306	Plk1/Ccnb1/Ube2c/Aurkb/Mapk15/Cdt1/Dis3l2	7	Amp DOWN
GO:0009615	response to virus	1943-05-01	286/13650	0.00195632	0.311825	0.285113	Rsad2/Cd207/Irf7/Ifi27l2a/Pycard	5	Amp UP
GO:0051607	defense response to virus	1943-04-01	236/13650	0.00633865	0.311825	0.285113	Rsad2/Cd207/Irf7/Pycard	4	Amp UP
GO:0140546	defense response to symbiont	1943-04-01	237/13650	0.00643287	0.311825	0.285113	Rsad2/Cd207/Irf7/Pycard	4	Amp UP
GO:0006631	fatty acid metabolic process	49/659	382/13650	3.40078e-10	8.43232e-07	7.74878e-07	Acot7/Fasn/Cyp2g1/Gpam/Fads1/Lypla1/Akr1c14/Elovl6/Gpx1/Abhd3/Mgll/Adipor2/Acsm5/Acaca/Cyp4v3/Hpgd/Mid1ip1/Erlin1/H2-Ke6/Adh7/Fads2/Ptgr2/Lipg/Ces2c/Cyp2f2/Slc27a5/Acaa1a/Ces1d/Acsl1/Mlycd/Tnfrsf1a/Hnf4a/Prkab1/Acacb/Ces1b/Cyp1a2/Ephx2/Adh4/Cpt2/Mlxipl/Cyp2a5/Nr1h3/Enpp1/Cyp2a4/Abhd2/Acbd4/Hnf1a/Aldh3a2/Acox1	49	Mesor DOWN
GO:0055086	nucleobase-containing small molecule metabolic process	52/659	443/13650	2.34433e-09	3.31781e-06	3.04886e-06	Acot7/Rrm2/Ak2/Upp2/Fasn/Entpd5/Gpam/Nudt4/Ogdh/Nampt/Gda/Nmrk1/Tkfc/Dpys/Kmo/Aldob/Haao/Dnph1/Cmah/Pycrl/Acsm5/Eno1/Ido2/Acaca/Nadk/Ahcy/Aspdh/Fitm2/Aprt/Ldhd/Ak4/Upp1/Gpi1/Pklr/Gne/Gck/Uox/Gimap9/Ces1d/Acsl1/Mlycd/Hnf4a/Glyat/Acacb/Naprt/Atp5k/Tpi1/Mlxipl/Khk/Pdha1/Entpd8/Enpp1	52	Mesor DOWN
GO:0044283	small molecule biosynthetic process	52/659	460/13650	8.61745e-09	6.96905e-06	6.40412e-06	Acot7/Nr1d1/Fasn/Stard4/Fads1/Kmo/Pdxk/Haao/Elovl6/Pycrl/Aass/Nags/Abhd3/Mgll/Acsm5/Acaca/Dhcr24/Aprt/Stk11/Mid1ip1/Erlin1/H2-Ke6/Fads2/Sord/Gpi1/Pklr/Glul/Lipg/Gck/Fgf1/Bcat2/Fdft1/Slc27a5/Clcn2/Ces1d/Mlycd/Asl/Hnf4a/Nr3c1/Prkab1/Acacb/Sephs2/Tpi1/Ces1b/Otc/Adi1/Mlxipl/Nr1h3/Abhd2/Hnf1a/Zfp692/Nln	52	Mesor DOWN
GO:1901615	organic hydroxy compound metabolic process	48/659	425/13650	3.39049e-08	1.91935e-05	1.76377e-05	Nr1d1/Fmo5/Pten/Gde1/Npc1/Stard4/Nudt4/Tkfc/Aco2/Pdxk/Ddt/Slc37a4/Mttp/Akr1c14/Ttpa/Hagh/Adh1/Dhcr24/Alpl/Epas1/Cat/Ldhd/Erlin1/Adh7/Sord/Ldlr/Nr5a2/Fgf1/Saa1/Fdft1/Slc27a5/Clcn2/Acaa1a/Ces1d/Crym/Tpi1/Ces1b/Plpp3/Cebpa/Cyp1a2/Ephx2/Adh4/Cyp26a1/Enpp1/Hnf1a/Aldh3a2/Dio1/Dhrs7	48	Mesor DOWN
GO:0055088	lipid homeostasis	26/659	159/13650	4.16106e-08	2.14143e-05	1.96784e-05	Nr1d1/Nr1d2/Sar1b/Gpam/Npc1/Sec24a/Slc37a4/Mttp/Mia2/Acaca/Fitm2/Ldlr/Usf2/Nr5a2/Lipg/Gck/Ces1d/Hnf4a/Ces1b/Cebpa/Ephx2/Mlxipl/Ehd1/Nr1h3/Asgr2/Acox1	26	Mesor DOWN
GO:0006091	generation of precursor metabolites and energy	43/659	375/13650	1.16686e-07	5.50468e-05	5.05846e-05	Nr1d1/Tkt/Ppp1r3b/Entpd5/Gys2/1700066M21Rik/Ogdh/Adra1b/Tkfc/Aco2/Rpe/Slc37a4/Aldob/Mrps36/Hmgb1/Aco1/Aass/Eno1/Ndufb9/Adh1/Mdh2/Cat/Ak4/Adh7/Gpi1/Shpk/Pklr/Gck/Sorbs1/Slc27a5/Ndor1/Atp5k/Tpi1/Cyp1a2/Adh4/Mlxipl/Khk/Pdha1/Enpp1/Sirt3/Bid/Bnip3/Acox1	43	Mesor DOWN
GO:0044282	small molecule catabolic process	37/659	304/13650	2.04003e-07	8.88357e-05	8.16344e-05	Acot7/Nqo2/Upp2/Pten/Gda/Tkfc/Kmo/Aldob/Pycrl/Aass/Hagh/Abhd3/Eno1/Galm/Ido2/Adh1/Ahcy/Ldhd/Upp1/Adh7/Sord/Gpi1/Dhdh/Uox/Bcat2/Acaa1a/Ces1d/Mlycd/Acacb/Tpi1/Otc/Adh4/Cpt2/Khk/Cyp26a1/Abhd2/Acox1	37	Mesor DOWN
GO:0006953	acute-phase response	10/659	31/13650	1.13276e-06	0.000337503	0.000310145	Itih4/Cd163/Crp/Saa1/Sigirr/Saa2/Saa4/Orm2/Orm1/Hp	10	Mesor DOWN
GO:0046890	regulation of lipid biosynthetic process	24/659	172/13650	2.66958e-06	0.0006045	0.000555498	Nr1d1/Thrsp/Gpam/Stard4/Ctdnep1/Abhd6/Fitm2/Stk11/Mid1ip1/Pla2g6/Erlin1/Ldlr/Fgf1/Sorbs1/Clcn2/Ces1d/Hnf4a/Nr3c1/Ces1b/Cyp17a1/Mlxipl/Nr1h3/Sirt3/Atp1a1	24	Mesor DOWN
GO:0042445	hormone metabolic process	22/659	153/13650	4.20396e-06	0.000849952	0.000781052	Pcsk4/Akr1c14/Foxa1/Adh1/Ece1/H2-Ke6/Adh7/Clcn2/Nr3c1/Crym/Bco2/Ghr/Cyp17a1/Cyp1a2/Adh4/Ero1b/Cyp26a1/Srd5a1/Enpp1/Atp1a1/Dio1/Dhrs7	22	Mesor DOWN
GO:0035456	response to interferon-beta	12/659	52/13650	5.05437e-06	0.000953759	0.000876445	Bst2/Gbp7/Ifitm3/Gbp6/Irf1/Stat1/Ifit1/Gbp2/Iigp1/Igtp/Ifit3/Gbp3	12	Mesor DOWN
GO:0106106	cold-induced thermogenesis	19/659	128/13650	1.1822e-05	0.00180877	0.00166215	Arntl/Nr1d1/Arrdc3/Adrb2/Ppargc1b/Elovl6/Abhd6/Adipor2/Stat6/Alpl/Stk11/Epas1/G0s2/Ces1d/Acsl1/Prkab1/Cpt2/Nr1h3/Adrb3	19	Mesor DOWN
GO:0046434	organophosphate catabolic process	19/659	129/13650	1.32511e-05	0.0018806	0.00172815	Acot7/Upp2/Pten/Entpd5/Nudt4/Gda/Dpys/Dnph1/Abhd6/Fitm2/Upp1/Pla2g6/Ldlr/Uox/Mlycd/Plpp6/Enpp2/Entpd8/Enpp1	19	Mesor DOWN
GO:0016052	carbohydrate catabolic process	18/659	123/13650	2.43236e-05	0.00320222	0.00294264	Ppp1r3b/Entpd5/Ogdh/Adra1b/Tkfc/Aldob/Hmgb1/Eno1/Galm/Sord/Gpi1/Pklr/Dhdh/Gck/Tpi1/Mlxipl/Khk/Enpp1	18	Mesor DOWN
GO:1990845	adaptive thermogenesis	19/659	140/13650	4.28074e-05	0.00457232	0.00420167	Arntl/Nr1d1/Arrdc3/Adrb2/Ppargc1b/Elovl6/Abhd6/Adipor2/Stat6/Alpl/Stk11/Epas1/G0s2/Ces1d/Acsl1/Prkab1/Cpt2/Nr1h3/Adrb3	19	Mesor DOWN
GO:0062012	regulation of small molecule metabolic process	32/659	320/13650	7.74275e-05	0.00744296	0.00683962	Nr1d1/Fmo5/Ppp1r3b/Entpd5/Stard4/Adra1b/Hmgb1/Eno1/Stk11/Mid1ip1/Ak4/Erlin1/Clybl/Ldlr/Gck/Fgf1/Sorbs1/Clcn2/Ces1d/Mlycd/Hnf4a/Nr3c1/Acacb/Ces1b/Foxa2/Ephx2/Mlxipl/Khk/Nr1h3/Enpp1/Zfp692/Nln	32	Mesor DOWN
GO:0046686	response to cadmium ion	8/659	31/13650	8.29782e-05	0.00780723	0.00717435	Npc1/Haao/Slc30a1/Sord/Alad/Foxa2/Cyp1a2/Cyp2a5	8	Mesor DOWN
GO:0006805	xenobiotic metabolic process	15/659	100/13650	8.55058e-05	0.00780723	0.00717435	Fmo5/Gsta3/Cyp2g1/Fmo1/Gsta1/Cyp2f2/Akr1c12/Acaa1a/Acsl1/As3mt/Hnf4a/Cyp1a2/Cyp26a1/Cyp2a5/Cyp2a4	15	Mesor DOWN
GO:0042832	defense response to protozoan	8/659	32/13650	0.000106002	0.00868849	0.00798418	Bcl3/Gbp7/Gbp6/Gbp11/Gbp2/Enpp1/Iigp1/Gbp3	8	Mesor DOWN
GO:0046942	carboxylic acid transport	23/659	201/13650	0.000107645	0.00868849	0.00798418	Slc17a8/Slc9a3r1/Slc16a12/Slc38a3/Slc5a6/Kmo/Folr2/Slc19a1/Slc17a3/Sfxn1/Slc25a10/Slc6a13/Aqp8/Pla2g6/Slco2b1/Slc16a11/Abcc6/Ces1d/Nr3c1/Ces1b/Slc16a7/Slc16a5/Hnf1a	23	Mesor DOWN
GO:0019405	alditol catabolic process	3/659	3/13650	0.00011204	0.00868849	0.00798418	Tkfc/Sord/Tpi1	3	Mesor DOWN
GO:0034341	response to interferon-gamma	16/659	123/13650	0.00027784	0.0174761	0.0160595	Bst2/Myo18a/Gbp7/Ifitm3/Gbp6/Nlrc5/Irf1/Aqp4/Stat1/Gbp11/Rab20/Gbp2/Nmi/Ubd/Igtp/Gbp3	16	Mesor DOWN
GO:0009636	response to toxic substance	14/659	100/13650	0.000306673	0.0180841	0.0166182	Gsta3/Ambp/Gpx1/Ttpa/Slc17a3/Cat/Abcb1a/Slc30a1/Cyp2f2/Inmt/Ces1d/Glyat/Ephx2/Adh4	14	Mesor DOWN
GO:0046939	nucleotide phosphorylation	13/659	89/13650	0.000326922	0.0185071	0.0170068	Entpd5/Ogdh/Tkfc/Aldob/Eno1/Ak4/Gpi1/Pklr/Gck/Tpi1/Mlxipl/Khk/Enpp1	13	Mesor DOWN
GO:0006739	NADP metabolic process	8/659	38/13650	0.000381442	0.0205652	0.0188981	Fmo5/Tkt/Noct/Rpe/Nadk/Fmo1/Shpk/Gck	8	Mesor DOWN
GO:0034284	response to monosaccharide	18/659	152/13650	0.00038652	0.0206424	0.018969	Nr1d1/Gys2/Gpam/Gpx1/Nadk/Slc2a5/Pla2g6/Glul/Gck/Camk2n1/Aqp4/Hnf4a/Foxa2/Mlxipl/Khk/Enpp1/Hnf1a/Nr0b2	18	Mesor DOWN
GO:0044406	adhesion of symbiont to host	5/659	15/13650	0.000517544	0.0250412	0.0230113	Hsp90ab1/Gbp7/Gbp6/Gbp2/Gbp3	5	Mesor DOWN
GO:1904383	response to sodium phosphate	4/659	9/13650	0.000558297	0.0263377	0.0242027	Alpl/Fgfr3/Abcc6/Enpp1	4	Mesor DOWN
GO:0010906	regulation of glucose metabolic process	15/659	119/13650	0.000599093	0.0280286	0.0257566	Ppp1r3b/Adra1b/Hmgb1/Stk11/Gck/Sorbs1/Mlycd/Hnf4a/Nr3c1/Acacb/Foxa2/Khk/Enpp1/Zfp692/Nln	15	Mesor DOWN
GO:0090407	organophosphate biosynthetic process	36/659	421/13650	0.000631683	0.0290728	0.0267161	Agpat2/Acot7/Rrm2/Ak2/Tkt/Gpam/Etnk2/Vac14/Nampt/Nmrk1/Kmo/Pdxk/Sgms2/Haao/Eno1/Ido2/Nadk/Aspdh/Fitm2/Crls1/Aprt/Ldhd/Ak4/Chkb/Upp1/Pla2g6/Pik3r1/Pklr/Acsl1/Mlycd/Acacb/Naprt/Atp5k/Tpi1/Pdha1/Entpd8	36	Mesor DOWN
GO:0000050	urea cycle	4/659	10/13650	0.000895056	0.0356825	0.03279	Nags/Asl/Otc/Cebpa	4	Mesor DOWN
GO:0055062	phosphate ion homeostasis	4/659	10/13650	0.000895056	0.0356825	0.03279	Slc9a3r1/Alpl/Abcc6/Enpp1	4	Mesor DOWN
GO:0072506	trivalent inorganic anion homeostasis	4/659	10/13650	0.000895056	0.0356825	0.03279	Slc9a3r1/Alpl/Abcc6/Enpp1	4	Mesor DOWN
GO:0048512	circadian behavior	7/659	34/13650	0.00101721	0.0381308	0.0350398	Nr1d1/Per3/Nr1d2/Usp2/Ciart/Pten/Ahcy	7	Mesor DOWN
GO:0009755	hormone-mediated signaling pathway	15/659	128/13650	0.00128274	0.0442779	0.0406886	Arntl/Nr1d1/Nr1d2/Fkbp4/Ppargc1b/Foxa1/Adipor2/Nr3c2/Nr5a2/Taf7/Acsl1/Nr3c1/Ghr/Nr1h3/Abhd2	15	Mesor DOWN
GO:0071941	nitrogen cycle metabolic process	4/659	11/13650	0.00135304	0.0455926	0.0418967	Nags/Asl/Otc/Cebpa	4	Mesor DOWN
GO:0009611	response to wounding	48/845	420/13650	2.77493e-05	0.079012	0.0751544	Fga/Cdkn1a/Gna13/Fgg/C9/Mustn1/Fgb/Lcp1/Mmp12/Ppard/Tspan8/Tyrobp/Cd9/Fermt1/Mmp2/Acta2/Myh9/Dsp/Clec7a/2810403D21Rik/S100a9/Anxa1/Cnn2/Flna/Cd24a/Gja1/Rap2b/Entpd2/Ccn4/Plek/Plg/Bcl2/Trem2/Fcer1g/Ptprs/Slc12a2/Bex1/F13a1/Anxa2/Tpm1/Selp/Lilrb4a/Ceacam1/Slc7a11/Ptk7/Timp1/Tnc/Fkbp10	48	Mesor UP
GO:0090066	regulation of anatomical structure size	49/845	433/13650	2.96938e-05	0.079012	0.0751544	Fga/Fgg/Avpr1a/Fgb/Pls1/Add1/Cfl1/Cbs/Tbxas1/Ppard/Ntn1/Itga1/Agtr1a/Olfm1/Gba2/Mmp2/Acta2/Ezr/Coro1a/Arpc5/Cttn/Cyfip2/Lrrc8a/Cdc42ep5/Pfn2/Gja1/Asxl1/Plek/Lrrk2/Dusp5/Cotl1/Ssh3/Ngf/Gucy1a1/Tmsb4x/Ptprs/Slc12a2/Vill/Fchsd1/Tmem123/Npm1/Capg/Tpm1/Kcnn4/Sema4c/Spg20/Tmod3/Sema3d/Pycard	49	Mesor UP
GO:0014812	muscle cell migration	19/845	109/13650	3.60347e-05	0.079012	0.0751544	Fga/Gna13/S100a11/Iqgap1/Ppard/Apex1/Grb10/Arpc5/Bin3/Anxa1/Ccn4/Postn/Plekho1/Bcl2/Lpar1/Tmsb4x/Smo/Plxna1/Tpm1	19	Mesor UP
GO:0042060	wound healing	38/845	325/13650	0.000116177	0.191054	0.181726	Fga/Cdkn1a/Gna13/Fgg/C9/Mustn1/Fgb/Mmp12/Ppard/Tspan8/Cd9/Fermt1/Acta2/Myh9/Dsp/Clec7a/S100a9/Anxa1/Cnn2/Flna/Gja1/Rap2b/Entpd2/Ccn4/Plek/Plg/Fcer1g/Slc12a2/F13a1/Anxa2/Tpm1/Selp/Lilrb4a/Ceacam1/Slc7a11/Ptk7/Timp1/Fkbp10	38	Mesor UP
GO:1902732	positive regulation of chondrocyte proliferation	4/845	6/13650	0.000197798	0.219532	0.208813	Sox9/Mustn1/Pbxip1/Sirt6	4	Mesor UP
GO:0051223	regulation of protein transport	48/845	455/13650	0.000200242	0.219532	0.208813	Fga/Mtnr1a/Parl/Fgg/Yod1/App/Fgb/Edem2/Hdac3/Exoc4/Ube2g2/Stxbp5/Clock/Dnm1l/Lcp1/Stxbp4/Pfkfb2/Ppard/Trim28/Pkdcc/Fermt1/Ezr/Nrxn1/Inhbb/Pkia/Ppp3ca/Anxa1/Flna/Gja1/Cd200/Idua/Sox4/Krt20/Tcaf1/Cacnb3/Ppm1f/Ano1/Lrrk2/Cdh1/Trem2/Slc12a2/Rsad2/Smo/Tamalin/Sfn/Egf/Kcnn4/Slc7a11	48	Mesor UP
GO:0001101	response to acid chemical	15/845	87/13650	0.000264253	0.222068	0.211226	Sesn3/Cfl1/Spaar/Pdgfc/Col5a2/Mmp2/Dnmt3a/Akr1b3/Klhl22/Bcl2/Cdh1/Ngf/Neurl1a/Anxa2/Ntrk2	15	Mesor UP
GO:0045109	intermediate filament organization	7/845	23/13650	0.000346811	0.222068	0.211226	Krt7/Krt19/Vim/Dsp/Krt20/Krt23/Agfg1	7	Mesor UP
GO:0014909	smooth muscle cell migration	16/845	99/13650	0.000358893	0.222068	0.211226	Fga/Gna13/S100a11/Iqgap1/Ppard/Apex1/Grb10/Arpc5/Ccn4/Postn/Bcl2/Lpar1/Tmsb4x/Smo/Plxna1/Tpm1	16	Mesor UP
GO:0031349	positive regulation of defense response	29/845	239/13650	0.00039195	0.222068	0.211226	Casp6/App/Npas2/Emilin1/Clock/Mmp12/Tyrobp/Alox5ap/Mmp2/Klrb1c/Stap1/Polr3d/S100a9/Cd24a/Ctss/Gja1/Cyba/Ccn4/Raet1a/Gpsm3/Lrrk2/Nupr1/Trem2/Fcer1g/Fgfr1/Lgals1/Lpl/Usp27x/Pycard	29	Mesor UP
GO:0050729	positive regulation of inflammatory response	17/845	110/13650	0.000409461	0.222068	0.211226	App/Clock/Alox5ap/Stap1/S100a9/Cd24a/Ctss/Ccn4/Gpsm3/Lrrk2/Nupr1/Trem2/Fcer1g/Fgfr1/Lgals1/Lpl/Pycard	17	Mesor UP
GO:0070201	regulation of establishment of protein localization	49/845	482/13650	0.000410494	0.222068	0.211226	Fga/Mtnr1a/Parl/Fgg/Yod1/App/Fgb/Edem2/Hdac3/Exoc4/Ube2g2/Stxbp5/Clock/Dnm1l/Lcp1/Stxbp4/Pfkfb2/Ppard/Trim28/Pkdcc/Fermt1/Ezr/Nrxn1/Inhbb/Ctsd/Pkia/Ppp3ca/Anxa1/Flna/Gja1/Cd200/Idua/Sox4/Krt20/Tcaf1/Cacnb3/Ppm1f/Ano1/Lrrk2/Cdh1/Trem2/Slc12a2/Rsad2/Smo/Tamalin/Sfn/Egf/Kcnn4/Slc7a11	49	Mesor UP
GO:0035425	autocrine signaling	4/845	7/13650	0.000438869	0.222068	0.211226	Hilpda/S100a9/Cd68/Fzd1	4	Mesor UP
GO:0030833	regulation of actin filament polymerization	18/845	123/13650	0.00055228	0.259493	0.246823	Add1/Cfl1/Gba2/Coro1a/Arpc5/Cttn/Cyfip2/Cdc42ep5/Pfn2/Cotl1/Ssh3/Tmsb4x/Vill/Fchsd1/Capg/Tpm1/Tmod3/Pycard	18	Mesor UP
GO:0042246	tissue regeneration	10/845	48/13650	0.000595273	0.261047	0.248302	Cdkn1a/Mustn1/Spaar/Ppard/Cd9/Bin3/Anxa1/Pkm/Gja1/Plg	10	Mesor UP
GO:0030041	actin filament polymerization	20/845	146/13650	0.000667683	0.26822	0.255125	Add1/Cfl1/Gba2/Coro1a/Arpc5/Cttn/Cyfip2/Cdc42ep5/Pfn2/Cotl1/Ssh3/Tmsb4x/Vill/Fchsd1/Capg/Tpm1/Pstpip1/Gas7/Tmod3/Pycard	20	Mesor UP
GO:0150078	positive regulation of neuroinflammatory response	4/845	8/13650	0.000834738	0.26822	0.255125	Stap1/Lrrk2/Nupr1/Trem2	4	Mesor UP
GO:0050808	synapse organization	37/845	349/13650	0.000951877	0.26822	0.255125	Lrfn3/Ndrg1/Lingo4/Arhgef9/App/Dnm1l/Cfl1/Adgrf1/Ntn1/Pdzrn3/Sdcbp/Nrxn1/Cbln3/Malat1/Flna/Cttn/Pfn2/Fzd1/Cacnb3/Reln/Nrxn2/Lrrk2/Tuba1a/Cdh1/Trem2/Ppfia1/Thbs2/Ptprs/Arhgap22/Septin11/Neurl1a/Stau2/Ntrk2/Slc7a11/Ophn1/Tnc/Setd5	37	Mesor UP
GO:0034109	homotypic cell-cell adhesion	12/845	69/13650	0.000980883	0.26822	0.255125	Fga/Fgg/Fgb/Cd9/Dsp/Cd24a/Rap2b/Plek/Ncam1/Lgals1/Ceacam1/Slc7a11	12	Mesor UP
GO:0030855	epithelial cell differentiation	47/845	477/13650	0.00104719	0.26822	0.255125	Cdk6/Btg1/Sox9/Prkch/Pls1/Add1/Fat1/Cd63/Clock/Pck1/Gdf2/Krt7/Rab25/Ezr/Krt19/Fndc3b/Vim/Dsp/Anxa1/Rilpl2/Flna/Akr1b3/Cd24a/Gja1/Sox4/Asxl1/Krt20/Fzd1/Zfas1/Krt23/Tgfbr1/Cdh1/Grhl1/Fgfr1/Ptprs/Slc4a7/Smo/St14/Sfn/Hoxa5/Atoh8/Tprn/Ceacam1/Ptk7/Rilpl1/Ophn1/Sprr1a	47	Mesor UP
GO:0050878	regulation of body fluid levels	30/845	266/13650	0.00106105	0.26822	0.255125	Fga/Gna13/Fgg/C9/Fgb/Hdac3/Socs2/Tspan8/Cd9/S100a9/Akr1b3/Gja1/Rap2b/Cyba/Entpd2/Aqp7/Plek/Plg/Cdh1/Fcer1g/Grhl1/Sfn/F13a1/Neurl1a/Anxa2/Selp/Lilrb4a/Kcnn4/Ceacam1/Slc7a11	30	Mesor UP
GO:0014910	regulation of smooth muscle cell migration	14/845	89/13650	0.00108074	0.26822	0.255125	Fga/Gna13/S100a11/Iqgap1/Ppard/Apex1/Ccn4/Postn/Bcl2/Lpar1/Tmsb4x/Smo/Plxna1/Tpm1	14	Mesor UP
GO:0008360	regulation of cell shape	19/845	141/13650	0.00110093	0.26822	0.255125	Rhou/Rnd1/Gna13/Pakap/Cfl1/Rhob/Prag1/Ezr/Coro1a/Myh9/Anxa1/Myl12a/Cdc42ep5/Arhgap15/Plekho1/Lpar1/Plxna1/Tpm1/Gas7	19	Mesor UP
GO:0008064	regulation of actin polymerization or depolymerization	19/845	142/13650	0.00119922	0.26927	0.256123	Add1/Cfl1/Gba2/Coro1a/Arpc5/Cttn/Cyfip2/Cdc42ep5/Pfn2/Plek/Cotl1/Ssh3/Tmsb4x/Vill/Fchsd1/Capg/Tpm1/Tmod3/Pycard	19	Mesor UP
GO:0071229	cellular response to acid chemical	12/845	71/13650	0.0012718	0.26927	0.256123	Sesn3/Spaar/Pdgfc/Col5a2/Mmp2/Dnmt3a/Klhl22/Cdh1/Ngf/Neurl1a/Anxa2/Ntrk2	12	Mesor UP
GO:0030832	regulation of actin filament length	19/845	143/13650	0.00130488	0.26927	0.256123	Add1/Cfl1/Gba2/Coro1a/Arpc5/Cttn/Cyfip2/Cdc42ep5/Pfn2/Plek/Cotl1/Ssh3/Tmsb4x/Vill/Fchsd1/Capg/Tpm1/Tmod3/Pycard	19	Mesor UP
GO:0031623	receptor internalization	15/845	101/13650	0.0013336	0.26927	0.256123	Flot1/App/Cd63/Cd9/Sdcbp/Ezr/Ankrd13b/Ramp1/Fcer1g/Cltc/Egf/Lilrb4a/Hamp2/Ceacam1/Ophn1	15	Mesor UP
GO:1903076	regulation of protein localization to plasma membrane	15/845	101/13650	0.0013336	0.26927	0.256123	Pls1/Nhlrc1/Stx7/Pkdcc/Ezr/Nrxn1/Ptpn9/Cdh1/Trem2/Stac2/Ppfia1/Appl1/Tamalin/Cltc/Camk2g	15	Mesor UP
GO:0019932	second-messenger-mediated signaling	25/845	211/13650	0.00135085	0.26927	0.256123	Sox9/Avpr1a/App/Calm2/Exoc4/Defb1/Cbs/Agtr1a/Rasd2/Fhl2/Ccl20/Ppp3ca/Cd24a/Cap2/Lrrk2/Ncald/Lpar1/Trem2/Gucy1a1/Rcan3/Rasd1/Ncam1/Selp/Ceacam1/Ntrk2	25	Mesor UP
GO:0051775	response to redox state	4/845	9/13650	0.00142908	0.27097	0.25774	Npas2/Clock/Vasn/Slc7a11	4	Mesor UP
GO:0002283	neutrophil activation involved in immune response	5/845	15/13650	0.00160046	0.27097	0.25774	Ptafr/Anxa3/Tyrobp/Abr/Fcer1g	5	Mesor UP
GO:0007416	synapse assembly	17/845	124/13650	0.00162815	0.27097	0.25774	Lrfn3/Lingo4/Arhgef9/App/Adgrf1/Ntn1/Sdcbp/Nrxn1/Fzd1/Reln/Nrxn2/Cdh1/Thbs2/Ptprs/Stau2/Ntrk2/Setd5	17	Mesor UP
GO:0015740	C4-dicarboxylate transport	6/845	22/13650	0.00174985	0.27097	0.25774	Slc13a5/Lrrc8d/Lrrc8a/Slc1a4/Slc25a30/Slc12a2	6	Mesor UP
[truncated: 158 more rows]
