# Supplementary material for: Hepatocyte Circadian Clocks Control Cholesterol Metabolism and Protect From Metabolic Dysfunction–Associated Steatohepatitis
Source: Cell Mol Gastroenterol Hepatol. 2026 May 12;20(8):101806. doi: 10.1016/j.jcmgh.2026.101806 (PMC13316630; doi:10.1016/j.jcmgh.2026.101806)
Supplement: Supplementary Table 4 [file mmc4.xlsx]

## Sheet: Summary
Table S4
Sheet 1 - DEGs analysis BSA vs PAL
Sheet 2 - Enrichment analysis of DEGs BSA vs PAL
Sheet 3 - Enrichment analysis of DRGs mesor DOWN Hep-Bmal1WT NC vs cdHFD
Sheet 4 - Bmal1-driven genes
Sheet 5 - Exclusive Bmal1-driven genes
Sheet 6 - Chrebp-driven genes
Sheet 7 - Exclusive Chrebp-driven genes
Sheet 8 - Shared genes with the same regulation
Sheet 9 - Shared genes with the opposite regulation
Sheet 10 - Enrichment analysis of Bmal1- Chrebp-associated genes

## Sheet: Sheet1
Gene_id	Gene_name	baseMean	log2FoldChange	lfcSE	stat	pvalue	padj	Significance	Status
ENSMUSG00000030208	Emp1	1108.27	1.39184	0.0809799	17.1874	3.29847e-66	4.14948e-63	TRUE	UP
ENSMUSG00000063011	Msln	2810.15	0.805923	0.0654543	12.3128	7.73361e-35	4.42222e-32	TRUE	UP
ENSMUSG00000020326	Ccng1	1707.63	0.765889	0.0686923	11.1496	7.19534e-29	3.35249e-26	TRUE	UP
ENSMUSG00000035775	Krt20	200.887	1.50999	0.143312	10.5364	5.87287e-26	2.30877e-23	TRUE	UP
ENSMUSG00000046447	Camk2n1	1339.68	0.562715	0.0609711	9.22922	2.72619e-20	6.99906e-18	TRUE	UP
ENSMUSG00000023043	Krt18	29780.7	0.452294	0.0500652	9.03409	1.65375e-19	3.78258e-17	TRUE	UP
ENSMUSG00000025203	Scd2	6661.84	0.441936	0.0489087	9.03594	1.62598e-19	3.78258e-17	TRUE	UP
ENSMUSG00000036752	Tubb4b	2083.64	0.517564	0.0587182	8.81438	1.20349e-18	2.57829e-16	TRUE	UP
ENSMUSG00000019997	Ccn2	6639.5	0.583843	0.0682436	8.55527	1.17591e-17	2.31141e-15	TRUE	UP
ENSMUSG00000024912	Fosl1	144.094	1.30624	0.155683	8.39039	4.84535e-17	8.70779e-15	TRUE	UP
ENSMUSG00000020644	Id2	1355.49	0.487515	0.0603365	8.07993	6.48033e-16	1.07266e-13	TRUE	UP
ENSMUSG00000021950	Anxa8	1495.91	0.638856	0.0791553	8.07092	6.97718e-16	1.13991e-13	TRUE	UP
ENSMUSG00000022351	Sqle	643.049	0.749994	0.0940541	7.97407	1.53537e-15	2.38456e-13	TRUE	UP
ENSMUSG00000024665	Fads2	764.631	0.700492	0.0878664	7.97224	1.55828e-15	2.39063e-13	TRUE	UP
ENSMUSG00000001025	S100a6	12141.2	0.552963	0.069801	7.92199	2.33738e-15	3.5005e-13	TRUE	UP
ENSMUSG00000031168	Ebp	2626.23	0.405407	0.0523919	7.73798	1.01007e-14	1.38115e-12	TRUE	UP
ENSMUSG00000031604	Msmo1	905.787	0.679643	0.0886296	7.66835	1.74221e-14	2.28302e-12	TRUE	UP
ENSMUSG00000001175	Calm1	6559.57	0.496624	0.0662396	7.49739	6.51019e-14	8.02924e-12	TRUE	UP
ENSMUSG00000070348	Ccnd1	10467.1	0.582314	0.0777882	7.48588	7.10685e-14	8.68002e-12	TRUE	UP
ENSMUSG00000032193	Ldlr	569.119	0.64358	0.0873762	7.36562	1.76329e-13	1.98055e-11	TRUE	UP
ENSMUSG00000004371	Il11	609.327	0.856169	0.11646	7.35163	1.95806e-13	2.16074e-11	TRUE	UP
ENSMUSG00000029378	Areg	67.5027	1.561	0.214887	7.26426	3.7508e-13	3.96513e-11	TRUE	UP
ENSMUSG00000064080	Fbln2	914.96	0.558089	0.0777388	7.17903	7.02072e-13	7.18054e-11	TRUE	UP
ENSMUSG00000031075	Ano1	2598.6	0.398018	0.0560273	7.10402	1.21183e-12	1.22942e-10	TRUE	UP
ENSMUSG00000023904	Hcfc1r1	2198.09	0.439044	0.0621912	7.05959	1.66996e-12	1.66731e-10	TRUE	UP
ENSMUSG00000001467	Cyp51	327.882	0.738301	0.105843	6.97546	3.04862e-12	2.90543e-10	TRUE	UP
ENSMUSG00000022283	Pabpc1	11856.6	0.288847	0.0420527	6.86869	6.4796e-12	5.82239e-10	TRUE	UP
ENSMUSG00000026434	Nucks1	1038.87	0.452291	0.0660744	6.84518	7.63818e-12	6.76678e-10	TRUE	UP
ENSMUSG00000001507	Itga3	1770.46	0.620942	0.0911124	6.81512	9.41856e-12	8.17142e-10	TRUE	UP
ENSMUSG00000020184	Mdm2	1266.17	0.447961	0.0660273	6.78448	1.16503e-11	9.90277e-10	TRUE	UP
ENSMUSG00000042215	Bag2	2074.12	0.375235	0.0554969	6.76137	1.36695e-11	1.14642e-09	TRUE	UP
ENSMUSG00000021453	Gadd45g	296.827	0.839027	0.124313	6.74934	1.48524e-11	1.22923e-09	TRUE	UP
ENSMUSG00000026655	Fam107b	1273.52	0.411917	0.0616424	6.68237	2.35112e-11	1.88389e-09	TRUE	UP
ENSMUSG00000015133	Lrrk1	551.167	0.586776	0.0881472	6.65677	2.79908e-11	2.18711e-09	TRUE	UP
ENSMUSG00000031349	Nsdhl	208.1	0.824107	0.125346	6.57468	4.87571e-11	3.74003e-09	TRUE	UP
ENSMUSG00000029484	Anxa3	9003.64	0.339688	0.0519624	6.53718	6.26876e-11	4.77946e-09	TRUE	UP
ENSMUSG00000022285	Ywhaz	2586.39	0.539075	0.0827508	6.51445	7.29586e-11	5.52903e-09	TRUE	UP
ENSMUSG00000020911	Krt19	2533.59	0.533167	0.0824915	6.4633	1.02446e-10	7.62587e-09	TRUE	UP
ENSMUSG00000049382	Krt8	12151.2	0.372174	0.0577627	6.44314	1.17024e-10	8.50964e-09	TRUE	UP
ENSMUSG00000029430	Ran	4745.3	0.293554	0.0458898	6.39694	1.58522e-10	1.13955e-08	TRUE	UP
ENSMUSG00000028494	Plin2	3173.78	0.38243	0.0602419	6.34824	2.17796e-10	1.53066e-08	TRUE	UP
ENSMUSG00000010663	Fads1	1935.75	0.401932	0.0635011	6.32952	2.45918e-10	1.70919e-08	TRUE	UP
ENSMUSG00000005148	Klf5	783.646	0.494982	0.0782715	6.32392	2.55014e-10	1.75304e-08	TRUE	UP
ENSMUSG00000022307	Oxr1	739.959	0.475422	0.0762422	6.23569	4.49804e-10	3.00986e-08	TRUE	UP
ENSMUSG00000030587	2200002D01Rik	1139.83	0.496866	0.079697	6.23443	4.53432e-10	3.01808e-08	TRUE	UP
ENSMUSG00000022382	Wnt7b	502.971	0.604435	0.0974667	6.20145	5.59457e-10	3.6848e-08	TRUE	UP
ENSMUSG00000072949	Acot1	2293.35	0.347883	0.0564246	6.16546	7.02792e-10	4.60475e-08	TRUE	UP
ENSMUSG00000009013	Dynll1	1490.05	0.401058	0.0651124	6.15946	7.29916e-10	4.7372e-08	TRUE	UP
ENSMUSG00000027715	Ccna2	516.945	0.640206	0.104445	6.12959	8.8104e-10	5.56959e-08	TRUE	UP
ENSMUSG00000023944	Hsp90ab1	14393.2	0.295539	0.0484522	6.0996	1.06332e-09	6.68829e-08	TRUE	UP
ENSMUSG00000004665	Cnn2	2692.96	0.402957	0.0662863	6.07904	1.20907e-09	7.56718e-08	TRUE	UP
ENSMUSG00000020914	Top2a	614.45	0.591005	0.0985906	5.99453	2.04073e-09	1.2167e-07	TRUE	UP
ENSMUSG00000029580	Actb	16942.6	0.326259	0.0544238	5.99478	2.03762e-09	1.2167e-07	TRUE	UP
ENSMUSG00000032281	Acsbg1	153.912	0.928009	0.155538	5.96643	2.42508e-09	1.43903e-07	TRUE	UP
ENSMUSG00000019960	Dusp6	637.219	0.550668	0.0924624	5.95559	2.59139e-09	1.5305e-07	TRUE	UP
ENSMUSG00000020649	Rrm2	686.055	0.55639	0.0938945	5.92569	3.10986e-09	1.81963e-07	TRUE	UP
ENSMUSG00000001403	Ube2c	452.095	0.604852	0.103409	5.84912	4.94167e-09	2.77528e-07	TRUE	UP
ENSMUSG00000000296	Tpd52l1	786.918	0.434596	0.0748086	5.80943	6.26849e-09	3.42859e-07	TRUE	UP
ENSMUSG00000030662	Ipo5	1090.39	0.384318	0.066262	5.79998	6.63238e-09	3.59138e-07	TRUE	UP
ENSMUSG00000028484	Psip1	391.948	0.529331	0.0926502	5.71322	1.10858e-08	5.90928e-07	TRUE	UP
ENSMUSG00000040204	Pclaf	350.775	0.551222	0.0976459	5.64511	1.65077e-08	8.5813e-07	TRUE	UP
ENSMUSG00000028019	Pdgfc	465.834	0.517555	0.0917048	5.64371	1.66426e-08	8.6158e-07	TRUE	UP
ENSMUSG00000004044	Cavin1	2120.42	0.329142	0.0584424	5.63191	1.78224e-08	9.18878e-07	TRUE	UP
ENSMUSG00000032418	Me1	3096.26	0.309266	0.0554769	5.57468	2.47992e-08	1.27336e-06	TRUE	UP
ENSMUSG00000030522	Mtmr10	838.708	0.386763	0.0695134	5.56386	2.63871e-08	1.34462e-06	TRUE	UP
ENSMUSG00000032966	Fkbp1a	3719.03	0.36673	0.0659139	5.56377	2.64006e-08	1.34462e-06	TRUE	UP
ENSMUSG00000001440	Kpnb1	2014.88	0.304124	0.0546827	5.56161	2.67292e-08	1.35586e-06	TRUE	UP
ENSMUSG00000006445	Epha2	1031.97	0.424926	0.0764278	5.55983	2.70035e-08	1.36427e-06	TRUE	UP
ENSMUSG00000020116	Pno1	939.481	0.359581	0.0647684	5.55179	2.82758e-08	1.42284e-06	TRUE	UP
ENSMUSG00000011179	Odc1	296.367	0.615623	0.110905	5.55092	2.84168e-08	1.42424e-06	TRUE	UP
ENSMUSG00000026234	Ncl	2114.98	0.327747	0.0590713	5.54833	2.88414e-08	1.43978e-06	TRUE	UP
ENSMUSG00000078453	Abracl	1642.47	0.326171	0.0588958	5.53809	3.05783e-08	1.52045e-06	TRUE	UP
ENSMUSG00000050359	Sprr1a	27.5627	1.85519	0.335831	5.52418	3.31036e-08	1.63954e-06	TRUE	UP
ENSMUSG00000017493	Igfbp4	8023.23	0.319104	0.0581306	5.48942	4.03251e-08	1.97389e-06	TRUE	UP
ENSMUSG00000026235	Epha4	242.644	0.620889	0.113195	5.48514	4.13148e-08	2.0145e-06	TRUE	UP
ENSMUSG00000067274	Rplp0	16456.8	0.270098	0.049349	5.47322	4.41939e-08	2.14656e-06	TRUE	UP
ENSMUSG00000006398	Cdc20	336.998	0.604199	0.110864	5.4499	5.03991e-08	2.4292e-06	TRUE	UP
ENSMUSG00000050335	Lgals3	1154.14	0.485625	0.0894105	5.43141	5.59107e-08	2.68457e-06	TRUE	UP
ENSMUSG00000026341	Actr3	2717.35	0.286592	0.0529216	5.41541	6.11484e-08	2.92489e-06	TRUE	UP
ENSMUSG00000026414	Tnnt2	201.788	0.724463	0.133985	5.40706	6.40692e-08	3.02175e-06	TRUE	UP
ENSMUSG00000004897	Hdgf	5110.88	0.338616	0.0627634	5.39511	6.84821e-08	3.21457e-06	TRUE	UP
ENSMUSG00000018379	Srsf1	1449.18	0.419581	0.077868	5.38836	7.11017e-08	3.30059e-06	TRUE	UP
ENSMUSG00000063200	Nol7	1434.14	0.31293	0.0583813	5.3601	8.31741e-08	3.83271e-06	TRUE	UP
ENSMUSG00000074796	Slc4a11	70.49	1.12669	0.210249	5.35884	8.37596e-08	3.84561e-06	TRUE	UP
ENSMUSG00000057561	Eif1a	1547.01	0.323141	0.0605095	5.34034	9.27749e-08	4.21339e-06	TRUE	UP
ENSMUSG00000019961	Tmpo	1221.49	0.340666	0.0640754	5.31665	1.05694e-07	4.71074e-06	TRUE	UP
ENSMUSG00000022385	Gtse1	183.539	0.761861	0.14331	5.31617	1.05973e-07	4.71074e-06	TRUE	UP
ENSMUSG00000032332	Col12a1	1051.84	0.39256	0.0741492	5.29419	1.19542e-07	5.29521e-06	TRUE	UP
ENSMUSG00000024989	Cep55	119.627	0.808555	0.154064	5.24817	1.53614e-07	6.70993e-06	TRUE	UP
ENSMUSG00000033166	Dis3	235.951	0.598448	0.114063	5.24665	1.54887e-07	6.74213e-06	TRUE	UP
ENSMUSG00000056724	Nbeal2	658.42	0.549957	0.104926	5.2414	1.59367e-07	6.91323e-06	TRUE	UP
ENSMUSG00000024486	Hbegf	333.002	0.514849	0.098486	5.22764	1.71691e-07	7.39682e-06	TRUE	UP
ENSMUSG00000030521	Mphosph10	293.974	0.535557	0.102828	5.20828	1.90603e-07	8.15573e-06	TRUE	UP
ENSMUSG00000007892	Rplp1	55174.6	0.21924	0.0422118	5.19382	2.0602e-07	8.78553e-06	TRUE	UP
ENSMUSG00000034765	Dusp5	280.58	0.549915	0.105997	5.18802	2.12537e-07	9.00239e-06	TRUE	UP
ENSMUSG00000021273	Fdft1	915.049	0.434893	0.0842768	5.16029	2.46562e-07	1.03048e-05	TRUE	UP
ENSMUSG00000062397	Zfp706	3295.87	0.302341	0.0587065	5.15004	2.6043e-07	1.08484e-05	TRUE	UP
ENSMUSG00000055762	Eef1d	4016.04	0.244459	0.0475056	5.1459	2.66243e-07	1.10539e-05	TRUE	UP
ENSMUSG00000063531	Sema3e	758.345	0.354309	0.0688688	5.1447	2.67948e-07	1.10881e-05	TRUE	UP
ENSMUSG00000052397	Ezr	1645.6	0.360231	0.0700705	5.14098	2.73302e-07	1.12726e-05	TRUE	UP
ENSMUSG00000054766	Set	1386.51	0.329608	0.0642365	5.13116	2.87959e-07	1.18383e-05	TRUE	UP
ENSMUSG00000050965	Prkca	300.637	0.524337	0.102251	5.12796	2.92894e-07	1.1963e-05	TRUE	UP
ENSMUSG00000052298	Cdc42se2	1071.54	0.335244	0.0653747	5.12804	2.92779e-07	1.1963e-05	TRUE	UP
ENSMUSG00000059743	Fdps	891.766	0.573414	0.111855	5.1264	2.95331e-07	1.20235e-05	TRUE	UP
ENSMUSG00000004356	Utp20	319.899	0.569328	0.111144	5.12246	3.01574e-07	1.22381e-05	TRUE	UP
ENSMUSG00000020089	Ppa1	279.58	0.549454	0.107809	5.09657	3.4587e-07	1.39905e-05	TRUE	UP
ENSMUSG00000004266	Ptpn6	147.114	0.700086	0.137994	5.0733	3.90974e-07	1.57139e-05	TRUE	UP
ENSMUSG00000026020	Nop58	451.224	0.47049	0.0933011	5.04271	4.58994e-07	1.82726e-05	TRUE	UP
ENSMUSG00000031169	Porcn	1001.57	0.399971	0.0794036	5.03718	4.72436e-07	1.86894e-05	TRUE	UP
ENSMUSG00000091721	Gimd1	574.621	0.48467	0.096256	5.03522	4.77306e-07	1.88229e-05	TRUE	UP
ENSMUSG00000019773	Fbxo5	130.71	0.779547	0.155051	5.02769	4.96431e-07	1.9275e-05	TRUE	UP
ENSMUSG00000054717	Hmgb2	235.519	0.592946	0.118319	5.01144	5.40253e-07	2.0912e-05	TRUE	UP
ENSMUSG00000029177	Cenpa	668.687	0.418757	0.0838467	4.99432	5.90446e-07	2.2715e-05	TRUE	UP
ENSMUSG00000031683	Lsm6	559.074	0.446045	0.090283	4.94052	7.7914e-07	2.95228e-05	TRUE	UP
ENSMUSG00000017716	Birc5	265.615	0.587741	0.1192	4.9307	8.19336e-07	3.086e-05	TRUE	UP
ENSMUSG00000017499	Cdc6	67.5082	1.08222	0.219828	4.92304	8.52118e-07	3.19989e-05	TRUE	UP
ENSMUSG00000027195	Hsd17b12	987.211	0.342364	0.0695991	4.91909	8.69483e-07	3.25538e-05	TRUE	UP
ENSMUSG00000019851	Perp	2301.78	0.305656	0.0624417	4.89507	9.82718e-07	3.63606e-05	TRUE	UP
ENSMUSG00000040212	Emp3	495.824	0.431786	0.0882878	4.89066	1.00499e-06	3.70755e-05	TRUE	UP
ENSMUSG00000039202	Abhd2	2591.82	0.384087	0.078784	4.8752	1.087e-06	3.98672e-05	TRUE	UP
ENSMUSG00000005397	Nid1	149.45	0.711496	0.146001	4.87323	1.0979e-06	4.01501e-05	TRUE	UP
ENSMUSG00000015143	Actn1	2671.49	0.2914	0.0599277	4.86252	1.159e-06	4.21395e-05	TRUE	UP
ENSMUSG00000020307	Cdc34	1310.67	0.382072	0.0787177	4.8537	1.21181e-06	4.36808e-05	TRUE	UP
ENSMUSG00000007888	Crlf1	77.8461	0.994327	0.20546	4.83951	1.3016e-06	4.66501e-05	TRUE	UP
ENSMUSG00000020267	Hint1	10665	0.204403	0.042438	4.81651	1.46088e-06	5.19149e-05	TRUE	UP
ENSMUSG00000001473	Tubb6	942.539	0.349855	0.0727028	4.81213	1.49331e-06	5.27692e-05	TRUE	UP
ENSMUSG00000032231	Anxa2	8063.28	0.379265	0.0789835	4.80182	1.5723e-06	5.50963e-05	TRUE	UP
ENSMUSG00000048327	Ckap2l	110.499	0.889065	0.185353	4.7966	1.61384e-06	5.62385e-05	TRUE	UP
ENSMUSG00000000416	Cttnbp2	443.349	0.504771	0.105286	4.79428	1.6326e-06	5.67351e-05	TRUE	UP
ENSMUSG00000022114	Spry2	128.514	0.762734	0.160079	4.76475	1.89092e-06	6.53509e-05	TRUE	UP
ENSMUSG00000057666	Gapdh	4371.48	0.388164	0.0815992	4.75696	1.9653e-06	6.75504e-05	TRUE	UP
ENSMUSG00000028234	Rps20	17881.1	0.210997	0.0443746	4.7549	1.98542e-06	6.80562e-05	TRUE	UP
ENSMUSG00000036158	Prickle1	12.2551	2.52936	0.532112	4.75343	1.9999e-06	6.8366e-05	TRUE	UP
ENSMUSG00000037035	Inhbb	889.407	0.32497	0.069	4.70971	2.48067e-06	8.34407e-05	TRUE	UP
ENSMUSG00000025794	Rpl14	3179.85	0.270444	0.0574891	4.70426	2.5479e-06	8.52463e-05	TRUE	UP
ENSMUSG00000023505	Cdca3	564.942	0.533102	0.113429	4.69987	2.60329e-06	8.66387e-05	TRUE	UP
ENSMUSG00000091243	Vgll3	113.499	0.918931	0.195553	4.69915	2.6125e-06	8.67156e-05	TRUE	UP
ENSMUSG00000046865	Fbl	1101.75	0.326984	0.0696792	4.6927	2.69621e-06	8.92589e-05	TRUE	UP
ENSMUSG00000005732	Ranbp1	1922.42	0.269759	0.0576101	4.6825	2.83399e-06	9.33289e-05	TRUE	UP
ENSMUSG00000031299	Pdha1	883.614	0.314766	0.0673193	4.67572	2.92928e-06	9.57152e-05	TRUE	UP
ENSMUSG00000020122	Egfr	2311.13	0.277525	0.0594989	4.66436	3.09575e-06	0.000100632	TRUE	UP
ENSMUSG00000030056	Isy1	633.489	0.392021	0.0840771	4.66264	3.12185e-06	0.000100958	TRUE	UP
ENSMUSG00000029780	Nt5c3	774.009	0.346725	0.074378	4.66166	3.13673e-06	0.00010118	TRUE	UP
ENSMUSG00000032381	Ciao2a	1070.26	0.336303	0.0721784	4.65933	3.17234e-06	0.000102067	TRUE	UP
ENSMUSG00000039542	Ncam1	829.275	0.370094	0.0794859	4.65609	3.22269e-06	0.000103422	TRUE	UP
ENSMUSG00000032366	Tpm1	7907.21	0.286333	0.0617427	4.63752	3.52607e-06	0.000112015	TRUE	UP
ENSMUSG00000029446	Psph	1130.61	0.405225	0.0874105	4.63589	3.55406e-06	0.00011262	TRUE	UP
ENSMUSG00000004085	Map3k20	680.842	0.377576	0.0815543	4.62974	3.66117e-06	0.000115723	TRUE	UP
ENSMUSG00000058799	Nap1l1	3149.37	0.242788	0.0524545	4.62855	3.68238e-06	0.000116101	TRUE	UP
ENSMUSG00000030431	Tmem238	536.706	0.387736	0.0839676	4.61768	3.88047e-06	0.000121736	TRUE	UP
ENSMUSG00000052428	Tmco1	3777.5	0.228887	0.0496173	4.61305	3.96798e-06	0.0001237	TRUE	UP
ENSMUSG00000022474	Pmm1	516.533	0.383483	0.0835565	4.5895	4.44299e-06	0.000137329	TRUE	UP
ENSMUSG00000028333	Anp32b	494.51	0.460757	0.100392	4.5896	4.44102e-06	0.000137329	TRUE	UP
ENSMUSG00000023004	Tuba1b	2161.6	0.335913	0.073206	4.58859	4.46243e-06	0.000137592	TRUE	UP
ENSMUSG00000061983	Rps12	15461.6	0.227564	0.049621	4.58604	4.5174e-06	0.000138607	TRUE	UP
ENSMUSG00000024810	Il33	332.452	0.510531	0.111336	4.5855	4.52906e-06	0.000138627	TRUE	UP
ENSMUSG00000034127	Tspan8	407.316	0.420456	0.0917624	4.582	4.60541e-06	0.000139605	TRUE	UP
ENSMUSG00000005846	Rsl1d1	1703.83	0.300999	0.0657526	4.57774	4.70016e-06	0.000141822	TRUE	UP
ENSMUSG00000053801	Grwd1	520.228	0.399759	0.0874837	4.56953	4.88826e-06	0.000145721	TRUE	UP
ENSMUSG00000022673	Mcm4	477.043	0.401932	0.0880406	4.56531	4.98764e-06	0.000147891	TRUE	UP
ENSMUSG00000032218	Ccnb2	515.765	0.378339	0.0828792	4.56494	4.99633e-06	0.000147891	TRUE	UP
ENSMUSG00000008384	Sertad1	819.776	0.385273	0.0846386	4.55198	5.31434e-06	0.000155884	TRUE	UP
ENSMUSG00000036693	Nop14	366.342	0.425702	0.0935216	4.55192	5.31592e-06	0.000155884	TRUE	UP
ENSMUSG00000037370	Enpp1	174.564	0.608673	0.134113	4.53852	5.66513e-06	0.000165354	TRUE	UP
ENSMUSG00000027654	Fam83d	67.4176	0.957169	0.211198	4.53209	5.84031e-06	0.000169288	TRUE	UP
ENSMUSG00000031207	Msn	1975.46	0.25347	0.0560078	4.52562	6.02178e-06	0.000174147	TRUE	UP
ENSMUSG00000033060	Lmo7	881.473	0.342275	0.0757534	4.51827	6.23455e-06	0.000179475	TRUE	UP
ENSMUSG00000024900	Cpt1a	1873.57	0.287172	0.063588	4.51613	6.29789e-06	0.000180885	TRUE	UP
ENSMUSG00000020074	Ccar1	445.384	0.434852	0.0963297	4.51421	6.3554e-06	0.000182121	TRUE	UP
ENSMUSG00000032518	Rpsa	18110.8	0.202666	0.0449128	4.51242	6.40915e-06	0.000183244	TRUE	UP
ENSMUSG00000025613	Cct8	3675.12	0.231661	0.0515526	4.49369	7.00003e-06	0.000199683	TRUE	UP
ENSMUSG00000022033	Pbk	200.161	0.596668	0.132969	4.48726	7.2145e-06	0.000205336	TRUE	UP
ENSMUSG00000005481	Ddx39	682.665	0.450312	0.100445	4.48317	7.35433e-06	0.000208373	TRUE	UP
ENSMUSG00000037411	Serpine1	568.144	0.426793	0.0957454	4.45758	8.2891e-06	0.000230192	TRUE	UP
ENSMUSG00000024909	Efemp2	974.119	0.298827	0.0671296	4.4515	8.52735e-06	0.000235767	TRUE	UP
ENSMUSG00000032399	Rpl4	36549.1	0.193667	0.0435763	4.44432	8.81713e-06	0.000242182	TRUE	UP
ENSMUSG00000019432	Ddx39b	2107.4	0.297092	0.0669569	4.43707	9.11919e-06	0.00024939	TRUE	UP
ENSMUSG00000085183	Wincr1	43.5488	1.18908	0.268096	4.43528	9.19506e-06	0.000250601	TRUE	UP
ENSMUSG00000037197	Rbm17	513.923	0.370456	0.0839539	4.41261	1.02131e-05	0.000277495	TRUE	UP
ENSMUSG00000023307	Marchf5	4388.16	0.22726	0.0516609	4.39906	1.08719e-05	0.000292866	TRUE	UP
ENSMUSG00000052105	Mtcl1	369.473	0.432008	0.0984052	4.3901	1.13301e-05	0.000304557	TRUE	UP
ENSMUSG00000041220	Elovl6	211.092	0.53986	0.123173	4.38293	1.17095e-05	0.000314083	TRUE	UP
ENSMUSG00000073802	Cdkn2b	470.987	0.376788	0.0859871	4.38191	1.17641e-05	0.000314877	TRUE	UP
ENSMUSG00000028798	Eif3i	2242.49	0.242353	0.0555771	4.36066	1.29669e-05	0.000344142	TRUE	UP
ENSMUSG00000028156	Eif4e	423.707	0.397045	0.0910769	4.35944	1.30393e-05	0.000345337	TRUE	UP
ENSMUSG00000030079	Ruvbl1	734.683	0.3432	0.0788976	4.34994	1.36174e-05	0.000358383	TRUE	UP
ENSMUSG00000046623	Gjb4	48.7557	1.06673	0.24563	4.34283	1.40659e-05	0.000369415	TRUE	UP
ENSMUSG00000028081	Rps3a1	25863.1	0.198389	0.0457654	4.33491	1.45821e-05	0.000380586	TRUE	UP
ENSMUSG00000045160	Bola3	903.343	0.344657	0.0795635	4.33185	1.47861e-05	0.000385113	TRUE	UP
ENSMUSG00000047675	Rps8	26661.1	0.189806	0.0439109	4.32254	1.54244e-05	0.000400081	TRUE	UP
ENSMUSG00000057113	Npm1	10576.7	0.206501	0.0479016	4.31093	1.62567e-05	0.000419075	TRUE	UP
ENSMUSG00000072235	Tuba1a	1410.07	0.295661	0.0686937	4.30406	1.67698e-05	0.000431419	TRUE	UP
ENSMUSG00000003955	Fam162a	529.361	0.389984	0.0909944	4.28581	1.82078e-05	0.000464614	TRUE	UP
ENSMUSG00000061887	Ssbp3	397.72	0.417249	0.097349	4.28612	1.81824e-05	0.000464614	TRUE	UP
ENSMUSG00000031584	Gsr	3651.07	0.272834	0.0638995	4.26973	1.95708e-05	0.000496372	TRUE	UP
ENSMUSG00000022336	Eif3e	3233.46	0.248105	0.0581772	4.26464	2.00225e-05	0.000504775	TRUE	UP
ENSMUSG00000029910	Mad2l1	330.659	0.4142	0.0971183	4.26491	1.99985e-05	0.000504775	TRUE	UP
ENSMUSG00000049327	Kmt5a	1173.58	0.298168	0.0700532	4.25631	2.0783e-05	0.000519782	TRUE	UP
ENSMUSG00000025499	Hras	1985.09	0.258175	0.0607188	4.25197	2.11897e-05	0.000528902	TRUE	UP
ENSMUSG00000026509	Capn2	1312.33	0.277651	0.065484	4.23997	2.23546e-05	0.000554327	TRUE	UP
ENSMUSG00000032254	Kif23	167.919	0.691612	0.163129	4.23967	2.23846e-05	0.000554327	TRUE	UP
ENSMUSG00000019659	Ccdc12	346.943	0.401787	0.0948562	4.23575	2.27793e-05	0.000562993	TRUE	UP
ENSMUSG00000074968	Ano3	45.5196	1.13099	0.267189	4.23292	2.30672e-05	0.000568991	TRUE	UP
ENSMUSG00000050288	Fzd2	355.511	0.444598	0.105047	4.23238	2.3123e-05	0.00056925	TRUE	UP
ENSMUSG00000032423	Syncrip	1036.34	0.282196	0.0668073	4.22402	2.39983e-05	0.000585076	TRUE	UP
ENSMUSG00000024642	Tle4	133.308	0.647929	0.15364	4.21718	2.47379e-05	0.00059962	TRUE	UP
ENSMUSG00000037621	Atoh8	165.741	0.582681	0.138419	4.20954	2.55895e-05	0.000617882	TRUE	UP
ENSMUSG00000004880	Lbr	511.289	0.3384	0.080583	4.1994	2.6762e-05	0.000644953	TRUE	UP
ENSMUSG00000020899	Pfas	82.0301	0.776694	0.185037	4.19751	2.6987e-05	0.00064807	TRUE	UP
ENSMUSG00000003279	Dlgap1	240.734	0.524762	0.125481	4.18201	2.88946e-05	0.000689743	TRUE	UP
ENSMUSG00000017724	Etv4	20.2404	1.62801	0.390613	4.16782	3.07521e-05	0.000728554	TRUE	UP
ENSMUSG00000025747	Tyms	291.388	0.49856	0.119674	4.16599	3.10002e-05	0.000731674	TRUE	UP
ENSMUSG00000069833	Ahnak	3566.71	0.267969	0.0646738	4.14339	3.42203e-05	0.000794265	TRUE	UP
ENSMUSG00000049439	Cyp20a1	595.905	0.335692	0.0811754	4.13539	3.54351e-05	0.000820945	TRUE	UP
ENSMUSG00000037643	Prkci	1170.21	0.278321	0.0673114	4.13482	3.55225e-05	0.000821459	TRUE	UP
ENSMUSG00000027469	Tpx2	207.541	0.53787	0.130265	4.12903	3.64301e-05	0.000837825	TRUE	UP
ENSMUSG00000025364	Pa2g4	1690.96	0.272296	0.0660083	4.12517	3.7046e-05	0.000848886	TRUE	UP
ENSMUSG00000024268	Celf4	19.4532	1.62439	0.394333	4.11933	3.79976e-05	0.000867532	TRUE	UP
ENSMUSG00000025964	Adam23	69.1119	0.85551	0.207729	4.11839	3.81526e-05	0.000868454	TRUE	UP
ENSMUSG00000032547	Ryk	854.627	0.288507	0.0700557	4.11825	3.81761e-05	0.000868454	TRUE	UP
ENSMUSG00000031626	Sorbs2	7443.45	0.18587	0.0451427	4.11738	3.83205e-05	0.000870166	TRUE	UP
ENSMUSG00000026473	Glul	508.439	0.367219	0.0892697	4.11359	3.89557e-05	0.000879825	TRUE	UP
ENSMUSG00000030468	Siglecg	14.9114	1.89918	0.462567	4.10575	4.03011e-05	0.000906956	TRUE	UP
ENSMUSG00000022037	Clu	60863.2	0.304315	0.0742064	4.10092	4.1151e-05	0.00092278	TRUE	UP
ENSMUSG00000046733	Gprc5a	464.411	0.47724	0.116424	4.09917	4.14641e-05	0.000927124	TRUE	UP
ENSMUSG00000037742	Eef1a1	137790	0.215186	0.0525827	4.09233	4.2706e-05	0.000949189	TRUE	UP
ENSMUSG00000002808	Epdr1	522.176	0.365404	0.0894658	4.08428	4.42133e-05	0.000977511	TRUE	UP
ENSMUSG00000091625	Lsm5	204.588	0.510969	0.125104	4.08437	4.41966e-05	0.000977511	TRUE	UP
ENSMUSG00000036777	Anln	187.518	0.566335	0.138786	4.08063	4.49131e-05	0.000989504	TRUE	UP
ENSMUSG00000006442	Srm	440.327	0.362362	0.088891	4.07648	4.57232e-05	0.00100034	TRUE	UP
ENSMUSG00000021670	Hmgcr	605.337	0.364619	0.0895776	4.07042	4.69278e-05	0.00102492	TRUE	UP
ENSMUSG00000062991	Nrg1	562.984	0.34148	0.0840035	4.06506	4.80195e-05	0.00104694	TRUE	UP
ENSMUSG00000028639	Ybx1	6169.04	0.263028	0.0648329	4.05702	4.97032e-05	0.00107991	TRUE	UP
ENSMUSG00000027907	S100a11	3917.86	0.252365	0.0622116	4.05657	4.97993e-05	0.00108013	TRUE	UP
ENSMUSG00000025967	Eef1b2	17624.7	0.179061	0.0441701	4.05388	5.0374e-05	0.00109071	TRUE	UP
ENSMUSG00000022752	Tomm70a	668.319	0.313859	0.0774334	4.05327	5.05069e-05	0.00109171	TRUE	UP
ENSMUSG00000026914	Psmd14	1253.98	0.248648	0.0613711	4.05155	5.08785e-05	0.00109786	TRUE	UP
ENSMUSG00000021707	Dhfr	219.98	0.47906	0.118411	4.04574	5.21575e-05	0.00112161	TRUE	UP
ENSMUSG00000093930	Hmgcs1	610.643	0.364975	0.0902298	4.04495	5.23336e-05	0.00112348	TRUE	UP
ENSMUSG00000027940	Tpm3	2312.25	0.23005	0.0569078	4.04249	5.28857e-05	0.00113147	TRUE	UP
ENSMUSG00000021905	Dph3	851.118	0.308922	0.0764686	4.03985	5.34848e-05	0.0011404	TRUE	UP
ENSMUSG00000063229	Ldha	4020.78	0.213653	0.0531168	4.02232	5.76267e-05	0.00121839	TRUE	UP
ENSMUSG00000028577	Plaa	421.159	0.379682	0.0944717	4.01901	5.84436e-05	0.00123359	TRUE	UP
ENSMUSG00000029860	Zyx	3048.95	0.272468	0.0678408	4.01628	5.91232e-05	0.00124453	TRUE	UP
ENSMUSG00000038943	Prc1	178.131	0.58024	0.144477	4.01614	5.91598e-05	0.00124453	TRUE	UP
ENSMUSG00000030930	Chst15	141.773	0.592121	0.147569	4.01249	6.00813e-05	0.00126181	TRUE	UP
ENSMUSG00000024790	Sac3d1	1243.14	0.259944	0.0649183	4.00417	6.22347e-05	0.00130268	TRUE	UP
ENSMUSG00000028873	Cdca8	177.386	0.527159	0.132085	3.99106	6.57784e-05	0.00137229	TRUE	UP
ENSMUSG00000020361	Hspa4	1012.61	0.276429	0.0693169	3.98791	6.66582e-05	0.00138605	TRUE	UP
ENSMUSG00000032076	Cadm1	1376.22	0.34023	0.0854411	3.98203	6.83279e-05	0.00141609	TRUE	UP
ENSMUSG00000025066	Sfr1	1749.27	0.228016	0.0572854	3.98034	6.88155e-05	0.00142385	TRUE	UP
ENSMUSG00000031068	Glrx3	2377.95	0.235248	0.0591857	3.97475	7.04542e-05	0.00145297	TRUE	UP
ENSMUSG00000030058	Copg1	1394.85	0.245216	0.0617542	3.97084	7.16208e-05	0.00147462	TRUE	UP
ENSMUSG00000026817	Ak1	42.5836	1.10845	0.279853	3.96085	7.46831e-05	0.00153148	TRUE	UP
ENSMUSG00000031633	Slc25a4	4832.54	0.188579	0.0476956	3.9538	7.692e-05	0.00157342	TRUE	UP
ENSMUSG00000006800	Sulf2	70.5724	0.850353	0.215253	3.95048	7.79951e-05	0.00159024	TRUE	UP
ENSMUSG00000030093	Wnt7a	72.2523	0.822281	0.208427	3.94517	7.97446e-05	0.00162328	TRUE	UP
ENSMUSG00000054604	Cggbp1	291.551	0.408537	0.103835	3.93447	8.33812e-05	0.00168099	TRUE	UP
ENSMUSG00000040584	Abcb1a	53.9073	0.894886	0.227612	3.93163	8.4371e-05	0.00169822	TRUE	UP
ENSMUSG00000059278	Naa38	566.663	0.303192	0.0771586	3.92946	8.51366e-05	0.00170683	TRUE	UP
ENSMUSG00000036371	Serbp1	4624.98	0.189778	0.0483113	3.92823	8.5573e-05	0.00170874	TRUE	UP
ENSMUSG00000055723	Rras2	1960.5	0.279025	0.0710271	3.92843	8.55024e-05	0.00170874	TRUE	UP
ENSMUSG00000026393	Nek7	776.809	0.310967	0.0792178	3.92547	8.6562e-05	0.00172302	TRUE	UP
ENSMUSG00000056121	Fez2	754.724	0.303919	0.0774316	3.92499	8.67323e-05	0.00172369	TRUE	UP
ENSMUSG00000044258	Ctla2a	38.5072	1.11988	0.285983	3.91589	9.00707e-05	0.00178439	TRUE	UP
ENSMUSG00000030042	Pole4	777.1	0.296604	0.0762743	3.88865	0.000100802	0.00198449	TRUE	UP
ENSMUSG00000019775	Rgs17	188.723	0.549253	0.142071	3.86605	0.000110614	0.00215407	TRUE	UP
ENSMUSG00000062151	Unc13c	29.3071	1.30997	0.340194	3.85064	0.000117807	0.00228528	TRUE	UP
ENSMUSG00000023156	Rpp14	324.941	0.440605	0.114468	3.84916	0.000118522	0.00229386	TRUE	UP
ENSMUSG00000059005	Hnrnpa3	421.692	0.33838	0.0879836	3.84595	0.000120088	0.00231348	TRUE	UP
ENSMUSG00000021116	Eif2s1	915.628	0.315092	0.082238	3.83147	0.00012738	0.00244275	TRUE	UP
ENSMUSG00000026037	Orc2	160.849	0.593803	0.155058	3.82957	0.000128369	0.00245049	TRUE	UP
ENSMUSG00000028776	Tinagl1	2473.77	0.537735	0.140492	3.82753	0.000129437	0.00246714	TRUE	UP
ENSMUSG00000001833	Septin7	1689.83	0.241991	0.0633632	3.81911	0.000133933	0.0025413	TRUE	UP
ENSMUSG00000015711	Prune1	603.746	0.348917	0.091549	3.81126	0.000138261	0.00261159	TRUE	UP
ENSMUSG00000007815	Rhoa	1229.59	0.237486	0.0623385	3.80962	0.000139182	0.00262112	TRUE	UP
ENSMUSG00000020897	Aurkb	274.649	0.419546	0.110555	3.7949	0.000147703	0.00277328	TRUE	UP
ENSMUSG00000019795	Pcmt1	525.247	0.31808	0.0839068	3.79087	0.000150119	0.00280609	TRUE	UP
ENSMUSG00000020808	Pimreg	223.776	0.484158	0.128114	3.77912	0.000157387	0.00291594	TRUE	UP
ENSMUSG00000032383	Ppib	2996.61	0.227876	0.0603087	3.77849	0.000157782	0.00291896	TRUE	UP
ENSMUSG00000035443	Thyn1	1199.94	0.275405	0.073036	3.77082	0.000162715	0.0030058	TRUE	UP
ENSMUSG00000030602	Pak4	1015.93	0.27847	0.0738724	3.7696	0.000163507	0.00301494	TRUE	UP
ENSMUSG00000074238	Ap1ar	686.621	0.298289	0.0791359	3.76933	0.000163689	0.00301494	TRUE	UP
ENSMUSG00000020076	Ddx50	530.848	0.33634	0.0892497	3.76853	0.000164211	0.00302014	TRUE	UP
ENSMUSG00000022034	Esco2	76.1532	0.720532	0.191436	3.76383	0.000167331	0.00306409	TRUE	UP
ENSMUSG00000040612	Ildr2	302.955	0.387555	0.103112	3.75857	0.000170888	0.0031232	TRUE	UP
ENSMUSG00000026500	Cox20	300.794	0.398289	0.106001	3.75741	0.000171683	0.00313011	TRUE	UP
ENSMUSG00000058355	Abce1	815.002	0.288683	0.0769067	3.75368	0.000174254	0.00317238	TRUE	UP
ENSMUSG00000041319	Thoc6	242.63	0.439562	0.117124	3.75295	0.000174763	0.00317246	TRUE	UP
ENSMUSG00000048930	Tada3	617.997	0.328241	0.0877743	3.7396	0.00018431	0.00332657	TRUE	UP
ENSMUSG00000024312	Wdr46	112.203	0.702146	0.188222	3.73041	0.000191169	0.00344542	TRUE	UP
ENSMUSG00000022247	Brix1	665.313	0.304636	0.0817213	3.72775	0.000193201	0.00347706	TRUE	UP
ENSMUSG00000070687	Htr1d	20.6223	1.38936	0.373031	3.72451	0.000195695	0.0035119	TRUE	UP
ENSMUSG00000035455	Fignl1	147.661	0.530379	0.142426	3.7239	0.000196167	0.00351535	TRUE	UP
ENSMUSG00000037573	Tob1	912.118	0.289934	0.077995	3.71734	0.000201334	0.00359259	TRUE	UP
ENSMUSG00000040703	Cyp2s1	151.92	0.567598	0.152758	3.71567	0.000202665	0.00361123	TRUE	UP
ENSMUSG00000029338	Antxr2	402.671	0.35946	0.097101	3.70191	0.00021398	0.00379671	TRUE	UP
ENSMUSG00000024999	Noc3l	132.303	0.623997	0.168589	3.7013	0.000214494	0.00380048	TRUE	UP
ENSMUSG00000028128	F3	321.642	0.403141	0.109166	3.69291	0.000221705	0.0039172	TRUE	UP
ENSMUSG00000002658	Gtf2f1	417.404	0.380746	0.103142	3.69147	0.000222958	0.00393382	TRUE	UP
ENSMUSG00000031578	Mak16	847.587	0.301654	0.0817429	3.69028	0.000224005	0.00394124	TRUE	UP
ENSMUSG00000029763	Exoc4	632.59	0.331478	0.089887	3.68772	0.000226271	0.00397554	TRUE	UP
ENSMUSG00000022427	Tomm22	1762.43	0.233686	0.0634158	3.68497	0.000228726	0.00400191	TRUE	UP
ENSMUSG00000024378	Stard4	206.894	0.446745	0.121226	3.68523	0.0002285	0.00400191	TRUE	UP
ENSMUSG00000062075	Lmnb2	162.526	0.509495	0.139112	3.66248	0.00024979	0.00434028	TRUE	UP
ENSMUSG00000031320	Rps4x	5449.37	0.210542	0.0575207	3.66028	0.000251938	0.00437156	TRUE	UP
ENSMUSG00000022378	Fam49b	1154.47	0.283218	0.0774899	3.6549	0.000257285	0.00445819	TRUE	UP
ENSMUSG00000041431	Ccnb1	337.759	0.451272	0.123673	3.64893	0.000263337	0.00455052	TRUE	UP
ENSMUSG00000031137	Fgf13	93.2277	0.62635	0.171754	3.64678	0.00026555	0.00458247	TRUE	UP
ENSMUSG00000023106	Denr	444.36	0.361652	0.0993103	3.64164	0.00027091	0.00466217	TRUE	UP
ENSMUSG00000037656	Slc20a2	525.261	0.293569	0.080694	3.63805	0.000274705	0.00472102	TRUE	UP
ENSMUSG00000062762	Ei24	870.841	0.260395	0.0715913	3.63724	0.000275574	0.0047295	TRUE	UP
ENSMUSG00000027828	Ssr3	2074.37	0.208777	0.057475	3.63248	0.000280712	0.00478504	TRUE	UP
ENSMUSG00000020949	Fkbp3	793.79	0.256532	0.0706312	3.63199	0.000281243	0.0047876	TRUE	UP
ENSMUSG00000053398	Phgdh	2569.46	0.233929	0.0644543	3.62938	0.000284107	0.00482982	TRUE	UP
ENSMUSG00000012848	Rps5	7774.31	0.209421	0.0577801	3.62445	0.000289575	0.00491613	TRUE	UP
ENSMUSG00000037601	Nme1	2931.69	0.205173	0.0566245	3.62339	0.000290766	0.00492969	TRUE	UP
ENSMUSG00000001349	Cnn1	306.054	0.473585	0.130747	3.62216	0.000292149	0.00494649	TRUE	UP
ENSMUSG00000024175	Tekt4	6.03777	2.93048	0.810362	3.61626	0.000298895	0.00503359	TRUE	UP
ENSMUSG00000074476	Spc24	72.7197	0.703271	0.196133	3.58569	0.000336186	0.00561649	TRUE	UP
ENSMUSG00000020527	Myo19	98.324	0.617118	0.172214	3.58343	0.000339114	0.00564162	TRUE	UP
ENSMUSG00000028063	Lmna	2220.19	0.225135	0.0628318	3.58314	0.000339484	0.00564162	TRUE	UP
ENSMUSG00000022565	Plec	1788.87	0.322949	0.0905835	3.56521	0.000363564	0.00599428	TRUE	UP
ENSMUSG00000024844	Banf1	2568.56	0.245888	0.0689668	3.56531	0.000363433	0.00599428	TRUE	UP
ENSMUSG00000039457	Ppl	861.005	0.255632	0.0717154	3.56453	0.000364508	0.00600198	TRUE	UP
ENSMUSG00000032092	Mpzl2	271.406	0.396865	0.111472	3.56023	0.000370534	0.00609322	TRUE	UP
ENSMUSG00000004268	Emg1	2324.31	0.190441	0.0535024	3.55948	0.000371597	0.00610272	TRUE	UP
ENSMUSG00000068882	Ssb	1309.66	0.234043	0.0657705	3.55849	0.000372998	0.00611775	TRUE	UP
ENSMUSG00000084786	Ubl5	620.521	0.407277	0.114547	3.55554	0.000377204	0.00617868	TRUE	UP
ENSMUSG00000022009	Nufip1	295.337	0.371432	0.104533	3.55327	0.000380476	0.00622417	TRUE	UP
ENSMUSG00000025085	Ablim1	538.398	0.326656	0.0919662	3.55192	0.000382434	0.00624807	TRUE	UP
ENSMUSG00000036781	Rps27l	4015.05	0.180519	0.0508592	3.54939	0.000386132	0.00629215	TRUE	UP
ENSMUSG00000020962	Gtf2a1	165.49	0.493711	0.13972	3.53359	0.000409964	0.00662047	TRUE	UP
ENSMUSG00000021737	Psmd6	1878.89	0.214848	0.0609222	3.5266	0.000420927	0.0067888	TRUE	UP
ENSMUSG00000025393	Atp5b	14492.8	0.178926	0.050755	3.5253	0.000423007	0.0068049	TRUE	UP
ENSMUSG00000055407	Map6	57.7554	0.752588	0.21347	3.52549	0.000422693	0.0068049	TRUE	UP
ENSMUSG00000005103	Wdr1	3005.23	0.198574	0.0563385	3.52466	0.00042403	0.0068123	TRUE	UP
ENSMUSG00000036880	Acaa2	600.984	0.305374	0.0866473	3.52433	0.00042455	0.0068123	TRUE	UP
ENSMUSG00000030122	Ptms	5521.8	0.279555	0.0793815	3.52167	0.00042884	0.00687236	TRUE	UP
ENSMUSG00000020205	Phlda1	550.955	0.347535	0.0987522	3.51926	0.000432754	0.00691746	TRUE	UP
ENSMUSG00000003038	Hmgn2	77.1206	0.692412	0.197087	3.51323	0.00044269	0.00706731	TRUE	UP
ENSMUSG00000021226	Acot2	71.6891	0.801709	0.228252	3.51239	0.000444102	0.00708087	TRUE	UP
ENSMUSG00000001021	S100a3	61.0054	0.773997	0.221119	3.50036	0.000464632	0.00738013	TRUE	UP
ENSMUSG00000042510	AA986860	140.533	0.549289	0.157047	3.49762	0.000469433	0.00743761	TRUE	UP
ENSMUSG00000000561	Wdr77	948.388	0.285828	0.0818213	3.49332	0.000477048	0.00753928	TRUE	UP
ENSMUSG00000027306	Nusap1	238.072	0.434422	0.124645	3.48529	0.000491609	0.00774992	TRUE	UP
ENSMUSG00000034317	Trim59	137.929	0.52388	0.150876	3.47226	0.000516106	0.00808544	TRUE	UP
ENSMUSG00000002477	Snrpd1	1708.23	0.198009	0.057047	3.47098	0.000518567	0.00811389	TRUE	UP
ENSMUSG00000062169	Cnih4	1249.62	0.210948	0.0607883	3.4702	0.000520069	0.00812728	TRUE	UP
ENSMUSG00000010406	Mrpl52	1161	0.249931	0.072135	3.46476	0.0005307	0.00824253	TRUE	UP
ENSMUSG00000020467	Efemp1	3475.67	0.223539	0.0645037	3.46552	0.000529206	0.00824253	TRUE	UP
ENSMUSG00000031562	Dctd	354.719	0.342122	0.0987283	3.46529	0.00052967	0.00824253	TRUE	UP
ENSMUSG00000038299	Wdr36	338.159	0.364223	0.105144	3.46406	0.000532091	0.00824253	TRUE	UP
ENSMUSG00000022191	Drosha	427.116	0.32214	0.0930443	3.46222	0.000535747	0.0082755	TRUE	UP
ENSMUSG00000040322	Slc25a24	781.29	0.2756	0.0799484	3.44722	0.000566383	0.00867856	TRUE	UP
ENSMUSG00000071547	Nt5dc2	225.166	0.415169	0.120432	3.44734	0.000566142	0.00867856	TRUE	UP
ENSMUSG00000025758	Plk4	75.3589	0.702177	0.203875	3.44416	0.000572833	0.00876672	TRUE	UP
ENSMUSG00000021701	Plk2	1332.66	0.227579	0.0660948	3.44322	0.000574827	0.00878587	TRUE	UP
ENSMUSG00000030960	Eef1akmt2	343.46	0.379106	0.110112	3.44291	0.000575481	0.00878587	TRUE	UP
ENSMUSG00000030346	Rad51ap1	103.295	0.614768	0.178601	3.44213	0.000577151	0.00880068	TRUE	UP
ENSMUSG00000062661	Ncs1	152.157	0.50263	0.146506	3.43079	0.000601824	0.00909969	TRUE	UP
ENSMUSG00000056758	Hmga2	278.41	0.433926	0.12653	3.42943	0.000604852	0.0091345	TRUE	UP
ENSMUSG00000025809	Itgb1	1548.54	0.272345	0.0794494	3.4279	0.000608267	0.00917506	TRUE	UP
ENSMUSG00000009535	Rnmt	298.663	0.369158	0.107712	3.42726	0.000609703	0.00918464	TRUE	UP
ENSMUSG00000040250	Ints13	290.242	0.356617	0.104109	3.42544	0.000613813	0.00922553	TRUE	UP
ENSMUSG00000068220	Lgals1	2476.69	0.216762	0.0634592	3.41576	0.000636038	0.00952542	TRUE	UP
ENSMUSG00000022503	Nubp1	376.882	0.373236	0.109345	3.41339	0.000641604	0.00959736	TRUE	UP
ENSMUSG00000035530	Eif1	7506.31	0.219978	0.0647314	3.39832	0.000678003	0.0100938	TRUE	UP
ENSMUSG00000033170	Card10	2732.76	0.172941	0.0509437	3.39475	0.000686922	0.0102025	TRUE	UP
ENSMUSG00000008226	Scrn3	68.1481	0.693729	0.204555	3.39141	0.000695346	0.0102911	TRUE	UP
ENSMUSG00000026281	Dtymk	942.636	0.273375	0.0807014	3.38749	0.000705346	0.0104146	TRUE	UP
ENSMUSG00000001247	Lsr	3220.29	0.19596	0.057896	3.38469	0.000712577	0.0104967	TRUE	UP
ENSMUSG00000021072	Tmx1	97.3866	0.624565	0.184599	3.38337	0.000716031	0.0105353	TRUE	UP
ENSMUSG00000008136	Fhl2	1396.8	0.232662	0.068789	3.38226	0.000718929	0.0105532	TRUE	UP
ENSMUSG00000026204	Ptprn	145.961	0.477399	0.141141	3.38244	0.000718457	0.0105532	TRUE	UP
ENSMUSG00000049932	H2ax	537.543	0.304874	0.0903915	3.37282	0.000744036	0.0108333	TRUE	UP
ENSMUSG00000031004	Mki67	272.205	0.354248	0.105309	3.36389	0.000768517	0.0110871	TRUE	UP
ENSMUSG00000046318	Ccbe1	170.931	0.489402	0.145712	3.3587	0.000783102	0.0112588	TRUE	UP
ENSMUSG00000026343	Gpr39	425.826	0.319176	0.0950743	3.35712	0.000787599	0.0112976	TRUE	UP
ENSMUSG00000003779	Kif20a	213.038	0.43604	0.130077	3.35217	0.00080181	0.0114492	TRUE	UP
ENSMUSG00000005610	Eif4g2	5628.57	0.16616	0.0495802	3.35134	0.000804215	0.0114576	TRUE	UP
ENSMUSG00000027067	Ssrp1	1419.02	0.211504	0.0631731	3.34801	0.000813954	0.011557	TRUE	UP
ENSMUSG00000027423	Snx5	1886.57	0.18487	0.055287	3.34382	0.000826331	0.0117064	TRUE	UP
ENSMUSG00000004994	Ccdc130	196.165	0.404103	0.120863	3.34348	0.000827346	0.0117075	TRUE	UP
ENSMUSG00000067194	Eif1ax	2500.05	0.194391	0.0582633	3.33642	0.000848634	0.0119816	TRUE	UP
ENSMUSG00000057469	E2f6	94.6991	0.565977	0.169708	3.335	0.000852993	0.012003	TRUE	UP
ENSMUSG00000044147	Arf6	871.632	0.263657	0.0791191	3.33241	0.000860978	0.0120748	TRUE	UP
ENSMUSG00000030603	Psmc4	1917.96	0.264336	0.0794802	3.32581	0.000881613	0.0123093	TRUE	UP
ENSMUSG00000000126	Wnt9a	24.7005	1.1317	0.340363	3.32499	0.000884207	0.0123318	TRUE	UP
ENSMUSG00000049303	Syt12	98.872	0.608073	0.182993	3.32293	0.00089078	0.0123946	TRUE	UP
ENSMUSG00000039001	Rps21	8814.79	0.187643	0.0565738	3.31679	0.000910593	0.0126159	TRUE	UP
ENSMUSG00000034826	Nup54	196.652	0.405946	0.122515	3.31344	0.000921561	0.0127398	TRUE	UP
ENSMUSG00000026192	Atic	226.956	0.41514	0.125333	3.31231	0.000925301	0.0127635	TRUE	UP
ENSMUSG00000111828	D830035M03Rik	5.07747	3.29523	0.996534	3.30669	0.000944036	0.0130076	TRUE	UP
ENSMUSG00000034192	Lsm3	364.526	0.364178	0.110172	3.30554	0.000947937	0.0130471	TRUE	UP
ENSMUSG00000046179	E2f8	130.181	0.500168	0.151335	3.30504	0.000949628	0.0130561	TRUE	UP
ENSMUSG00000001864	Aif1l	483.521	0.352103	0.106601	3.30299	0.000956601	0.0131233	TRUE	UP
ENSMUSG00000034617	Mtrr	77.8926	0.652487	0.197599	3.30208	0.000959714	0.0131373	TRUE	UP
ENSMUSG00000029500	Pgam5	467.047	0.329024	0.0996624	3.30139	0.000962077	0.0131554	TRUE	UP
ENSMUSG00000020444	Guk1	731.209	0.249031	0.0754684	3.2998	0.000967528	0.0131832	TRUE	UP
ENSMUSG00000028179	Cth	312.938	0.358552	0.108653	3.29997	0.000966954	0.0131832	TRUE	UP
ENSMUSG00000031848	Lsm4	425.445	0.306029	0.0927377	3.29994	0.00096704	0.0131832	TRUE	UP
ENSMUSG00000071180	Smim15	746.024	0.280073	0.0849367	3.29743	0.000975746	0.0132701	TRUE	UP
ENSMUSG00000022557	Bop1	521.869	0.296617	0.0899849	3.2963	0.000979661	0.0132946	TRUE	UP
ENSMUSG00000025995	Wdr75	332.771	0.317657	0.0964446	3.29368	0.000988862	0.013393	TRUE	UP
ENSMUSG00000004264	Phb2	2758	0.213034	0.0646989	3.2927	0.000992293	0.0134226	TRUE	UP
ENSMUSG00000059895	Ptp4a3	250.775	0.47247	0.143632	3.28944	0.00100388	0.0135502	TRUE	UP
ENSMUSG00000035049	Rrp12	125.592	0.57762	0.175627	3.28891	0.00100577	0.0135611	TRUE	UP
ENSMUSG00000019837	Gtf3c6	280.978	0.34953	0.10638	3.28567	0.0010174	0.0136448	TRUE	UP
ENSMUSG00000060032	H2aj	944.744	0.221709	0.0674769	3.28571	0.00101726	0.0136448	TRUE	UP
ENSMUSG00000006705	Pknox1	211.532	0.392934	0.119619	3.28488	0.00102027	0.0136542	TRUE	UP
ENSMUSG00000028927	Padi2	148.539	0.5209	0.158649	3.28334	0.00102586	0.0137	TRUE	UP
ENSMUSG00000028779	Pef1	673.047	0.285795	0.0870811	3.28194	0.00103094	0.0137532	TRUE	UP
ENSMUSG00000062997	Rpl35	2518.62	0.212838	0.0649134	3.27879	0.00104252	0.0138929	TRUE	UP
ENSMUSG00000020075	Ddx21	599.806	0.261133	0.0796535	3.27836	0.00104411	0.0138994	TRUE	UP
ENSMUSG00000051223	Bzw1	1857.34	0.197566	0.0602691	3.27806	0.00104524	0.0138997	TRUE	UP
ENSMUSG00000038550	Ciart	6.0788	2.93789	0.898112	3.27118	0.00107099	0.0141822	TRUE	UP
ENSMUSG00000027091	Zc3h15	834.837	0.262783	0.0803535	3.27033	0.00107422	0.014195	TRUE	UP
ENSMUSG00000029610	Aimp2	513.517	0.333704	0.102033	3.27054	0.00107342	0.014195	TRUE	UP
ENSMUSG00000035754	Wdr18	727.336	0.26657	0.0815219	3.26991	0.00107581	0.0142011	TRUE	UP
ENSMUSG00000013089	Etv5	16.817	1.31062	0.401102	3.26754	0.00108485	0.0142756	TRUE	UP
ENSMUSG00000057388	Mrpl18	710.543	0.259257	0.0794329	3.26385	0.00109909	0.0144478	TRUE	UP
ENSMUSG00000020027	Socs2	652.847	0.281226	0.0862115	3.26204	0.00110612	0.0145099	TRUE	UP
ENSMUSG00000024608	Rps14	21340.9	0.179708	0.0550891	3.26213	0.00110579	0.0145099	TRUE	UP
ENSMUSG00000030088	Aldh1l1	228.262	0.37822	0.115987	3.26089	0.00111062	0.0145538	TRUE	UP
ENSMUSG00000028613	Lrp8	28.2928	1.1231	0.344576	3.25938	0.00111657	0.0146165	TRUE	UP
ENSMUSG00000039630	Hnrnpu	3355.18	0.180363	0.0553683	3.2575	0.00112397	0.0146827	TRUE	UP
ENSMUSG00000021958	Pinx1	183.736	0.42599	0.130842	3.25575	0.00113092	0.0147583	TRUE	UP
ENSMUSG00000043716	Rpl7	25710.9	0.168787	0.0519103	3.25152	0.00114792	0.014949	TRUE	UP
ENSMUSG00000025324	Atp10a	63.2872	0.777533	0.239187	3.25073	0.00115111	0.0149751	TRUE	UP
ENSMUSG00000027323	Rad51	111.691	0.537329	0.165316	3.25032	0.00115277	0.0149812	TRUE	UP
ENSMUSG00000034274	Thoc5	545.062	0.28374	0.0873185	3.24949	0.00115614	0.0150095	TRUE	UP
ENSMUSG00000007603	Dus3l	255.844	0.400108	0.123149	3.24897	0.00115826	0.0150201	TRUE	UP
ENSMUSG00000022451	Twf1	1270.28	0.277998	0.0859118	3.23586	0.00121278	0.015584	TRUE	UP
ENSMUSG00000107092	Gm7993	24.6135	1.20786	0.373499	3.23391	0.00122106	0.0156699	TRUE	UP
ENSMUSG00000029718	Pcolce	87.4376	0.60521	0.187341	3.23052	0.00123564	0.0157971	TRUE	UP
ENSMUSG00000067367	Lyar	290.236	0.331322	0.102571	3.23016	0.00123721	0.0158011	TRUE	UP
ENSMUSG00000027330	Cdc25b	44.9606	0.810395	0.251116	3.22718	0.00125019	0.0159507	TRUE	UP
ENSMUSG00000056201	Cfl1	7575.99	0.255035	0.0790679	3.22552	0.00125744	0.016027	TRUE	UP
ENSMUSG00000027699	Ect2	186.207	0.453795	0.140802	3.22293	0.00126887	0.0161563	TRUE	UP
ENSMUSG00000046223	Plaur	865.399	0.222497	0.0690435	3.22256	0.00127049	0.0161606	TRUE	UP
ENSMUSG00000022111	Uchl3	397.383	0.296078	0.0921859	3.21175	0.0013193	0.0166802	TRUE	UP
ENSMUSG00000021877	Arf4	4951.97	0.172435	0.0537064	3.21069	0.00132415	0.0167247	TRUE	UP
ENSMUSG00000040663	Clcf1	2431.36	0.194419	0.0606215	3.2071	0.00134082	0.0169183	TRUE	UP
ENSMUSG00000063235	Ptpmt1	606.638	0.253525	0.0791461	3.20326	0.00135883	0.0171112	TRUE	UP
ENSMUSG00000007415	Gatad1	1043.56	0.209656	0.0654782	3.20192	0.00136517	0.0171739	TRUE	UP
ENSMUSG00000042079	Hnrnpf	3911.85	0.156734	0.0490452	3.1957	0.00139494	0.0174615	TRUE	UP
ENSMUSG00000048922	Cdca2	81.7333	0.707258	0.221316	3.19569	0.00139498	0.0174615	TRUE	UP
ENSMUSG00000030842	Lamtor1	1974	0.217372	0.0682659	3.1842	0.00145155	0.0180436	TRUE	UP
ENSMUSG00000060373	Hnrnpc	1155.55	0.214133	0.0672547	3.18392	0.00145295	0.0180436	TRUE	UP
ENSMUSG00000027326	Knl1	37.3369	0.903311	0.284193	3.17851	0.00148035	0.018346	TRUE	UP
ENSMUSG00000028108	Ecm1	87.6262	0.592072	0.186322	3.17768	0.0014846	0.018346	TRUE	UP
ENSMUSG00000046402	Rbp1	4012.6	0.17534	0.0551745	3.17792	0.00148335	0.018346	TRUE	UP
ENSMUSG00000003099	Ppp5c	665.517	0.253251	0.0797079	3.17724	0.00148685	0.0183467	TRUE	UP
ENSMUSG00000072704	Smim10l1	1289.74	0.290951	0.0915913	3.17662	0.00149	0.018352	TRUE	UP
ENSMUSG00000021595	Nsun2	803.568	0.24464	0.0770645	3.17448	0.00150104	0.0184586	TRUE	UP
ENSMUSG00000029064	Gnb1	3134.44	0.153634	0.0484378	3.17177	0.00151512	0.0185891	TRUE	UP
ENSMUSG00000031954	Cfdp1	1048.54	0.211234	0.0666019	3.17159	0.00151609	0.0185891	TRUE	UP
ENSMUSG00000021270	Hsp90aa1	3603.49	0.177424	0.0559694	3.17002	0.00152428	0.018635	TRUE	UP
ENSMUSG00000027185	Nat10	285.768	0.374803	0.118251	3.16956	0.00152668	0.0186463	TRUE	UP
ENSMUSG00000027499	Pkia	163.628	0.461265	0.14558	3.16846	0.00153248	0.018699	TRUE	UP
ENSMUSG00000022698	Naa50	541.073	0.247019	0.0781063	3.16261	0.00156364	0.0189871	TRUE	UP
ENSMUSG00000032462	Pik3cb	259.73	0.342671	0.108347	3.16272	0.00156301	0.0189871	TRUE	UP
ENSMUSG00000006456	Rbm14	668.532	0.23567	0.0745715	3.16032	0.00157594	0.0190591	TRUE	UP
ENSMUSG00000017999	Ddx27	354.658	0.323077	0.10223	3.16029	0.0015761	0.0190591	TRUE	UP
ENSMUSG00000068039	Tcp1	2953.46	0.169763	0.053714	3.1605	0.00157501	0.0190591	TRUE	UP
ENSMUSG00000046434	Hnrnpa1	562.182	0.259366	0.0821156	3.15854	0.00158559	0.0191427	TRUE	UP
ENSMUSG00000030867	Plk1	152.182	0.472319	0.149728	3.15452	0.00160762	0.0193345	TRUE	UP
ENSMUSG00000034227	Foxj1	102.123	0.580818	0.184206	3.15309	0.0016155	0.0194107	TRUE	UP
ENSMUSG00000059796	Eif4a1	5083.51	0.175801	0.0558036	3.15036	0.00163069	0.0195193	TRUE	UP
ENSMUSG00000016503	Gtf3a	1252.62	0.211129	0.0671269	3.14522	0.00165961	0.0198082	TRUE	UP
ENSMUSG00000019942	Cdk1	319.571	0.306114	0.0973766	3.14361	0.00166876	0.0198798	TRUE	UP
ENSMUSG00000034320	Slc26a2	263.862	0.422579	0.134504	3.14176	0.00167937	0.0199683	TRUE	UP
ENSMUSG00000037544	Dlgap5	135.903	0.490795	0.156317	3.13974	0.00169099	0.0200497	TRUE	UP
ENSMUSG00000021018	Polr2h	283.033	0.338127	0.107838	3.1355	0.0017156	0.0203031	TRUE	UP
ENSMUSG00000037313	Tacc3	246.426	0.346748	0.110587	3.13552	0.00171547	0.0203031	TRUE	UP
ENSMUSG00000020173	Cobl	11.8858	1.63455	0.521939	3.13168	0.00173806	0.0204919	TRUE	UP
ENSMUSG00000032050	Rdx	1011.8	0.211221	0.0674878	3.12976	0.00174947	0.0206071	TRUE	UP
ENSMUSG00000041057	Wdr43	409.837	0.299742	0.0958523	3.12712	0.00176529	0.0207739	TRUE	UP
ENSMUSG00000060121	Gemin2	93.7562	0.564508	0.181074	3.11756	0.00182354	0.0213396	TRUE	UP
ENSMUSG00000001794	Capns1	2407.61	0.249818	0.0802511	3.11295	0.00185225	0.0215953	TRUE	UP
ENSMUSG00000037725	Ckap2	180.633	0.449514	0.144609	3.10848	0.00188051	0.021864	TRUE	UP
ENSMUSG00000021932	Rnaseh2b	360.32	0.385332	0.124	3.10751	0.00188669	0.0219156	TRUE	UP
ENSMUSG00000022710	Usp7	287.594	0.34517	0.111228	3.10327	0.00191392	0.0221909	TRUE	UP
ENSMUSG00000020288	Ahsa2	800.132	0.245135	0.0790573	3.10073	0.00193045	0.0223243	TRUE	UP
ENSMUSG00000028053	Ash1l	251.224	0.360871	0.116404	3.10016	0.00193418	0.0223243	TRUE	UP
ENSMUSG00000029467	Atp2a2	1661.74	0.192144	0.0619791	3.10014	0.0019343	0.0223243	TRUE	UP
ENSMUSG00000090000	Ier3ip1	357.179	0.297303	0.0958894	3.10048	0.00193207	0.0223243	TRUE	UP
ENSMUSG00000037465	Klf10	430.269	0.282371	0.0911904	3.0965	0.00195818	0.0225585	TRUE	UP
ENSMUSG00000029363	Rfc5	334.75	0.317233	0.102474	3.09573	0.00196327	0.0225965	TRUE	UP
ENSMUSG00000034880	Mrpl34	669.3	0.24133	0.0780118	3.0935	0.0019781	0.0227256	TRUE	UP
ENSMUSG00000038121	Fam210a	122.478	0.511625	0.16548	3.09176	0.00198975	0.0228177	TRUE	UP
ENSMUSG00000043131	Mob1a	1100.3	0.231623	0.0749429	3.09066	0.00199714	0.02284	TRUE	UP
ENSMUSG00000030888	Rrp8	265.462	0.337676	0.109315	3.08902	0.00200818	0.0229246	TRUE	UP
ENSMUSG00000093674	Rpl41	22151.4	0.140591	0.0455126	3.08905	0.00200797	0.0229246	TRUE	UP
ENSMUSG00000029686	Cul1	1221.07	0.204936	0.0664612	3.08354	0.00204554	0.0232877	TRUE	UP
ENSMUSG00000039470	Zdhhc2	171.208	0.418297	0.135736	3.0817	0.00205825	0.0233689	TRUE	UP
ENSMUSG00000020290	Xpo1	656.566	0.281679	0.0915157	3.07793	0.00208443	0.0236449	TRUE	UP
ENSMUSG00000032320	Rcn2	934.771	0.249515	0.0811326	3.0754	0.00210223	0.0238039	TRUE	UP
ENSMUSG00000074918	Inafm2	265.195	0.33393	0.108603	3.07477	0.00210663	0.0238108	TRUE	UP
ENSMUSG00000026112	Coa5	1034	0.244797	0.0796595	3.07304	0.00211891	0.0239066	TRUE	UP
ENSMUSG00000028452	Vcp	291.06	0.329028	0.107155	3.07059	0.00213637	0.0240605	TRUE	UP
ENSMUSG00000038398	Upf3a	79.6704	0.588235	0.1916	3.07012	0.00213969	0.0240763	TRUE	UP
ENSMUSG00000039741	Bahcc1	209.708	0.375874	0.122497	3.06843	0.00215184	0.0241745	TRUE	UP
ENSMUSG00000042305	Tmem183a	490.122	0.263233	0.0857964	3.06811	0.00215418	0.0241745	TRUE	UP
ENSMUSG00000028970	Abcb1b	13.4135	1.6879	0.550322	3.06711	0.00216137	0.024212	TRUE	UP
ENSMUSG00000039384	Dusp10	532.715	0.288072	0.0941444	3.05989	0.00221417	0.0246935	TRUE	UP
ENSMUSG00000007050	Lsm2	665.813	0.233911	0.0765619	3.05519	0.00224916	0.0248852	TRUE	UP
ENSMUSG00000032883	Acsl3	335.615	0.386857	0.126612	3.05545	0.00224724	0.0248852	TRUE	UP
ENSMUSG00000059834	Sclt1	42.3396	0.781517	0.255798	3.05521	0.00224905	0.0248852	TRUE	UP
ENSMUSG00000074457	S100a16	700.766	0.269335	0.0882562	3.05174	0.00227522	0.0251514	TRUE	UP
ENSMUSG00000001870	Ltbp1	214.251	0.376642	0.123569	3.04804	0.00230341	0.0254184	TRUE	UP
ENSMUSG00000026245	Farsb	757.647	0.269072	0.0885587	3.03835	0.00237881	0.0260674	TRUE	UP
ENSMUSG00000015714	Cers2	2060.67	0.189005	0.0622562	3.03593	0.00239796	0.0262411	TRUE	UP
ENSMUSG00000020706	Ftsj3	479.804	0.264777	0.0872924	3.03322	0.0024196	0.0263766	TRUE	UP
ENSMUSG00000021185	Dglucy	164.536	0.408325	0.13484	3.02821	0.00246003	0.0267017	TRUE	UP
ENSMUSG00000025511	Tspan4	1461.04	0.176039	0.0581304	3.02835	0.00245892	0.0267017	TRUE	UP
ENSMUSG00000060950	Trmt61a	83.3453	0.611118	0.202209	3.02221	0.00250937	0.0271201	TRUE	UP
ENSMUSG00000004849	Ap1s1	942.165	0.323791	0.10715	3.02186	0.0025123	0.0271286	TRUE	UP
ENSMUSG00000027823	Gmps	552.724	0.243206	0.080609	3.0171	0.00255202	0.0274867	TRUE	UP
ENSMUSG00000026127	Imp4	761.524	0.25572	0.0849543	3.01009	0.0026117	0.0280574	TRUE	UP
ENSMUSG00000018169	Mfng	5.42828	2.709	0.900247	3.00917	0.0026196	0.0281182	TRUE	UP
ENSMUSG00000039994	Timeless	91.23	0.554937	0.184502	3.00776	0.0026318	0.0282011	TRUE	UP
ENSMUSG00000018042	Cyb5r3	1515.95	0.227473	0.0756883	3.00539	0.0026524	0.0283253	TRUE	UP
ENSMUSG00000037062	Sh3glb1	2868.37	0.192703	0.064103	3.00614	0.00264588	0.0283253	TRUE	UP
ENSMUSG00000067787	Blcap	249.428	0.323439	0.107614	3.00555	0.00265104	0.0283253	TRUE	UP
ENSMUSG00000090553	Snrpe	1398.67	0.18711	0.0622543	3.00557	0.00265085	0.0283253	TRUE	UP
ENSMUSG00000016921	Srsf6	2059.72	0.202401	0.0674717	2.99979	0.00270164	0.0288267	TRUE	UP
ENSMUSG00000026683	Nuf2	34.0671	0.980002	0.326767	2.99909	0.00270791	0.0288691	TRUE	UP
ENSMUSG00000022048	Dpysl2	471.674	0.339762	0.113304	2.99867	0.00271159	0.0288795	TRUE	UP
ENSMUSG00000030760	Acer3	2127.02	0.194723	0.0650291	2.99439	0.0027499	0.029193	TRUE	UP
ENSMUSG00000056076	Eif3b	1274.01	0.220631	0.0736979	2.99372	0.00275597	0.0292328	TRUE	UP
ENSMUSG00000024613	Tcof1	426.951	0.281315	0.0940953	2.98969	0.00279263	0.0295718	TRUE	UP
ENSMUSG00000028495	Rps6	7686.06	0.181278	0.0606889	2.98701	0.00281717	0.029806	TRUE	UP
ENSMUSG00000067148	Polr1c	712.61	0.245149	0.0823414	2.97723	0.00290867	0.0305978	TRUE	UP
ENSMUSG00000002031	Ift46	904.081	0.239287	0.0803953	2.97639	0.00291668	0.0306532	TRUE	UP
ENSMUSG00000010048	Ifrd2	234.823	0.360858	0.121303	2.97484	0.00293137	0.0307818	TRUE	UP
ENSMUSG00000003062	Stard3nl	1155.54	0.210137	0.0707418	2.97048	0.00297333	0.0311511	TRUE	UP
ENSMUSG00000048039	Isg20l2	305.552	0.321583	0.108262	2.97042	0.00297397	0.0311511	TRUE	UP
ENSMUSG00000027787	Nmd3	259.948	0.334552	0.112688	2.96884	0.00298926	0.0312852	TRUE	UP
ENSMUSG00000029036	Atad3a	395.051	0.315871	0.106492	2.96615	0.00301552	0.0315077	TRUE	UP
ENSMUSG00000062619	2310039H08Rik	185.157	0.3994	0.134782	2.96329	0.00304369	0.0317229	TRUE	UP
ENSMUSG00000025917	Cops5	628.42	0.235518	0.0795027	2.96239	0.00305264	0.031774	TRUE	UP
ENSMUSG00000022463	Srebf2	1335.42	0.183057	0.0618645	2.959	0.00308642	0.0320356	TRUE	UP
ENSMUSG00000003438	Timm50	802.335	0.230667	0.0779761	2.95818	0.00309462	0.0320942	TRUE	UP
ENSMUSG00000000295	Hddc2	460.814	0.28109	0.0951281	2.95486	0.00312811	0.0323882	TRUE	UP
ENSMUSG00000030652	Coq7	169.022	0.41981	0.142113	2.95406	0.00313622	0.0324455	TRUE	UP
ENSMUSG00000046727	Cystm1	2999.28	0.190289	0.0645774	2.94668	0.00321209	0.0330263	TRUE	UP
ENSMUSG00000071172	Srsf3	1529.69	0.180888	0.061388	2.94663	0.00321254	0.0330263	TRUE	UP
ENSMUSG00000027193	Api5	789.641	0.226434	0.0768608	2.94602	0.00321889	0.0330291	TRUE	UP
ENSMUSG00000022890	Atp5j	1189.06	0.201347	0.0684048	2.94345	0.00324571	0.03325	TRUE	UP
ENSMUSG00000010554	Mettl16	241.554	0.384788	0.130843	2.94084	0.00327325	0.0334776	TRUE	UP
ENSMUSG00000028066	Pmf1	145.396	0.429801	0.146189	2.94004	0.00328172	0.0335098	TRUE	UP
ENSMUSG00000027804	Ppid	648.582	0.23119	0.0790374	2.92507	0.00344384	0.034882	TRUE	UP
ENSMUSG00000028788	Ptp4a2	1547.4	0.193437	0.0661464	2.92438	0.00345141	0.0349306	TRUE	UP
ENSMUSG00000025001	Hells	239.37	0.375311	0.128554	2.91948	0.00350621	0.0353998	TRUE	UP
ENSMUSG00000018858	Mrpl58	582.538	0.243333	0.0834509	2.91588	0.00354683	0.0356834	TRUE	UP
ENSMUSG00000028678	Kif2c	69.1242	0.667584	0.228959	2.91574	0.00354849	0.0356834	TRUE	UP
ENSMUSG00000044533	Rps2	3224.81	0.151622	0.0520166	2.91487	0.0035584	0.0357545	TRUE	UP
ENSMUSG00000097162	2310010J17Rik	39.5152	0.84205	0.28898	2.91387	0.00356978	0.0358403	TRUE	UP
ENSMUSG00000012443	Kif11	166.269	0.440313	0.151505	2.90627	0.00365771	0.0366062	TRUE	UP
ENSMUSG00000025993	Slc40a1	2025.63	0.183423	0.063119	2.90599	0.00366095	0.0366095	TRUE	UP
ENSMUSG00000063480	Snu13	681.456	0.233789	0.0805366	2.9029	0.0036973	0.0368851	TRUE	UP
ENSMUSG00000040028	Elavl1	2411.44	0.183568	0.0633247	2.89884	0.00374546	0.0372473	TRUE	UP
ENSMUSG00000022324	Matn2	100.111	0.521382	0.180134	2.89442	0.00379863	0.0376862	TRUE	UP
ENSMUSG00000035048	Anapc13	177.832	0.387073	0.134448	2.87897	0.00398971	0.0393343	TRUE	UP
ENSMUSG00000054455	Vapb	159.036	0.399561	0.138858	2.87747	0.00400876	0.0394294	TRUE	UP
ENSMUSG00000002768	Mea1	238.223	0.318715	0.110826	2.8758	0.00403004	0.0396077	TRUE	UP
ENSMUSG00000035704	Alg8	187.678	0.401112	0.139569	2.87392	0.00405411	0.0398132	TRUE	UP
ENSMUSG00000025290	Rps24	16254.7	0.159517	0.0555248	2.87289	0.0040673	0.0398494	TRUE	UP
ENSMUSG00000039901	Armh3	138.097	0.427348	0.148735	2.87322	0.00406311	0.0398494	TRUE	UP
ENSMUSG00000032026	Rexo2	597.522	0.247734	0.0863361	2.86942	0.00411229	0.0401963	TRUE	UP
ENSMUSG00000024914	Drap1	1419.51	0.195654	0.0681999	2.86883	0.00411999	0.040209	TRUE	UP
ENSMUSG00000059149	Mfsd4a	77.707	0.544509	0.18979	2.869	0.00411768	0.040209	TRUE	UP
ENSMUSG00000058503	Fam133b	201.964	0.370229	0.129072	2.8684	0.00412553	0.0402319	TRUE	UP
ENSMUSG00000026927	Entr1	45.3679	0.732006	0.255287	2.86739	0.00413871	0.0403118	TRUE	UP
ENSMUSG00000066551	Hmgb1	710.93	0.237754	0.0829788	2.86524	0.00416698	0.0405418	TRUE	UP
ENSMUSG00000026029	Casp8	356.543	0.331883	0.1159	2.86353	0.00418955	0.0406763	TRUE	UP
ENSMUSG00000064326	Siva1	647.994	0.250707	0.0875616	2.86321	0.00419374	0.0406763	TRUE	UP
ENSMUSG00000030505	Prmt3	641.267	0.230326	0.0804942	2.8614	0.00421776	0.0408149	TRUE	UP
ENSMUSG00000117648	Gm32282	7.11014	2.04481	0.714597	2.86149	0.00421651	0.0408149	TRUE	UP
ENSMUSG00000031701	Dnaja2	2612.59	0.159869	0.0559183	2.85897	0.00425018	0.0410164	TRUE	UP
ENSMUSG00000029147	Ppm1g	812.163	0.214439	0.0750656	2.85669	0.0042808	0.0412347	TRUE	UP
ENSMUSG00000027274	Mkks	136.244	0.414112	0.144978	2.85638	0.00428499	0.0412434	TRUE	UP
ENSMUSG00000005354	Txn2	1525	0.186572	0.0653673	2.85421	0.00431444	0.0414634	TRUE	UP
ENSMUSG00000020720	Psmd12	784.986	0.231451	0.0811146	2.85338	0.00432571	0.0415312	TRUE	UP
ENSMUSG00000023988	Bysl	280.76	0.303321	0.106409	2.85052	0.00436482	0.041788	TRUE	UP
ENSMUSG00000001622	Csn3	21.2694	1.22454	0.429686	2.84986	0.00437388	0.0418429	TRUE	UP
ENSMUSG00000020922	Lsm12	251.16	0.351166	0.123351	2.84688	0.00441503	0.0421724	TRUE	UP
ENSMUSG00000020359	Phykpl	293.432	0.311791	0.109562	2.84579	0.0044301	0.0422842	TRUE	UP
ENSMUSG00000002129	Sf3a1	676.405	0.234003	0.082332	2.84219	0.00448047	0.0426356	TRUE	UP
ENSMUSG00000063897	CAAA01118383.1	114.468	0.437687	0.15402	2.84175	0.00448668	0.0426624	TRUE	UP
ENSMUSG00000022052	Ppp2r2a	885.826	0.192865	0.0678893	2.84088	0.00449895	0.0427167	TRUE	UP
ENSMUSG00000029614	Rpl6	24655.8	0.161835	0.0569667	2.84086	0.00449917	0.0427167	TRUE	UP
ENSMUSG00000021287	Xrcc3	21.4891	1.18282	0.416826	2.83768	0.00454429	0.04308	TRUE	UP
ENSMUSG00000025403	Shmt2	934.503	0.251066	0.0885218	2.8362	0.00456534	0.0432164	TRUE	UP
ENSMUSG00000028525	Pde4b	44.9117	0.700329	0.246947	2.83595	0.00456898	0.0432164	TRUE	UP
ENSMUSG00000029447	Cct6a	2569.12	0.195083	0.0687842	2.83616	0.00456593	0.0432164	TRUE	UP
ENSMUSG00000005813	Metap1	649.832	0.262165	0.0925112	2.83388	0.00459872	0.0433809	TRUE	UP
ENSMUSG00000026662	Sephs1	174.606	0.364418	0.128596	2.83382	0.00459958	0.0433809	TRUE	UP
ENSMUSG00000029629	Phf14	469.995	0.265577	0.0937183	2.83377	0.00460017	0.0433809	TRUE	UP
ENSMUSG00000021243	Fcf1	230.656	0.321297	0.113505	2.8307	0.00464468	0.0437351	TRUE	UP
ENSMUSG00000079111	Kdelr2	524.384	0.233073	0.0823698	2.82959	0.00466072	0.0438205	TRUE	UP
ENSMUSG00000053110	Yap1	559.513	0.283387	0.100217	2.82772	0.00468802	0.0439786	TRUE	UP
ENSMUSG00000020534	Shmt1	559.374	0.227661	0.0805359	2.82683	0.00470119	0.0440693	TRUE	UP
ENSMUSG00000022960	Donson	75.3718	0.553616	0.195913	2.82583	0.0047158	0.0441733	TRUE	UP
ENSMUSG00000031913	Vps4a	235.264	0.332894	0.117883	2.82394	0.00474367	0.0443763	TRUE	UP
ENSMUSG00000022407	Adsl	622.805	0.24882	0.0881305	2.82331	0.00475302	0.0443992	TRUE	UP
ENSMUSG00000112433	Gm30122	6.80682	1.96466	0.695886	2.82324	0.00475403	0.0443992	TRUE	UP
ENSMUSG00000062981	Mrpl42	654.811	0.240448	0.0852284	2.82122	0.00478417	0.0446126	TRUE	UP
ENSMUSG00000029802	Abcg2	401.711	0.261799	0.0928451	2.81974	0.00480628	0.0446881	TRUE	UP
ENSMUSG00000033760	Rbm4b	310.704	0.293535	0.1041	2.81974	0.00480626	0.0446881	TRUE	UP
ENSMUSG00000033016	Nfatc1	377.307	0.297911	0.105668	2.81932	0.00481253	0.0447131	TRUE	UP
ENSMUSG00000001020	S100a4	18.2813	1.12005	0.397801	2.8156	0.00486855	0.045167	TRUE	UP
ENSMUSG00000044783	Hjurp	261.572	0.325058	0.115479	2.81487	0.00487973	0.045204	TRUE	UP
ENSMUSG00000020803	Txndc17	4220.39	0.134058	0.0476642	2.81255	0.00491502	0.0454974	TRUE	UP
ENSMUSG00000047428	Dlk2	189.925	0.396401	0.141144	2.8085	0.00497734	0.045954	TRUE	UP
ENSMUSG00000020330	Hmmr	96.6969	0.522643	0.186159	2.80751	0.00499267	0.0460467	TRUE	UP
ENSMUSG00000035683	Melk	85.333	0.512141	0.18249	2.8064	0.00500981	0.0461532	TRUE	UP
ENSMUSG00000016984	Etaa1	93.2329	0.484777	0.172875	2.80421	0.00504406	0.0463847	TRUE	UP
ENSMUSG00000032480	Dhx30	471.704	0.262882	0.0937763	2.80328	0.00505851	0.0464731	TRUE	UP
ENSMUSG00000041859	Mcm3	436.042	0.262825	0.0937617	2.80312	0.00506106	0.0464731	TRUE	UP
ENSMUSG00000021546	Hnrnpk	4179.58	0.18443	0.0659319	2.79728	0.00515345	0.0471152	TRUE	UP
ENSMUSG00000014859	E2f4	720.27	0.229779	0.0821532	2.79696	0.00515864	0.0471283	TRUE	UP
ENSMUSG00000025507	Pidd1	122.413	0.463742	0.165895	2.79539	0.00518371	0.047323	TRUE	UP
ENSMUSG00000035198	Tubg1	446.566	0.249104	0.0891358	2.79466	0.00519542	0.0473268	TRUE	UP
ENSMUSG00000046707	Csnk2a2	691.873	0.224309	0.0802603	2.79477	0.00519367	0.0473268	TRUE	UP
ENSMUSG00000074182	Znhit6	233.315	0.343491	0.122909	2.79469	0.005195	0.0473268	TRUE	UP
ENSMUSG00000030751	Psma1	987.646	0.187665	0.0672087	2.79227	0.00523405	0.0475067	TRUE	UP
ENSMUSG00000062937	Mtap	1124.12	0.20565	0.0736495	2.79228	0.00523386	0.0475067	TRUE	UP
ENSMUSG00000024556	Me2	202.659	0.368225	0.131993	2.78972	0.00527531	0.0478122	TRUE	UP
ENSMUSG00000030435	U2af2	124.378	0.487548	0.174824	2.78878	0.00529064	0.0478822	TRUE	UP
ENSMUSG00000051234	Rnf7	1153.11	0.200667	0.0719526	2.78888	0.00528908	0.0478822	TRUE	UP
ENSMUSG00000015217	Hmgb3	680.241	0.25844	0.0926882	2.78827	0.00529905	0.0479238	TRUE	UP
ENSMUSG00000031546	Gins4	160.637	0.412095	0.147925	2.78583	0.00533906	0.0482138	TRUE	UP
ENSMUSG00000040824	Snrpd2	925.758	0.203728	0.0732045	2.783	0.00538594	0.0485004	TRUE	UP
ENSMUSG00000018697	Aatf	215.962	0.388865	0.139855	2.78049	0.00542762	0.0487362	TRUE	UP
ENSMUSG00000022265	Ank	1031.13	0.185839	0.0668459	2.78011	0.00543405	0.0487591	TRUE	UP
ENSMUSG00000047230	Cldn2	1066.02	0.214774	0.0772807	2.77915	0.0054502	0.0488692	TRUE	UP
ENSMUSG00000062647	Rpl7a	19125.4	0.124043	0.0446438	2.77849	0.00546115	0.0488977	TRUE	UP
ENSMUSG00000016559	H3f3b	11780.7	0.129947	0.0468857	2.77158	0.00557848	0.0497358	TRUE	UP
ENSMUSG00000061360	Phf5a	850.905	0.213855	0.0771509	2.7719	0.00557295	0.0497358	TRUE	UP
ENSMUSG00000015656	Hspa8	7263.76	0.136071	0.0491399	2.76905	0.00562207	0.0500182	TRUE	UP
ENSMUSG00000021807	Rtraf	2675.63	0.164594	0.059619	2.76077	0.0057666	0.0510872	TRUE	UP
ENSMUSG00000071653	1810009A15Rik	21.9656	0.992547	0.359631	2.75991	0.0057818	0.0511859	TRUE	UP
ENSMUSG00000003604	Aven	109.016	0.473945	0.171756	2.75941	0.00579056	0.0512273	TRUE	UP
ENSMUSG00000056228	Cars2	96.8498	0.532376	0.192966	2.75892	0.00579928	0.0512534	TRUE	UP
ENSMUSG00000062867	Impdh2	1838.69	0.255912	0.0927625	2.75879	0.00580166	0.0512534	TRUE	UP
ENSMUSG00000045854	Lyrm2	130.295	0.429992	0.15592	2.75777	0.00581977	0.0513773	TRUE	UP
ENSMUSG00000103711	Tstd1	12.517	1.43811	0.521686	2.75667	0.00583937	0.0515142	TRUE	UP
ENSMUSG00000052698	Tln2	51.4109	0.642123	0.233047	2.75534	0.00586319	0.0516841	TRUE	UP
ENSMUSG00000075254	Heg1	156.326	0.377984	0.137243	2.75412	0.00588495	0.0517711	TRUE	UP
ENSMUSG00000095567	Noc2l	587.122	0.227193	0.0825559	2.75199	0.00592342	0.0520731	TRUE	UP
ENSMUSG00000086468	Etaa1os	4.85742	2.24596	0.816455	2.75086	0.00594382	0.0521795	TRUE	UP
ENSMUSG00000003346	Abhd17a	945.489	0.220112	0.080071	2.74896	0.00597839	0.0523355	TRUE	UP
ENSMUSG00000015880	Ncapg	54.6079	0.631246	0.229642	2.74883	0.00598085	0.0523355	TRUE	UP
ENSMUSG00000028034	Fubp1	1141.43	0.224364	0.0816375	2.74829	0.0059907	0.0523355	TRUE	UP
ENSMUSG00000037572	Wdhd1	64.5284	0.575895	0.209491	2.74902	0.0059774	0.0523355	TRUE	UP
ENSMUSG00000045948	Mrps12	851.752	0.201638	0.0733406	2.74934	0.00597155	0.0523355	TRUE	UP
ENSMUSG00000017428	Psmd11	844.295	0.232965	0.0848129	2.74681	0.00601773	0.052535	TRUE	UP
ENSMUSG00000026196	Bard1	36.4212	0.75646	0.275464	2.74614	0.00603018	0.0525374	TRUE	UP
ENSMUSG00000038279	Nop2	660.42	0.219294	0.0798692	2.74566	0.00603887	0.0525374	TRUE	UP
ENSMUSG00000096740	Lbhd1	80.2353	0.541059	0.197034	2.74601	0.00603245	0.0525374	TRUE	UP
ENSMUSG00000022676	Snai2	255.17	0.331756	0.120878	2.74455	0.00605932	0.0526788	TRUE	UP
ENSMUSG00000002319	Ipo4	440.112	0.283152	0.103384	2.73884	0.00616556	0.0535654	TRUE	UP
ENSMUSG00000062580	Timm17a	624.618	0.245934	0.0898296	2.73778	0.00618546	0.0537013	TRUE	UP
ENSMUSG00000011884	Gltp	785.76	0.229475	0.0839652	2.73298	0.00627642	0.0543409	TRUE	UP
ENSMUSG00000043421	Hilpda	123.43	0.471104	0.172427	2.73219	0.00629149	0.0544339	TRUE	UP
ENSMUSG00000008450	Nutf2	65.0903	0.650614	0.238193	2.73146	0.00630548	0.05448	TRUE	UP
ENSMUSG00000031403	Dkc1	361.491	0.256179	0.093854	2.72955	0.00634204	0.0546312	TRUE	UP
ENSMUSG00000039347	Atp6v0e2	138.215	0.495163	0.181447	2.72896	0.00635338	0.0546312	TRUE	UP
ENSMUSG00000075012	Fjx1	454.891	0.299096	0.109576	2.72959	0.00634137	0.0546312	TRUE	UP
ENSMUSG00000039065	Atpsckmt	312.785	0.286352	0.105137	2.7236	0.00645751	0.0553753	TRUE	UP
ENSMUSG00000035778	Ggta1	442.844	0.235128	0.0863662	2.72245	0.00647995	0.0555092	TRUE	UP
ENSMUSG00000026035	Ppil3	597.857	0.226178	0.0831473	2.7202	0.00652418	0.0557569	TRUE	UP
ENSMUSG00000039263	Npepl1	529.189	0.213411	0.0785743	2.71604	0.00660686	0.0563487	TRUE	UP
ENSMUSG00000017404	Rpl19	19878.6	0.201324	0.0742201	2.71252	0.00667738	0.0568667	TRUE	UP
ENSMUSG00000062929	Cfl2	1460.97	0.17251	0.063602	2.71233	0.00668116	0.0568667	TRUE	UP
ENSMUSG00000039033	Tasp1	63.2321	0.590373	0.217782	2.71084	0.00671132	0.0570462	TRUE	UP
ENSMUSG00000026728	Vim	15891.4	0.136594	0.0504627	2.70683	0.006793	0.0576169	TRUE	UP
ENSMUSG00000069844	Sco1	53.7681	0.608708	0.225178	2.70323	0.00686701	0.058173	TRUE	UP
ENSMUSG00000047407	Tgif1	1356.93	0.200565	0.0742327	2.70184	0.00689565	0.0583763	TRUE	UP
ENSMUSG00000052997	Uba2	1232.18	0.175237	0.0649451	2.69823	0.00697086	0.0589535	TRUE	UP
ENSMUSG00000038366	Lasp1	8612.51	0.164553	0.061002	2.6975	0.00698629	0.0589849	TRUE	UP
ENSMUSG00000037466	Tedc1	60.0709	0.575979	0.213702	2.69524	0.00703378	0.0591873	TRUE	UP
ENSMUSG00000022598	Psca	140.306	0.387636	0.143843	2.69486	0.00704192	0.0592161	TRUE	UP
ENSMUSG00000037071	Scd1	141.861	0.408455	0.151809	2.69058	0.00713274	0.0598598	TRUE	UP
ENSMUSG00000022554	Hgh1	289.049	0.317063	0.117865	2.69004	0.00714424	0.0599164	TRUE	UP
ENSMUSG00000037278	Tmem97	160.337	0.375319	0.139547	2.68955	0.00715485	0.0599653	TRUE	UP
ENSMUSG00000020328	Nudcd2	1737.92	0.160469	0.0597044	2.68772	0.00719422	0.0602151	TRUE	UP
ENSMUSG00000001416	Cct3	4425.18	0.143081	0.0532793	2.6855	0.00724214	0.0605356	TRUE	UP
ENSMUSG00000024799	Tm7sf2	393.394	0.265533	0.0990963	2.67955	0.00737214	0.0615405	TRUE	UP
ENSMUSG00000020392	Cdkn2aipnl	1477.29	0.195014	0.0728887	2.6755	0.00746183	0.0620832	TRUE	UP
ENSMUSG00000032803	Cdv3	450.864	0.2777	0.103863	2.67372	0.0075014	0.0622654	TRUE	UP
ENSMUSG00000060579	Fhit	18.7586	0.996578	0.373214	2.67026	0.00757922	0.0627693	TRUE	UP
ENSMUSG00000053289	Ddx10	234.401	0.324788	0.121685	2.66909	0.00760575	0.0628236	TRUE	UP
ENSMUSG00000058173	Smco4	49.8444	0.682548	0.255712	2.6692	0.00760314	0.0628236	TRUE	UP
ENSMUSG00000033845	Mrpl15	1417.69	0.158953	0.0595774	2.66801	0.00763021	0.0629843	TRUE	UP
ENSMUSG00000027782	Kpna4	677.415	0.212014	0.0794757	2.66766	0.00763824	0.0630092	TRUE	UP
ENSMUSG00000056612	Ppp1r14b	6499.53	0.182713	0.0685495	2.66541	0.00768942	0.0633069	TRUE	UP
ENSMUSG00000027466	Rbck1	795.155	0.195635	0.0735515	2.65983	0.00781792	0.0642125	TRUE	UP
ENSMUSG00000003429	Rps11	24559	0.116556	0.0438482	2.65818	0.00785644	0.0644128	TRUE	UP
ENSMUSG00000035152	Ap2b1	297.915	0.267729	0.100729	2.65793	0.00786222	0.0644128	TRUE	UP
ENSMUSG00000117621	Hspe1-rs1	625.263	0.221291	0.0833085	2.65629	0.00790058	0.0646225	TRUE	UP
ENSMUSG00000040463	Mybbp1a	1025.93	0.205813	0.0775426	2.65419	0.00794989	0.0649835	TRUE	UP
ENSMUSG00000025019	Lcor	172.076	0.375255	0.141455	2.65282	0.00798235	0.0650419	TRUE	UP
ENSMUSG00000027080	Med19	378.191	0.259606	0.0978505	2.65309	0.0079758	0.0650419	TRUE	UP
ENSMUSG00000093565	Rab26os	7.89862	1.65007	0.621888	2.65333	0.00797029	0.0650419	TRUE	UP
ENSMUSG00000021427	Ssr1	1050.4	0.187177	0.0706506	2.64934	0.00806502	0.0655837	TRUE	UP
ENSMUSG00000025981	Coq10b	334.937	0.268395	0.10133	2.64871	0.00807997	0.0656209	TRUE	UP
ENSMUSG00000020048	Hsp90b1	3191.39	0.155055	0.058566	2.64753	0.00810826	0.0658077	TRUE	UP
ENSMUSG00000043091	Tuba1c	864.618	0.2018	0.0762386	2.64695	0.0081222	0.0658783	TRUE	UP
ENSMUSG00000047613	A430005L14Rik	118.445	0.394688	0.149372	2.64232	0.00823404	0.0666994	TRUE	UP
ENSMUSG00000079559	Colca2	15.9653	1.28205	0.485286	2.64185	0.00824539	0.0667484	TRUE	UP
ENSMUSG00000047728	Ly6g2	87.0203	0.515968	0.195575	2.63821	0.00833443	0.0673392	TRUE	UP
ENSMUSG00000026374	Tsn	1387.75	0.169896	0.0644061	2.63789	0.0083424	0.0673603	TRUE	UP
ENSMUSG00000040410	Fbxl4	296.152	0.283244	0.107418	2.63683	0.00836847	0.0675275	TRUE	UP
ENSMUSG00000001518	Itfg2	128.237	0.399678	0.151722	2.63428	0.00843157	0.0678625	TRUE	UP
ENSMUSG00000024563	Smad2	325.245	0.263818	0.100192	2.63311	0.0084606	0.0680526	TRUE	UP
ENSMUSG00000057278	Snrpg	1619.02	0.180986	0.0687438	2.63276	0.00846929	0.068079	TRUE	UP
ENSMUSG00000020869	Lrrc59	1474.88	0.182845	0.0695373	2.62946	0.00855215	0.0685703	TRUE	UP
ENSMUSG00000028990	Lzic	81.6763	0.495818	0.188532	2.62989	0.00854133	0.0685703	TRUE	UP
ENSMUSG00000029922	Mkrn1	683.576	0.203998	0.0775818	2.62945	0.00855221	0.0685703	TRUE	UP
ENSMUSG00000016319	Slc25a5	14248.1	0.141468	0.0538327	2.62792	0.0085908	0.0688359	TRUE	UP
ENSMUSG00000008333	Snrpb2	594.918	0.213974	0.0814346	2.62755	0.00860016	0.068867	TRUE	UP
ENSMUSG00000026955	Sapcd2	86.0056	0.504652	0.192148	2.62637	0.00863001	0.0689743	TRUE	UP
ENSMUSG00000047879	Usp14	1107.9	0.179937	0.0685087	2.62648	0.00862726	0.0689743	TRUE	UP
ENSMUSG00000028964	Park7	704.187	0.197743	0.0753414	2.62463	0.00867436	0.069153	TRUE	UP
ENSMUSG00000040084	Bub1b	82.8584	0.506638	0.192985	2.62527	0.00865805	0.069153	TRUE	UP
ENSMUSG00000060147	Serpinb6a	5342.7	0.200832	0.076507	2.62502	0.00866439	0.069153	TRUE	UP
ENSMUSG00000038305	Spats2l	193.17	0.324797	0.123786	2.62385	0.00869422	0.0692236	TRUE	UP
ENSMUSG00000001707	Eef1e1	554.762	0.231758	0.0883826	2.62222	0.00873595	0.0693802	TRUE	UP
ENSMUSG00000005667	Mthfd2	1305.23	0.203011	0.0776013	2.61608	0.00889465	0.0704627	TRUE	UP
ENSMUSG00000074479	Rtraf-ps	195.794	0.331994	0.126928	2.61561	0.00890682	0.0704749	TRUE	UP
ENSMUSG00000002602	Axl	6507.14	0.146086	0.0558807	2.61425	0.00894232	0.0706623	TRUE	UP
ENSMUSG00000047676	Rpsa-ps10	24.7646	0.881494	0.337223	2.61398	0.00894934	0.0706734	TRUE	UP
ENSMUSG00000030682	Cdipt	1102.56	0.187348	0.0717435	2.61136	0.00901819	0.0711724	TRUE	UP
ENSMUSG00000001228	Uhrf1	423.683	0.235236	0.0901721	2.60874	0.00908759	0.0715068	TRUE	UP
ENSMUSG00000038965	Ube2l3	906.97	0.179894	0.0689594	2.60869	0.00908899	0.0715068	TRUE	UP
ENSMUSG00000027456	Sdcbp2	12.3134	1.39286	0.534658	2.60515	0.00918341	0.0721594	TRUE	UP
ENSMUSG00000060568	Fam78b	18.2144	1.04455	0.401551	2.6013	0.00928714	0.0727473	TRUE	UP
ENSMUSG00000037960	Card19	1132.71	0.195618	0.0753065	2.59762	0.0093871	0.0734389	TRUE	UP
ENSMUSG00000051185	Fam174a	363.142	0.254783	0.0981051	2.59704	0.00940306	0.0734723	TRUE	UP
ENSMUSG00000022678	Nde1	312.001	0.296351	0.1142	2.59501	0.00945888	0.0738168	TRUE	UP
ENSMUSG00000079614	Seh1l	485.9	0.232466	0.0898051	2.58856	0.00963773	0.07498	TRUE	UP
ENSMUSG00000021048	Mthfd1	308.306	0.284558	0.109991	2.5871	0.00967865	0.0751125	TRUE	UP
ENSMUSG00000037103	Dcaf15	123.748	0.426429	0.164915	2.58576	0.00971654	0.0753601	TRUE	UP
ENSMUSG00000020248	Nfyb	410.094	0.228022	0.088341	2.58115	0.00984705	0.0760909	TRUE	UP
ENSMUSG00000075701	Selenos	922.648	0.181451	0.0702963	2.58124	0.00984467	0.0760909	TRUE	UP
ENSMUSG00000024056	Ndc80	56.9285	0.601111	0.232983	2.58006	0.00987833	0.0762389	TRUE	UP
ENSMUSG00000024346	Pfdn1	656.81	0.247484	0.0959325	2.57978	0.00988645	0.0762548	TRUE	UP
ENSMUSG00000039748	Exo1	82.1643	0.594227	0.230458	2.57846	0.00992408	0.0763578	TRUE	UP
ENSMUSG00000040112	Mrps35	1794.82	0.144896	0.0561926	2.57856	0.0099213	0.0763578	TRUE	UP
ENSMUSG00000101496	Gm8885	31.1062	0.759978	0.294726	2.57859	0.00992051	0.0763578	TRUE	UP
ENSMUSG00000041959	S100a10	5864.11	0.138484	0.0537236	2.57771	0.00994586	0.0764786	TRUE	UP
ENSMUSG00000051695	Pcbp1	11492.5	0.123878	0.0480999	2.57543	0.0100115	0.0768892	TRUE	UP
ENSMUSG00000018362	Kpna2	162.151	0.412349	0.16032	2.57204	0.0101101	0.0774102	TRUE	UP
ENSMUSG00000026174	Cnot9	219.282	0.31488	0.12246	2.57128	0.0101323	0.0774353	TRUE	UP
ENSMUSG00000027496	Aurka	86.7231	0.464582	0.180695	2.57109	0.010138	0.0774353	TRUE	UP
ENSMUSG00000011257	Pabpc4	728.731	0.203699	0.0792815	2.56931	0.01019	0.0775972	TRUE	UP
ENSMUSG00000015652	Steap1	460.214	0.238186	0.092702	2.56937	0.0101883	0.0775972	TRUE	UP
ENSMUSG00000028383	Hsdl2	272.741	0.299314	0.116468	2.56993	0.0101719	0.0775972	TRUE	UP
ENSMUSG00000032899	Styk1	37.9251	0.772396	0.300607	2.56945	0.0101859	0.0775972	TRUE	UP
ENSMUSG00000029999	Tgfa	480.11	0.231495	0.0901556	2.56773	0.0102367	0.0778872	TRUE	UP
ENSMUSG00000024883	Rin1	542.371	0.234923	0.0915581	2.56584	0.0102927	0.0780527	TRUE	UP
ENSMUSG00000043702	Pde12	266.988	0.268571	0.104672	2.56582	0.0102932	0.0780527	TRUE	UP
ENSMUSG00000031226	Pbdc1	391.582	0.23165	0.0902989	2.56537	0.0103067	0.0781075	TRUE	UP
ENSMUSG00000020708	Psmc5	989.667	0.191628	0.0748624	2.55973	0.0104753	0.0791944	TRUE	UP
ENSMUSG00000013415	Igf2bp1	376.7	0.247263	0.0966554	2.55819	0.0105219	0.0794991	TRUE	UP
ENSMUSG00000090862	Rps13	3122.25	0.181674	0.0710444	2.55719	0.0105521	0.0796788	TRUE	UP
ENSMUSG00000014498	Ankrd52	11.6744	1.21982	0.477347	2.55542	0.0106061	0.0798796	TRUE	UP
ENSMUSG00000026499	Acbd3	263.761	0.292862	0.114598	2.55556	0.0106016	0.0798796	TRUE	UP
ENSMUSG00000042386	Tex13b	170.594	0.439918	0.172339	2.55263	0.0106913	0.0802564	TRUE	UP
ENSMUSG00000035828	Pim3	819.497	0.188023	0.073705	2.55101	0.010741	0.0805253	TRUE	UP
ENSMUSG00000021282	Eif5	1050.96	0.180813	0.0709127	2.54979	0.0107788	0.0807125	TRUE	UP
ENSMUSG00000017697	Ada	15.6644	1.07031	0.419874	2.54911	0.0107997	0.0807253	TRUE	UP
ENSMUSG00000026994	Galnt3	110.212	0.486807	0.190947	2.54943	0.0107899	0.0807253	TRUE	UP
ENSMUSG00000024118	Tedc2	93.0014	0.453018	0.177799	2.54793	0.0108364	0.0809036	TRUE	UP
ENSMUSG00000065990	Aurkaip1	684.89	0.279179	0.10967	2.54563	0.010908	0.0812593	TRUE	UP
ENSMUSG00000029621	Arpc1a	1585.13	0.154899	0.0608679	2.54485	0.0109326	0.0813319	TRUE	UP
ENSMUSG00000030127	Cops7a	887.708	0.175786	0.0690865	2.54443	0.0109456	0.0813806	TRUE	UP
ENSMUSG00000100865	Gm9320	4.39845	2.15114	0.846012	2.54269	0.0110004	0.0815946	TRUE	UP
ENSMUSG00000025134	Alyref	226	0.405226	0.159394	2.54229	0.0110128	0.0816385	TRUE	UP
ENSMUSG00000041189	Chrnb1	134.373	0.447171	0.175985	2.54096	0.0110548	0.0817578	TRUE	UP
ENSMUSG00000043987	Cep164	335.947	0.259963	0.102349	2.53997	0.0110862	0.0819416	TRUE	UP
ENSMUSG00000038383	Pigu	245.642	0.291646	0.114852	2.53932	0.0111069	0.0820461	TRUE	UP
ENSMUSG00000027404	Snrpb	2938.87	0.136289	0.0536987	2.53804	0.0111476	0.0822018	TRUE	UP
ENSMUSG00000001576	Ergic1	831.693	0.221232	0.087193	2.53726	0.0111723	0.0823358	TRUE	UP
ENSMUSG00000015176	Nolc1	1285.16	0.17744	0.0699917	2.53515	0.0112398	0.0827362	TRUE	UP
ENSMUSG00000033047	Eif3l	3401.83	0.138762	0.0547326	2.53528	0.0112358	0.0827362	TRUE	UP
ENSMUSG00000029577	Ube3b	855.613	0.205108	0.0809373	2.53416	0.0112718	0.0828537	TRUE	UP
ENSMUSG00000031918	Mtmr2	305.672	0.265376	0.104718	2.5342	0.0112704	0.0828537	TRUE	UP
ENSMUSG00000040385	Ppp1ca	6398.47	0.11291	0.0445574	2.53404	0.0112755	0.0828537	TRUE	UP
ENSMUSG00000022607	Ptk2	674.253	0.194545	0.0768941	2.53004	0.011405	0.0836104	TRUE	UP
ENSMUSG00000050213	Snip1	215.169	0.301685	0.119257	2.5297	0.0114159	0.083641	TRUE	UP
ENSMUSG00000031095	Cul4b	626.499	0.215464	0.0851834	2.52942	0.0114252	0.0836609	TRUE	UP
ENSMUSG00000036501	Fam13b	55.0413	0.56875	0.225051	2.52721	0.0114974	0.0841401	TRUE	UP
ENSMUSG00000030598	Fbxo17	105.687	0.446033	0.176562	2.52621	0.0115301	0.0843307	TRUE	UP
ENSMUSG00000023915	Tnfrsf21	508.199	0.207834	0.0824061	2.52207	0.0116667	0.0852098	TRUE	UP
ENSMUSG00000030007	Cct7	5608.59	0.11293	0.0447788	2.52195	0.0116706	0.0852098	TRUE	UP
ENSMUSG00000022234	Cct5	4337.34	0.148652	0.0590933	2.51554	0.0118851	0.0865744	TRUE	UP
ENSMUSG00000024993	Fam45a	525.627	0.252473	0.10039	2.51491	0.0119062	0.0866785	TRUE	UP
ENSMUSG00000038712	Mindy1	1036.66	0.198921	0.079208	2.51138	0.012026	0.0873483	TRUE	UP
ENSMUSG00000040945	Rcc2	1349.58	0.155884	0.0621287	2.50905	0.0121057	0.0878255	TRUE	UP
ENSMUSG00000030753	Thap12	787.011	0.206416	0.0822828	2.50862	0.0121204	0.0878815	TRUE	UP
ENSMUSG00000030275	Etnk1	533.228	0.227326	0.0906303	2.50828	0.0121322	0.0879163	TRUE	UP
ENSMUSG00000027203	Dut	722.337	0.194831	0.0777001	2.50747	0.0121599	0.0880157	TRUE	UP
ENSMUSG00000001134	Uxt	139.376	0.375185	0.149719	2.50592	0.0122132	0.088199	TRUE	UP
ENSMUSG00000014504	Srp19	891.944	0.171756	0.0685365	2.50605	0.012209	0.088199	TRUE	UP
ENSMUSG00000021660	Btf3	900.209	0.225734	0.0900799	2.50593	0.0122129	0.088199	TRUE	UP
ENSMUSG00000036241	Ube2r2	1124.11	0.163526	0.0652406	2.5065	0.0121934	0.088199	TRUE	UP
ENSMUSG00000001285	Myg1	398.814	0.23513	0.09388	2.50458	0.0122596	0.0883931	TRUE	UP
ENSMUSG00000079259	Trim71	9.87545	1.40543	0.561249	2.50411	0.012276	0.0884488	TRUE	UP
ENSMUSG00000058290	Espl1	100.949	0.448227	0.179094	2.50275	0.0123233	0.0887389	TRUE	UP
ENSMUSG00000042015	Wdr41	211.911	0.296043	0.118426	2.49982	0.0124258	0.0893748	TRUE	UP
ENSMUSG00000020929	Eftud2	1099.16	0.167663	0.0670869	2.49919	0.0124478	0.0894307	TRUE	UP
ENSMUSG00000031827	Cotl1	687.66	0.471858	0.188906	2.49785	0.012495	0.0897187	TRUE	UP
ENSMUSG00000055322	Tns1	838.966	0.201257	0.0806471	2.49553	0.0125769	0.0902551	TRUE	UP
ENSMUSG00000028357	Kif12	106.396	0.439756	0.176429	2.49254	0.0126832	0.0909145	TRUE	UP
ENSMUSG00000093904	Tomm20	1215.43	0.169265	0.067981	2.48988	0.0127786	0.0913898	TRUE	UP
ENSMUSG00000059363	Fxn	393.345	0.247139	0.0992688	2.4896	0.0127888	0.0914109	TRUE	UP
ENSMUSG00000005233	Spc25	94.3499	0.454505	0.182634	2.48861	0.0128244	0.0915629	TRUE	UP
ENSMUSG00000006333	Rps9	29620.5	0.123864	0.0497726	2.4886	0.0128246	0.0915629	TRUE	UP
ENSMUSG00000007659	Bcl2l1	1233.14	0.173271	0.0696599	2.48739	0.0128686	0.0917727	TRUE	UP
ENSMUSG00000049957	Ccdc137	239.019	0.287827	0.115851	2.48445	0.0129751	0.0924272	TRUE	UP
ENSMUSG00000073676	Hspe1	2737.03	0.135014	0.0543988	2.48192	0.0130675	0.0928754	TRUE	UP
ENSMUSG00000019943	Atp2b1	217.004	0.304077	0.122647	2.47928	0.0131646	0.0934598	TRUE	UP
ENSMUSG00000029014	Dnajc2	568.478	0.216991	0.0875806	2.47762	0.0132263	0.0937391	TRUE	UP
ENSMUSG00000037933	Bicd2	320.031	0.275656	0.111294	2.47683	0.0132556	0.093815	TRUE	UP
ENSMUSG00000059554	Ccdc28a	147.393	0.333764	0.134976	2.47276	0.0134075	0.0945971	TRUE	UP
ENSMUSG00000020849	Ywhae	5532.58	0.140802	0.0569479	2.47247	0.0134183	0.09462	TRUE	UP
ENSMUSG00000086350	B230369F24Rik	6.09641	1.73831	0.70314	2.47221	0.0134279	0.094635	TRUE	UP
ENSMUSG00000026799	Med27	180.515	0.320493	0.129686	2.47129	0.0134627	0.094827	TRUE	UP
ENSMUSG00000030204	Ddx47	229.593	0.39575	0.160552	2.46494	0.0137036	0.0962007	TRUE	UP
ENSMUSG00000052837	Junb	2387.42	0.145791	0.0591633	2.46421	0.0137314	0.0962345	TRUE	UP
ENSMUSG00000026274	Pask	68.5805	0.524557	0.212901	2.46385	0.0137453	0.0962782	TRUE	UP
ENSMUSG00000001424	Snd1	301.782	0.30601	0.124261	2.46264	0.0137919	0.0963963	TRUE	UP
ENSMUSG00000031262	Cenpi	47.046	0.625591	0.254035	2.46262	0.0137928	0.0963963	TRUE	UP
ENSMUSG00000071072	Ptges3	2470.47	0.170967	0.0694848	2.46049	0.0138747	0.0968453	TRUE	UP
ENSMUSG00000019849	Prep	237.613	0.295216	0.120053	2.45905	0.0139306	0.0970716	TRUE	UP
ENSMUSG00000022635	Zcrb1	582.356	0.192134	0.0781387	2.45888	0.0139372	0.0970716	TRUE	UP
ENSMUSG00000044279	Crb3	229.515	0.324287	0.131895	2.45868	0.0139448	0.0970716	TRUE	UP
ENSMUSG00000000184	Ccnd2	3452.97	0.149402	0.0608162	2.45662	0.0140251	0.0973699	TRUE	UP
ENSMUSG00000030298	Sec13	894.956	0.195023	0.0793907	2.4565	0.0140299	0.0973699	TRUE	UP
ENSMUSG00000032212	Sltm	351.556	0.283395	0.115369	2.45642	0.0140327	0.0973699	TRUE	UP
ENSMUSG00000090841	Myl6	7204.74	0.117564	0.0478812	2.45532	0.0140757	0.0976146	TRUE	UP
ENSMUSG00000029730	Mcm7	1449.56	0.160574	0.065526	2.45054	0.0142642	0.0987582	TRUE	UP
ENSMUSG00000002580	Mien1	1019.74	0.17204	0.070232	2.4496	0.0143014	0.0988526	TRUE	UP
ENSMUSG00000036073	Galt	169.01	0.332626	0.135814	2.44913	0.0143203	0.0988748	TRUE	UP
ENSMUSG00000074746	Pdzd8	301.651	0.275092	0.11232	2.44918	0.0143181	0.0988748	TRUE	UP
ENSMUSG00000024841	Eif1ad	669.988	0.189629	0.0774982	2.44688	0.0144098	0.0993604	TRUE	UP
ENSMUSG00000059436	Max	144.705	0.418757	0.171147	2.44677	0.0144144	0.0993604	TRUE	UP
ENSMUSG00000024260	Sap130	158.705	0.336342	0.137507	2.44599	0.0144453	0.0995103	TRUE	UP
ENSMUSG00000037111	Setd7	282.876	-0.276408	0.113157	-2.4427	0.014578	0.100214	FALSE	NO CHANGE
ENSMUSG00000037722	Gnpnat1	619.157	-0.195015	0.0798323	-2.44281	0.0145734	0.100214	FALSE	NO CHANGE
ENSMUSG00000020739	Nup85	453.588	0.204206	0.0836076	2.44244	0.0145884	0.100231	FALSE	NO CHANGE
ENSMUSG00000001627	Ifrd1	353.837	0.258621	0.10592	2.44166	0.0146199	0.100362	FALSE	NO CHANGE
ENSMUSG00000046879	Irgm1	944.706	0.189353	0.0775538	2.44157	0.0146235	0.100362	FALSE	NO CHANGE
ENSMUSG00000018446	C1qbp	5764.8	0.130772	0.0535688	2.4412	0.0146386	0.100411	FALSE	NO CHANGE
ENSMUSG00000001300	Efnb2	148.15	0.444005	0.181896	2.44098	0.0146473	0.100416	FALSE	NO CHANGE
ENSMUSG00000020471	Pold2	219.635	0.332404	0.136205	2.44046	0.0146684	0.100506	FALSE	NO CHANGE
ENSMUSG00000027465	Tbc1d20	464.624	-0.202658	0.0830557	-2.44002	0.0146863	0.100539	FALSE	NO CHANGE
ENSMUSG00000060098	Prmt7	504.543	0.226206	0.092709	2.43995	0.0146892	0.100539	FALSE	NO CHANGE
ENSMUSG00000015733	Capza2	2851.44	0.143774	0.0589434	2.4392	0.01472	0.100695	FALSE	NO CHANGE
ENSMUSG00000034343	Ube2f	770.854	0.215356	0.0883164	2.43846	0.01475	0.100736	FALSE	NO CHANGE
ENSMUSG00000040498	Igsf23	689.984	-0.223447	0.0916244	-2.43873	0.014739	0.100736	FALSE	NO CHANGE
ENSMUSG00000054932	Afp	19.3482	-1.02212	0.419161	-2.43848	0.0147491	0.100736	FALSE	NO CHANGE
ENSMUSG00000022370	Mrpl13	516.479	0.198681	0.0815062	2.43762	0.0147843	0.100862	FALSE	NO CHANGE
ENSMUSG00000041939	Mvk	140.529	0.351488	0.144194	2.43761	0.0147845	0.100862	FALSE	NO CHANGE
ENSMUSG00000027712	Anxa5	6394.72	0.14583	0.0598404	2.43698	0.0148106	0.100952	FALSE	NO CHANGE
ENSMUSG00000032487	Ptgs2	8.61003	-1.43773	0.589983	-2.4369	0.0148138	0.100952	FALSE	NO CHANGE
ENSMUSG00000030688	Stard10	4724.78	0.143321	0.0588339	2.43604	0.0148492	0.101139	FALSE	NO CHANGE
ENSMUSG00000014905	Dnajb9	280.535	-0.25078	0.103006	-2.43462	0.0149073	0.10148	FALSE	NO CHANGE
ENSMUSG00000030551	Nr2f2	172.331	0.330989	0.13603	2.43321	0.0149657	0.101785	FALSE	NO CHANGE
ENSMUSG00000048458	Inka2	73.0933	0.538996	0.221522	2.43314	0.0149683	0.101785	FALSE	NO CHANGE
ENSMUSG00000035126	Wdr78	13.8424	1.0641	0.437385	2.43287	0.0149796	0.101806	FALSE	NO CHANGE
ENSMUSG00000036138	Acaa1a	853.263	-0.167964	0.0690459	-2.43265	0.0149888	0.101814	FALSE	NO CHANGE
ENSMUSG00000002781	Tmem143	58.6394	-0.532081	0.218779	-2.43204	0.0150139	0.101874	FALSE	NO CHANGE
ENSMUSG00000029171	Pgm2	201.704	-0.320829	0.131915	-2.43209	0.0150118	0.101874	FALSE	NO CHANGE
ENSMUSG00000009575	Cbx5	1014.36	0.169095	0.0695455	2.43143	0.0150393	0.101992	FALSE	NO CHANGE
ENSMUSG00000007950	Abhd8	140.55	-0.333883	0.137335	-2.43116	0.0150506	0.102013	FALSE	NO CHANGE
ENSMUSG00000001674	Ddx18	399.138	0.233938	0.0962838	2.42967	0.0151125	0.102322	FALSE	NO CHANGE
ENSMUSG00000023905	Tnfrsf12a	746.078	0.258671	0.106463	2.42967	0.0151124	0.102322	FALSE	NO CHANGE
ENSMUSG00000009995	Taz	312.445	-0.248579	0.102319	-2.42944	0.0151221	0.102332	FALSE	NO CHANGE
ENSMUSG00000025192	Entpd7	107.832	0.417543	0.171909	2.42886	0.0151464	0.102442	FALSE	NO CHANGE
ENSMUSG00000028252	Ccnc	79.5371	0.487662	0.20087	2.42775	0.0151928	0.1027	FALSE	NO CHANGE
ENSMUSG00000002996	Hbp1	502.102	-0.204963	0.08445	-2.42703	0.015223	0.102849	FALSE	NO CHANGE
ENSMUSG00000029128	Rab28	323.63	0.234994	0.096843	2.42655	0.0152432	0.102875	FALSE	NO CHANGE
ENSMUSG00000034480	Diaph2	132.678	-0.387605	0.159732	-2.4266	0.0152412	0.102875	FALSE	NO CHANGE
ENSMUSG00000030231	Plekha5	181.995	-0.33451	0.137872	-2.42624	0.015256	0.102906	FALSE	NO CHANGE
ENSMUSG00000025465	Echs1	923.239	-0.172659	0.0711748	-2.42585	0.0152727	0.102964	FALSE	NO CHANGE
ENSMUSG00000028563	Tm2d1	737.144	-0.176812	0.0729279	-2.42447	0.0153306	0.103299	FALSE	NO CHANGE
ENSMUSG00000028195	Ccn1	2404.11	0.144111	0.0594539	2.42392	0.015354	0.103401	FALSE	NO CHANGE
ENSMUSG00000024235	Map3k8	7.0366	-1.63274	0.674066	-2.42222	0.0154259	0.10383	FALSE	NO CHANGE
ENSMUSG00000045165	AI467606	11.1269	-1.25582	0.518731	-2.42095	0.0154801	0.104099	FALSE	NO CHANGE
ENSMUSG00000069255	Dusp22	347.399	-0.256441	0.105928	-2.42089	0.0154824	0.104099	FALSE	NO CHANGE
ENSMUSG00000041598	Cdc42ep4	453.229	-0.22172	0.091594	-2.42069	0.0154913	0.104103	FALSE	NO CHANGE
ENSMUSG00000020893	Per1	52.4645	-0.638403	0.263874	-2.41935	0.0155484	0.104431	FALSE	NO CHANGE
ENSMUSG00000027876	Reg4	28.4194	-0.910269	0.376525	-2.41755	0.0156253	0.104891	FALSE	NO CHANGE
ENSMUSG00000010660	Plcd1	49.7117	-0.554613	0.229611	-2.41545	0.0157158	0.105443	FALSE	NO CHANGE
ENSMUSG00000031906	Smpd3	1630.23	0.137196	0.0568066	2.41514	0.0157291	0.105475	FALSE	NO CHANGE
ENSMUSG00000006301	Tmbim1	1252.82	-0.147599	0.0611459	-2.41387	0.0157839	0.105735	FALSE	NO CHANGE
ENSMUSG00000063296	Tmem117	71.3135	-0.470275	0.194823	-2.41386	0.0157847	0.105735	FALSE	NO CHANGE
ENSMUSG00000006932	Ctnnb1	8575.83	-0.127958	0.0530619	-2.41149	0.0158876	0.106362	FALSE	NO CHANGE
ENSMUSG00000020114	Cand1	824.585	0.193815	0.0803772	2.41132	0.0158951	0.106362	FALSE	NO CHANGE
ENSMUSG00000039067	Psmd7	603.628	0.2141	0.0888216	2.41045	0.0159328	0.106558	FALSE	NO CHANGE
ENSMUSG00000029528	Pxn	726.198	-0.253144	0.105048	-2.40979	0.0159619	0.106695	FALSE	NO CHANGE
ENSMUSG00000020538	Srebf1	805.157	0.194502	0.0807879	2.40756	0.0160596	0.107291	FALSE	NO CHANGE
ENSMUSG00000028973	Abcb8	221.993	0.320439	0.133167	2.4063	0.0161151	0.107605	FALSE	NO CHANGE
ENSMUSG00000022956	Atp5o	2751.05	-0.121125	0.0503513	-2.4056	0.0161461	0.107755	FALSE	NO CHANGE
ENSMUSG00000024188	Luc7l	573.926	0.200052	0.083207	2.40427	0.0162046	0.108088	FALSE	NO CHANGE
ENSMUSG00000031778	Cx3cl1	9.22549	-1.366	0.568237	-2.40393	0.01622	0.108133	FALSE	NO CHANGE
ENSMUSG00000020088	Sar1a	1081.43	0.161341	0.0671225	2.40368	0.0162311	0.10815	FALSE	NO CHANGE
ENSMUSG00000047714	Ppp1r2	266.027	0.33819	0.140727	2.40316	0.0162541	0.108246	FALSE	NO CHANGE
ENSMUSG00000020272	Stk10	128.686	-0.416775	0.17356	-2.40132	0.0163358	0.108733	FALSE	NO CHANGE
ENSMUSG00000030316	Tamm41	318.098	0.248507	0.103503	2.40096	0.016352	0.108783	FALSE	NO CHANGE
ENSMUSG00000027678	Ncoa3	251.664	0.282123	0.117549	2.40005	0.0163929	0.108997	FALSE	NO CHANGE
ENSMUSG00000026377	Nifk	785.931	0.201148	0.0839203	2.39689	0.0165349	0.109859	FALSE	NO CHANGE
ENSMUSG00000044224	Dnajc21	225.354	0.283795	0.118407	2.39678	0.0165399	0.109859	FALSE	NO CHANGE
ENSMUSG00000027495	Fam210b	304.937	-0.246754	0.102961	-2.39657	0.0165492	0.109862	FALSE	NO CHANGE
ENSMUSG00000028159	Dapp1	56.1186	-0.507976	0.212034	-2.39573	0.0165872	0.110057	FALSE	NO CHANGE
ENSMUSG00000006527	Sfmbt1	64.2738	0.558053	0.232984	2.39524	0.0166095	0.110088	FALSE	NO CHANGE
ENSMUSG00000037487	Ubr5	849.33	-0.190381	0.0794805	-2.39532	0.0166057	0.110088	FALSE	NO CHANGE
ENSMUSG00000001517	Foxm1	175.714	0.305085	0.127436	2.39403	0.0166645	0.110223	FALSE	NO CHANGE
ENSMUSG00000023908	Pkmyt1	73.0441	0.561798	0.234667	2.39402	0.0166649	0.110223	FALSE	NO CHANGE
ENSMUSG00000032113	Chek1	43.9768	0.60988	0.254734	2.39419	0.0166572	0.110223	FALSE	NO CHANGE
ENSMUSG00000032513	Gorasp1	157.639	-0.372564	0.155602	-2.39434	0.0166501	0.110223	FALSE	NO CHANGE
ENSMUSG00000049305	Ccdc71	202.257	-0.314833	0.13152	-2.3938	0.0166748	0.110231	FALSE	NO CHANGE
ENSMUSG00000028015	Ctso	160.627	-0.343996	0.143725	-2.39342	0.016692	0.110286	FALSE	NO CHANGE
ENSMUSG00000005470	Asf1b	149.655	0.372648	0.155868	2.39078	0.0168124	0.110928	FALSE	NO CHANGE
ENSMUSG00000029911	Ssbp1	784.106	0.195125	0.081618	2.39072	0.0168156	0.110928	FALSE	NO CHANGE
ENSMUSG00000076757	Trgc4	7.45628	1.58322	0.662237	2.39071	0.0168156	0.110928	FALSE	NO CHANGE
ENSMUSG00000035212	Leprot	555.23	-0.189873	0.0794529	-2.38976	0.0168593	0.1111	FALSE	NO CHANGE
ENSMUSG00000061787	Rps17	17310.2	0.100735	0.0421504	2.38989	0.0168534	0.1111	FALSE	NO CHANGE
ENSMUSG00000030199	Etv6	304.86	0.281211	0.117688	2.38947	0.0168728	0.111131	FALSE	NO CHANGE
ENSMUSG00000005057	Sh2b2	41.8421	-0.640215	0.268038	-2.38852	0.0169162	0.111358	FALSE	NO CHANGE
ENSMUSG00000023452	Pisd	660.32	-0.203385	0.0851715	-2.38795	0.0169428	0.111475	FALSE	NO CHANGE
ENSMUSG00000020029	Nudt4	1001.27	0.16666	0.0698139	2.38721	0.016977	0.111517	FALSE	NO CHANGE
ENSMUSG00000021501	Caml	554.012	-0.230972	0.0967522	-2.38725	0.0169748	0.111517	FALSE	NO CHANGE
ENSMUSG00000025372	Baiap2	452.491	-0.21028	0.0880899	-2.38711	0.0169813	0.111517	FALSE	NO CHANGE
ENSMUSG00000031821	Gins2	182.479	0.371452	0.155612	2.38704	0.0169847	0.111517	FALSE	NO CHANGE
ENSMUSG00000062488	Ifit3b	33.4381	-0.730586	0.306139	-2.38645	0.0170117	0.111637	FALSE	NO CHANGE
ENSMUSG00000021779	Thrb	70.8356	-0.451445	0.189295	-2.38487	0.0170851	0.11206	FALSE	NO CHANGE
ENSMUSG00000004221	Ikbkg	533.15	0.201315	0.0844899	2.38271	0.0171857	0.112502	FALSE	NO CHANGE
ENSMUSG00000008730	Hipk1	418.902	-0.20948	0.0879043	-2.38304	0.0171703	0.112502	FALSE	NO CHANGE
ENSMUSG00000033313	Fbxl8	151.115	-0.33631	0.141137	-2.38287	0.0171784	0.112502	FALSE	NO CHANGE
ENSMUSG00000037428	Vgf	20.8483	0.883083	0.37065	2.38252	0.0171944	0.112502	FALSE	NO CHANGE
ENSMUSG00000063018	2010204K13Rik	217.827	0.318204	0.133561	2.38246	0.0171973	0.112502	FALSE	NO CHANGE
ENSMUSG00000047115	Fam221a	25.5561	-0.839119	0.352355	-2.38146	0.0172444	0.112752	FALSE	NO CHANGE
ENSMUSG00000048756	Foxo3	572.913	-0.248393	0.104354	-2.38029	0.0172992	0.113051	FALSE	NO CHANGE
ENSMUSG00000027901	Dennd2d	74.1698	-0.528313	0.222198	-2.37767	0.0174225	0.113769	FALSE	NO CHANGE
ENSMUSG00000039997	Ifi203	63.07	-0.558302	0.23482	-2.37757	0.0174271	0.113769	FALSE	NO CHANGE
ENSMUSG00000015023	Ddx19a	1242.83	0.169665	0.0713954	2.37641	0.017482	0.113891	FALSE	NO CHANGE
ENSMUSG00000018239	Zcchc10	282.26	0.257636	0.108391	2.37691	0.0174585	0.113891	FALSE	NO CHANGE
ENSMUSG00000026880	Stom	386.394	-0.23742	0.0998978	-2.37663	0.0174714	0.113891	FALSE	NO CHANGE
ENSMUSG00000074813	Morrbid	106.657	0.399814	0.168239	2.37646	0.0174796	0.113891	FALSE	NO CHANGE
ENSMUSG00000030245	Golt1b	118.265	0.405641	0.170716	2.37612	0.017496	0.113923	FALSE	NO CHANGE
ENSMUSG00000054200	Ffar4	29.2807	-0.774528	0.326214	-2.3743	0.0175825	0.114427	FALSE	NO CHANGE
ENSMUSG00000032352	Lrrc1	238.442	0.288046	0.121334	2.37399	0.0175972	0.114464	FALSE	NO CHANGE
ENSMUSG00000053768	Chchd3	1307.36	0.147318	0.0620738	2.37328	0.0176309	0.114567	FALSE	NO CHANGE
ENSMUSG00000090394	4930523C07Rik	168.522	-0.341102	0.143726	-2.37327	0.0176313	0.114567	FALSE	NO CHANGE
ENSMUSG00000030704	Rab6a	2187.6	0.167714	0.0706803	2.37286	0.0176511	0.114637	FALSE	NO CHANGE
ENSMUSG00000028080	Lrba	148.371	-0.353944	0.14918	-2.37259	0.017664	0.114661	FALSE	NO CHANGE
ENSMUSG00000021643	Serf1	243.656	-0.285366	0.120304	-2.37204	0.0176902	0.114772	FALSE	NO CHANGE
ENSMUSG00000041132	N4bp2l1	13.0223	-1.1994	0.505703	-2.37174	0.0177045	0.114806	FALSE	NO CHANGE
ENSMUSG00000027983	Cyp2u1	13.9467	-1.06008	0.447155	-2.37072	0.0177535	0.115064	FALSE	NO CHANGE
ENSMUSG00000031697	Orc6	259.69	0.296163	0.124944	2.37036	0.0177707	0.115109	FALSE	NO CHANGE
ENSMUSG00000034457	Eda2r	252.264	0.286128	0.120719	2.37019	0.0177788	0.115109	FALSE	NO CHANGE
ENSMUSG00000032612	Usp4	673.437	0.183039	0.0772811	2.36848	0.0178612	0.115583	FALSE	NO CHANGE
ENSMUSG00000021367	Edn1	182.619	0.316049	0.133462	2.36808	0.0178805	0.115648	FALSE	NO CHANGE
ENSMUSG00000031145	Prickle3	91.0573	-0.421891	0.17832	-2.36592	0.0179853	0.116256	FALSE	NO CHANGE
ENSMUSG00000035891	Cerk	217.331	-0.283005	0.119633	-2.3656	0.0180008	0.116256	FALSE	NO CHANGE
ENSMUSG00000103906	Tigd5	81.9414	-0.490246	0.207242	-2.36557	0.0180021	0.116256	FALSE	NO CHANGE
ENSMUSG00000037608	Bclaf1	590.95	0.198407	0.0839604	2.36311	0.0181225	0.116973	FALSE	NO CHANGE
ENSMUSG00000021678	F2rl1	93.8254	0.465542	0.197087	2.36212	0.0181708	0.117016	FALSE	NO CHANGE
ENSMUSG00000026893	Gca	223.849	0.276261	0.116956	2.36209	0.0181724	0.117016	FALSE	NO CHANGE
ENSMUSG00000030677	Kif22	226.645	0.279651	0.118358	2.36275	0.0181397	0.117016	FALSE	NO CHANGE
ENSMUSG00000041747	Utp15	219.046	0.282815	0.119744	2.36183	0.0181849	0.117016	FALSE	NO CHANGE
ENSMUSG00000046432	Bex3	2713.25	-0.144356	0.0611024	-2.36253	0.0181506	0.117016	FALSE	NO CHANGE
ENSMUSG00000058440	Nrf1	288.987	0.254609	0.107796	2.36194	0.0181795	0.117016	FALSE	NO CHANGE
ENSMUSG00000022521	Crebbp	379.057	0.239856	0.101602	2.36075	0.0182381	0.117239	FALSE	NO CHANGE
ENSMUSG00000079109	Pms2	80.6067	0.449882	0.19056	2.36084	0.0182334	0.117239	FALSE	NO CHANGE
ENSMUSG00000000740	Rpl13	9392.15	0.182037	0.0771571	2.3593	0.0183093	0.117636	FALSE	NO CHANGE
ENSMUSG00000020018	Snrpf	367.145	0.234038	0.0993613	2.35542	0.0185016	0.11875	FALSE	NO CHANGE
ENSMUSG00000060019	Gm10073	121.853	0.374643	0.159045	2.35558	0.0184939	0.11875	FALSE	NO CHANGE
ENSMUSG00000022110	Sucla2	611.36	0.181295	0.0769764	2.35521	0.0185125	0.118759	FALSE	NO CHANGE
ENSMUSG00000031919	Tmed6	11.6253	-1.22733	0.521275	-2.35448	0.0185488	0.118932	FALSE	NO CHANGE
ENSMUSG00000112639	A730063M14Rik	5.03275	-1.8792	0.798245	-2.35417	0.0185642	0.11897	FALSE	NO CHANGE
ENSMUSG00000032491	Nradd	42.0306	0.72573	0.308446	2.35286	0.0186295	0.119328	FALSE	NO CHANGE
ENSMUSG00000027580	Helz2	273.694	-0.272566	0.115861	-2.35253	0.0186463	0.119374	FALSE	NO CHANGE
ENSMUSG00000063884	Ptcd3	46.6888	0.591426	0.251473	2.35185	0.0186806	0.119531	FALSE	NO CHANGE
ENSMUSG00000075463	4930594M22Rik	5.25109	1.77731	0.755769	2.35166	0.0186898	0.119531	FALSE	NO CHANGE
ENSMUSG00000038886	Man2a2	269.868	-0.265795	0.113056	-2.351	0.0187229	0.119682	FALSE	NO CHANGE
ENSMUSG00000046806	Cyren	172.04	0.329898	0.140374	2.35013	0.0187669	0.119841	FALSE	NO CHANGE
ENSMUSG00000104728	Gm42462	4.57507	2.00541	0.853292	2.3502	0.0187632	0.119841	FALSE	NO CHANGE
ENSMUSG00000104348	Gm37691	5.61821	-1.96878	0.838378	-2.34832	0.0188584	0.120364	FALSE	NO CHANGE
ENSMUSG00000003500	Impdh1	338.977	0.254133	0.10824	2.34787	0.018881	0.120448	FALSE	NO CHANGE
ENSMUSG00000017344	Vtn	36.1292	-0.680377	0.28994	-2.34661	0.018945	0.120795	FALSE	NO CHANGE
ENSMUSG00000021290	Atp5mpl	194.417	0.295416	0.125939	2.34571	0.0189909	0.120961	FALSE	NO CHANGE
ENSMUSG00000026730	Pter	523.916	-0.201477	0.085905	-2.34534	0.0190096	0.120961	FALSE	NO CHANGE
ENSMUSG00000028152	Tspan5	87.8788	0.430902	0.183686	2.34586	0.0189833	0.120961	FALSE	NO CHANGE
ENSMUSG00000060600	Eno3	317.289	-0.272958	0.116375	-2.34551	0.0190009	0.120961	FALSE	NO CHANGE
ENSMUSG00000002010	Idh3g	548.414	0.239774	0.102265	2.34464	0.0190456	0.12107	FALSE	NO CHANGE
ENSMUSG00000042367	Gjb3	158.57	0.321824	0.13726	2.34463	0.0190458	0.12107	FALSE	NO CHANGE
ENSMUSG00000028609	Magoh	450.67	0.200444	0.0855186	2.34387	0.019085	0.121226	FALSE	NO CHANGE
ENSMUSG00000030016	Zfp638	295.425	0.282676	0.120607	2.34377	0.0190897	0.121226	FALSE	NO CHANGE
ENSMUSG00000032359	Ctsh	353.115	-0.259701	0.110866	-2.34248	0.0191563	0.121587	FALSE	NO CHANGE
ENSMUSG00000021819	Zswim8	529.256	-0.236939	0.101162	-2.34217	0.019172	0.121625	FALSE	NO CHANGE
ENSMUSG00000085156	Snhg15	337.199	0.334757	0.142945	2.34185	0.0191883	0.121668	FALSE	NO CHANGE
ENSMUSG00000001098	Kctd10	525.239	0.202117	0.0863296	2.34122	0.0192206	0.121811	FALSE	NO CHANGE
ENSMUSG00000045319	Proser2	38.7898	-0.639832	0.273337	-2.34082	0.0192414	0.121881	FALSE	NO CHANGE
ENSMUSG00000026663	Atf6	240.574	-0.303774	0.129816	-2.34002	0.0192825	0.12208	FALSE	NO CHANGE
ENSMUSG00000022973	Synj1	89.2662	-0.442154	0.189065	-2.33864	0.0193543	0.122419	FALSE	NO CHANGE
ENSMUSG00000033906	Zdhhc15	224.331	-0.288514	0.12337	-2.33861	0.0193554	0.122419	FALSE	NO CHANGE
ENSMUSG00000038497	Tmco3	210.452	-0.290579	0.124285	-2.338	0.0193873	0.122559	FALSE	NO CHANGE
ENSMUSG00000020777	Acox1	1364.26	-0.158253	0.0677118	-2.33715	0.0194312	0.122775	FALSE	NO CHANGE
ENSMUSG00000061306	Slc38a10	400.764	-0.24083	0.103068	-2.33662	0.0194589	0.122826	FALSE	NO CHANGE
ENSMUSG00000114045	Gm34220	21.3571	0.915445	0.391779	2.33664	0.0194581	0.122826	FALSE	NO CHANGE
ENSMUSG00000042225	Ammecr1	30.3571	0.705475	0.302029	2.33579	0.0195022	0.122976	FALSE	NO CHANGE
ENSMUSG00000099843	Gm7160	42.5228	-0.591963	0.253425	-2.33585	0.0194992	0.122976	FALSE	NO CHANGE
ENSMUSG00000022094	Slc39a14	210.938	-0.307198	0.131569	-2.33487	0.0195501	0.123216	FALSE	NO CHANGE
ENSMUSG00000016018	Mtrex	249.498	0.261721	0.112143	2.33382	0.019605	0.123501	FALSE	NO CHANGE
ENSMUSG00000030335	Mrpl51	1173.04	0.162146	0.0695063	2.33283	0.0196572	0.123767	FALSE	NO CHANGE
ENSMUSG00000039382	Wdr45	474.046	-0.21065	0.0903055	-2.33264	0.019667	0.123767	FALSE	NO CHANGE
ENSMUSG00000044456	Rin3	36.6369	-0.642591	0.275524	-2.33225	0.0196875	0.123835	FALSE	NO CHANGE
ENSMUSG00000009293	Ube2g2	553.844	-0.193965	0.0831801	-2.33186	0.0197079	0.123839	FALSE	NO CHANGE
ENSMUSG00000039089	L3mbtl3	207.85	-0.311804	0.133713	-2.33188	0.0197068	0.123839	FALSE	NO CHANGE
ENSMUSG00000026179	Pnkd	502.578	-0.216733	0.0929703	-2.3312	0.0197426	0.123995	FALSE	NO CHANGE
ENSMUSG00000070643	Sox13	128.818	0.368825	0.158277	2.33026	0.0197927	0.124247	FALSE	NO CHANGE
ENSMUSG00000025188	Hps1	407.579	-0.216627	0.0929811	-2.32979	0.0198171	0.124338	FALSE	NO CHANGE
ENSMUSG00000031400	G6pdx	277.665	-0.266393	0.114397	-2.32867	0.0198768	0.124589	FALSE	NO CHANGE
ENSMUSG00000051977	Prdm9	14.7685	-1.00459	0.431403	-2.32867	0.0198768	0.124589	FALSE	NO CHANGE
ENSMUSG00000025237	Parp6	316.194	-0.252859	0.108629	-2.32773	0.0199267	0.124777	FALSE	NO CHANGE
ENSMUSG00000029828	4921507P07Rik	48.2454	-0.581643	0.249869	-2.32779	0.019923	0.124777	FALSE	NO CHANGE
ENSMUSG00000024393	Prrc2a	464.785	0.479961	0.20628	2.32674	0.0199792	0.125044	FALSE	NO CHANGE
ENSMUSG00000021823	Vcl	2436.2	-0.142477	0.0612729	-2.32528	0.0200567	0.125298	FALSE	NO CHANGE
ENSMUSG00000025980	Hspd1	1851.23	0.15072	0.0648301	2.32484	0.0200804	0.125298	FALSE	NO CHANGE
ENSMUSG00000026411	Tmem9	711.361	-0.216677	0.0931935	-2.32502	0.0200709	0.125298	FALSE	NO CHANGE
ENSMUSG00000029552	Tes	2417.66	-0.133976	0.0576322	-2.32467	0.0200895	0.125298	FALSE	NO CHANGE
ENSMUSG00000033499	Larp4b	832.233	-0.195298	0.0840005	-2.32496	0.0200739	0.125298	FALSE	NO CHANGE
ENSMUSG00000038564	Ift172	91.6451	-0.414441	0.178206	-2.32563	0.0200385	0.125298	FALSE	NO CHANGE
ENSMUSG00000049791	Fzd4	27.8986	-0.756365	0.325341	-2.32483	0.0200808	0.125298	FALSE	NO CHANGE
ENSMUSG00000033658	Ddx19b	153.368	0.326898	0.140695	2.32345	0.0201551	0.125645	FALSE	NO CHANGE
ENSMUSG00000029102	Hgfac	178.86	0.293598	0.126397	2.32283	0.0201884	0.12579	FALSE	NO CHANGE
ENSMUSG00000025068	Gsto1	4929.81	-0.140199	0.060378	-2.32203	0.0202316	0.125966	FALSE	NO CHANGE
ENSMUSG00000079184	Mphosph8	168.181	0.30935	0.13323	2.32193	0.0202367	0.125966	FALSE	NO CHANGE
ENSMUSG00000044155	Lsm8	635.574	0.191634	0.0825501	2.32142	0.0202641	0.126075	FALSE	NO CHANGE
ENSMUSG00000023072	Cep89	165.524	0.347689	0.14984	2.32041	0.0203189	0.126171	FALSE	NO CHANGE
ENSMUSG00000028106	Rprd2	200.084	-0.325187	0.140143	-2.32039	0.0203198	0.126171	FALSE	NO CHANGE
ENSMUSG00000030649	Anapc15	124.633	0.34557	0.14891	2.32066	0.020305	0.126171	FALSE	NO CHANGE
ENSMUSG00000052566	Hook2	231.014	-0.259459	0.111804	-2.32067	0.0203047	0.126171	FALSE	NO CHANGE
ENSMUSG00000042705	Commd10	252.285	0.27209	0.117274	2.32013	0.0203339	0.126197	FALSE	NO CHANGE
ENSMUSG00000026107	Nabp1	78.1583	0.440286	0.189831	2.31936	0.0203754	0.126203	FALSE	NO CHANGE
ENSMUSG00000031155	Pim2	95.8422	-0.385995	0.166388	-2.31984	0.0203494	0.126203	FALSE	NO CHANGE
ENSMUSG00000040390	Map3k10	64.5357	-0.491989	0.212124	-2.31935	0.0203762	0.126203	FALSE	NO CHANGE
ENSMUSG00000056698	Elmod3	71.6563	-0.512786	0.221106	-2.31918	0.0203851	0.126203	FALSE	NO CHANGE
ENSMUSG00000091803	Cox16	94.5683	0.406769	0.175362	2.31959	0.020363	0.126203	FALSE	NO CHANGE
ENSMUSG00000063334	Krr1	256.857	-0.267118	0.115213	-2.31846	0.0204243	0.126384	FALSE	NO CHANGE
ENSMUSG00000030738	Eif3c	3581.55	0.150456	0.0649043	2.31813	0.0204424	0.126433	FALSE	NO CHANGE
ENSMUSG00000015092	Edf1	1489.21	-0.146979	0.0634296	-2.3172	0.020493	0.126684	FALSE	NO CHANGE
ENSMUSG00000026812	Tsc1	150.894	-0.315189	0.136042	-2.31686	0.0205116	0.126737	FALSE	NO CHANGE
ENSMUSG00000039745	Htatip2	499.414	-0.189949	0.0820019	-2.31639	0.0205368	0.12683	FALSE	NO CHANGE
ENSMUSG00000050029	Rap2c	249.671	0.303075	0.130881	2.31566	0.0205769	0.127015	FALSE	NO CHANGE
ENSMUSG00000027852	Nras	1048.54	0.161917	0.069933	2.31532	0.0205956	0.127069	FALSE	NO CHANGE
ENSMUSG00000030870	Ubfd1	961.44	0.16882	0.0729391	2.31454	0.0206381	0.127268	FALSE	NO CHANGE
ENSMUSG00000021714	Cenpk	50.9838	0.523865	0.226489	2.31298	0.0207237	0.127671	FALSE	NO CHANGE
ENSMUSG00000032481	Smarcc1	520.191	0.20717	0.0895639	2.3131	0.0207173	0.127671	FALSE	NO CHANGE
ENSMUSG00000104195	B230377A18Rik	15.2276	0.965305	0.417431	2.31249	0.0207508	0.127775	FALSE	NO CHANGE
ENSMUSG00000020083	Fam241b	39.332	0.637968	0.27622	2.30964	0.0209082	0.128589	FALSE	NO CHANGE
ENSMUSG00000029050	Ski	784.117	-0.169598	0.0734273	-2.30975	0.0209023	0.128589	FALSE	NO CHANGE
ENSMUSG00000060419	Rps16-ps2	504.198	0.206054	0.0892187	2.30954	0.0209137	0.128589	FALSE	NO CHANGE
ENSMUSG00000039047	Pigk	233.152	-0.322181	0.139533	-2.30899	0.0209439	0.128712	FALSE	NO CHANGE
ENSMUSG00000066235	Pomgnt2	115.559	-0.400401	0.173483	-2.30801	0.0209988	0.128987	FALSE	NO CHANGE
ENSMUSG00000032897	Nfyc	267.179	0.262427	0.113723	2.3076	0.0210213	0.129062	FALSE	NO CHANGE
ENSMUSG00000025144	Cenpx	88.4336	0.424824	0.184311	2.30493	0.0211706	0.129915	FALSE	NO CHANGE
ENSMUSG00000032307	Ube2q2	205.039	0.29459	0.127831	2.30453	0.0211928	0.129988	FALSE	NO CHANGE
ENSMUSG00000022136	Dnajc3	559.862	0.199236	0.0864695	2.30412	0.0212158	0.130002	FALSE	NO CHANGE
ENSMUSG00000023467	Tulp2	5.61805	1.93352	0.839141	2.30416	0.0212135	0.130002	FALSE	NO CHANGE
ENSMUSG00000034382	AI661453	72.3138	0.457962	0.198817	2.30343	0.0212544	0.130176	FALSE	NO CHANGE
ENSMUSG00000001157	Gmcl1	658.484	-0.186724	0.0811011	-2.30236	0.021315	0.130356	FALSE	NO CHANGE
ENSMUSG00000025477	Inpp5a	472.354	0.219052	0.095132	2.30261	0.0213008	0.130356	FALSE	NO CHANGE
ENSMUSG00000035919	Bbs9	105.088	-0.413914	0.179771	-2.30245	0.02131	0.130356	FALSE	NO CHANGE
ENSMUSG00000022562	Oplah	207.222	-0.279314	0.121326	-2.30217	0.0213256	0.130358	FALSE	NO CHANGE
ENSMUSG00000008301	Phax	640.963	0.210372	0.0914228	2.30109	0.0213866	0.130667	FALSE	NO CHANGE
ENSMUSG00000039233	Tbce	106.239	0.385962	0.167752	2.30078	0.021404	0.13071	FALSE	NO CHANGE
ENSMUSG00000037552	Plekhg2	440.578	-0.202325	0.0879465	-2.30054	0.0214174	0.130728	FALSE	NO CHANGE
ENSMUSG00000062157	Ifnlr1	38.0084	-0.61822	0.268869	-2.29934	0.0214857	0.131082	FALSE	NO CHANGE
ENSMUSG00000032834	Pwp2	251.686	0.2717	0.118209	2.29847	0.0215353	0.131279	FALSE	NO CHANGE
ENSMUSG00000037938	Chchd5	362.953	0.234	0.10181	2.2984	0.0215389	0.131279	FALSE	NO CHANGE
ENSMUSG00000022359	Wdyhv1	285.088	-0.248979	0.108349	-2.29794	0.0215654	0.131377	FALSE	NO CHANGE
ENSMUSG00000030796	Tead2	947.082	-0.163895	0.0713388	-2.29742	0.0215947	0.131492	FALSE	NO CHANGE
ENSMUSG00000002205	Vrk3	597.395	-0.178652	0.0777709	-2.29716	0.0216095	0.1315	FALSE	NO CHANGE
ENSMUSG00000020844	Nxn	128.098	-0.357374	0.155585	-2.29697	0.0216207	0.1315	FALSE	NO CHANGE
ENSMUSG00000039262	Prrc2b	1278.93	-0.162958	0.0709487	-2.29685	0.0216274	0.1315	FALSE	NO CHANGE
ENSMUSG00000031641	Cbr4	71.3894	-0.487249	0.212295	-2.29515	0.0217245	0.132026	FALSE	NO CHANGE
ENSMUSG00000029767	Calu	1472.36	0.148222	0.0646007	2.29443	0.0217656	0.132212	FALSE	NO CHANGE
ENSMUSG00000037826	Ppm1k	34.5997	-0.718365	0.313177	-2.2938	0.0218022	0.13237	FALSE	NO CHANGE
ENSMUSG00000021377	Dek	317.405	0.239593	0.104525	2.29221	0.0218936	0.132758	FALSE	NO CHANGE
ENSMUSG00000025280	Polr3a	129.431	0.381108	0.166261	2.29222	0.0218929	0.132758	FALSE	NO CHANGE
ENSMUSG00000025545	Clybl	24.1698	-0.793875	0.346356	-2.29208	0.0219012	0.132758	FALSE	NO CHANGE
ENSMUSG00000046807	Lrrc75b	9.43248	-1.35364	0.590607	-2.29195	0.0219083	0.132758	FALSE	NO CHANGE
ENSMUSG00000096727	Psmb9	15.6892	-1.14017	0.497571	-2.29146	0.0219367	0.132867	FALSE	NO CHANGE
ENSMUSG00000027803	Wwtr1	665.338	-0.174246	0.0760491	-2.29123	0.0219503	0.132885	FALSE	NO CHANGE
ENSMUSG00000002068	Ccne1	77.3969	0.468154	0.204391	2.29048	0.0219934	0.133082	FALSE	NO CHANGE
ENSMUSG00000008036	Ap2s1	1078.92	0.175865	0.0767909	2.29018	0.0220107	0.133122	FALSE	NO CHANGE
ENSMUSG00000057193	Slc44a2	250.089	-0.292003	0.127554	-2.28925	0.0220649	0.133386	FALSE	NO CHANGE
ENSMUSG00000020423	Btg2	464.264	-0.196405	0.0858243	-2.28846	0.022111	0.133426	FALSE	NO CHANGE
ENSMUSG00000021218	Gdi2	3374.61	0.11716	0.0511916	2.28865	0.0220997	0.133426	FALSE	NO CHANGE
ENSMUSG00000026637	Traf5	162.727	-0.324301	0.141715	-2.2884	0.022114	0.133426	FALSE	NO CHANGE
ENSMUSG00000049288	Lix1l	370.697	-0.260671	0.113897	-2.28866	0.0220991	0.133426	FALSE	NO CHANGE
ENSMUSG00000032452	Clstn2	16.0697	-1.08385	0.473698	-2.28806	0.0221337	0.133482	FALSE	NO CHANGE
ENSMUSG00000066735	Vkorc1l1	207.104	0.2895	0.12655	2.28763	0.0221593	0.133572	FALSE	NO CHANGE
ENSMUSG00000095440	Fignl2	34.4236	-0.667319	0.291773	-2.28712	0.022189	0.133687	FALSE	NO CHANGE
ENSMUSG00000028461	Ccdc107	495.445	-0.196176	0.0857995	-2.28645	0.0222279	0.133857	FALSE	NO CHANGE
ENSMUSG00000010047	Hyal2	599.345	-0.189664	0.0830135	-2.28474	0.0223283	0.134368	FALSE	NO CHANGE
ENSMUSG00000038422	Hdhd3	47.3008	-0.552521	0.241842	-2.28464	0.0223342	0.134368	FALSE	NO CHANGE
ENSMUSG00000037151	Lrrc20	169.152	-0.340837	0.149201	-2.28442	0.0223471	0.134382	FALSE	NO CHANGE
ENSMUSG00000024454	Hdac3	699.996	0.197289	0.0863829	2.28389	0.0223779	0.134438	FALSE	NO CHANGE
ENSMUSG00000094483	Purb	1109.96	0.164021	0.071813	2.284	0.0223718	0.134438	FALSE	NO CHANGE
ENSMUSG00000027566	Psma7	3634.11	0.127239	0.0557231	2.28342	0.0224056	0.134522	FALSE	NO CHANGE
ENSMUSG00000046324	Ermp1	424.674	-0.207292	0.0907867	-2.28329	0.0224132	0.134522	FALSE	NO CHANGE
ENSMUSG00000000594	Gm2a	513.764	-0.221822	0.0971603	-2.28305	0.0224275	0.134533	FALSE	NO CHANGE
ENSMUSG00000024742	Fen1	510.083	0.205923	0.0902095	2.28272	0.0224471	0.134533	FALSE	NO CHANGE
ENSMUSG00000034889	Cactin	124.966	0.358326	0.156962	2.28288	0.0224373	0.134533	FALSE	NO CHANGE
ENSMUSG00000079481	Nhsl2	37.2926	0.676207	0.296268	2.28242	0.0224648	0.134575	FALSE	NO CHANGE
ENSMUSG00000025035	Arl3	745.998	-0.16763	0.0734611	-2.28189	0.0224959	0.134697	FALSE	NO CHANGE
ENSMUSG00000019818	Cd164	2168.32	-0.127277	0.0557926	-2.28125	0.0225339	0.13486	FALSE	NO CHANGE
ENSMUSG00000034354	Mtmr3	547.47	-0.21937	0.0961806	-2.28081	0.0225596	0.13495	FALSE	NO CHANGE
ENSMUSG00000031629	Cenpu	22.4643	0.780375	0.342368	2.27935	0.0226463	0.135404	FALSE	NO CHANGE
ENSMUSG00000034194	R3hcc1	248.39	0.253048	0.11107	2.27827	0.0227105	0.135723	FALSE	NO CHANGE
ENSMUSG00000036678	Aaas	275.519	0.302811	0.132943	2.27775	0.0227418	0.135781	FALSE	NO CHANGE
ENSMUSG00000038506	Dcun1d2	132.656	-0.344795	0.151366	-2.27789	0.0227331	0.135781	FALSE	NO CHANGE
ENSMUSG00000078970	Wdr92	200.993	0.280309	0.123077	2.2775	0.0227561	0.135803	FALSE	NO CHANGE
ENSMUSG00000035392	Dennd1a	179.648	-0.282364	0.124009	-2.27695	0.022789	0.135881	FALSE	NO CHANGE
ENSMUSG00000047804	Akap10	40.7128	0.588521	0.258472	2.27692	0.0227908	0.135881	FALSE	NO CHANGE
ENSMUSG00000001964	Emd	116.481	0.37384	0.164272	2.27574	0.0228613	0.136219	FALSE	NO CHANGE
ENSMUSG00000002428	Hltf	181.066	-0.329395	0.144762	-2.27543	0.0228801	0.136219	FALSE	NO CHANGE
ENSMUSG00000028229	Rmdn1	109.938	-0.375116	0.164854	-2.27544	0.0228795	0.136219	FALSE	NO CHANGE
ENSMUSG00000114797	Gm49336	340.103	0.219758	0.0965904	2.27516	0.0228964	0.136252	FALSE	NO CHANGE
ENSMUSG00000043183	Simc1	64.5396	0.484501	0.213141	2.27314	0.0230176	0.136844	FALSE	NO CHANGE
ENSMUSG00000086158	Ccpg1os	282.393	-0.251667	0.110705	-2.27331	0.0230076	0.136844	FALSE	NO CHANGE
ENSMUSG00000026926	Pmpca	695.776	0.192793	0.0848345	2.27257	0.023052	0.136983	FALSE	NO CHANGE
ENSMUSG00000043155	Hpdl	22.4964	0.80824	0.355717	2.27215	0.0230776	0.137071	FALSE	NO CHANGE
ENSMUSG00000034570	Inpp5j	69.7891	-0.474523	0.208941	-2.27108	0.0231421	0.137389	FALSE	NO CHANGE
ENSMUSG00000028745	Capzb	2482.8	0.152714	0.0672954	2.26931	0.0232495	0.137961	FALSE	NO CHANGE
ENSMUSG00000037664	Cdkn1c	10.7076	-1.19094	0.525285	-2.26723	0.0233763	0.138583	FALSE	NO CHANGE
ENSMUSG00000074088	Snrnp40	515.63	0.193049	0.0851428	2.26736	0.0233682	0.138583	FALSE	NO CHANGE
ENSMUSG00000028656	Cap1	464.254	0.233982	0.10321	2.26704	0.0233876	0.138585	FALSE	NO CHANGE
ENSMUSG00000026355	Mcm6	1720.57	0.176846	0.0780393	2.26612	0.023444	0.138854	FALSE	NO CHANGE
ENSMUSG00000078941	Ak6	425.655	0.206653	0.091228	2.26524	0.0234979	0.139108	FALSE	NO CHANGE
ENSMUSG00000027430	Dtd1	233.783	-0.263875	0.116586	-2.26335	0.0236144	0.139731	FALSE	NO CHANGE
ENSMUSG00000037824	Tspan14	140.518	-0.324838	0.143542	-2.26302	0.0236347	0.139786	FALSE	NO CHANGE
ENSMUSG00000031167	Rbm3	398.157	0.246521	0.108973	2.26222	0.0236841	0.140012	FALSE	NO CHANGE
ENSMUSG00000015149	Sirt2	1029.34	-0.179165	0.0792179	-2.26168	0.0237174	0.140091	FALSE	NO CHANGE
ENSMUSG00000045795	Whamm	246.314	-0.266166	0.117687	-2.26164	0.0237198	0.140091	FALSE	NO CHANGE
ENSMUSG00000022325	Pop1	105.39	0.393707	0.17419	2.26022	0.0238075	0.140496	FALSE	NO CHANGE
ENSMUSG00000026596	Abl2	379.624	0.245197	0.108486	2.26017	0.0238106	0.140496	FALSE	NO CHANGE
ENSMUSG00000026102	Inpp1	101.44	-0.38023	0.168264	-2.25973	0.0238381	0.140593	FALSE	NO CHANGE
ENSMUSG00000038482	Tfdp1	687.313	0.189181	0.0837729	2.25826	0.0239296	0.141066	FALSE	NO CHANGE
ENSMUSG00000031393	Mecp2	200.666	0.297146	0.131643	2.25721	0.023995	0.141385	FALSE	NO CHANGE
ENSMUSG00000026159	Agfg1	2396.38	-0.136431	0.0604539	-2.25678	0.0240218	0.141477	FALSE	NO CHANGE
ENSMUSG00000098019	Gm2546	10.2142	1.14859	0.509027	2.25644	0.0240433	0.141537	FALSE	NO CHANGE
ENSMUSG00000044712	Slc38a6	102.294	0.377609	0.167367	2.25617	0.0240597	0.141567	FALSE	NO CHANGE
ENSMUSG00000053841	Txlna	388.503	0.201734	0.0894537	2.25518	0.0241219	0.141867	FALSE	NO CHANGE
ENSMUSG00000030314	Atg7	280.239	-0.239715	0.106304	-2.25499	0.024134	0.141872	FALSE	NO CHANGE
ENSMUSG00000045983	Eif4g1	983.003	0.14984	0.0664624	2.25451	0.024164	0.141922	FALSE	NO CHANGE
ENSMUSG00000086370	Ftx	7.4547	-1.38093	0.612523	-2.25449	0.0241651	0.141922	FALSE	NO CHANGE
ENSMUSG00000026109	Tmeff2	4.52562	-1.92584	0.854351	-2.25415	0.0241865	0.141929	FALSE	NO CHANGE
ENSMUSG00000030471	Zdhhc13	209.867	0.277083	0.122923	2.25412	0.0241888	0.141929	FALSE	NO CHANGE
ENSMUSG00000027259	Adal	126.701	0.348977	0.154857	2.25354	0.0242252	0.142076	FALSE	NO CHANGE
ENSMUSG00000110332	Gm19935	7.60274	-1.43191	0.635976	-2.25151	0.024353	0.142759	FALSE	NO CHANGE
ENSMUSG00000074272	Ceacam1	23.9693	-0.793665	0.352623	-2.25074	0.0244018	0.142978	FALSE	NO CHANGE
ENSMUSG00000031153	Gripap1	179.508	-0.327025	0.145355	-2.24983	0.0244595	0.14325	FALSE	NO CHANGE
ENSMUSG00000031385	Plxnb3	4.24388	-2.07238	0.921239	-2.24955	0.0244773	0.143287	FALSE	NO CHANGE
ENSMUSG00000111080	Gm20300	51.2945	-0.605242	0.26909	-2.24922	0.0244986	0.143345	FALSE	NO CHANGE
ENSMUSG00000052369	Tmem106c	472.636	-0.198974	0.0884884	-2.24859	0.0245386	0.143512	FALSE	NO CHANGE
ENSMUSG00000022711	Pmm2	90.7178	0.434985	0.193495	2.24804	0.0245737	0.143651	FALSE	NO CHANGE
ENSMUSG00000022255	Mtdh	902.559	0.166796	0.0742105	2.24761	0.0246012	0.143745	FALSE	NO CHANGE
ENSMUSG00000019373	Cops3	1789.9	0.142808	0.0635779	2.24618	0.0246924	0.144144	FALSE	NO CHANGE
ENSMUSG00000030168	Adipor2	979.994	-0.166922	0.0743114	-2.24625	0.0246877	0.144144	FALSE	NO CHANGE
ENSMUSG00000034042	Gpbp1l1	168.777	0.315941	0.1407	2.24549	0.0247369	0.144337	FALSE	NO CHANGE
ENSMUSG00000026147	Col9a1	10.7877	-1.30543	0.581454	-2.24511	0.0247609	0.14441	FALSE	NO CHANGE
ENSMUSG00000032593	Amigo3	4.51755	2.20625	0.982852	2.24474	0.024785	0.144484	FALSE	NO CHANGE
ENSMUSG00000048175	Asb8	591.704	-0.183067	0.0816023	-2.24341	0.0248706	0.144915	FALSE	NO CHANGE
ENSMUSG00000059734	Ndufs8	1282.95	0.143898	0.0641547	2.24298	0.0248982	0.145009	FALSE	NO CHANGE
ENSMUSG00000002297	Dbf4	218.7	0.27212	0.121479	2.24007	0.0250866	0.145332	FALSE	NO CHANGE
ENSMUSG00000009569	Mrtfb	312.655	-0.226912	0.101295	-2.24011	0.0250838	0.145332	FALSE	NO CHANGE
ENSMUSG00000013663	Pten	495.231	0.188823	0.0842818	2.24038	0.0250662	0.145332	FALSE	NO CHANGE
ENSMUSG00000019872	Smpdl3a	112.842	-0.37061	0.165418	-2.24045	0.0250618	0.145332	FALSE	NO CHANGE
ENSMUSG00000022377	Asap1	617.292	0.193311	0.0863001	2.23998	0.0250923	0.145332	FALSE	NO CHANGE
ENSMUSG00000024974	Smc3	949.822	0.157482	0.0702636	2.2413	0.0250064	0.145332	FALSE	NO CHANGE
ENSMUSG00000027375	Mal	4.69149	-1.74502	0.778543	-2.2414	0.0250004	0.145332	FALSE	NO CHANGE
ENSMUSG00000032294	Pkm	1263.62	0.379854	0.169568	2.24013	0.0250827	0.145332	FALSE	NO CHANGE
ENSMUSG00000032586	Traip	38.8579	0.588299	0.262587	2.2404	0.025065	0.145332	FALSE	NO CHANGE
ENSMUSG00000039242	B3galnt2	189.042	0.282859	0.126176	2.24178	0.0249756	0.145332	FALSE	NO CHANGE
ENSMUSG00000040111	Gramd1b	268.786	-0.285584	0.127468	-2.24044	0.0250623	0.145332	FALSE	NO CHANGE
ENSMUSG00000069910	Spdl1	91.6881	0.425975	0.190093	2.24088	0.0250337	0.145332	FALSE	NO CHANGE
ENSMUSG00000005968	Tuft1	920.346	-0.148292	0.0662583	-2.23809	0.0252153	0.145977	FALSE	NO CHANGE
ENSMUSG00000117922	Gm50397	4.02195	1.97437	0.882274	2.23783	0.0252325	0.146009	FALSE	NO CHANGE
ENSMUSG00000023027	Atf1	318.335	0.23256	0.103977	2.23664	0.0253098	0.146389	FALSE	NO CHANGE
ENSMUSG00000033065	Pfkm	228.63	-0.285173	0.127547	-2.23582	0.0253636	0.146633	FALSE	NO CHANGE
ENSMUSG00000021752	Kctd6	217.954	-0.291275	0.130358	-2.23442	0.0254553	0.147096	FALSE	NO CHANGE
ENSMUSG00000038618	Rassf7	413.774	0.266282	0.119208	2.23376	0.0254986	0.147253	FALSE	NO CHANGE
ENSMUSG00000041375	Ccdc9	119.897	-0.335679	0.150282	-2.23365	0.0255058	0.147253	FALSE	NO CHANGE
ENSMUSG00000016344	Ppdpf	240.397	0.24893	0.111477	2.23301	0.0255483	0.14743	FALSE	NO CHANGE
ENSMUSG00000017781	Pitpna	1721.87	0.124568	0.0558033	2.23228	0.0255967	0.14748	FALSE	NO CHANGE
ENSMUSG00000020156	Pwwp3a	353.753	0.225733	0.101108	2.23258	0.0255765	0.14748	FALSE	NO CHANGE
ENSMUSG00000029049	Morn1	15.404	-0.926977	0.415347	-2.23181	0.0256272	0.14748	FALSE	NO CHANGE
ENSMUSG00000029313	Aff1	291.469	0.220678	0.0988713	2.23197	0.0256171	0.14748	FALSE	NO CHANGE
ENSMUSG00000047767	Atg16l2	210.626	-0.296106	0.132655	-2.23216	0.0256046	0.14748	FALSE	NO CHANGE
ENSMUSG00000108176	Gm43965	5.72377	1.77518	0.795147	2.23252	0.0255807	0.14748	FALSE	NO CHANGE
ENSMUSG00000020190	Mknk2	1352.72	-0.149084	0.0668164	-2.23124	0.0256651	0.147548	FALSE	NO CHANGE
ENSMUSG00000024925	Rnaseh2c	861.767	-0.172241	0.0772053	-2.23094	0.0256848	0.147548	FALSE	NO CHANGE
ENSMUSG00000033918	Parl	250.016	0.249068	0.111661	2.23057	0.0257094	0.147548	FALSE	NO CHANGE
ENSMUSG00000038658	Ric1	184.801	-0.295422	0.132428	-2.23082	0.0256933	0.147548	FALSE	NO CHANGE
ENSMUSG00000055884	Fancm	16.3676	0.920274	0.412483	2.23106	0.0256771	0.147548	FALSE	NO CHANGE
ENSMUSG00000100199	Gm20324	37.7587	0.737549	0.33063	2.23074	0.0256985	0.147548	FALSE	NO CHANGE
ENSMUSG00000057134	Ado	442.701	0.209507	0.0939913	2.229	0.025814	0.14808	FALSE	NO CHANGE
ENSMUSG00000054808	Actn4	5654.11	-0.11484	0.0515546	-2.22754	0.0259111	0.14857	FALSE	NO CHANGE
ENSMUSG00000035852	Misp	4.33932	1.89204	0.849622	2.22692	0.0259524	0.148738	FALSE	NO CHANGE
ENSMUSG00000000374	Trappc10	166.662	-0.325544	0.146213	-2.2265	0.025981	0.148765	FALSE	NO CHANGE
ENSMUSG00000032047	Acat1	1129.79	-0.152948	0.0687	-2.22632	0.0259925	0.148765	FALSE	NO CHANGE
ENSMUSG00000048481	Mypop	94.0889	-0.387522	0.174043	-2.22659	0.0259744	0.148765	FALSE	NO CHANGE
ENSMUSG00000043190	Rfesd	172.437	-0.313328	0.140771	-2.2258	0.0260275	0.148898	FALSE	NO CHANGE
ENSMUSG00000015755	Tab2	841.14	-0.151029	0.0678661	-2.2254	0.0260547	0.148985	FALSE	NO CHANGE
ENSMUSG00000022538	Lsg1	173.398	0.331718	0.149093	2.22491	0.0260876	0.149106	FALSE	NO CHANGE
ENSMUSG00000002043	Trappc6a	814.476	-0.172146	0.0773902	-2.22439	0.0261223	0.14918	FALSE	NO CHANGE
ENSMUSG00000062901	Klhl24	378.139	-0.216073	0.0971395	-2.22436	0.0261242	0.14918	FALSE	NO CHANGE
ENSMUSG00000025289	Prdx4	832.103	0.170723	0.0767802	2.22353	0.0261798	0.149429	FALSE	NO CHANGE
ENSMUSG00000021748	Pdhb	443.104	-0.22015	0.099095	-2.22161	0.0263098	0.149974	FALSE	NO CHANGE
ENSMUSG00000036036	Zfp57	230.99	0.263971	0.11883	2.22142	0.0263228	0.149974	FALSE	NO CHANGE
ENSMUSG00000040025	Ythdf2	934.413	0.178797	0.0804881	2.22141	0.0263229	0.149974	FALSE	NO CHANGE
ENSMUSG00000040502	Marchf9	248.124	-0.267529	0.120428	-2.22149	0.0263176	0.149974	FALSE	NO CHANGE
ENSMUSG00000031521	Aga	393.64	0.208861	0.0940935	2.21971	0.0264383	0.150563	FALSE	NO CHANGE
ENSMUSG00000117975	Itprip	106.316	-0.361525	0.162927	-2.21894	0.0264909	0.150794	FALSE	NO CHANGE
ENSMUSG00000066877	Nck2	751.203	-0.170823	0.0769965	-2.21858	0.0265152	0.150864	FALSE	NO CHANGE
ENSMUSG00000060739	Nsa2	1310.39	0.139683	0.0629836	2.21777	0.0265704	0.15111	FALSE	NO CHANGE
ENSMUSG00000041219	Arhgap11a	85.7731	0.428032	0.193026	2.21748	0.0265901	0.151154	FALSE	NO CHANGE
ENSMUSG00000060860	Ube2s	5.03356	1.75	0.789392	2.21689	0.0266305	0.151315	FALSE	NO CHANGE
ENSMUSG00000046836	Brox	236.526	0.261938	0.118208	2.2159	0.0266985	0.151633	FALSE	NO CHANGE
ENSMUSG00000076432	Ywhaq	1776.75	-0.12682	0.0572727	-2.21432	0.0268067	0.152179	FALSE	NO CHANGE
ENSMUSG00000001018	Snapin	368.574	0.250876	0.113334	2.2136	0.0268563	0.152391	FALSE	NO CHANGE
ENSMUSG00000078202	Nrarp	79.5453	-0.437152	0.197602	-2.21228	0.0269471	0.152838	FALSE	NO CHANGE
ENSMUSG00000034111	Tmed8	21.5276	-0.918426	0.415186	-2.21208	0.026961	0.152848	FALSE	NO CHANGE
ENSMUSG00000042364	Snx18	339.748	-0.24435	0.11048	-2.21172	0.0269861	0.152921	FALSE	NO CHANGE
ENSMUSG00000028949	Smarcd3	211.713	0.270634	0.122422	2.21066	0.0270593	0.153147	FALSE	NO CHANGE
ENSMUSG00000066108	Muc5b	16.0989	-1.05645	0.477825	-2.21096	0.0270383	0.153147	FALSE	NO CHANGE
ENSMUSG00000109141	Gm30692	27.8778	-0.674665	0.305193	-2.21062	0.0270625	0.153147	FALSE	NO CHANGE
ENSMUSG00000002763	Pex6	202.267	-0.318987	0.144378	-2.20939	0.0271474	0.153559	FALSE	NO CHANGE
ENSMUSG00000029229	Chic2	793.772	-0.163153	0.0738605	-2.20894	0.0271788	0.153635	FALSE	NO CHANGE
ENSMUSG00000046213	Cym	4.16483	2.04246	0.924672	2.20885	0.0271853	0.153635	FALSE	NO CHANGE
ENSMUSG00000045672	Col27a1	682.809	0.174444	0.0789922	2.20837	0.0272187	0.153754	FALSE	NO CHANGE
ENSMUSG00000049985	Ankrd55	3.59632	-2.22157	1.00627	-2.20773	0.0272633	0.153938	FALSE	NO CHANGE
ENSMUSG00000038605	Samd10	15.5587	0.895409	0.405677	2.2072	0.0273002	0.154061	FALSE	NO CHANGE
ENSMUSG00000073639	Rab18	1947.17	0.125409	0.0568215	2.20706	0.0273097	0.154061	FALSE	NO CHANGE
ENSMUSG00000031367	Ap1s2	46.8636	-0.581712	0.263658	-2.20632	0.0273618	0.154217	FALSE	NO CHANGE
ENSMUSG00000038708	Golga4	299.257	-0.250055	0.11333	-2.20643	0.027354	0.154217	FALSE	NO CHANGE
ENSMUSG00000003348	Mob3a	131.534	0.333582	0.151287	2.20497	0.0274565	0.154677	FALSE	NO CHANGE
ENSMUSG00000036285	Noa1	243.399	0.251971	0.114283	2.2048	0.0274681	0.154677	FALSE	NO CHANGE
ENSMUSG00000001946	Esam	38.2925	-0.668322	0.303396	-2.2028	0.0276086	0.15525	FALSE	NO CHANGE
ENSMUSG00000028542	Slc6a9	88.5587	-0.498449	0.226289	-2.20271	0.0276149	0.15525	FALSE	NO CHANGE
ENSMUSG00000029431	B3gnt4	8.50903	-1.32576	0.60189	-2.20265	0.0276192	0.15525	FALSE	NO CHANGE
ENSMUSG00000036748	Cuedc2	882.695	-0.179073	0.0812967	-2.20271	0.027615	0.15525	FALSE	NO CHANGE
ENSMUSG00000049690	Nckap5	8.7472	-1.25135	0.568189	-2.20235	0.0276406	0.155301	FALSE	NO CHANGE
ENSMUSG00000048490	Nrip1	168.475	0.309396	0.140548	2.20135	0.0277112	0.155628	FALSE	NO CHANGE
ENSMUSG00000061607	Mdc1	196.424	0.273321	0.124198	2.20068	0.0277583	0.155754	FALSE	NO CHANGE
ENSMUSG00000078954	Arhgap8	98.2973	0.394942	0.179462	2.2007	0.0277574	0.155754	FALSE	NO CHANGE
ENSMUSG00000062203	Gspt1	751.466	0.188394	0.0856273	2.20016	0.0277957	0.155894	FALSE	NO CHANGE
ENSMUSG00000021910	Nisch	3947	-0.123187	0.0560166	-2.19912	0.0278696	0.156239	FALSE	NO CHANGE
ENSMUSG00000066477	Gm16551	95.2922	0.371768	0.169106	2.19844	0.0279178	0.156439	FALSE	NO CHANGE
ENSMUSG00000028218	Fam92a	588.685	0.221284	0.100666	2.19819	0.0279356	0.156469	FALSE	NO CHANGE
ENSMUSG00000036061	Smug1	218.492	-0.261527	0.119005	-2.19761	0.027977	0.156631	FALSE	NO CHANGE
ENSMUSG00000037531	Mrpl47	429.316	0.206211	0.0938614	2.19697	0.0280223	0.156815	FALSE	NO CHANGE
ENSMUSG00000025921	Rdh10	1852.96	0.164075	0.0747069	2.19625	0.0280739	0.157034	FALSE	NO CHANGE
ENSMUSG00000008683	Rps15a	13925.4	0.120544	0.0548994	2.19573	0.0281116	0.157105	FALSE	NO CHANGE
ENSMUSG00000020828	Pld2	184.782	-0.328815	0.149749	-2.19577	0.0281081	0.157105	FALSE	NO CHANGE
ENSMUSG00000024070	Prkd3	741.19	-0.186011	0.0847376	-2.19514	0.0281537	0.157201	FALSE	NO CHANGE
ENSMUSG00000026491	Ahctf1	484.006	0.241915	0.110198	2.19529	0.0281432	0.157201	FALSE	NO CHANGE
ENSMUSG00000025350	Rdh5	49.9682	0.522794	0.23824	2.1944	0.0282068	0.157428	FALSE	NO CHANGE
ENSMUSG00000038526	Car14	44.9052	-0.572919	0.261143	-2.1939	0.0282429	0.157559	FALSE	NO CHANGE
ENSMUSG00000039449	Prpf18	218.764	0.284515	0.129731	2.19312	0.0282984	0.157729	FALSE	NO CHANGE
ENSMUSG00000040209	Zfp704	777.808	-0.165727	0.0755619	-2.19327	0.0282883	0.157729	FALSE	NO CHANGE
ENSMUSG00000034906	Ncaph	206.417	0.290156	0.132327	2.19273	0.028327	0.157748	FALSE	NO CHANGE
ENSMUSG00000059182	Skap2	415.652	-0.194972	0.0889141	-2.19281	0.0283212	0.157748	FALSE	NO CHANGE
ENSMUSG00000027406	Idh3b	1463.01	-0.132936	0.0606399	-2.19222	0.0283636	0.157882	FALSE	NO CHANGE
ENSMUSG00000078440	Dohh	184.892	-0.270607	0.123529	-2.19064	0.0284779	0.158449	FALSE	NO CHANGE
ENSMUSG00000034247	Plekhm1	217.117	-0.277151	0.126528	-2.19042	0.0284934	0.158465	FALSE	NO CHANGE
ENSMUSG00000031904	Slc7a6	412.55	0.201504	0.0920353	2.18942	0.0285663	0.1588	FALSE	NO CHANGE
ENSMUSG00000034917	Tjp3	6.80824	-1.60439	0.732917	-2.18904	0.0285937	0.158882	FALSE	NO CHANGE
ENSMUSG00000051220	Ercc6l	74.8289	0.492026	0.224926	2.1875	0.0287063	0.159437	FALSE	NO CHANGE
ENSMUSG00000032649	Colgalt2	179.737	-0.306655	0.140221	-2.18694	0.0287466	0.15952	FALSE	NO CHANGE
ENSMUSG00000063457	Rps15	9907.75	0.163866	0.0749248	2.18708	0.0287368	0.15952	FALSE	NO CHANGE
ENSMUSG00000022855	Senp2	120.524	0.366093	0.167455	2.18621	0.0288003	0.159677	FALSE	NO CHANGE
ENSMUSG00000031891	Hsd11b2	46.2526	-0.647391	0.296111	-2.18631	0.0287926	0.159677	FALSE	NO CHANGE
ENSMUSG00000085733	Arhgap27os1	4.6779	1.96128	0.897239	2.1859	0.0288226	0.15973	FALSE	NO CHANGE
ENSMUSG00000001924	Uba1	5031.96	-0.105091	0.0480849	-2.18552	0.0288505	0.159814	FALSE	NO CHANGE
ENSMUSG00000008976	Gabpa	208.123	0.265066	0.12131	2.18504	0.0288862	0.159942	FALSE	NO CHANGE
ENSMUSG00000050332	Amer1	34.531	-0.651139	0.298029	-2.18481	0.0289024	0.159962	FALSE	NO CHANGE
ENSMUSG00000097643	A130051J06Rik	23.2852	0.770051	0.352595	2.18395	0.0289658	0.1602	FALSE	NO CHANGE
ENSMUSG00000108557	Gm44835	5.95471	1.6199	0.741755	2.18388	0.0289709	0.1602	FALSE	NO CHANGE
ENSMUSG00000032870	Smap2	250.45	-0.271923	0.124547	-2.18331	0.0290131	0.160362	FALSE	NO CHANGE
ENSMUSG00000068740	Celsr2	25.7137	-0.705358	0.323129	-2.1829	0.0290434	0.16046	FALSE	NO CHANGE
ENSMUSG00000001313	Rnd2	113.78	-0.328	0.150287	-2.18249	0.029073	0.160495	FALSE	NO CHANGE
ENSMUSG00000015961	Adss	1134.06	0.15587	0.0714192	2.18246	0.0290754	0.160495	FALSE	NO CHANGE
ENSMUSG00000032372	Plscr2	3211.01	-0.115525	0.052943	-2.18206	0.0291053	0.160519	FALSE	NO CHANGE
ENSMUSG00000068101	Cenpm	26.2257	0.685683	0.314233	2.18208	0.0291034	0.160519	FALSE	NO CHANGE
ENSMUSG00000026142	Rhbdd1	452.163	-0.212066	0.0972373	-2.18092	0.0291897	0.160914	FALSE	NO CHANGE
ENSMUSG00000020950	Foxg1	821.595	0.18383	0.0843071	2.18048	0.029222	0.16099	FALSE	NO CHANGE
ENSMUSG00000027160	Ccdc34	651.066	0.174932	0.0802299	2.18038	0.029229	0.16099	FALSE	NO CHANGE
ENSMUSG00000020941	Map3k14	87.3664	0.386975	0.177551	2.17951	0.0292935	0.161274	FALSE	NO CHANGE
ENSMUSG00000029387	Gtf2h3	232.156	0.285556	0.131039	2.17917	0.0293193	0.161346	FALSE	NO CHANGE
ENSMUSG00000020235	Fzr1	160.947	-0.348046	0.159773	-2.17838	0.0293778	0.161456	FALSE	NO CHANGE
ENSMUSG00000022883	Robo1	100.807	-0.420753	0.193135	-2.17855	0.0293651	0.161456	FALSE	NO CHANGE
ENSMUSG00000063317	Usp31	181.81	-0.295316	0.135546	-2.17871	0.0293536	0.161456	FALSE	NO CHANGE
ENSMUSG00000022766	Serpind1	13.8802	-1.22431	0.562105	-2.17807	0.0294008	0.161512	FALSE	NO CHANGE
ENSMUSG00000041650	Pcca	280.938	-0.232047	0.10656	-2.17761	0.0294349	0.161629	FALSE	NO CHANGE
ENSMUSG00000030770	Parva	1655.9	0.150512	0.0691379	2.17698	0.0294823	0.161818	FALSE	NO CHANGE
ENSMUSG00000063694	Cycs	337.403	0.23528	0.108176	2.17498	0.0296318	0.162568	FALSE	NO CHANGE
ENSMUSG00000028837	Psmb2	1425.28	0.188407	0.0866828	2.17353	0.0297406	0.163022	FALSE	NO CHANGE
ENSMUSG00000037674	Rfx7	300.725	0.245599	0.112991	2.17362	0.029734	0.163022	FALSE	NO CHANGE
ENSMUSG00000032563	Mrpl3	792.304	0.160135	0.0737349	2.17176	0.0298735	0.16368	FALSE	NO CHANGE
ENSMUSG00000022194	Pabpn1	253.823	0.242704	0.111787	2.17114	0.029921	0.163726	FALSE	NO CHANGE
ENSMUSG00000026657	Frmd4a	430.552	0.196577	0.0905356	2.17127	0.0299109	0.163726	FALSE	NO CHANGE
ENSMUSG00000037112	Sik2	28.413	0.659678	0.30384	2.17114	0.0299207	0.163726	FALSE	NO CHANGE
ENSMUSG00000058444	Map2k5	209.465	0.326825	0.150545	2.17095	0.0299351	0.163732	FALSE	NO CHANGE
ENSMUSG00000023075	Akirin1	292.685	0.236054	0.108763	2.17034	0.0299811	0.163797	FALSE	NO CHANGE
ENSMUSG00000039286	Fndc3b	275.657	-0.241921	0.11147	-2.17028	0.029986	0.163797	FALSE	NO CHANGE
ENSMUSG00000053931	Cnn3	2110.41	0.131841	0.0607484	2.17027	0.0299861	0.163797	FALSE	NO CHANGE
ENSMUSG00000038517	Tbkbp1	109.765	-0.371188	0.171113	-2.16926	0.0300631	0.164147	FALSE	NO CHANGE
ENSMUSG00000033732	Sf3b3	921.695	0.158119	0.072903	2.1689	0.0300906	0.164226	FALSE	NO CHANGE
ENSMUSG00000038759	Nup205	504.699	0.214227	0.0988249	2.16774	0.0301783	0.164633	FALSE	NO CHANGE
ENSMUSG00000057789	Bak1	72.7737	-0.462485	0.213371	-2.16752	0.0301953	0.164654	FALSE	NO CHANGE
ENSMUSG00000022945	Chaf1b	198.015	-0.281179	0.129764	-2.16685	0.0302462	0.16486	FALSE	NO CHANGE
ENSMUSG00000025226	Fbxl15	126.885	-0.321059	0.148198	-2.16643	0.0302786	0.164908	FALSE	NO CHANGE
ENSMUSG00000035274	Tpbg	11.6256	-1.11568	0.514996	-2.16639	0.0302812	0.164908	FALSE	NO CHANGE
ENSMUSG00000024750	Zfand5	1798.72	-0.141218	0.0651914	-2.16621	0.030295	0.164912	FALSE	NO CHANGE
ENSMUSG00000027166	Dnajc24	247.627	0.242067	0.111798	2.16522	0.0303706	0.165181	FALSE	NO CHANGE
ENSMUSG00000039218	Srrm2	1413.78	0.166252	0.076782	2.16525	0.0303683	0.165181	FALSE	NO CHANGE
ENSMUSG00000027599	Armc1	487.445	0.194089	0.0896563	2.16481	0.0304025	0.165233	FALSE	NO CHANGE
ENSMUSG00000072082	Ccnf	97.3816	0.364327	0.1683	2.16475	0.0304066	0.165233	FALSE	NO CHANGE
ENSMUSG00000021876	Rnase4	7.11385	-1.55587	0.718915	-2.1642	0.0304491	0.165244	FALSE	NO CHANGE
ENSMUSG00000026827	Gpd2	391.864	0.212908	0.0983845	2.16404	0.030461	0.165244	FALSE	NO CHANGE
ENSMUSG00000039201	Tbc1d25	266.371	-0.262048	0.121085	-2.16416	0.0304518	0.165244	FALSE	NO CHANGE
ENSMUSG00000052423	B4galt3	321.179	-0.208005	0.0961039	-2.16438	0.0304355	0.165244	FALSE	NO CHANGE
ENSMUSG00000035770	Dync1li2	421.697	0.188247	0.0870005	2.16375	0.0304835	0.165294	FALSE	NO CHANGE
ENSMUSG00000012640	Zfp715	185.712	-0.279165	0.129062	-2.16303	0.0305387	0.165451	FALSE	NO CHANGE
ENSMUSG00000104960	Snhg8	1069	0.146377	0.0676677	2.16317	0.0305278	0.165451	FALSE	NO CHANGE
ENSMUSG00000063849	Ppcdc	186.414	-0.266856	0.123401	-2.16251	0.0305791	0.165559	FALSE	NO CHANGE
ENSMUSG00000115338	Pnp	1910.97	-0.126149	0.0583369	-2.16243	0.030585	0.165559	FALSE	NO CHANGE
ENSMUSG00000029198	Grpel1	1264.1	0.135938	0.0628974	2.16127	0.0306744	0.165793	FALSE	NO CHANGE
ENSMUSG00000042105	Inpp5f	259.82	-0.242901	0.112376	-2.1615	0.0306565	0.165793	FALSE	NO CHANGE
ENSMUSG00000042185	Nfrkb	120.159	-0.334987	0.154982	-2.16146	0.0306598	0.165793	FALSE	NO CHANGE
ENSMUSG00000047045	Tmem164	183.967	-0.281866	0.130422	-2.16119	0.0306808	0.165793	FALSE	NO CHANGE
ENSMUSG00000027651	Rprd1b	285.426	-0.265366	0.122806	-2.16086	0.0307065	0.16586	FALSE	NO CHANGE
ENSMUSG00000027076	Timm10	115.629	0.342931	0.158745	2.16026	0.0307527	0.165933	FALSE	NO CHANGE
ENSMUSG00000027854	Sike1	506.155	0.176489	0.0817012	2.16018	0.0307588	0.165933	FALSE	NO CHANGE
ENSMUSG00000034487	Poglut3	111.151	0.359099	0.166236	2.16017	0.0307595	0.165933	FALSE	NO CHANGE
ENSMUSG00000039828	Wdr70	239.499	0.269071	0.124583	2.15977	0.0307905	0.166028	FALSE	NO CHANGE
ENSMUSG00000028407	Smim27	13.9076	0.99252	0.459794	2.15862	0.0308798	0.166301	FALSE	NO CHANGE
ENSMUSG00000034903	Cobll1	204.49	-0.260107	0.120498	-2.15861	0.0308808	0.166301	FALSE	NO CHANGE
ENSMUSG00000049858	Suox	78.0979	-0.421469	0.195221	-2.15894	0.0308551	0.166301	FALSE	NO CHANGE
ENSMUSG00000024544	Ldlrad4	18.8296	0.830409	0.384964	2.15711	0.0309972	0.166857	FALSE	NO CHANGE
ENSMUSG00000039763	Dnajc28	29.1017	-0.645722	0.299405	-2.15668	0.0310306	0.166965	FALSE	NO CHANGE
ENSMUSG00000038685	Rtel1	85.7842	0.382296	0.17732	2.15597	0.0310862	0.167193	FALSE	NO CHANGE
ENSMUSG00000038697	Taf5l	416.063	0.208826	0.0968789	2.15554	0.0311195	0.167301	FALSE	NO CHANGE
ENSMUSG00000019806	Aig1	359.366	-0.207505	0.0962837	-2.15514	0.031151	0.167398	FALSE	NO CHANGE
ENSMUSG00000020687	Cdc27	306.176	0.238464	0.110667	2.15479	0.0311785	0.167475	FALSE	NO CHANGE
ENSMUSG00000001305	Rrp15	538.819	0.188941	0.0877327	2.1536	0.0312718	0.167899	FALSE	NO CHANGE
ENSMUSG00000034311	Kif4	54.7776	0.492832	0.228876	2.15327	0.0312975	0.167899	FALSE	NO CHANGE
ENSMUSG00000038002	Cramp1l	135.879	-0.308547	0.14329	-2.15331	0.0312943	0.167899	FALSE	NO CHANGE
ENSMUSG00000006373	Pgrmc1	5051.75	-0.107783	0.0500747	-2.15245	0.0313621	0.16808	FALSE	NO CHANGE
ENSMUSG00000009772	Nuak2	2143.47	0.123827	0.057536	2.15216	0.0313846	0.16808	FALSE	NO CHANGE
ENSMUSG00000049521	Cdc42ep1	4337.03	0.120045	0.0557787	2.15217	0.0313839	0.16808	FALSE	NO CHANGE
ENSMUSG00000079666	1700015F17Rik	4.59174	-1.72259	0.800283	-2.15248	0.0313597	0.16808	FALSE	NO CHANGE
ENSMUSG00000044254	Pcsk9	249.635	0.64227	0.298497	2.15168	0.0314225	0.168211	FALSE	NO CHANGE
ENSMUSG00000052915	Msl1	601.785	-0.176673	0.082148	-2.15067	0.0315021	0.168565	FALSE	NO CHANGE
ENSMUSG00000024963	Dnajc4	262.647	-0.246703	0.114738	-2.15015	0.0315437	0.168716	FALSE	NO CHANGE
ENSMUSG00000001289	Pfdn5	2534.25	-0.111947	0.0520957	-2.14886	0.0316452	0.168724	FALSE	NO CHANGE
ENSMUSG00000005410	Mcm5	265.054	0.238562	0.111003	2.14916	0.0316221	0.168724	FALSE	NO CHANGE
ENSMUSG00000019978	Epb41l2	516.299	0.187258	0.0871225	2.14937	0.0316052	0.168724	FALSE	NO CHANGE
ENSMUSG00000036391	Sec24a	235.669	0.273861	0.127381	2.14994	0.0315603	0.168724	FALSE	NO CHANGE
ENSMUSG00000038838	Vars2	172.167	0.28741	0.133773	2.14849	0.031675	0.168724	FALSE	NO CHANGE
ENSMUSG00000039952	Dag1	1145.05	-0.138971	0.0646511	-2.14955	0.0315909	0.168724	FALSE	NO CHANGE
ENSMUSG00000046364	Rpl27a	1618.13	0.134963	0.0628177	2.1485	0.0316744	0.168724	FALSE	NO CHANGE
ENSMUSG00000070644	Etnk2	19.7618	-0.839819	0.390898	-2.14843	0.0316794	0.168724	FALSE	NO CHANGE
ENSMUSG00000075273	Ttc30b	82.0729	0.443425	0.206308	2.14934	0.0316074	0.168724	FALSE	NO CHANGE
ENSMUSG00000106680	Gm43852	10.5156	-1.12296	0.522655	-2.14857	0.0316682	0.168724	FALSE	NO CHANGE
ENSMUSG00000022471	Xrcc6	335.417	0.27097	0.12615	2.14799	0.0317147	0.168817	FALSE	NO CHANGE
ENSMUSG00000090235	Gm16244	10.4529	-1.09371	0.509208	-2.14788	0.0317237	0.168817	FALSE	NO CHANGE
ENSMUSG00000022412	Mief1	216.009	0.255362	0.118913	2.14747	0.0317563	0.168919	FALSE	NO CHANGE
ENSMUSG00000032009	Sesn3	388.468	0.208366	0.0970514	2.14697	0.0317959	0.169058	FALSE	NO CHANGE
ENSMUSG00000036478	Btg1	710.158	-0.184508	0.0860115	-2.14515	0.0319407	0.169685	FALSE	NO CHANGE
ENSMUSG00000041263	Rusc1	100.425	-0.366306	0.170758	-2.14518	0.0319387	0.169685	FALSE	NO CHANGE
ENSMUSG00000038181	Chpf2	173.051	-0.313725	0.146281	-2.14467	0.0319792	0.169818	FALSE	NO CHANGE
ENSMUSG00000036087	Slain2	335.176	-0.238641	0.111291	-2.14429	0.0320095	0.169836	FALSE	NO CHANGE
ENSMUSG00000038648	Creb3l2	902.538	-0.145527	0.0678663	-2.14433	0.0320068	0.169836	FALSE	NO CHANGE
ENSMUSG00000002107	Celf2	547.084	0.185852	0.0866901	2.14387	0.0320433	0.169943	FALSE	NO CHANGE
ENSMUSG00000028393	Alad	531.964	0.17861	0.0833208	2.14365	0.0320613	0.169967	FALSE	NO CHANGE
ENSMUSG00000002504	Slc9a3r2	1375.1	-0.161546	0.0753901	-2.14281	0.0321287	0.170181	FALSE	NO CHANGE
ENSMUSG00000063316	Rpl27	1847.36	0.132421	0.0617958	2.14288	0.0321227	0.170181	FALSE	NO CHANGE
ENSMUSG00000035168	Tanc1	299.012	-0.243763	0.113791	-2.14219	0.0321782	0.1703	FALSE	NO CHANGE
ENSMUSG00000036572	Upf3b	471.643	0.199146	0.0929634	2.14219	0.0321778	0.1703	FALSE	NO CHANGE
ENSMUSG00000045294	Insig1	22.4117	0.867108	0.40491	2.14148	0.032235	0.170528	FALSE	NO CHANGE
ENSMUSG00000078812	Eif5a	6070.78	0.140328	0.0655367	2.14121	0.0322571	0.170574	FALSE	NO CHANGE
ENSMUSG00000105814	Mir703	243.323	0.278054	0.129914	2.14029	0.032331	0.170893	FALSE	NO CHANGE
ENSMUSG00000041696	Rasl12	39.0249	-0.628721	0.293881	-2.13937	0.0324056	0.171215	FALSE	NO CHANGE
ENSMUSG00000059208	Hnrnpm	1585.18	0.147628	0.0690185	2.13897	0.0324385	0.171245	FALSE	NO CHANGE
ENSMUSG00000097119	B230354K17Rik	98.7516	0.360972	0.16875	2.13909	0.0324283	0.171245	FALSE	NO CHANGE
ENSMUSG00000020694	Tlk2	408.311	0.196053	0.0916944	2.13811	0.032508	0.171404	FALSE	NO CHANGE
ENSMUSG00000022280	Rnf19a	252.039	0.244707	0.114443	2.13825	0.0324966	0.171404	FALSE	NO CHANGE
ENSMUSG00000051166	Eml5	24.085	-0.757037	0.3541	-2.13792	0.0325232	0.171404	FALSE	NO CHANGE
ENSMUSG00000078653	Cntd1	5.72759	-1.6643	0.778429	-2.13802	0.0325153	0.171404	FALSE	NO CHANGE
ENSMUSG00000033379	Atp6v0b	1244.32	-0.139375	0.0652406	-2.13633	0.0326523	0.171979	FALSE	NO CHANGE
ENSMUSG00000035086	Becn1	650.676	0.168587	0.0789174	2.13624	0.0326596	0.171979	FALSE	NO CHANGE
ENSMUSG00000030264	Thumpd3	640.308	0.196117	0.0918527	2.13512	0.0327512	0.172389	FALSE	NO CHANGE
ENSMUSG00000025195	Dnmbp	206.442	-0.275029	0.128832	-2.13479	0.0327781	0.172395	FALSE	NO CHANGE
ENSMUSG00000034211	Mrps17	962.783	0.152586	0.0714766	2.13477	0.0327797	0.172395	FALSE	NO CHANGE
ENSMUSG00000030890	Ilk	1752.12	0.168882	0.0791261	2.13434	0.0328151	0.172437	FALSE	NO CHANGE
ENSMUSG00000107019	Gm43682	12.0724	-0.999074	0.468066	-2.13447	0.0328043	0.172437	FALSE	NO CHANGE
ENSMUSG00000032788	Pdxk	319.352	-0.232618	0.109001	-2.13409	0.0328354	0.172472	FALSE	NO CHANGE
ENSMUSG00000109812	Gm45640	11.904	-1.05412	0.494003	-2.13384	0.0328559	0.172507	FALSE	NO CHANGE
ENSMUSG00000023495	Pcbp4	568.615	-0.210861	0.0988433	-2.13328	0.0329015	0.172531	FALSE	NO CHANGE
ENSMUSG00000033705	Stard9	32.164	-0.635376	0.297822	-2.13341	0.0328909	0.172531	FALSE	NO CHANGE
ENSMUSG00000035403	Crb2	136.213	-0.325663	0.152641	-2.13352	0.0328817	0.172531	FALSE	NO CHANGE
ENSMUSG00000038797	Zscan2	272.938	-0.238918	0.112008	-2.13304	0.0329217	0.172565	FALSE	NO CHANGE
ENSMUSG00000002055	Spag5	101.526	0.349201	0.1638	2.13187	0.0330172	0.172926	FALSE	NO CHANGE
ENSMUSG00000048347	Pcdhb18	3.88553	2.18664	1.02577	2.1317	0.0330315	0.172926	FALSE	NO CHANGE
ENSMUSG00000048779	P2ry6	6.22256	-1.70378	0.799259	-2.1317	0.0330318	0.172926	FALSE	NO CHANGE
ENSMUSG00000034321	Exosc1	651.909	0.176943	0.0830278	2.13113	0.0330783	0.173025	FALSE	NO CHANGE
ENSMUSG00000041530	Ago1	254.57	-0.227826	0.106896	-2.13129	0.0330652	0.173025	FALSE	NO CHANGE
ENSMUSG00000035268	Pkig	751.71	0.156729	0.0735695	2.13035	0.0331429	0.173147	FALSE	NO CHANGE
ENSMUSG00000049553	Polr1a	477.292	0.196254	0.0921224	2.13036	0.033142	0.173147	FALSE	NO CHANGE
ENSMUSG00000095115	Itpripl2	274.145	-0.226871	0.106487	-2.13051	0.0331296	0.173147	FALSE	NO CHANGE
ENSMUSG00000033487	Fndc3a	250.036	-0.269075	0.126333	-2.12989	0.0331805	0.173261	FALSE	NO CHANGE
ENSMUSG00000038663	Fsd2	6.27922	-1.50259	0.705526	-2.12975	0.0331923	0.173261	FALSE	NO CHANGE
ENSMUSG00000058258	Idi1	4.73814	1.71533	0.805602	2.12926	0.033233	0.173401	FALSE	NO CHANGE
ENSMUSG00000036833	Pnpla7	78.2342	-0.441458	0.207368	-2.12886	0.033266	0.173488	FALSE	NO CHANGE
ENSMUSG00000058407	Txndc9	1598.21	0.131704	0.0618698	2.12872	0.0332772	0.173488	FALSE	NO CHANGE
ENSMUSG00000015291	Gdi1	1072.21	-0.166475	0.0782587	-2.12724	0.0334002	0.173985	FALSE	NO CHANGE
ENSMUSG00000028680	Plk3	22.4173	0.847705	0.398489	2.1273	0.0333952	0.173985	FALSE	NO CHANGE
ENSMUSG00000025162	Csnk1d	1028.51	-0.138585	0.0652264	-2.12467	0.0336139	0.175026	FALSE	NO CHANGE
ENSMUSG00000028647	Mycbp	264.297	0.231996	0.10923	2.12392	0.0336769	0.175282	FALSE	NO CHANGE
ENSMUSG00000021114	Atp6v1d	378.535	-0.213676	0.100692	-2.12207	0.0338316	0.175886	FALSE	NO CHANGE
ENSMUSG00000027162	Lin7c	612.911	0.199987	0.0942432	2.12203	0.033835	0.175886	FALSE	NO CHANGE
ENSMUSG00000034957	Cebpa	89.0083	-0.421481	0.198606	-2.12219	0.0338216	0.175886	FALSE	NO CHANGE
ENSMUSG00000030983	Bccip	490.081	0.204232	0.0962678	2.1215	0.0338796	0.176015	FALSE	NO CHANGE
ENSMUSG00000032121	Tmem218	39.4803	-0.624811	0.294527	-2.1214	0.0338878	0.176015	FALSE	NO CHANGE
ENSMUSG00000031161	Hdac6	286.546	-0.243429	0.11476	-2.1212	0.0339052	0.176033	FALSE	NO CHANGE
ENSMUSG00000051716	Apon	29.2405	-0.668671	0.315323	-2.12059	0.0339562	0.176225	FALSE	NO CHANGE
ENSMUSG00000023348	Trip6	406.177	-0.211328	0.0996722	-2.12023	0.0339862	0.176235	FALSE	NO CHANGE
ENSMUSG00000027597	Ahcy	335.155	0.230134	0.108542	2.12024	0.0339858	0.176235	FALSE	NO CHANGE
ENSMUSG00000045098	Kmt5b	500.354	0.188636	0.0889849	2.11987	0.0340172	0.176323	FALSE	NO CHANGE
ENSMUSG00000053644	Aldh7a1	513.436	-0.185972	0.0877668	-2.11893	0.0340964	0.176661	FALSE	NO CHANGE
ENSMUSG00000049916	2610318N02Rik	13.5964	-0.986037	0.465506	-2.1182	0.0341577	0.176906	FALSE	NO CHANGE
ENSMUSG00000057177	Gsk3a	518.476	0.180168	0.0850641	2.11803	0.0341727	0.17691	FALSE	NO CHANGE
ENSMUSG00000027709	Mccc1	140.368	-0.317748	0.150034	-2.11784	0.0341885	0.17692	FALSE	NO CHANGE
ENSMUSG00000024097	Srsf7	436.592	0.205305	0.0969598	2.11742	0.0342242	0.176959	FALSE	NO CHANGE
ENSMUSG00000056708	Ier5	2503.79	-0.134899	0.0637043	-2.11759	0.0342102	0.176959	FALSE	NO CHANGE
ENSMUSG00000018326	Ywhab	2096.28	0.128387	0.0606409	2.11717	0.0342458	0.176998	FALSE	NO CHANGE
ENSMUSG00000023990	Tfeb	59.3735	-0.512352	0.242081	-2.11645	0.0343068	0.177163	FALSE	NO CHANGE
ENSMUSG00000073838	Tufm	276.763	0.231386	0.109323	2.11654	0.0342988	0.177163	FALSE	NO CHANGE
ENSMUSG00000075470	Alg10b	475.376	0.200902	0.0949312	2.11629	0.03432	0.177163	FALSE	NO CHANGE
ENSMUSG00000038527	C1rl	5.37328	-1.57198	0.742917	-2.11596	0.0343486	0.1772	FALSE	NO CHANGE
ENSMUSG00000054836	Elp6	89.5661	0.37596	0.177685	2.11588	0.0343553	0.1772	FALSE	NO CHANGE
ENSMUSG00000029466	Anapc7	209.989	-0.278884	0.131851	-2.11514	0.0344179	0.17745	FALSE	NO CHANGE
ENSMUSG00000026463	Atp2b4	219.174	-0.257325	0.121702	-2.11439	0.0344821	0.177708	FALSE	NO CHANGE
ENSMUSG00000026739	Bmi1	405.409	0.219821	0.104007	2.11351	0.0345572	0.178022	FALSE	NO CHANGE
ENSMUSG00000026942	Traf2	110.951	-0.340423	0.161115	-2.11292	0.0346075	0.178172	FALSE	NO CHANGE
ENSMUSG00000038732	Mboat1	86.7408	0.446756	0.211448	2.11284	0.0346147	0.178172	FALSE	NO CHANGE
ENSMUSG00000022519	Srl	29.3126	-0.676924	0.320581	-2.11155	0.0347247	0.178619	FALSE	NO CHANGE
ENSMUSG00000030397	Mark4	190.928	-0.300308	0.142225	-2.11149	0.03473	0.178619	FALSE	NO CHANGE
ENSMUSG00000011114	Tbrg1	1614.63	0.130563	0.0618536	2.11084	0.0347859	0.178834	FALSE	NO CHANGE
ENSMUSG00000048807	Slc35e4	126.9	0.315355	0.149418	2.11056	0.0348103	0.178883	FALSE	NO CHANGE
ENSMUSG00000101892	9130401M01Rik	255.148	0.224339	0.106301	2.1104	0.0348238	0.178883	FALSE	NO CHANGE
ENSMUSG00000021720	Rnf180	39.6473	-0.60989	0.289036	-2.11009	0.0348509	0.178949	FALSE	NO CHANGE
ENSMUSG00000013629	Cad	347.279	0.213578	0.10125	2.10942	0.0349084	0.179127	FALSE	NO CHANGE
ENSMUSG00000087403	Kantr	46.1252	-0.534004	0.25316	-2.10935	0.0349141	0.179127	FALSE	NO CHANGE
ENSMUSG00000022706	Mrpl40	544.534	0.186956	0.0886432	2.10908	0.0349376	0.179175	FALSE	NO CHANGE
ENSMUSG00000087413	Gm11266	9.4227	-1.22278	0.579868	-2.10871	0.0349693	0.179264	FALSE	NO CHANGE
ENSMUSG00000030057	Cnbp	6123.84	0.108034	0.0512686	2.10722	0.0350987	0.179854	FALSE	NO CHANGE
ENSMUSG00000030401	Rtn2	7.76719	-1.37725	0.653996	-2.10589	0.0352137	0.18037	FALSE	NO CHANGE
ENSMUSG00000052911	Lamb2	1173.81	-0.153707	0.0730039	-2.10547	0.0352508	0.180413	FALSE	NO CHANGE
ENSMUSG00000098702	1500015A07Rik	106.33	-0.375517	0.178348	-2.10553	0.0352449	0.180413	FALSE	NO CHANGE
ENSMUSG00000020696	Rffl	60.8849	-0.464689	0.220813	-2.10445	0.0353396	0.180739	FALSE	NO CHANGE
ENSMUSG00000035764	Fbxo45	102.605	0.378824	0.180015	2.1044	0.0353432	0.180739	FALSE	NO CHANGE
ENSMUSG00000062309	Rpp25	11.9706	-1.03008	0.48956	-2.10409	0.0353708	0.180807	FALSE	NO CHANGE
ENSMUSG00000058317	Ube2e2	116.535	-0.338767	0.161135	-2.10238	0.0355198	0.181494	FALSE	NO CHANGE
ENSMUSG00000034932	Mrpl54	674.244	0.16173	0.0769671	2.10129	0.0356156	0.18191	FALSE	NO CHANGE
ENSMUSG00000029538	Srsf9	962.073	0.162036	0.0771368	2.10063	0.0356738	0.182059	FALSE	NO CHANGE
ENSMUSG00000038005	Hpf1	315.436	0.220062	0.104755	2.10072	0.0356652	0.182059	FALSE	NO CHANGE
ENSMUSG00000029920	Smarcad1	419.135	0.18467	0.0879249	2.10031	0.0357012	0.182125	FALSE	NO CHANGE
ENSMUSG00000027286	Lrrc57	92.6879	0.383387	0.182584	2.09979	0.0357474	0.182287	FALSE	NO CHANGE
ENSMUSG00000003161	Sri	1345.84	0.130465	0.0621685	2.09857	0.0358548	0.182761	FALSE	NO CHANGE
ENSMUSG00000054408	Spcs3	290.076	0.264418	0.126037	2.09794	0.0359104	0.18297	FALSE	NO CHANGE
ENSMUSG00000073771	Btbd19	29.7845	0.741444	0.353459	2.09768	0.0359335	0.183013	FALSE	NO CHANGE
ENSMUSG00000018765	Fxr2	261.384	-0.238502	0.113713	-2.09739	0.0359588	0.183068	FALSE	NO CHANGE
ENSMUSG00000026309	Ilkap	906.145	0.155126	0.0739735	2.09705	0.0359893	0.183149	FALSE	NO CHANGE
ENSMUSG00000085396	Firre	369.411	-0.209665	0.100003	-2.09659	0.0360295	0.18328	FALSE	NO CHANGE
ENSMUSG00000024991	Eif3a	565.2	0.243434	0.116136	2.0961	0.036073	0.183427	FALSE	NO CHANGE
ENSMUSG00000030269	Mtmr14	348.463	-0.226218	0.107968	-2.09523	0.0361508	0.183693	FALSE	NO CHANGE
ENSMUSG00000031129	Slc9a9	18.8384	-0.785175	0.374752	-2.09519	0.0361545	0.183693	FALSE	NO CHANGE
ENSMUSG00000028394	Pole3	363.722	0.244299	0.116628	2.09468	0.0361998	0.183799	FALSE	NO CHANGE
ENSMUSG00000030766	Arhgap17	387.562	-0.23805	0.113657	-2.09446	0.0362192	0.183799	FALSE	NO CHANGE
ENSMUSG00000038416	Cdc16	650.359	0.169093	0.0807295	2.09456	0.0362103	0.183799	FALSE	NO CHANGE
ENSMUSG00000036822	Topors	194.224	0.269826	0.128854	2.09405	0.0362556	0.183909	FALSE	NO CHANGE
ENSMUSG00000035172	Plekhh3	188.71	-0.280582	0.134037	-2.09331	0.0363213	0.184169	FALSE	NO CHANGE
ENSMUSG00000031668	Eif2ak3	258.791	-0.262369	0.12535	-2.09309	0.0363414	0.184196	FALSE	NO CHANGE
ENSMUSG00000038379	Ttk	41.5069	0.546067	0.261007	2.09216	0.0364244	0.184468	FALSE	NO CHANGE
ENSMUSG00000038400	Pmepa1	971.449	0.156815	0.0749516	2.09222	0.0364193	0.184468	FALSE	NO CHANGE
ENSMUSG00000032415	Ube2cbp	111.846	0.347356	0.166094	2.09133	0.0364988	0.184771	FALSE	NO CHANGE
ENSMUSG00000003518	Dusp3	822.438	-0.20042	0.095847	-2.09104	0.0365244	0.184826	FALSE	NO CHANGE
ENSMUSG00000022175	Lrp10	1821.42	-0.169047	0.0808586	-2.09065	0.0365598	0.184931	FALSE	NO CHANGE
ENSMUSG00000000708	Kat2b	212.433	-0.286364	0.137099	-2.08873	0.0367318	0.185502	FALSE	NO CHANGE
ENSMUSG00000021754	Map3k1	132.816	-0.333259	0.159526	-2.08906	0.0367022	0.185502	FALSE	NO CHANGE
ENSMUSG00000021965	Ska3	45.7727	0.523413	0.250577	2.08883	0.0367226	0.185502	FALSE	NO CHANGE
ENSMUSG00000031824	6430548M08Rik	4.43049	-1.93166	0.924722	-2.08891	0.0367159	0.185502	FALSE	NO CHANGE
ENSMUSG00000010358	Ifi35	163.323	-0.281463	0.134819	-2.0877	0.0368246	0.185673	FALSE	NO CHANGE
ENSMUSG00000028821	Syf2	218.125	-0.261847	0.125416	-2.08783	0.0368128	0.185673	FALSE	NO CHANGE
ENSMUSG00000032002	Dcun1d5	1653.58	0.124825	0.0597774	2.08816	0.0367838	0.185673	FALSE	NO CHANGE
ENSMUSG00000034994	Eef2	7827.22	0.114512	0.0548427	2.08801	0.0367969	0.185673	FALSE	NO CHANGE
ENSMUSG00000095990	Zfp97	6.49852	-1.39585	0.668679	-2.08747	0.0368456	0.185704	FALSE	NO CHANGE
ENSMUSG00000038335	Tsr1	351.762	0.203914	0.0977075	2.08698	0.0368899	0.185853	FALSE	NO CHANGE
ENSMUSG00000074384	AI429214	18.1893	0.810295	0.388326	2.08664	0.0369211	0.185936	FALSE	NO CHANGE
ENSMUSG00000117924	Tmem223	783.207	0.218263	0.104611	2.08643	0.0369401	0.185957	FALSE	NO CHANGE
ENSMUSG00000003721	Insig2	247.415	-0.246998	0.118395	-2.08622	0.0369587	0.185976	FALSE	NO CHANGE
ENSMUSG00000028233	Tgs1	162.61	0.281741	0.135103	2.08538	0.0370344	0.186134	FALSE	NO CHANGE
ENSMUSG00000035953	Pip4p1	394.988	-0.21563	0.1034	-2.0854	0.0370328	0.186134	FALSE	NO CHANGE
ENSMUSG00000052798	Nup107	232.149	0.23079	0.11067	2.08539	0.0370339	0.186134	FALSE	NO CHANGE
ENSMUSG00000038446	Cdc40	301.072	0.222566	0.106777	2.0844	0.037124	0.18651	FALSE	NO CHANGE
ENSMUSG00000104197	Gm37632	8.1328	1.26182	0.605475	2.08402	0.0371582	0.186607	FALSE	NO CHANGE
ENSMUSG00000030861	Acadsb	537.255	-0.192626	0.0924385	-2.08383	0.0371758	0.186621	FALSE	NO CHANGE
ENSMUSG00000057147	Dph6	259.784	0.274285	0.131646	2.08351	0.0372045	0.18669	FALSE	NO CHANGE
ENSMUSG00000025510	Cd151	2290.81	0.165631	0.0795093	2.08316	0.0372366	0.186777	FALSE	NO CHANGE
ENSMUSG00000020413	Hus1	62.4094	0.432798	0.207788	2.08289	0.0372617	0.186811	FALSE	NO CHANGE
ENSMUSG00000022322	Shcbp1	46.0724	0.578399	0.277723	2.08265	0.0372833	0.186811	FALSE	NO CHANGE
ENSMUSG00000039648	Kyat1	65.2589	-0.442412	0.212433	-2.0826	0.037288	0.186811	FALSE	NO CHANGE
ENSMUSG00000078597	Cyp4a12b	18.2422	-0.869874	0.417723	-2.08242	0.0373044	0.186819	FALSE	NO CHANGE
ENSMUSG00000028719	Cmpk1	1707.28	0.150782	0.0724793	2.08035	0.0374931	0.187689	FALSE	NO CHANGE
ENSMUSG00000039197	Adk	1077.32	0.162082	0.0779678	2.07883	0.0376327	0.188313	FALSE	NO CHANGE
ENSMUSG00000026027	Stradb	261.677	-0.226618	0.109074	-2.07765	0.037742	0.188754	FALSE	NO CHANGE
ENSMUSG00000040675	Mthfd1l	304.519	0.258258	0.124309	2.07755	0.0377508	0.188754	FALSE	NO CHANGE
ENSMUSG00000045328	Cenpe	98.537	0.403385	0.194181	2.07736	0.0377682	0.188766	FALSE	NO CHANGE
ENSMUSG00000028478	Clta	1851.53	-0.140476	0.0676354	-2.07697	0.0378046	0.188821	FALSE	NO CHANGE
ENSMUSG00000037031	Tspan15	75.9264	0.393916	0.189664	2.07692	0.0378092	0.188821	FALSE	NO CHANGE
ENSMUSG00000025155	Dus1l	263.94	0.231332	0.111443	2.07579	0.0379137	0.189267	FALSE	NO CHANGE
ENSMUSG00000030774	Pak1	768.678	-0.166531	0.0802378	-2.07547	0.037943	0.189339	FALSE	NO CHANGE
ENSMUSG00000055436	Srsf11	957.622	0.163387	0.0787356	2.07514	0.0379737	0.189417	FALSE	NO CHANGE
ENSMUSG00000027601	Mtfr1	546.925	0.174394	0.0840944	2.07378	0.0380995	0.189969	FALSE	NO CHANGE
ENSMUSG00000028838	Extl1	10.4832	-1.10428	0.532548	-2.07358	0.0381185	0.189989	FALSE	NO CHANGE
ENSMUSG00000020457	Drg1	634.976	0.193109	0.0931625	2.07282	0.0381892	0.190244	FALSE	NO CHANGE
ENSMUSG00000026675	Hsd17b7	83.8918	0.410514	0.198073	2.07254	0.0382151	0.190244	FALSE	NO CHANGE
ENSMUSG00000074030	Exoc8	173.002	0.306915	0.148084	2.07258	0.0382117	0.190244	FALSE	NO CHANGE
ENSMUSG00000031736	Crnde	7.41564	-1.30353	0.629037	-2.07227	0.0382404	0.190294	FALSE	NO CHANGE
ENSMUSG00000026201	Stk16	1181.08	0.154515	0.0745949	2.07139	0.0383225	0.190622	FALSE	NO CHANGE
ENSMUSG00000036908	Unc93b1	42.7271	-0.540048	0.260737	-2.07124	0.0383366	0.190622	FALSE	NO CHANGE
ENSMUSG00000072620	Slfn2	458.518	-0.212787	0.102766	-2.07061	0.0383955	0.190801	FALSE	NO CHANGE
ENSMUSG00000114241	Gm30108	15.1761	-0.935367	0.451753	-2.07053	0.0384029	0.190801	FALSE	NO CHANGE
ENSMUSG00000003354	Ccdc65	17.5988	-0.809622	0.391231	-2.06942	0.0385067	0.191241	FALSE	NO CHANGE
ENSMUSG00000021963	Sap18	1287.96	0.131055	0.0633483	2.0688	0.0385653	0.191457	FALSE	NO CHANGE
ENSMUSG00000004865	Srpk1	381.145	0.200682	0.0970432	2.06796	0.0386434	0.191711	FALSE	NO CHANGE
ENSMUSG00000021494	Ddx41	349.4	-0.218365	0.105596	-2.06793	0.0386469	0.191711	FALSE	NO CHANGE
ENSMUSG00000036632	Alg5	470.397	0.179791	0.0869606	2.0675	0.038687	0.191758	FALSE	NO CHANGE
ENSMUSG00000049235	Gm7324	76.4286	0.377604	0.182627	2.06762	0.0386753	0.191758	FALSE	NO CHANGE
ENSMUSG00000041351	Rap1gap	171.614	-0.268965	0.130147	-2.06663	0.0387691	0.192089	FALSE	NO CHANGE
ENSMUSG00000022537	Tmem44	32.5091	-0.599114	0.289947	-2.06629	0.0388012	0.192128	FALSE	NO CHANGE
ENSMUSG00000051256	Jagn1	402.543	0.214325	0.103728	2.06622	0.0388073	0.192128	FALSE	NO CHANGE
ENSMUSG00000036002	Fam214b	88.8802	-0.385643	0.186717	-2.06538	0.0388868	0.192445	FALSE	NO CHANGE
ENSMUSG00000020719	Ddx5	5743.13	0.0964929	0.0467399	2.06447	0.0389735	0.192799	FALSE	NO CHANGE
ENSMUSG00000042632	Pla2g6	802.31	-0.153252	0.0742612	-2.06369	0.0390471	0.193087	FALSE	NO CHANGE
ENSMUSG00000095789	Nupr1l	11.5422	-1.1293	0.54729	-2.06345	0.0390704	0.193126	FALSE	NO CHANGE
ENSMUSG00000029627	Zkscan14	97.2522	-0.378493	0.183486	-2.06279	0.0391323	0.193356	FALSE	NO CHANGE
ENSMUSG00000029311	Hsd17b11	262.149	-0.239719	0.11624	-2.06228	0.039181	0.193521	FALSE	NO CHANGE
ENSMUSG00000050379	Septin6	330.771	-0.229878	0.111478	-2.0621	0.0391984	0.193531	FALSE	NO CHANGE
ENSMUSG00000008859	Rala	1600.77	0.118783	0.0576112	2.06181	0.0392256	0.193589	FALSE	NO CHANGE
ENSMUSG00000002265	Peg3	5866.08	-0.110536	0.0536228	-2.06135	0.0392693	0.193653	FALSE	NO CHANGE
ENSMUSG00000034485	Uaca	41.1403	-0.609052	0.295458	-2.06138	0.0392665	0.193653	FALSE	NO CHANGE
ENSMUSG00000033285	Wdr3	231.047	0.260216	0.126251	2.0611	0.0392938	0.193658	FALSE	NO CHANGE
ENSMUSG00000034892	Rps29	703.511	0.191811	0.0930662	2.06102	0.0393012	0.193658	FALSE	NO CHANGE
ENSMUSG00000027528	Fabp9	3.85324	-1.88413	0.91483	-2.05954	0.0394428	0.19428	FALSE	NO CHANGE
ENSMUSG00000024258	Polr2d	277.785	0.261398	0.126952	2.05903	0.0394917	0.194444	FALSE	NO CHANGE
ENSMUSG00000036622	Atp13a2	186.253	-0.271378	0.131815	-2.05878	0.0395155	0.194486	FALSE	NO CHANGE
ENSMUSG00000026482	Rgl1	19.5817	-0.768599	0.373424	-2.05825	0.0395666	0.194585	FALSE	NO CHANGE
ENSMUSG00000030611	Mrps11	206.125	0.269618	0.130987	2.05836	0.0395558	0.194585	FALSE	NO CHANGE
ENSMUSG00000022174	Dad1	1033.25	0.158516	0.0770433	2.05749	0.0396391	0.194865	FALSE	NO CHANGE
ENSMUSG00000034993	Vat1	1334.79	-0.133604	0.0649473	-2.05712	0.039675	0.194937	FALSE	NO CHANGE
ENSMUSG00000044098	Rsbn1	85.7955	-0.363283	0.176607	-2.05701	0.0396848	0.194937	FALSE	NO CHANGE
ENSMUSG00000046032	Snx12	455.436	-0.216177	0.105123	-2.05643	0.0397415	0.19514	FALSE	NO CHANGE
ENSMUSG00000029131	Dnajb6	309.299	0.210591	0.102416	2.05622	0.0397609	0.195159	FALSE	NO CHANGE
ENSMUSG00000097415	AU020206	92.5362	0.365176	0.177618	2.05596	0.0397867	0.195209	FALSE	NO CHANGE
ENSMUSG00000053253	Ndfip2	1586.16	-0.116407	0.0566247	-2.05577	0.0398047	0.195221	FALSE	NO CHANGE
ENSMUSG00000006169	Clint1	871.87	-0.14336	0.0697701	-2.05475	0.0399035	0.195405	FALSE	NO CHANGE
ENSMUSG00000006941	Eif1b	783.697	0.169748	0.082604	2.05497	0.0398822	0.195405	FALSE	NO CHANGE
ENSMUSG00000034926	Dhcr24	636.637	0.178151	0.0866985	2.05483	0.0398951	0.195405	FALSE	NO CHANGE
ENSMUSG00000090150	Acad11	183.236	-0.285176	0.138789	-2.05474	0.0399042	0.195405	FALSE	NO CHANGE
ENSMUSG00000044350	Lacc1	168.205	-0.310886	0.151331	-2.05435	0.0399422	0.195515	FALSE	NO CHANGE
ENSMUSG00000086714	0610009E02Rik	18.6708	0.806254	0.392623	2.05351	0.0400233	0.195836	FALSE	NO CHANGE
ENSMUSG00000022546	Gpt	220.739	-0.233117	0.113562	-2.05278	0.0400942	0.196106	FALSE	NO CHANGE
ENSMUSG00000017929	B4galt5	249.781	-0.273167	0.133152	-2.05155	0.0402133	0.196496	FALSE	NO CHANGE
ENSMUSG00000026617	Bpnt1	522.767	0.189872	0.0925537	2.05147	0.0402208	0.196496	FALSE	NO CHANGE
ENSMUSG00000035901	Dennd5a	967.235	-0.148713	0.0724885	-2.05154	0.0402145	0.196496	FALSE	NO CHANGE
ENSMUSG00000020315	Sptbn1	1393.6	-0.133124	0.0649098	-2.05091	0.0402762	0.196637	FALSE	NO CHANGE
ENSMUSG00000032594	Ip6k1	394.877	-0.194907	0.0950369	-2.05086	0.0402809	0.196637	FALSE	NO CHANGE
ENSMUSG00000020873	Slc35b1	456.057	0.190148	0.0927345	2.05045	0.0403202	0.196753	FALSE	NO CHANGE
ENSMUSG00000016487	Ppfibp1	990.369	-0.175816	0.0857699	-2.04986	0.0403782	0.196959	FALSE	NO CHANGE
ENSMUSG00000035726	Supt16	564.281	0.172683	0.0842558	2.04951	0.0404123	0.197049	FALSE	NO CHANGE
ENSMUSG00000058835	Abi1	616.761	-0.202681	0.0989102	-2.04914	0.0404485	0.197149	FALSE	NO CHANGE
ENSMUSG00000023832	Acat2	193.199	0.325364	0.158815	2.0487	0.0404912	0.197281	FALSE	NO CHANGE
ENSMUSG00000000531	Grasp	69.6686	-0.425102	0.207569	-2.048	0.0405603	0.197473	FALSE	NO CHANGE
ENSMUSG00000068184	Ndufaf2	247.566	-0.2479	0.121046	-2.04798	0.040562	0.197473	FALSE	NO CHANGE
ENSMUSG00000032375	Aph1b	107.037	-0.335762	0.16404	-2.04683	0.0406748	0.197945	FALSE	NO CHANGE
ENSMUSG00000037395	Rcor3	236.35	-0.28363	0.138581	-2.04667	0.0406905	0.197945	FALSE	NO CHANGE
ENSMUSG00000023353	Agap3	179.624	-0.255945	0.1252	-2.04429	0.0409251	0.198957	FALSE	NO CHANGE
ENSMUSG00000035529	Prdm4	260.143	0.25582	0.125142	2.04424	0.0409301	0.198957	FALSE	NO CHANGE
ENSMUSG00000032285	Dnaja4	57.3391	-0.508382	0.24902	-2.04153	0.0411985	0.200184	FALSE	NO CHANGE
ENSMUSG00000025733	Rhot2	219.235	-0.239601	0.117418	-2.04059	0.0412917	0.200361	FALSE	NO CHANGE
ENSMUSG00000026922	Agpat2	919.876	-0.179698	0.0880557	-2.04073	0.0412778	0.200361	FALSE	NO CHANGE
ENSMUSG00000027968	Larp7	245.157	0.235283	0.115303	2.04057	0.0412936	0.200361	FALSE	NO CHANGE
ENSMUSG00000040511	Pvr	281.553	-0.216311	0.106008	-2.04052	0.0412986	0.200361	FALSE	NO CHANGE
ENSMUSG00000022306	Zfpm2	7.9331	-1.24364	0.609652	-2.03991	0.041359	0.2005	FALSE	NO CHANGE
ENSMUSG00000047649	Cd3eap	190.035	0.254731	0.124864	2.04007	0.0413432	0.2005	FALSE	NO CHANGE
ENSMUSG00000024309	Pfdn6	152.322	-0.310343	0.152195	-2.03911	0.0414388	0.200809	FALSE	NO CHANGE
ENSMUSG00000054640	Slc8a1	19.7629	0.752237	0.36905	2.03831	0.0415194	0.201122	FALSE	NO CHANGE
ENSMUSG00000022575	Gsdmd	636.029	-0.18081	0.0887384	-2.03756	0.0415936	0.201404	FALSE	NO CHANGE
ENSMUSG00000038252	Ncapd2	214.953	0.245446	0.120487	2.03711	0.0416388	0.201545	FALSE	NO CHANGE
ENSMUSG00000021951	Eef1akmt1	803.457	0.181341	0.0890349	2.03675	0.0416756	0.201646	FALSE	NO CHANGE
ENSMUSG00000032128	Robo3	4.04023	1.87697	0.922287	2.03513	0.0418381	0.202354	FALSE	NO CHANGE
ENSMUSG00000026249	Serpine2	838.956	-0.170684	0.0838868	-2.0347	0.0418813	0.202485	FALSE	NO CHANGE
ENSMUSG00000037373	Ctbp1	1686.65	0.128012	0.0629209	2.03449	0.0419024	0.202509	FALSE	NO CHANGE
ENSMUSG00000018585	Atox1	2072.17	-0.129691	0.0637751	-2.03357	0.0419947	0.202658	FALSE	NO CHANGE
ENSMUSG00000034586	Hid1	84.4733	-0.474329	0.233216	-2.03386	0.0419658	0.202658	FALSE	NO CHANGE
ENSMUSG00000041633	Kctd12b	4.60296	1.61992	0.796565	2.03364	0.0419881	0.202658	FALSE	NO CHANGE
ENSMUSG00000084915	C230037L18Rik	5.98086	-1.52146	0.748179	-2.03354	0.0419975	0.202658	FALSE	NO CHANGE
ENSMUSG00000047044	D030056L22Rik	942.877	-0.141293	0.0694888	-2.03332	0.0420198	0.202687	FALSE	NO CHANGE
ENSMUSG00000060216	Arrb2	333.462	-0.241028	0.118561	-2.03294	0.0420585	0.202796	FALSE	NO CHANGE
ENSMUSG00000050373	Snx21	127.284	-0.318117	0.156514	-2.03252	0.0421013	0.202925	FALSE	NO CHANGE
ENSMUSG00000021134	Srsf5	448.008	-0.186761	0.0919578	-2.03095	0.0422602	0.203472	FALSE	NO CHANGE
ENSMUSG00000025925	Terf1	36.9862	0.602323	0.296604	2.03073	0.0422822	0.203472	FALSE	NO CHANGE
ENSMUSG00000026627	Pacc1	126.699	-0.333566	0.16427	-2.0306	0.0422957	0.203472	FALSE	NO CHANGE
ENSMUSG00000039640	Mrpl12	812.028	0.181827	0.0895266	2.03099	0.0422564	0.203472	FALSE	NO CHANGE
ENSMUSG00000054792	Klhl18	103.003	0.35676	0.175689	2.03064	0.0422915	0.203472	FALSE	NO CHANGE
ENSMUSG00000020111	Micu1	267.673	-0.222171	0.109426	-2.03032	0.0423241	0.203531	FALSE	NO CHANGE
ENSMUSG00000061411	Nol4l	542.696	0.16217	0.0798966	2.02976	0.0423814	0.203729	FALSE	NO CHANGE
ENSMUSG00000048440	Cyp4f16	136.18	0.314504	0.155005	2.02899	0.0424593	0.204025	FALSE	NO CHANGE
ENSMUSG00000036275	9530068E07Rik	3042.19	-0.113792	0.0560935	-2.02861	0.0424977	0.204132	FALSE	NO CHANGE
ENSMUSG00000021703	Serinc5	122.767	-0.34097	0.16814	-2.0279	0.0425708	0.204384	FALSE	NO CHANGE
ENSMUSG00000027635	Dsn1	91.029	0.370537	0.18273	2.02778	0.0425826	0.204384	FALSE	NO CHANGE
ENSMUSG00000020609	Apob	24.7149	-0.710818	0.350573	-2.02759	0.0426023	0.2044	FALSE	NO CHANGE
ENSMUSG00000005220	Corin	20.5416	-0.949006	0.468155	-2.02712	0.0426502	0.204552	FALSE	NO CHANGE
ENSMUSG00000000901	Mmp11	270.354	-0.259497	0.128047	-2.02658	0.0427057	0.204706	FALSE	NO CHANGE
ENSMUSG00000032815	Fanca	36.5511	0.565401	0.279005	2.02649	0.0427148	0.204706	FALSE	NO CHANGE
ENSMUSG00000017188	Coa3	1748.37	-0.121686	0.0600568	-2.02618	0.042746	0.204777	FALSE	NO CHANGE
ENSMUSG00000062480	Acat3	6.58912	-1.53856	0.759538	-2.02565	0.0428002	0.204959	FALSE	NO CHANGE
ENSMUSG00000072763	5430403G16Rik	19.7993	-0.831566	0.410614	-2.02518	0.0428493	0.205116	FALSE	NO CHANGE
ENSMUSG00000003200	Sh3gl1	651.788	-0.168076	0.0830313	-2.02424	0.0429452	0.205432	FALSE	NO CHANGE
ENSMUSG00000037885	Stk35	50.9007	0.470415	0.232408	2.0241	0.0429602	0.205432	FALSE	NO CHANGE
ENSMUSG00000078201	Tmem203	123.115	-0.313988	0.155128	-2.02406	0.0429643	0.205432	FALSE	NO CHANGE
ENSMUSG00000003929	Zfp81	69.9118	-0.453572	0.224171	-2.02333	0.0430388	0.205632	FALSE	NO CHANGE
ENSMUSG00000030782	Tgfb1i1	73.1165	0.388503	0.192007	2.02338	0.0430344	0.205632	FALSE	NO CHANGE
ENSMUSG00000014748	Tex261	818.173	0.163555	0.0808562	2.02279	0.0430948	0.205821	FALSE	NO CHANGE
ENSMUSG00000004460	Dnajb11	283.452	0.247289	0.122284	2.02226	0.0431494	0.206004	FALSE	NO CHANGE
ENSMUSG00000020956	Dtd2	217.726	0.266348	0.131726	2.02199	0.0431778	0.206061	FALSE	NO CHANGE
ENSMUSG00000029716	Tfr2	267.245	-0.240061	0.118764	-2.02133	0.0432458	0.206307	FALSE	NO CHANGE
ENSMUSG00000019857	Asf1a	263.959	0.23537	0.116483	2.02063	0.0433176	0.206487	FALSE	NO CHANGE
ENSMUSG00000034951	Cog7	275.553	-0.215319	0.106568	-2.02049	0.0433328	0.206487	FALSE	NO CHANGE
ENSMUSG00000045176	Borcs6	124.958	-0.297727	0.147352	-2.02052	0.0433295	0.206487	FALSE	NO CHANGE
ENSMUSG00000025329	Padi1	10.4489	1.10576	0.547363	2.02016	0.0433669	0.206572	FALSE	NO CHANGE
ENSMUSG00000066894	Vsig10	107.815	-0.329265	0.163063	-2.01925	0.0434614	0.206943	FALSE	NO CHANGE
ENSMUSG00000117485	Gm19696	16.2348	0.987249	0.488957	2.01909	0.0434778	0.206943	FALSE	NO CHANGE
ENSMUSG00000015461	Atf6b	184.837	-0.253822	0.125771	-2.01812	0.043579	0.207268	FALSE	NO CHANGE
ENSMUSG00000029482	Aacs	208.33	0.267015	0.132303	2.01821	0.0435699	0.207268	FALSE	NO CHANGE
ENSMUSG00000042742	Bmt2	307.353	-0.22676	0.112388	-2.01765	0.0436277	0.207421	FALSE	NO CHANGE
ENSMUSG00000038893	Fam117a	70.2824	-0.408793	0.202664	-2.01709	0.0436859	0.207619	FALSE	NO CHANGE
ENSMUSG00000002365	Snx9	231.961	0.288779	0.143191	2.01673	0.0437235	0.207641	FALSE	NO CHANGE
ENSMUSG00000026356	Dars	1184.45	0.142536	0.0706718	2.01687	0.0437088	0.207641	FALSE	NO CHANGE
ENSMUSG00000026176	Ctdsp1	436.125	0.20264	0.100499	2.01633	0.0437652	0.207761	FALSE	NO CHANGE
ENSMUSG00000020228	Helb	14.9577	-0.843978	0.418707	-2.01568	0.0438339	0.20793	FALSE	NO CHANGE
ENSMUSG00000031807	Pgls	1525.94	0.138496	0.0687076	2.01573	0.0438279	0.20793	FALSE	NO CHANGE
ENSMUSG00000000276	Dgke	27.3964	0.663691	0.329294	2.0155	0.0438525	0.20794	FALSE	NO CHANGE
ENSMUSG00000020284	Cfap410	371.159	-0.184001	0.0913149	-2.01501	0.0439036	0.208104	FALSE	NO CHANGE
ENSMUSG00000026622	Nek2	75.213	0.48224	0.239424	2.01417	0.0439916	0.208442	FALSE	NO CHANGE
ENSMUSG00000052031	Tagap1	100.707	-0.346868	0.172249	-2.01377	0.0440342	0.208565	FALSE	NO CHANGE
ENSMUSG00000085972	1110028F11Rik	5.76771	-1.4923	0.741288	-2.01312	0.0441019	0.208808	FALSE	NO CHANGE
ENSMUSG00000032112	Trappc4	573.163	0.172535	0.085718	2.01282	0.0441331	0.208877	FALSE	NO CHANGE
ENSMUSG00000042505	Sdhaf3	241.223	-0.239041	0.118777	-2.01251	0.0441657	0.208953	FALSE	NO CHANGE
ENSMUSG00000019478	Rab4a	322.753	0.220607	0.109646	2.01199	0.0442207	0.209134	FALSE	NO CHANGE
ENSMUSG00000003458	Ncstn	688.113	-0.154497	0.0768064	-2.01152	0.0442708	0.209292	FALSE	NO CHANGE
ENSMUSG00000039671	Zmynd8	717.632	-0.16132	0.0802225	-2.01091	0.044335	0.209517	FALSE	NO CHANGE
ENSMUSG00000037493	Cib2	3.8749	1.87102	0.930636	2.01047	0.0443812	0.209578	FALSE	NO CHANGE
ENSMUSG00000092365	BC023719	246.077	0.251023	0.124853	2.01055	0.0443733	0.209578	FALSE	NO CHANGE
ENSMUSG00000025651	Uqcrc1	1316.48	0.143196	0.071233	2.01025	0.0444045	0.209609	FALSE	NO CHANGE
ENSMUSG00000032555	Topbp1	371.777	0.205031	0.102044	2.00925	0.0445111	0.210034	FALSE	NO CHANGE
ENSMUSG00000021846	Peli2	215.094	-0.240355	0.119677	-2.00835	0.0446056	0.21018	FALSE	NO CHANGE
ENSMUSG00000025487	Psmd13	129.362	-0.339204	0.168887	-2.00847	0.0445939	0.21018	FALSE	NO CHANGE
ENSMUSG00000027248	Pdia3	130.314	0.362973	0.180734	2.00832	0.0446089	0.21018	FALSE	NO CHANGE
ENSMUSG00000030816	Rnf40	212.494	-0.253352	0.126131	-2.00864	0.0445758	0.21018	FALSE	NO CHANGE
ENSMUSG00000051890	Klhdc1	16.6691	0.853024	0.424831	2.00791	0.0446526	0.210307	FALSE	NO CHANGE
ENSMUSG00000041126	H2az2	4778.48	-0.108534	0.0540615	-2.0076	0.0446854	0.210383	FALSE	NO CHANGE
ENSMUSG00000029687	Ezh2	647.123	0.169683	0.0845273	2.00743	0.0447035	0.210389	FALSE	NO CHANGE
ENSMUSG00000042354	Gnl3	547.852	0.169309	0.0843487	2.00725	0.0447232	0.210403	FALSE	NO CHANGE
ENSMUSG00000035798	Zdhhc17	115.149	0.34052	0.16968	2.00683	0.0447674	0.210532	FALSE	NO CHANGE
ENSMUSG00000025076	Casp7	283.446	0.222555	0.110932	2.00623	0.0448322	0.210679	FALSE	NO CHANGE
ENSMUSG00000062234	Gak	1105.02	-0.133354	0.0664685	-2.00628	0.0448269	0.210679	FALSE	NO CHANGE
ENSMUSG00000017715	Pgs1	209.886	-0.243366	0.121428	-2.00421	0.045048	0.211615	FALSE	NO CHANGE
ENSMUSG00000069135	Fgfr1op	116.48	-0.312942	0.156176	-2.00378	0.0450933	0.211748	FALSE	NO CHANGE
ENSMUSG00000032412	Atp1b3	1125.77	0.135837	0.0678021	2.00343	0.045131	0.211774	FALSE	NO CHANGE
ENSMUSG00000040681	Hmgn1	2948.5	0.158684	0.0792068	2.00342	0.0451324	0.211774	FALSE	NO CHANGE
ENSMUSG00000036613	Eipr1	141.062	0.302741	0.151221	2.00198	0.0452866	0.212382	FALSE	NO CHANGE
ENSMUSG00000057729	Prtn3	13.4747	-0.904551	0.451847	-2.0019	0.0452958	0.212382	FALSE	NO CHANGE
ENSMUSG00000027649	Ctnnbl1	509.456	0.173531	0.0866922	2.00169	0.0453181	0.212407	FALSE	NO CHANGE
ENSMUSG00000031987	Egln1	1226.41	0.121076	0.0605123	2.00085	0.0454086	0.212753	FALSE	NO CHANGE
ENSMUSG00000036104	Rab3gap1	259.822	0.266926	0.133441	2.00033	0.0454649	0.212937	FALSE	NO CHANGE
ENSMUSG00000024795	Kif20b	15.1627	0.900989	0.450535	1.99982	0.0455194	0.213034	FALSE	NO CHANGE
ENSMUSG00000034205	Loxl2	128.046	0.318107	0.159067	1.99983	0.045519	0.213034	FALSE	NO CHANGE
ENSMUSG00000075700	Selenot	939.749	0.151687	0.0758718	1.99925	0.0455816	0.213245	FALSE	NO CHANGE
ENSMUSG00000056820	Tsnax	870.246	0.138517	0.069295	1.99895	0.0456134	0.213315	FALSE	NO CHANGE
ENSMUSG00000006299	Aamp	1597.58	-0.137483	0.0687968	-1.99839	0.045674	0.213519	FALSE	NO CHANGE
ENSMUSG00000001700	Gramd3	91.8668	-0.369691	0.185021	-1.9981	0.0457058	0.213588	FALSE	NO CHANGE
ENSMUSG00000033717	Adra2a	22.6626	0.764018	0.382538	1.99724	0.0457996	0.213925	FALSE	NO CHANGE
ENSMUSG00000036160	Surf6	106.063	-0.332648	0.166564	-1.99712	0.0458119	0.213925	FALSE	NO CHANGE
ENSMUSG00000024498	Tcerg1	337.146	0.193721	0.0970318	1.99647	0.0458832	0.21402	FALSE	NO CHANGE
ENSMUSG00000036323	Srp72	677.626	0.172633	0.0864596	1.99669	0.0458591	0.21402	FALSE	NO CHANGE
ENSMUSG00000036892	Prodh2	207.178	-0.259172	0.129812	-1.99652	0.0458773	0.21402	FALSE	NO CHANGE
ENSMUSG00000003970	Rpl8	20689.1	0.0871953	0.043691	1.99573	0.0459637	0.214153	FALSE	NO CHANGE
ENSMUSG00000026436	Elk4	389.127	0.192622	0.0965243	1.99558	0.0459798	0.214153	FALSE	NO CHANGE
ENSMUSG00000026924	Sec16a	806.235	-0.157909	0.0791293	-1.99559	0.0459789	0.214153	FALSE	NO CHANGE
ENSMUSG00000085667	Gm12992	8.12715	-1.15909	0.580734	-1.99591	0.0459436	0.214153	FALSE	NO CHANGE
ENSMUSG00000042557	Sin3a	366.115	0.204077	0.102329	1.99432	0.0461173	0.214714	FALSE	NO CHANGE
ENSMUSG00000028792	Ak2	271.132	-0.216127	0.108403	-1.99374	0.0461802	0.214927	FALSE	NO CHANGE
ENSMUSG00000041360	Pum3	800.864	0.1548	0.0776675	1.99311	0.0462498	0.215171	FALSE	NO CHANGE
ENSMUSG00000042410	Agps	510.618	0.158276	0.0794188	1.99293	0.0462695	0.215183	FALSE	NO CHANGE
ENSMUSG00000006360	Crip1	471.129	-0.189531	0.0951628	-1.99165	0.0464095	0.215755	FALSE	NO CHANGE
ENSMUSG00000018559	Ctdnep1	821.986	0.184096	0.0924815	1.99062	0.0465223	0.216159	FALSE	NO CHANGE
ENSMUSG00000036461	Elf1	345.831	-0.191358	0.0961334	-1.99055	0.0465308	0.216159	FALSE	NO CHANGE
ENSMUSG00000078517	Emc1	216.127	-0.24144	0.121348	-1.98965	0.0466294	0.216537	FALSE	NO CHANGE
ENSMUSG00000066026	Dhrs3	817.783	-0.202512	0.101804	-1.98925	0.0466742	0.216665	FALSE	NO CHANGE
ENSMUSG00000001999	Blvra	375.553	0.220563	0.11092	1.98848	0.0467584	0.216674	FALSE	NO CHANGE
ENSMUSG00000025246	Tbl1x	676.291	0.156109	0.0784925	1.98884	0.0467194	0.216674	FALSE	NO CHANGE
ENSMUSG00000025255	Zfhx4	312.957	0.24677	0.12415	1.98767	0.0468484	0.216674	FALSE	NO CHANGE
ENSMUSG00000026646	Suv39h2	61.5777	0.463902	0.233357	1.98795	0.0468175	0.216674	FALSE	NO CHANGE
ENSMUSG00000028560	Usp1	173.341	0.258845	0.130223	1.9877	0.0468443	0.216674	FALSE	NO CHANGE
ENSMUSG00000028803	Nipal3	68.2198	-0.421444	0.212022	-1.98774	0.0468401	0.216674	FALSE	NO CHANGE
ENSMUSG00000031256	Cstf2	242.674	0.237156	0.119276	1.98829	0.0467797	0.216674	FALSE	NO CHANGE
ENSMUSG00000031703	Itfg1	765.615	0.140583	0.0707246	1.98776	0.0468384	0.216674	FALSE	NO CHANGE
ENSMUSG00000054405	Dnajc8	734.094	0.146163	0.0734847	1.98902	0.0466988	0.216674	FALSE	NO CHANGE
ENSMUSG00000091896	Ube2d2a	867.756	0.158352	0.079664	1.98775	0.0468393	0.216674	FALSE	NO CHANGE
ENSMUSG00000061981	Flot2	990.829	-0.141958	0.0714327	-1.9873	0.0468891	0.216782	FALSE	NO CHANGE
ENSMUSG00000022994	Adcy6	250.837	-0.257672	0.129692	-1.9868	0.0469448	0.21696	FALSE	NO CHANGE
ENSMUSG00000018442	Derl2	694.435	0.185087	0.0931903	1.98612	0.0470199	0.217228	FALSE	NO CHANGE
ENSMUSG00000018476	Kdm6b	202.137	-0.262453	0.132248	-1.98456	0.0471938	0.217711	FALSE	NO CHANGE
ENSMUSG00000020287	Mpg	460.329	0.196582	0.0990359	1.98495	0.0471495	0.217711	FALSE	NO CHANGE
ENSMUSG00000021552	Gkap1	678.191	-0.162451	0.0818541	-1.98464	0.0471848	0.217711	FALSE	NO CHANGE
ENSMUSG00000042423	Fbrs	472.677	-0.17208	0.0867091	-1.98457	0.0471922	0.217711	FALSE	NO CHANGE
ENSMUSG00000021820	Camk2g	249.897	-0.225204	0.113526	-1.98372	0.0472874	0.218063	FALSE	NO CHANGE
ENSMUSG00000034883	Lrr1	19.9646	0.837178	0.422148	1.98314	0.0473518	0.21828	FALSE	NO CHANGE
ENSMUSG00000031090	Nadsyn1	64.8392	-0.417789	0.210853	-1.98143	0.0475434	0.219083	FALSE	NO CHANGE
ENSMUSG00000033671	Cep350	152.377	0.278929	0.140796	1.98108	0.0475818	0.219101	FALSE	NO CHANGE
ENSMUSG00000037949	Ano10	269.545	-0.21954	0.110818	-1.98108	0.0475822	0.219101	FALSE	NO CHANGE
ENSMUSG00000021477	Ctsl	2653.31	-0.110702	0.0559127	-1.9799	0.0477145	0.21963	FALSE	NO CHANGE
ENSMUSG00000020427	Igfbp3	36.0972	0.574094	0.290024	1.97947	0.0477627	0.219771	FALSE	NO CHANGE
ENSMUSG00000026600	Soat1	219.174	-0.230783	0.116613	-1.97904	0.0478114	0.219915	FALSE	NO CHANGE
ENSMUSG00000028453	Fancg	41.2797	-0.532803	0.269257	-1.97879	0.0478401	0.219967	FALSE	NO CHANGE
ENSMUSG00000007805	Twist2	139.151	0.286826	0.145047	1.97747	0.0479889	0.220148	FALSE	NO CHANGE
ENSMUSG00000027562	Car2	95.3654	-0.396588	0.200565	-1.97735	0.048002	0.220148	FALSE	NO CHANGE
ENSMUSG00000029377	Ereg	26.0727	0.692603	0.350216	1.97764	0.0479688	0.220148	FALSE	NO CHANGE
ENSMUSG00000030213	Atf7ip	322.217	-0.218298	0.110371	-1.97786	0.0479441	0.220148	FALSE	NO CHANGE
ENSMUSG00000034203	Chchd4	972.832	0.138789	0.0701819	1.97756	0.0479787	0.220148	FALSE	NO CHANGE
ENSMUSG00000059824	Dbp	72.8921	-0.436546	0.220694	-1.97806	0.0479215	0.220148	FALSE	NO CHANGE
ENSMUSG00000063358	Mapk1	885.541	0.151177	0.076452	1.97741	0.0479953	0.220148	FALSE	NO CHANGE
ENSMUSG00000031925	Maml2	213.19	-0.250624	0.126827	-1.9761	0.0481431	0.220634	FALSE	NO CHANGE
ENSMUSG00000037316	Bag4	204.941	0.233343	0.118077	1.97619	0.0481329	0.220634	FALSE	NO CHANGE
ENSMUSG00000047459	Dynlrb1	1155.25	0.186684	0.0944794	1.97593	0.0481632	0.220646	FALSE	NO CHANGE
ENSMUSG00000032553	Srprb	547.81	0.178497	0.090349	1.97564	0.0481953	0.220713	FALSE	NO CHANGE
ENSMUSG00000020888	Dvl2	170.406	-0.252381	0.127812	-1.97462	0.0483114	0.221003	FALSE	NO CHANGE
ENSMUSG00000024331	Dsc2	7.86426	-1.1834	0.59927	-1.97474	0.0482979	0.221003	FALSE	NO CHANGE
ENSMUSG00000039385	Cdh6	4201.61	0.138421	0.0700965	1.97472	0.0482999	0.221003	FALSE	NO CHANGE
ENSMUSG00000028565	Nfia	429.825	-0.173974	0.0881225	-1.97423	0.0483552	0.221123	FALSE	NO CHANGE
ENSMUSG00000023861	Mpc1	36.4068	-0.577136	0.292405	-1.97375	0.0484097	0.221291	FALSE	NO CHANGE
ENSMUSG00000030536	Iqgap1	1788.5	0.117371	0.0594834	1.97318	0.0484754	0.221466	FALSE	NO CHANGE
ENSMUSG00000032652	Crebl2	163.199	-0.310678	0.157456	-1.97311	0.0484831	0.221466	FALSE	NO CHANGE
ENSMUSG00000031864	Ints10	225.024	0.233164	0.118181	1.97294	0.0485029	0.221476	FALSE	NO CHANGE
ENSMUSG00000045503	Sys1	675.665	0.157566	0.0799304	1.97129	0.0486909	0.222173	FALSE	NO CHANGE
ENSMUSG00000058216	Gstp3	15.1246	-0.861691	0.437102	-1.97137	0.0486814	0.222173	FALSE	NO CHANGE
ENSMUSG00000045039	Megf8	217.771	-0.255889	0.129877	-1.97025	0.04881	0.222636	FALSE	NO CHANGE
ENSMUSG00000042606	Hirip3	182.51	0.267946	0.136038	1.96965	0.0488784	0.222867	FALSE	NO CHANGE
ENSMUSG00000030880	Polr3e	441.128	0.190224	0.0966901	1.96735	0.0491425	0.223935	FALSE	NO CHANGE
ENSMUSG00000073423	Zfp414	35.7873	0.550131	0.279637	1.9673	0.0491482	0.223935	FALSE	NO CHANGE
ENSMUSG00000020153	Ndufs7	1357.93	-0.115852	0.0588963	-1.96705	0.0491773	0.223986	FALSE	NO CHANGE
ENSMUSG00000087589	D430040D24Rik	5.59308	-1.51955	0.772573	-1.96687	0.0491986	0.224002	FALSE	NO CHANGE
ENSMUSG00000032374	Plod2	57.1545	0.466005	0.236955	1.96664	0.0492245	0.224024	FALSE	NO CHANGE
ENSMUSG00000066150	Slc31a1	310.157	-0.210164	0.106871	-1.96652	0.0492391	0.224024	FALSE	NO CHANGE
ENSMUSG00000028437	Ubap1	257.897	-0.21319	0.108454	-1.96572	0.0493304	0.224359	FALSE	NO CHANGE
ENSMUSG00000020072	Pbld2	20.2585	-0.710021	0.361366	-1.96483	0.0494344	0.224458	FALSE	NO CHANGE
ENSMUSG00000021870	Slmap	563.964	-0.162424	0.0826792	-1.96451	0.0494705	0.224458	FALSE	NO CHANGE
ENSMUSG00000026074	Map4k4	523.664	-0.188085	0.0957219	-1.96492	0.0494241	0.224458	FALSE	NO CHANGE
ENSMUSG00000029066	Mrpl20	712.543	0.160046	0.0814432	1.96513	0.0493994	0.224458	FALSE	NO CHANGE
ENSMUSG00000032978	Guca2b	6.55077	-1.29155	0.657427	-1.96455	0.0494663	0.224458	FALSE	NO CHANGE
ENSMUSG00000039105	Atp6v1g1	1729.59	-0.110169	0.0560744	-1.96469	0.04945	0.224458	FALSE	NO CHANGE
ENSMUSG00000049128	Ivl	10.1437	-1.16748	0.594302	-1.96446	0.0494771	0.224458	FALSE	NO CHANGE
ENSMUSG00000024858	Grk2	420.974	0.194525	0.0990627	1.96366	0.0495696	0.224741	FALSE	NO CHANGE
ENSMUSG00000107879	9330102E08Rik	7.20677	-1.40134	0.713656	-1.96361	0.0495753	0.224741	FALSE	NO CHANGE
ENSMUSG00000036856	Wnt4	948.67	0.14901	0.075898	1.96329	0.049612	0.224827	FALSE	NO CHANGE
ENSMUSG00000019889	Ptprk	1139.78	0.132856	0.0676782	1.96306	0.0496396	0.224871	FALSE	NO CHANGE
ENSMUSG00000019841	Rev3l	110.494	-0.318664	0.162377	-1.9625	0.0497043	0.225073	FALSE	NO CHANGE
ENSMUSG00000035234	Abraxas1	64.7071	-0.5046	0.25715	-1.96228	0.0497297	0.225073	FALSE	NO CHANGE
ENSMUSG00000047921	Trappc9	195.786	-0.236739	0.120649	-1.96221	0.0497379	0.225073	FALSE	NO CHANGE
ENSMUSG00000037940	Inpp4b	13.4914	-0.892531	0.455087	-1.96123	0.0498517	0.225507	FALSE	NO CHANGE
ENSMUSG00000015757	Ppil4	148.169	0.329098	0.16783	1.9609	0.049891	0.225529	FALSE	NO CHANGE
ENSMUSG00000032369	Plscr1	1001.18	-0.154126	0.0786049	-1.96077	0.0499062	0.225529	FALSE	NO CHANGE
ENSMUSG00000039960	Rhou	852.031	-0.138267	0.0705261	-1.96051	0.0499356	0.225529	FALSE	NO CHANGE
ENSMUSG00000044617	Zbtb39	83.8813	-0.356964	0.182085	-1.96042	0.0499462	0.225529	FALSE	NO CHANGE
ENSMUSG00000091811	Inafm1	149.364	-0.28662	0.146184	-1.96068	0.0499164	0.225529	FALSE	NO CHANGE
ENSMUSG00000026856	Dolpp1	125.77	0.316157	0.161283	1.96027	0.0499648	0.225532	FALSE	NO CHANGE
ENSMUSG00000031819	Emc8	352.625	0.227785	0.116278	1.95896	0.0501178	0.226141	FALSE	NO CHANGE
ENSMUSG00000018583	G3bp1	2822.46	0.130435	0.0666322	1.95754	0.0502841	0.226811	FALSE	NO CHANGE
ENSMUSG00000016520	Lnx2	172.872	-0.24749	0.126461	-1.95704	0.0503427	0.226912	FALSE	NO CHANGE
ENSMUSG00000040433	Zbtb38	326.873	0.253297	0.129419	1.95719	0.0503255	0.226912	FALSE	NO CHANGE
ENSMUSG00000029007	Agtrap	127.382	-0.295017	0.150818	-1.95612	0.0504514	0.22732	FALSE	NO CHANGE
ENSMUSG00000053411	Cbx7	22.6455	-0.748957	0.382922	-1.9559	0.0504766	0.227353	FALSE	NO CHANGE
ENSMUSG00000037628	Cdkn3	34.4479	0.579892	0.296523	1.95564	0.0505075	0.22741	FALSE	NO CHANGE
ENSMUSG00000025139	Tollip	414.991	-0.170541	0.0872465	-1.9547	0.050618	0.227796	FALSE	NO CHANGE
ENSMUSG00000085385	Snhg17	154.462	0.308583	0.157875	1.95461	0.0506293	0.227796	FALSE	NO CHANGE
ENSMUSG00000061859	Patj	139.947	0.307854	0.157529	1.95427	0.0506698	0.227896	FALSE	NO CHANGE
ENSMUSG00000054702	Ap1s3	22.2106	-0.686259	0.351221	-1.95392	0.0507106	0.227917	FALSE	NO CHANGE
ENSMUSG00000062519	Zfp398	127.518	-0.329437	0.168599	-1.95397	0.0507042	0.227917	FALSE	NO CHANGE
ENSMUSG00000004270	Lpcat3	917.29	0.14712	0.075353	1.95241	0.0508891	0.228637	FALSE	NO CHANGE
ENSMUSG00000021699	Pde4d	10.5568	-1.13085	0.57926	-1.95223	0.0509111	0.228655	FALSE	NO CHANGE
ENSMUSG00000026970	Rbms1	1300.62	0.125594	0.0643431	1.95194	0.0509454	0.228727	FALSE	NO CHANGE
ENSMUSG00000086382	Chrna1os	14.2953	0.908234	0.465443	1.95133	0.0510173	0.228968	FALSE	NO CHANGE
ENSMUSG00000040105	Plpp6	720.217	-0.160908	0.0824919	-1.95059	0.0511054	0.229282	FALSE	NO CHANGE
ENSMUSG00000024036	Slc37a1	8.82766	-1.18553	0.607828	-1.95043	0.0511247	0.229287	FALSE	NO CHANGE
ENSMUSG00000009927	Rps25	18416.4	0.0947692	0.0485933	1.95025	0.0511459	0.2293	FALSE	NO CHANGE
ENSMUSG00000021969	Zdhhc20	379.671	0.177394	0.0909803	1.94981	0.051199	0.229456	FALSE	NO CHANGE
ENSMUSG00000001017	Chtop	790.963	0.154568	0.0792806	1.94963	0.0512198	0.229463	FALSE	NO CHANGE
ENSMUSG00000084957	Bbip1	632.956	0.152377	0.0781627	1.94949	0.0512371	0.229463	FALSE	NO CHANGE
ENSMUSG00000024548	Setbp1	8.62861	1.18156	0.606171	1.94922	0.0512696	0.229496	FALSE	NO CHANGE
ENSMUSG00000026797	Stxbp1	132.332	-0.304453	0.1562	-1.94912	0.0512808	0.229496	FALSE	NO CHANGE
ENSMUSG00000010476	Ebf3	128.107	-0.357968	0.183672	-1.94895	0.0513011	0.229505	FALSE	NO CHANGE
ENSMUSG00000006476	Nsmf	208.699	-0.244346	0.125397	-1.94858	0.0513457	0.229541	FALSE	NO CHANGE
ENSMUSG00000022656	Nectin3	112.244	0.382517	0.196297	1.94866	0.0513355	0.229541	FALSE	NO CHANGE
ENSMUSG00000005907	Pex1	73.9803	-0.369449	0.189649	-1.94807	0.0514069	0.229733	FALSE	NO CHANGE
ENSMUSG00000024190	Dusp1	464.469	0.206794	0.1062	1.94723	0.0515077	0.230102	FALSE	NO CHANGE
ENSMUSG00000000168	Dlat	878.027	-0.140175	0.0720058	-1.94671	0.0515692	0.230295	FALSE	NO CHANGE
ENSMUSG00000057841	Rpl32	39157.9	0.101614	0.0522099	1.94625	0.0516244	0.23046	FALSE	NO CHANGE
ENSMUSG00000104576	F830115B05Rik	12.9893	-0.913665	0.469497	-1.94605	0.0516488	0.230487	FALSE	NO CHANGE
ENSMUSG00000100084	2310068J16Rik	9.65202	-1.04649	0.537984	-1.9452	0.0517512	0.230862	FALSE	NO CHANGE
ENSMUSG00000028439	Fam219a	29.4216	-0.638014	0.328041	-1.94492	0.0517842	0.230927	FALSE	NO CHANGE
ENSMUSG00000020549	Elac2	217.255	0.227819	0.117145	1.94476	0.0518041	0.230934	FALSE	NO CHANGE
ENSMUSG00000000957	Mmp14	266.837	0.253163	0.130207	1.94432	0.0518574	0.23109	FALSE	NO CHANGE
ENSMUSG00000037236	Matr3	965.872	0.12979	0.0667723	1.94377	0.0519236	0.231221	FALSE	NO CHANGE
ENSMUSG00000113128	Gm47813	18.8474	0.78672	0.404712	1.9439	0.0519074	0.231221	FALSE	NO CHANGE
ENSMUSG00000021712	Trim23	110.616	0.333223	0.17146	1.94344	0.0519625	0.23123	FALSE	NO CHANGE
ENSMUSG00000031146	Plp2	1478.63	0.123216	0.0633974	1.94355	0.0519499	0.23123	FALSE	NO CHANGE
ENSMUSG00000039623	Ap5z1	106.394	0.349461	0.179857	1.943	0.0520164	0.231388	FALSE	NO CHANGE
ENSMUSG00000025574	Tk1	475.683	0.198774	0.102316	1.94275	0.0520468	0.231442	FALSE	NO CHANGE
ENSMUSG00000054452	Tle5	3033.5	0.117227	0.0603473	1.94254	0.0520712	0.231468	FALSE	NO CHANGE
ENSMUSG00000042541	Sem1	2936.7	0.149051	0.076752	1.94198	0.0521389	0.231688	FALSE	NO CHANGE
ENSMUSG00000053101	Gpr141	3.91295	1.85412	0.955318	1.94084	0.0522779	0.232141	FALSE	NO CHANGE
ENSMUSG00000117278	Gm36684	13.4083	-0.862656	0.444472	-1.94086	0.0522756	0.232141	FALSE	NO CHANGE
ENSMUSG00000032350	Gclc	2290.46	0.124486	0.0641529	1.94045	0.0523248	0.232267	FALSE	NO CHANGE
ENSMUSG00000025402	Nab2	147.071	-0.267414	0.13786	-1.93975	0.0524105	0.232484	FALSE	NO CHANGE
ENSMUSG00000038722	Bud31	234.39	0.23653	0.121937	1.93977	0.0524078	0.232484	FALSE	NO CHANGE
ENSMUSG00000046312	Myorg	47.8591	-0.511271	0.263667	-1.93908	0.0524914	0.232761	FALSE	NO CHANGE
ENSMUSG00000028907	Utp11	523.547	0.160061	0.0825512	1.93893	0.05251	0.232761	FALSE	NO CHANGE
ENSMUSG00000022096	Hr	82.9479	0.352219	0.181687	1.93861	0.0525494	0.232854	FALSE	NO CHANGE
ENSMUSG00000021810	Ecd	515.19	0.178018	0.0918521	1.93809	0.0526121	0.233049	FALSE	NO CHANGE
ENSMUSG00000030030	1700003E16Rik	15.8545	-0.813864	0.420015	-1.9377	0.0526595	0.233177	FALSE	NO CHANGE
ENSMUSG00000047810	Ccdc88b	22.8593	-0.674972	0.348395	-1.93737	0.0526997	0.233273	FALSE	NO CHANGE
ENSMUSG00000062797	Hikeshi	383.782	0.198765	0.102609	1.93712	0.0527304	0.233327	FALSE	NO CHANGE
ENSMUSG00000022583	Ly6f	4.69149	-1.57196	0.812134	-1.93559	0.0529174	0.233438	FALSE	NO CHANGE
ENSMUSG00000029823	Luc7l2	416.859	0.195678	0.101089	1.93569	0.0529053	0.233438	FALSE	NO CHANGE
ENSMUSG00000031012	Cask	337.956	-0.21915	0.113168	-1.93649	0.0528076	0.233438	FALSE	NO CHANGE
ENSMUSG00000032869	Psmf1	494.956	0.174272	0.0900322	1.93566	0.052909	0.233438	FALSE	NO CHANGE
ENSMUSG00000034422	Parp14	34.1976	-0.571089	0.295052	-1.93555	0.0529226	0.233438	FALSE	NO CHANGE
ENSMUSG00000057551	Zfp317	214.554	0.227537	0.117504	1.93643	0.0528153	0.233438	FALSE	NO CHANGE
ENSMUSG00000058486	Wdr91	103.102	0.343404	0.177406	1.93569	0.0529052	0.233438	FALSE	NO CHANGE
ENSMUSG00000070953	Rabepk	176.664	0.249844	0.129068	1.93575	0.052898	0.233438	FALSE	NO CHANGE
ENSMUSG00000097960	A330074K22Rik	31.4897	-0.66628	0.344226	-1.93559	0.052918	0.233438	FALSE	NO CHANGE
ENSMUSG00000060206	Zfp462	99.4329	0.339038	0.175404	1.9329	0.0532482	0.234792	FALSE	NO CHANGE
ENSMUSG00000061904	Slc25a3	7864.43	0.106037	0.0548803	1.93214	0.0533419	0.235123	FALSE	NO CHANGE
ENSMUSG00000021764	Ndufs4	1138.9	-0.120325	0.0623122	-1.931	0.0534826	0.235661	FALSE	NO CHANGE
ENSMUSG00000036966	Spryd3	46.1471	0.461911	0.239313	1.93015	0.0535879	0.235965	FALSE	NO CHANGE
ENSMUSG00000040263	Klhdc4	274.345	0.216796	0.112321	1.93014	0.0535891	0.235965	FALSE	NO CHANGE
ENSMUSG00000040213	Kyat3	58.5927	-0.469544	0.243324	-1.9297	0.0536437	0.236122	FALSE	NO CHANGE
ENSMUSG00000032540	Abhd5	297.493	-0.219158	0.113589	-1.92939	0.0536827	0.236211	FALSE	NO CHANGE
ENSMUSG00000027104	Atf2	343.957	0.194465	0.100809	1.92904	0.0537259	0.236319	FALSE	NO CHANGE
ENSMUSG00000024985	Tcf7l2	505.897	0.160755	0.0833425	1.92885	0.0537498	0.236341	FALSE	NO CHANGE
ENSMUSG00000030539	Sema4b	101.983	0.352819	0.182946	1.92855	0.0537872	0.236423	FALSE	NO CHANGE
ENSMUSG00000013091	Tmem190	3.96133	1.76514	0.915419	1.92823	0.0538265	0.236513	FALSE	NO CHANGE
ENSMUSG00000021967	Mrpl57	609.446	0.18494	0.0959278	1.92791	0.0538666	0.236595	FALSE	NO CHANGE
ENSMUSG00000087150	BC064078	9.35179	-1.07234	0.556259	-1.92778	0.0538827	0.236595	FALSE	NO CHANGE
ENSMUSG00000025558	Dock9	277.086	-0.204669	0.106187	-1.92744	0.0539249	0.236698	FALSE	NO CHANGE
ENSMUSG00000052137	Rbm12b2	76.7836	0.363427	0.188588	1.92709	0.0539684	0.236806	FALSE	NO CHANGE
ENSMUSG00000000384	Tbrg4	272.552	0.215779	0.112003	1.92654	0.0540372	0.236981	FALSE	NO CHANGE
ENSMUSG00000023104	Rfc2	429.602	0.176549	0.0916437	1.92647	0.0540459	0.236981	FALSE	NO CHANGE
ENSMUSG00000020585	Laptm4a	1876.05	0.178552	0.0927238	1.92563	0.0541509	0.237358	FALSE	NO CHANGE
ENSMUSG00000021811	Dnajc9	52.3845	0.440326	0.228758	1.92486	0.0542471	0.237453	FALSE	NO CHANGE
ENSMUSG00000023170	Gps2	261.374	0.301295	0.156529	1.92485	0.0542479	0.237453	FALSE	NO CHANGE
ENSMUSG00000082361	Btc	49.3753	0.493836	0.256514	1.92518	0.0542072	0.237453	FALSE	NO CHANGE
ENSMUSG00000095597	Rps7-ps3	47.9197	0.439916	0.228514	1.92511	0.0542154	0.237453	FALSE	NO CHANGE
ENSMUSG00000028645	Slc2a1	266.782	0.254706	0.132353	1.92445	0.0542987	0.237564	FALSE	NO CHANGE
ENSMUSG00000042660	Wdr55	245.483	0.23398	0.121589	1.92435	0.054311	0.237564	FALSE	NO CHANGE
ENSMUSG00000019039	Dalrd3	792.776	0.13636	0.0709348	1.92233	0.054564	0.238035	FALSE	NO CHANGE
ENSMUSG00000020124	Usp15	287.44	0.215544	0.112076	1.9232	0.0544551	0.238035	FALSE	NO CHANGE
ENSMUSG00000024747	Aldh1a7	83.1017	-0.391888	0.203816	-1.92275	0.0545114	0.238035	FALSE	NO CHANGE
ENSMUSG00000026333	Gin1	74.6089	0.374102	0.194589	1.92252	0.0545402	0.238035	FALSE	NO CHANGE
ENSMUSG00000028708	Mknk1	194.426	-0.235106	0.122297	-1.92241	0.0545536	0.238035	FALSE	NO CHANGE
ENSMUSG00000030301	Ccdc91	354.01	0.187893	0.0977502	1.92217	0.0545838	0.238035	FALSE	NO CHANGE
ENSMUSG00000037972	Snn	373.876	-0.189833	0.0987721	-1.92193	0.0546141	0.238035	FALSE	NO CHANGE
ENSMUSG00000043439	Epop	60.4987	-0.403412	0.20988	-1.92211	0.0545923	0.238035	FALSE	NO CHANGE
ENSMUSG00000051527	Usp29	216.242	-0.243915	0.126905	-1.92202	0.054603	0.238035	FALSE	NO CHANGE
ENSMUSG00000060924	Csmd1	3.83348	-1.89003	0.983454	-1.92183	0.0546269	0.238035	FALSE	NO CHANGE
ENSMUSG00000099083	Atf7	248.09	-0.223135	0.116065	-1.92251	0.0545418	0.238035	FALSE	NO CHANGE
ENSMUSG00000032575	Manf	902.251	0.162792	0.0847225	1.92147	0.0546721	0.238149	FALSE	NO CHANGE
ENSMUSG00000021548	Ccnh	243.728	0.211078	0.109953	1.91971	0.0548943	0.239035	FALSE	NO CHANGE
ENSMUSG00000068115	Ninl	44.365	0.524842	0.273453	1.91931	0.0549448	0.239172	FALSE	NO CHANGE
ENSMUSG00000026857	Ntmt1	277.007	-0.228056	0.118852	-1.91882	0.0550069	0.239359	FALSE	NO CHANGE
ENSMUSG00000051557	Pusl1	182.236	0.274735	0.143215	1.91833	0.0550688	0.239545	FALSE	NO CHANGE
ENSMUSG00000042271	Nxt2	75.1967	-0.392587	0.204793	-1.91699	0.0552387	0.240201	FALSE	NO CHANGE
ENSMUSG00000057130	Txnl4a	847.497	0.137451	0.0717267	1.91631	0.0553256	0.240496	FALSE	NO CHANGE
ENSMUSG00000033031	Cip2a	60.3382	0.442537	0.230953	1.91614	0.0553475	0.240508	FALSE	NO CHANGE
ENSMUSG00000024007	Ppil1	83.2974	0.351106	0.183262	1.91587	0.0553815	0.240573	FALSE	NO CHANGE
ENSMUSG00000028684	Urod	272.347	-0.218373	0.114	-1.91556	0.0554214	0.240609	FALSE	NO CHANGE
ENSMUSG00000038059	Smim3	492.198	0.166593	0.0869706	1.91551	0.0554281	0.240609	FALSE	NO CHANGE
ENSMUSG00000048234	Rnf149	137.115	0.324923	0.169645	1.91532	0.0554518	0.240629	FALSE	NO CHANGE
ENSMUSG00000027962	Vcam1	229.336	-0.234127	0.122297	-1.91442	0.0555667	0.240961	FALSE	NO CHANGE
ENSMUSG00000031924	Cyb5b	978.277	0.160763	0.0839726	1.91447	0.0555595	0.240961	FALSE	NO CHANGE
ENSMUSG00000031358	Msl3	254.27	0.219459	0.114665	1.91391	0.0556316	0.241011	FALSE	NO CHANGE
ENSMUSG00000038803	Ost4	187.165	0.236346	0.123491	1.91388	0.0556357	0.241011	FALSE	NO CHANGE
ENSMUSG00000050212	Eva1b	614.069	-0.146331	0.0764488	-1.9141	0.0556072	0.241011	FALSE	NO CHANGE
ENSMUSG00000003352	Cacnb3	547.833	-0.190774	0.0997102	-1.91329	0.0557112	0.241172	FALSE	NO CHANGE
ENSMUSG00000038776	Ephx1	953.439	-0.158232	0.0827014	-1.91329	0.0557106	0.241172	FALSE	NO CHANGE
ENSMUSG00000025326	Ube3a	803.199	0.138624	0.0724889	1.91235	0.0558311	0.241608	FALSE	NO CHANGE
ENSMUSG00000024273	2700062C07Rik	110.755	0.348499	0.182297	1.91171	0.0559135	0.241831	FALSE	NO CHANGE
ENSMUSG00000025245	Lztfl1	164.373	0.259158	0.135589	1.91134	0.0559604	0.241831	FALSE	NO CHANGE
ENSMUSG00000034647	Ankrd12	81.6216	-0.430335	0.225165	-1.9112	0.0559787	0.241831	FALSE	NO CHANGE
ENSMUSG00000036333	Kidins220	358.6	-0.179951	0.0941477	-1.91137	0.0559573	0.241831	FALSE	NO CHANGE
ENSMUSG00000064090	Vrk2	146.394	0.272098	0.142344	1.91156	0.0559328	0.241831	FALSE	NO CHANGE
ENSMUSG00000011096	Akt1s1	852.696	-0.137784	0.0721209	-1.91046	0.0560737	0.242122	FALSE	NO CHANGE
ENSMUSG00000097145	9230114K14Rik	26.5258	0.631581	0.330605	1.91038	0.0560846	0.242122	FALSE	NO CHANGE
ENSMUSG00000025737	Wdr24	179.734	-0.282219	0.147761	-1.90997	0.0561375	0.242267	FALSE	NO CHANGE
ENSMUSG00000028455	Stoml2	1034.35	0.134466	0.0704225	1.90941	0.0562088	0.242492	FALSE	NO CHANGE
ENSMUSG00000035142	Nubpl	219.341	-0.245119	0.128384	-1.90926	0.056228	0.242492	FALSE	NO CHANGE
ENSMUSG00000034729	Mrps10	369.899	0.178032	0.093273	1.90872	0.056298	0.24271	FALSE	NO CHANGE
ENSMUSG00000002908	Kcnn1	52.1219	-0.439376	0.230212	-1.90857	0.0563176	0.242712	FALSE	NO CHANGE
ENSMUSG00000020246	Hcfc2	122.388	-0.308521	0.161703	-1.90795	0.0563981	0.242851	FALSE	NO CHANGE
ENSMUSG00000021486	Prelid1	2105.86	0.124835	0.0654271	1.908	0.0563918	0.242851	FALSE	NO CHANGE
ENSMUSG00000044968	Napepld	39.7877	-0.487509	0.255546	-1.90772	0.056428	0.242851	FALSE	NO CHANGE
ENSMUSG00000079144	A130010J15Rik	119.954	-0.298345	0.1564	-1.90757	0.0564465	0.242851	FALSE	NO CHANGE
ENSMUSG00000091337	Eid1	767.332	0.151268	0.0792959	1.90765	0.056437	0.242851	FALSE	NO CHANGE
ENSMUSG00000028953	Abcf2	205.881	0.279051	0.146321	1.90712	0.0565052	0.243021	FALSE	NO CHANGE
ENSMUSG00000116165	Pdxp	44.0025	0.480741	0.252119	1.9068	0.0565459	0.243112	FALSE	NO CHANGE
ENSMUSG00000037296	Lsm1	972.442	0.129738	0.0680565	1.90633	0.0566073	0.24327	FALSE	NO CHANGE
ENSMUSG00000059456	Ptk2b	1132.36	0.135177	0.0709135	1.90622	0.0566212	0.24327	FALSE	NO CHANGE
ENSMUSG00000011877	Git1	525.425	-0.202313	0.106202	-1.90499	0.056782	0.24364	FALSE	NO CHANGE
ENSMUSG00000024592	C330018D20Rik	138.103	0.308459	0.161924	1.90496	0.0567847	0.24364	FALSE	NO CHANGE
ENSMUSG00000086477	Gm15506	23.4748	-0.716371	0.376041	-1.90504	0.0567755	0.24364	FALSE	NO CHANGE
ENSMUSG00000097421	D630011A20Rik	129.828	0.28809	0.151203	1.90532	0.056738	0.24364	FALSE	NO CHANGE
ENSMUSG00000097729	2310015A10Rik	18.0885	-0.756688	0.397307	-1.90454	0.0568399	0.243793	FALSE	NO CHANGE
ENSMUSG00000022040	Ephx2	715.681	-0.153339	0.0805986	-1.90251	0.057105	0.244287	FALSE	NO CHANGE
ENSMUSG00000022248	Rad1	216.161	0.223018	0.117219	1.90258	0.0570959	0.244287	FALSE	NO CHANGE
ENSMUSG00000025347	Mettl7b	132.588	0.289493	0.152167	1.90246	0.0571104	0.244287	FALSE	NO CHANGE
ENSMUSG00000028651	Ppie	77.6242	0.360884	0.189673	1.90267	0.0570839	0.244287	FALSE	NO CHANGE
ENSMUSG00000039254	Pomt1	115.851	0.307177	0.161396	1.90325	0.0570082	0.244287	FALSE	NO CHANGE
ENSMUSG00000045414	Dipk2a	1056.3	0.154081	0.0809525	1.90335	0.0569948	0.244287	FALSE	NO CHANGE
ENSMUSG00000052512	Nav2	39.8424	-0.533689	0.280499	-1.90264	0.0570871	0.244287	FALSE	NO CHANGE
ENSMUSG00000073557	Ppp1r12b	23.8532	-0.727436	0.382323	-1.90267	0.0570831	0.244287	FALSE	NO CHANGE
ENSMUSG00000020430	Pes1	899.739	0.155221	0.0816044	1.90211	0.0571564	0.244368	FALSE	NO CHANGE
ENSMUSG00000021509	Slc25a48	29.9792	-0.606415	0.318826	-1.90202	0.0571681	0.244368	FALSE	NO CHANGE
ENSMUSG00000048581	E130311K13Rik	106.73	0.299711	0.157591	1.90183	0.0571938	0.244395	FALSE	NO CHANGE
ENSMUSG00000044317	Gpr4	12.2238	-0.942328	0.495549	-1.90158	0.0572259	0.244423	FALSE	NO CHANGE
ENSMUSG00000074259	Gramd2	10.757	0.994525	0.523027	1.90148	0.0572393	0.244423	FALSE	NO CHANGE
ENSMUSG00000086075	Gm15728	12.072	1.06628	0.560997	1.90068	0.0573433	0.244784	FALSE	NO CHANGE
ENSMUSG00000039725	Trp53rka	113.176	0.33105	0.174212	1.90027	0.0573971	0.24493	FALSE	NO CHANGE
ENSMUSG00000022177	Haus4	447.832	0.181454	0.0955126	1.89979	0.0574608	0.245003	FALSE	NO CHANGE
ENSMUSG00000022889	Mrpl39	457.273	0.202285	0.106483	1.8997	0.0574725	0.245003	FALSE	NO CHANGE
ENSMUSG00000061136	Prpf40a	769.802	0.149949	0.0789244	1.89991	0.0574455	0.245003	FALSE	NO CHANGE
ENSMUSG00000022016	Akap11	257.839	-0.235434	0.123962	-1.89925	0.0575317	0.245172	FALSE	NO CHANGE
ENSMUSG00000059022	Kcp	10.3081	-1.01875	0.536596	-1.89854	0.0576252	0.245488	FALSE	NO CHANGE
ENSMUSG00000000085	Scmh1	165.76	-0.248165	0.130746	-1.89807	0.0576869	0.245584	FALSE	NO CHANGE
ENSMUSG00000032410	Xrn1	118.567	0.317141	0.167083	1.8981	0.0576824	0.245584	FALSE	NO CHANGE
ENSMUSG00000021003	Galc	34.786	-0.600189	0.316242	-1.89788	0.057712	0.245608	FALSE	NO CHANGE
ENSMUSG00000024067	Dpy30	468.769	0.184803	0.0973887	1.89758	0.0577518	0.245694	FALSE	NO CHANGE
ENSMUSG00000046034	Otulin	428.706	0.199644	0.105223	1.89734	0.0577831	0.245744	FALSE	NO CHANGE
ENSMUSG00000116564	Riok2	355.737	0.213826	0.112762	1.89627	0.0579248	0.246263	FALSE	NO CHANGE
ENSMUSG00000049339	Retreg2	596.258	-0.161682	0.0852855	-1.89578	0.0579894	0.246455	FALSE	NO CHANGE
ENSMUSG00000028706	Nsun4	188.851	-0.250967	0.132446	-1.89487	0.0581101	0.246884	FALSE	NO CHANGE
ENSMUSG00000002870	Mcm2	954.433	0.162106	0.0856208	1.8933	0.0583174	0.247601	FALSE	NO CHANGE
ENSMUSG00000037058	Paip2	1119.23	-0.125727	0.0664063	-1.8933	0.0583181	0.247601	FALSE	NO CHANGE
ENSMUSG00000054611	Kdm2a	1055.28	-0.126077	0.0666092	-1.89279	0.0583861	0.247806	FALSE	NO CHANGE
ENSMUSG00000002984	Tomm40	992.209	0.144316	0.0763218	1.89089	0.0586387	0.248459	FALSE	NO CHANGE
ENSMUSG00000006241	Ccdc159	51.0128	-0.430814	0.227816	-1.89106	0.0586164	0.248459	FALSE	NO CHANGE
ENSMUSG00000027244	Atg13	269.187	-0.204718	0.108261	-1.89097	0.058629	0.248459	FALSE	NO CHANGE
ENSMUSG00000035439	Haus8	234.753	-0.214486	0.11343	-1.89091	0.0586362	0.248459	FALSE	NO CHANGE
ENSMUSG00000047368	Abhd17b	786.497	-0.136842	0.0723673	-1.89094	0.0586323	0.248459	FALSE	NO CHANGE
ENSMUSG00000020946	Gosr2	264.195	0.198097	0.104804	1.89016	0.0587359	0.248707	FALSE	NO CHANGE
ENSMUSG00000035203	Epn1	1591	-0.106312	0.0562532	-1.88989	0.0587731	0.248707	FALSE	NO CHANGE
ENSMUSG00000102752	Gm7694	88.5742	-0.378229	0.200117	-1.89004	0.0587528	0.248707	FALSE	NO CHANGE
ENSMUSG00000106734	Gm20559	53.6585	-0.452606	0.239491	-1.88986	0.0587764	0.248707	FALSE	NO CHANGE
ENSMUSG00000020580	Rock2	654.236	-0.145425	0.0769608	-1.88959	0.0588126	0.248777	FALSE	NO CHANGE
[truncated: 10,830 more rows]

## Sheet: Sheet2
ID	Description	GeneRatio	BgRatio	pvalue	p.adjust	qvalue	geneID	Count	Status
GO:0022613	ribonucleoprotein complex biogenesis	89/821	388/11411	1.04e-23	6.45e-20	5.75e-20	Ran/Hsp90ab1/Psip1/Ncl/Rplp0/Srsf1/Dis3/Mphosph10/Utp20/Nop58/Lsm6/Rpl14/Fbl/Isy1/Rsl1d1/Nop14/Rpsa/Ddx39b/Ruvbl1/Rps8/Npm1/Pa2g4/Celf4/Glul/Abce1/Wdr46/Brix1/Mak16/Denr/Rps5/Emg1/Nufip1/Rps27l/Snrpd1/Wdr36/Drosha/Rps21/Lsm4/Bop1/Wdr75/Rrp12/Rpl35/Ddx21/Wdr18/Rps14/Pinx1/Rpl7/Lyar/Hsp90aa1/Nat10/Ddx27/Gtf3a/Wdr43/Gemin2/Rrp8/Xpo1/Lsm2/Ftsj3/Imp4/Snrpe/Srsf6/Rps6/Isg20l2/Nmd3/Mettl16/Rps2/Snu13/Rp…	89	UP
GO:0006364	rRNA processing	45/821	211/11411	2.42e-11	4.06e-08	3.62e-08	Ncl/Dis3/Mphosph10/Utp20/Lsm6/Rpl14/Fbl/Rsl1d1/Nop14/Rps8/Npm1/Pa2g4/Wdr46/Brix1/Mak16/Emg1/Wdr36/Rps21/Bop1/Wdr75/Rrp12/Rpl35/Ddx21/Wdr18/Rps14/Rpl7/Lyar/Nat10/Ddx27/Wdr43/Rrp8/Ftsj3/Imp4/Rps6/Mettl16/Snu13/Rps24/Bysl/Fcf1/Znhit6/Rpl7a/Nop2/Dkc1/Ddx10/Ddx47	45	UP
GO:0016072	rRNA metabolic process	48/821	235/11411	2.63e-11	4.06e-08	3.62e-08	Cavin1/Ncl/Dis3/Mphosph10/Utp20/Lsm6/Rpl14/Fbl/Rsl1d1/Nop14/Rps8/Npm1/Pa2g4/Wdr46/Brix1/Mak16/Emg1/Wdr36/Drosha/Rps21/Bop1/Wdr75/Rrp12/Rpl35/Ddx21/Wdr18/Rps14/Rpl7/Lyar/Nat10/Ddx27/Wdr43/Rrp8/Ftsj3/Imp4/Tcof1/Rps6/Mettl16/Snu13/Rps24/Bysl/Fcf1/Znhit6/Rpl7a/Nop2/Dkc1/Ddx10/Ddx47	48	UP
GO:0022618	ribonucleoprotein complex assembly	35/821	150/11411	3.15e-10	3.68e-07	3.29e-07	Hsp90ab1/Psip1/Rplp0/Srsf1/Isy1/Rpsa/Ddx39b/Ruvbl1/Celf4/Brix1/Denr/Rps5/Nufip1/Rps27l/Snrpd1/Lsm4/Bop1/Rps14/Hsp90aa1/Gemin2/Lsm2/Snrpe/Srsf6/Rps2/Snu13/Sf3a1/Rpl6/Dhx30/Znhit6/Snrpd2/Nop2/Snrpg/Eif5/Snrpb/Ptges3	35	UP
GO:0071826	ribonucleoprotein complex subunit organization	36/821	158/11411	3.58e-10	3.68e-07	3.29e-07	Hsp90ab1/Psip1/Rplp0/Srsf1/Isy1/Rpsa/Ddx39b/Ruvbl1/Celf4/Brix1/Denr/Rps5/Nufip1/Rps27l/Snrpd1/Lsm4/Bop1/Rps14/Hsp90aa1/Gemin2/Vcp/Lsm2/Snrpe/Srsf6/Rps2/Snu13/Sf3a1/Rpl6/Dhx30/Znhit6/Snrpd2/Nop2/Snrpg/Eif5/Snrpb/Ptges3	36	UP
GO:0090068	positive regulation of cell cycle process	39/821	195/11411	3.72e-09	3.29e-06	2.93e-06	Ccn2/Ccnd1/Mdm2/Rrm2/Ube2c/Fbxo5/Birc5/Cdc6/Ranbp1/Egfr/Map3k20/Anp32b/Fam83d/Ddx39b/Npm1/Mad2l1/Kif23/Rhoa/Aurkb/Ccnb1/Nusap1/Plk4/Rad51ap1/E2f8/Phb2/Hnrnpu/Thoc5/Cdc25b/Ect2/Cdk1/Rdx/Xrcc3/Ncapg/Ndc80/Aurka/Tgfa/Cul4b/Rcc2/Ccnd2	39	UP
GO:0007059	chromosome segregation	49/821	282/11411	5.53e-09	4.28e-06	3.81e-06	Ran/Top2a/Ube2c/Kpnb1/Cdc20/Actr3/Fbxo5/Birc5/Cdc6/Ciao2a/Fam83d/Mad2l1/Kif23/Prc1/Cdca8/Aurkb/Esco2/Ccnb1/Spc24/Banf1/Nusap1/Mki67/Phb2/Hnrnpu/Pinx1/Ect2/Cdca2/Knl1/Naa50/Plk1/Dlgap5/Tacc3/Nuf2/Pmf1/Kif2c/Xrcc3/Vps4a/A730008H23Rik/Tubg1/Csnk2a2/Ncapg/Slc25a5/Bub1b/Nde1/Seh1l/Ndc80/Rcc2/Espl1/Spc25	49	UP
GO:0000910	cytokinesis	29/821	137/11411	1.05e-07	5.87e-05	5.24e-05	Calm1/Actr3/Cep55/Cenpa/Birc5/Cdc6/Kif23/Anln/Prc1/Septin7/Rhoa/Aurkb/Myo19/Plec/Nusap1/Plk4/Plk2/Kif20a/E2f8/Cdc25b/Cfl1/Ect2/Plk1/Ckap2/Sh3glb1/Entr1/Vps4a/Aurka/Bcl2l1	29	UP
GO:1902850	microtubule cytoskeleton organization involved in mitosis	28/821	133/11411	1.95e-07	8.63e-05	7.69e-05	Kpnb1/Cdc20/Cenpa/Spry2/Mad2l1/Kif23/Tpx2/Prc1/Rhoa/Aurkb/Ccnb1/Nusap1/Plk2/Itgb1/Ints13/Hnrnpu/Plk1/Dlgap5/Tacc3/Vcp/Nuf2/Kif11/Tubg1/Sapcd2/Nde1/Ndc80/Aurka/Spc25	28	UP
GO:1903829	positive regulation of protein localization	53/821	357/11411	3.04e-07	0.000110676	9.87e-05	Camk2n1/Ano1/Itga3/Mdm2/Ran/Dynll1/Hsp90ab1/Ipo5/Epha2/Lgals3/Actr3/Ezr/Egfr/Anp32b/Msn/Cct8/Mtcl1/Npm1/Hras/Prkci/Glul/Nrg1/Tomm70a/Itgb1/Card10/Gpr39/Arf6/Ptp4a3/Pinx1/Cfl1/Ect2/Tcp1/Cdk1/Rdx/Ier3ip1/Zdhhc2/Acsl3/Sh3glb1/Nmd3/Ppid/Entr1/Cct6a/Yap1/Hnrnpk/Abhd17a/Dkc1/Cct3/Ap2b1/Park7/Ndc80/Cct7/Cct5/Ywhae	53	UP
GO:0006403	RNA localization	29/821	148/11411	5.9e-07	0.000173679	0.000154903	Ran/Kpnb1/Srsf1/Nop58/Fbl/Ddx39a/Ddx39b/Npm1/Ybx1/Hnrnpa3/Thoc6/Ssb/Nup54/Mrpl18/Hnrnpu/Thoc5/Nsun2/Tcp1/Hnrnpa1/Xpo1/Srsf3/Znhit6/Dkc1/Seh1l/Igf2bp1/Alyref/Tomm20/Bicd2/Sec13	29	UP
GO:0009070	serine family amino acid biosynthetic process	8/821	14/11411	1.41e-06	0.000335594	0.000299314	Psph/Dhfr/Phgdh/Cth/Shmt2/Sephs1/Shmt1/Mthfd1	8	UP
GO:1990830	cellular response to leukemia inhibitory factor	21/821	95/11411	2.86e-06	0.000552242	0.000492541	Klf5/Ncl/Spry2/Pmm1/Tle4/Adam23/Srm/Rnmt/Cth/Ptp4a3/Padi2/Hnrnpu/Pcolce/Srsf3/Hells/Shmt1/Mrpl15/Mkrn1/Slc25a5/Eef1e1/Nfyb	21	UP
GO:0140694	non-membrane-bounded organelle assembly	46/821	315/11411	2.95e-06	0.000552242	0.000492541	Sqle/Krt19/Krt8/Kpnb1/Rplp0/Cdc20/Tnnt2/Ezr/Fbxo5/Cenpa/Tpm1/Ccnb2/Msn/Rpsa/Npm1/Kif23/Tpx2/Prc1/Sac3d1/Eif2s1/Rhoa/Aurkb/Brix1/Rps5/Plec/Rps27l/Wdr1/Plk4/Plk2/Itgb1/Lsm3/Lsm4/Bop1/Rps14/Hnrnpu/Rbm14/Plk1/Dlgap5/Rps2/Kif11/Rpl6/Dhx30/Nop2/Cfl2/Ndc80/Aurka	46	UP
GO:0051983	regulation of chromosome segregation	19/821	84/11411	5.91e-06	0.000961737	0.000857767	Ube2c/Fbxo5/Birc5/Cdc6/Mad2l1/Aurkb/Ccnb1/Mki67/Hnrnpu/Cdca2/Plk1/Tacc3/Kif2c/Xrcc3/Csnk2a2/Ncapg/Bub1b/Ndc80/Rcc2	19	UP
GO:0006278	RNA-templated DNA biosynthetic process	15/821	57/11411	7.97e-06	0.00112293	0.00100154	Hsp90ab1/Cct8/Nek7/Aurkb/Hnrnpu/Pinx1/Hsp90aa1/Nat10/Tcp1/Cct6a/Dkc1/Cct3/Cct7/Cct5/Ptges3	15	UP
GO:0007004	telomere maintenance via telomerase	15/821	57/11411	7.97e-06	0.00112293	0.00100154	Hsp90ab1/Cct8/Nek7/Aurkb/Hnrnpu/Pinx1/Hsp90aa1/Nat10/Tcp1/Cct6a/Dkc1/Cct3/Cct7/Cct5/Ptges3	15	UP
GO:0007163	establishment or maintenance of cell polarity	30/821	178/11411	9.69e-06	0.00119827	0.00106873	Wnt7b/Hsp90ab1/Actb/Actr3/Ezr/Cenpa/Spry2/Msn/Mtcl1/Mad2l1/Prkci/Wnt7a/Rhoa/Exoc4/Cyrib/Fgf13/Lmna/Wdr1/Itgb1/Arf6/Cfl1/Arf4/Hsp90aa1/Plk1/Foxj1/Kif2c/Sapcd2/Nde1/Ndc80/Crb3	30	UP
GO:0016126	sterol biosynthetic process	13/821	45/11411	1.06e-05	0.00127867	0.00114044	Sqle/Ebp/Msmo1/Cyp51/Nsdhl/Fdft1/Fdps/Lbr/Hmgcr/Hmgcs1/Cyb5r3/Srebf2/Tm7sf2	13	UP
GO:0046655	folic acid metabolic process	5/821	6/11411	1.08e-05	0.00127867	0.00114044	Dhfr/Mtrr/Aldh1l1/Shmt2/Shmt1	5	UP
GO:0071479	cellular response to ionizing radiation	16/821	66/11411	1.25e-05	0.00143672	0.0012814	Nucks1/Mdm2/Eef1d/Map3k20/Hras/Fignl1/Rad51ap1/Hmga2/H2ax/Rad51/Ect2/Yap1/Bard1/Snai2/Bcl2l1/Ccnd2	16	UP
GO:0009263	deoxyribonucleotide biosynthetic process	8/821	18/11411	1.59e-05	0.00171573	0.00153025	Rrm2/Tyms/Nme1/Dctd/Dtymk/Guk1/Shmt1/Dut	8	UP
GO:0009265	2'-deoxyribonucleotide biosynthetic process	8/821	18/11411	1.59e-05	0.00171573	0.00153025	Rrm2/Tyms/Nme1/Dctd/Dtymk/Guk1/Shmt1/Dut	8	UP
GO:0046385	deoxyribose phosphate biosynthetic process	8/821	18/11411	1.59e-05	0.00171573	0.00153025	Rrm2/Tyms/Nme1/Dctd/Dtymk/Guk1/Shmt1/Dut	8	UP
GO:0050657	nucleic acid transport	23/821	125/11411	2.5e-05	0.00237417	0.00211751	Ran/Kpnb1/Srsf1/Ddx39a/Ddx39b/Npm1/Ybx1/Hnrnpa3/Thoc6/Ssb/Nup54/Mrpl18/Thoc5/Nsun2/Hnrnpa1/Xpo1/Srsf3/Seh1l/Igf2bp1/Alyref/Tomm20/Bicd2/Sec13	23	UP
GO:0006457	protein folding	25/821	144/11411	3.15e-05	0.00286671	0.0025568	Hsp90ab1/Fkbp1a/Cct8/Clu/Hspa4/Ppib/Hsp90aa1/Tcp1/Ahsa2/Sh3glb1/Ppid/Dnaja2/Mkks/Cct6a/Hspa8/Ppil3/Nudcd2/Cct3/Hsp90b1/Pfdn1/Cct7/Cct5/Hspe1/Dnajc2/Ptges3	25	UP
GO:0044283	small molecule biosynthetic process	47/821	358/11411	4.01e-05	0.00318321	0.00283908	Scd2/Fads2/Ebp/Msmo1/Cyp51/Nsdhl/Fads1/Acsbg1/Fdft1/Fdps/Abhd2/Gapdh/Psph/Elovl6/Lbr/Glul/Hmgcr/Dhfr/Hmgcs1/Ldha/Chst15/Ak1/Stard4/Phgdh/Mtrr/Cth/Rbp1/Usp7/Acsl3/Cyb5r3/Acer3/Srebf2/Coq7/Prmt3/Shmt2/Sephs1/Shmt1/Mtap/Snai2/Sco1/Scd1/Tm7sf2/Coq10b/Park7/Mthfd1/Ada/Ptges3	47	UP
GO:0050000	chromosome localization	16/821	72/11411	4.02e-05	0.00318321	0.00283908	Kpnb1/Actr3/Birc5/Fam83d/Cdca8/Aurkb/Ccnb1/Lmna/Hnrnpu/Pinx1/Nuf2/Kif2c/Vps4a/Nde1/Seh1l/Ndc80	16	UP
GO:0006913	nucleocytoplasmic transport	38/821	274/11411	6.76e-05	0.00469409	0.00418663	Mdm2/Ran/Hsp90ab1/Ipo5/Kpnb1/Prickle1/Anp32b/Ddx39a/Ddx39b/Npm1/Abce1/Thoc6/Ei24/Lmna/Ssb/Nup54/Phb2/Thoc5/Cfl1/Ect2/Nsun2/Pkia/Cdk1/Xpo1/Nmd3/Srsf3/Elavl1/Hspa8/Bard1/Ipo4/Nutf2/Kpna4/Park7/Kpna2/Alyref/Nolc1/Ywhae/Sec13	38	UP
GO:0051169	nuclear transport	38/821	274/11411	6.76e-05	0.00469409	0.00418663	Mdm2/Ran/Hsp90ab1/Ipo5/Kpnb1/Prickle1/Anp32b/Ddx39a/Ddx39b/Npm1/Abce1/Thoc6/Ei24/Lmna/Ssb/Nup54/Phb2/Thoc5/Cfl1/Ect2/Nsun2/Pkia/Cdk1/Xpo1/Nmd3/Srsf3/Elavl1/Hspa8/Bard1/Ipo4/Nutf2/Kpna4/Park7/Kpna2/Alyref/Nolc1/Ywhae/Sec13	38	UP
GO:0017038	protein import	29/821	189/11411	8.11e-05	0.00527705	0.00470656	Ran/Hsp90ab1/Ipo5/Kpnb1/Prickle1/Clu/Tomm70a/Hspa4/Tomm22/Ei24/Lmna/Nup54/Phb2/Cfl1/Ect2/Hsp90aa1/Pkia/Cdk1/Timm50/Elavl1/Hspa8/Ipo4/Timm17a/Nutf2/Kpna4/Kpna2/Nolc1/Tomm20/Sec13	29	UP
GO:0002181	cytoplasmic translation	18/821	93/11411	9.45e-05	0.00596054	0.00531617	Rplp0/Rplp1/Rpsa/Eif3i/Syncrip/Ybx1/Dph3/Denr/Rps21/Zc3h15/Hnrnpu/Eif4a1/Rpl41/Rps2/Rpl6/Rpl19/Igf2bp1/Eif5	18	UP
GO:0007057	spindle assembly involved in female meiosis I	4/821	5/11411	0.00012545	0.00749281	0.00668279	Fbxo5/Ccnb2/Ndc80/Aurka	4	UP
GO:0060749	mammary gland alveolus development	6/821	13/11411	0.000150618	0.0082321	0.00734216	Id2/Ccnd1/Areg/Phb2/Socs2/Tgfa	6	UP
GO:0061377	mammary gland lobule development	6/821	13/11411	0.000150618	0.0082321	0.00734216	Id2/Ccnd1/Areg/Phb2/Socs2/Tgfa	6	UP
GO:0010608	post-transcriptional regulation of gene expression	51/821	427/11411	0.000221677	0.0113257	0.0101013	Pabpc1/Ncl/Srsf1/Rplp1/Zfp706/Prkca/Gapdh/Egfr/Ddx39b/Eif4e/Rps3a1/Npm1/Eif3e/Syncrip/Tyms/Pa2g4/Ybx1/Dph3/Eif2s1/Abce1/Tob1/Rps27l/Drosha/Eif1/Eif4g2/Bzw1/Hnrnpu/Nsun2/Nat10/Upf3a/Eif3b/Tcof1/Mettl16/Elavl1/Shmt2/Shmt1/Rbm4b/Dkc1/Vim/Sco1/Tsn/Cnot9/Pabpc4/Pde12/Igf2bp1/Eif5/Nolc1/Ppp1ca/Snip1/Trim71/Rps9	51	UP
GO:0014009	glial cell proliferation	10/821	39/11411	0.000328123	0.0161632	0.0144159	Areg/Il33/Cdkn2b/Prkci/Clu/Nrg1/Etv5/Cers2/Vim/Ptk2	10	UP
GO:0055001	muscle cell development	20/821	120/11411	0.000334118	0.0161632	0.0144159	Krt19/Krt8/Tnnt2/Fdps/Actn1/Tpm1/Efemp2/Ddx39b/Sorbs2/Tomm70a/Slc25a4/Lmna/Plec/Wdr1/Itgb1/Fhl2/Hnrnpu/Atp2a2/Cfl2/Chrnb1	20	UP
GO:0009988	cell-cell recognition	8/821	26/11411	0.000337279	0.0161632	0.0144159	Lgals3/Msn/Cct8/Tcp1/Cct6a/Cct3/Cct7/Cct5	8	UP
GO:0045214	sarcomere organization	8/821	26/11411	0.000337279	0.0161632	0.0144159	Krt19/Krt8/Tnnt2/Tpm1/Plec/Wdr1/Itgb1/Cfl2	8	UP
GO:0034248	regulation of cellular amide metabolic process	44/821	368/11411	0.000576013	0.0226558	0.0202065	Pabpc1/Ncl/Epha4/Rplp1/Zfp706/Prkca/Gapdh/Ddx39b/Eif4e/Rps3a1/Npm1/Eif3e/Syncrip/Tyms/Pa2g4/Clu/Ybx1/Dph3/Eif2s1/Abce1/Tob1/Rps27l/Eif1/Eif4g2/Bzw1/Hnrnpu/Nat10/Upf3a/Eif3b/Tcof1/Mettl16/Elavl1/Shmt2/Shmt1/Rbm4b/Vim/Cnot9/Pde12/Igf2bp1/Eif5/Nolc1/Ppp1ca/Trim71/Rps9	44	UP
GO:0044417	translocation of molecules into host	5/821	11/11411	0.000610066	0.023425	0.0208926	Ddx39b/Thoc6/Thoc5/Tcp1/Alyref	5	UP
GO:1900152	negative regulation of nuclear-transcribed mRNA catabolic process, deadenylation-dependent decay	5/821	11/11411	0.000610066	0.023425	0.0208926	Syncrip/Ybx1/Tob1/Hnrnpu/Igf2bp1	5	UP
GO:0006260	DNA replication	33/821	254/11411	0.000661846	0.0247972	0.0221164	Nucks1/Ccna2/Rrm2/Pclaf/Fbxo5/Cdc6/Egfr/Grwd1/Mcm4/Ruvbl1/Npm1/Hras/Pole4/Orc2/Esco2/Noc3l/Ssrp1/E2f8/Ddx21/Wdr18/Rad51/Cdk1/Rfc5/Timeless/Donson/Etaa1/Mcm3/Gins4/Wdhd1/Fhit/Alyref/Dnajc2/Mcm7	33	UP
GO:0055023	positive regulation of cardiac muscle tissue growth	8/821	29/11411	0.000763906	0.0277792	0.0247761	Fdps/Ncam1/Ddx39b/Nrg1/Slc25a4/Ccnb1/Cdk1/Yap1	8	UP
GO:0000055	ribosomal large subunit export from nucleus	4/821	7/11411	0.000780755	0.0278996	0.0248834	Ran/Npm1/Xpo1/Nmd3	4	UP
GO:0007339	binding of sperm to zona pellucida	6/821	17/11411	0.000846132	0.0295525	0.0263576	Cct8/Tcp1/Cct6a/Cct3/Cct7/Cct5	6	UP
GO:0003012	muscle system process	29/821	219/11411	0.00101399	0.033343	0.0297384	Ccn2/Calm1/Fkbp1a/Tnnt2/Srsf1/Prkca/Fdps/Tpm1/Ddx39b/Sorbs2/Tomm70a/Tpm3/Glrx3/Slc25a4/Sulf2/Rhoa/Htr1d/Fgf13/Lmna/Twf1/Atp2a2/Mkks/Pde4b/Nfatc1/Ada/Chrnb1/Ptk2/Atp2b1/Myl6	29	UP
GO:0044057	regulation of system process	39/821	325/11411	0.00108289	0.0350494	0.0312603	Ccn2/Calm1/Mdm2/Tnnt2/Hbegf/Dusp5/Prkca/Fdps/Inhbb/Ncam1/Tpm1/Il33/Ddx39b/Dlgap1/Celf4/Hmgcr/Nrg1/Tomm70a/Glrx3/Slc25a4/Wnt7a/Abcb1a/Rhoa/Fgf13/Lmna/Gpr39/Snx5/Twf1/Atp2a2/Atp5j/Pde4b/Abcg2/Nfatc1/Atpsckmt/Ada/Mtmr2/Ptk2/Tnfrsf21/Atp2b1	39	UP
GO:1903362	regulation of cellular protein catabolic process	29/821	220/11411	0.00109018	0.0351016	0.0313068	Ldlr/Mdm2/Bag2/Hsp90ab1/Epha4/Cdc20/Ezr/Anxa2/Prickle1/Il33/Msn/Pbk/Dlgap1/Clu/Psmd14/Plk2/Hsp90aa1/Plk1/Rdx/Usp7/Xpo1/Vcp/Csnk2a2/Sco1/Fhit/Usp14/Park7/Aurka/Ptk2	29	UP
GO:0006606	protein import into nucleus	21/821	141/11411	0.00111206	0.0356204	0.0317696	Ran/Hsp90ab1/Ipo5/Kpnb1/Prickle1/Ei24/Lmna/Nup54/Phb2/Cfl1/Ect2/Pkia/Cdk1/Elavl1/Hspa8/Ipo4/Nutf2/Kpna4/Kpna2/Nolc1/Sec13	21	UP
GO:0016049	cell growth	43/821	369/11411	0.00111867	0.0356474	0.0317936	Hsp90ab1/Igfbp4/Actr3/Hbegf/Sema3e/Fdps/Egfr/Sertad1/Enpp1/Rpl4/Ddx39b/Npm1/Ryk/Sorbs2/Nrg1/Tomm70a/Plaa/Cadm1/Slc25a4/Septin7/Rhoa/Fgf13/Ei24/Wdr36/Itgb1/Nubp1/Eif4g2/Cth/Socs2/Cfl1/Lamtor1/Hsp90aa1/Cobl/Sh3glb1/Dpysl2/Yap1/Hnrnpk/H3f3b/Fubp1/Aurka/Ptk2/Fxn/Dnajc2	43	UP
GO:0050673	epithelial cell proliferation	34/821	273/11411	0.00117144	0.0363924	0.0324581	Id2/Ccnd1/Areg/Epha2/Igfbp4/Prkca/Hmgb2/Birc5/Egfr/Cdkn2b/Npm1/Hras/Atoh8/Etv4/Glul/Sulf2/Wnt7a/F3/Nme1/Wdr77/Hmga2/Ptprn/Mki67/Phb2/Ecm1/Pik3cb/Dusp10/Srsf6/Hmgb1/Yap1/Snai2/Uhrf1/Tgfa/Ccnd2	34	UP
GO:2000641	regulation of early endosome to late endosome transport	6/821	18/11411	0.00119263	0.0363924	0.0324581	Ezr/Msn/Rdx/Sh3glb1/Mtmr2/Dennd10	6	UP
GO:0045859	regulation of protein kinase activity	48/821	426/11411	0.00122614	0.0365247	0.0325761	Ccng1/Camk2n1/Ccnd1/Areg/Gadd45g/Ccna2/Hsp90ab1/Actb/Tpd52l1/Pdgfc/Epha4/Hbegf/Prkca/Ptpn6/Cdc6/Spry2/Egfr/Ccnb2/Cdkn2b/Npm1/Hras/Tpx2/Clu/Gprc5a/Hmgcr/Nrg1/Rhoa/Ccnb1/Plec/Hmga2/Card10/Gpr39/Phb2/Lrp8/Cdc25b/Ect2/Hsp90aa1/Pkia/Pik3cb/Plk1/Dusp10/Etaa1/Rtraf/Heg1/Park7/Tgfa/Ptk2/Ccnd2	48	UP
GO:0030261	chromosome condensation	8/821	31/11411	0.00123482	0.0365247	0.0325761	Top2a/Ccnb1/Banf1/Nusap1/Hmga2/Cdk1/H3f3b/Ncapg	8	UP
GO:0099173	postsynapse organization	20/821	133/11411	0.00128127	0.0377182	0.0336406	Itga3/Actb/Epha4/Actr3/Sorbs2/Cadm1/Wnt7a/Septin7/Arf6/Etv5/Lrp8/Cfl1/Arf4/Zdhhc2/Prmt3/Hnrnpk/Hspa8/Abhd17a/Chrnb1/Mtmr2	20	UP
GO:0030043	actin filament fragmentation	3/821	4/11411	0.00140487	0.0400227	0.035696	Wdr1/Cfl1/Cfl2	3	UP
GO:0044829	positive regulation by host of viral genome replication	4/821	8/11411	0.00147271	0.0401161	0.0357793	Nucks1/Ppib/Vapb/Hspa8	4	UP
GO:0051347	positive regulation of transferase activity	42/821	368/11411	0.00189957	0.0486395	0.0433812	Ccnd1/Areg/Hsp90ab1/Tpd52l1/Pdgfc/Epha2/Epha4/Cdc20/Hbegf/Cdc6/Egfr/Npm1/Hras/Tpx2/Ryk/Clu/Nrg1/Nek7/Rhoa/Aurkb/Hmga2/Card10/Gpr39/Phb2/Lrp8/Cdc25b/Ect2/Hsp90aa1/Tcp1/Plk1/Rfc5/Sh3glb1/Rps2/Etaa1/Gins4/Dkc1/Axl/Ube2l3/Tgfa/Ptk2/Ptges3/Ccnd2	42	UP
GO:0048588	developmental cell growth	24/821	177/11411	0.00193359	0.0489897	0.0436935	Hsp90ab1/Actr3/Sema3e/Fdps/Rpl4/Ddx39b/Ryk/Sorbs2/Nrg1/Tomm70a/Plaa/Slc25a4/Septin7/Fgf13/Wdr36/Itgb1/Hsp90aa1/Cobl/Sh3glb1/Dpysl2/Hnrnpk/Fubp1/Aurka/Fxn	24	UP
GO:0006954	inflammatory response	89/930	374/11411	4.12815e-21	2.90746e-17	2.26266e-17	C3/Cxcl5/Saa3/Cybb/Ccl2/Cxcl1/Ccl20/Ccl7/Apoe/Ctsc/Gstp1/Orm1/Hp/Ndfip1/Vnn1/Cxcl3/Csf1/Pik3ap1/Lbp/Cebpb/Agt/Icam1/Grn/Lipa/Ppbp/Cfh/Zc3h12a/Serpinb9/Ptgs1/Cxcl17/Cd14/Serpinf1/Elf3/Nfkbia/Tgfb1/Cxcl2/Abcc1/Tnfaip3/Stat3/Ninj1/Nupr1/Ets1/Nfkb1/Il36a/Ddt/Cyba/Itgav/Socs3/Fn1/Pld4/Ifngr2/Camk1d/Cd40/Notch1/Appl2/Itga2/Dnase1/Ccn4/Nfe2l1/B4galt1/Jun/Ggt1/Ccl9/Plgrkt/Mapkapk2/Ticam1/Pbxip1/Pld3/Relb…	89	DOWN
GO:0098771	inorganic ion homeostasis	85/930	400/11411	6.32556e-17	1.98456e-13	1.54444e-13	Ccl2/Cxcl1/Lcn2/Apoe/Ndfip1/Cxcl3/Trf/Spp1/Hpx/Cp/Agt/Grn/Fth1/Anxa6/Cxcl17/Slc4a7/Bmp4/Mapk3/Tgfb1/Cxcl2/Alpl/Atp7b/Sod2/Slc39a10/Cyba/Picalm/Slc9a5/Slc31a2/Rab20/Itgav/Tmprss6/Grina/Hexb/Mt1/Tmbim6/Atp6ap1/Cd40/Selenon/Atp6ap2/Il6st/Aplp2/Cav2/Diaph1/Tgfb2/Sgk1/Tmem38b/Atp1a1/Slc25a23/Herpud1/Slc4a4/Fam20a/Cutc/Itpr1/Atp6v1a/Commd1/Slc12a9/Slc11a2/Tm9sf4/P2rx4/Dbi/Cav1/Hap1/Nucb2/Vdr/Adora1/Tci…	85	DOWN
GO:0009617	response to bacterium	73/930	315/11411	8.45332e-17	1.98456e-13	1.54444e-13	C3/Cxcl5/Saa3/Mgst1/Ccl2/Cxcl1/Lcn2/Gstp1/Hp/Cxcl3/Trf/Lbp/Cebpb/Adamts9/Cxcl16/Grn/Ppbp/Xbp1/Cfh/Zc3h12a/Serpinb9/Cd14/Mapk3/H2-K1/Nfkbia/Tgfb1/Slc10a2/Cxcl2/Trib1/Tnfaip3/Nfkb1/Il36a/Slc17a5/Fgb/Cyba/Itgav/Spon2/Gch1/Slpi/Ripk2/Wfdc2/Lrg1/Fam20a/Tut4/Mapkapk2/Ticam1/Mr1/Nfkbib/Cav1/Tlr2/Abca1/Fga/Pglyrp2/Ifit1/C4bp/Gbp9/Snca/Rab29/Ankrd1/Fuca2/Mt2/Sftpd/Acp5/Fgr/Gbp4/Cd47/Adamts4/Ly96/Tnfrsf1a/…	73	DOWN
GO:0034220	ion transmembrane transport	82/930	439/11411	4.63802e-13	2.53992e-10	1.97664e-10	Cybb/Ccl2/Lcn2/Abcc3/Agt/Anxa6/Vmp1/Slc3a1/Bmp4/Glrx/Tcn2/Slc23a2/Atp6v1e1/Tgfb1/Atp7b/Mpc2/Abcc1/Slc39a10/Gnb5/Pcyox1/Cyba/Slc9a5/Slc31a2/CYTB/Slc3a2/Itgav/Mfsd12/Atp6ap1/Nedd4l/Ifngr2/Selenon/Slc25a42/Ahcyl1/Cd63/Diaph1/Tgfb2/Tmem38b/Atp1a1/Slc25a23/ND4/Slc16a1/Lrrc8a/Slc4a4/Slc27a1/Rrad/Tmem37/Nnt/Itpr1/Atp6v1b2/Atp6v1a/Commd1/Slc12a9/Slc11a2/Slc16a12/Slc6a20a/P2rx4/Slc25a25/Dbi/Cav1/Hap1/Slc6…	82	DOWN
GO:0030335	positive regulation of cell migration	75/930	384/11411	4.80535e-13	2.53992e-10	1.97664e-10	Ccl2/Lcn2/Ccl20/Ccl7/Igfbp5/Csf1/Lbp/Agt/Icam1/Cxcl16/Grn/Xbp1/Zc3h12a/Cxcl17/Bmp4/Mapk3/Fermt2/Fam107a/Lgmn/Tgfb1/Nedd9/Sod2/Abcc1/Cd74/Stat3/Postn/Ets1/Sparc/Itgav/Prox1/Egr1/Fn1/Mpzl1/Ppp3ca/Rufy3/Camk1d/Cd40/Rhoc/Il6st/Notch1/Diaph1/Tgfb2/Col18a1/Plpp3/Vegfa/Itga2/Pdgfd/Rras/Ccn4/Sun2/Rhob/Sema3b/Jun/Madcam1/P2rx4/Sema6c/Cav1/Gcnt2/Tlr2/Iqsec1/Fga/Trpv4/Acvr1b/Dock1/Pgf/P2ry2/Fbxo31/Acp5/Fgr/…	75	DOWN
GO:0040017	positive regulation of locomotion	77/930	400/11411	5.04883e-13	2.53992e-10	1.97664e-10	Ccl2/Lcn2/Ccl20/Ccl7/Igfbp5/Trf/Csf1/Lbp/Agt/Icam1/Cxcl16/Grn/Xbp1/Zc3h12a/Cxcl17/Bmp4/Mapk3/Fermt2/Fam107a/Lgmn/Tgfb1/Nedd9/Sod2/Abcc1/Cd74/Stx3/Stat3/Postn/Ets1/Sparc/Itgav/Prox1/Egr1/Fn1/Mpzl1/Ppp3ca/Rufy3/Camk1d/Cd40/Rhoc/Il6st/Notch1/Diaph1/Tgfb2/Col18a1/Plpp3/Vegfa/Itga2/Pdgfd/Rras/Ccn4/Sun2/Rhob/Sema3b/Jun/Madcam1/P2rx4/Sema6c/Cav1/Gcnt2/Tlr2/Iqsec1/Fga/Trpv4/Acvr1b/Dock1/Pgf/P2ry2/Fbxo31/…	77	DOWN
GO:0030001	metal ion transport	76/930	409/11411	4.58996e-12	1.90159e-09	1.47987e-09	Ccl2/Cxcl1/Lcn2/Ndfip1/Trf/Hpx/Cp/Agt/Icam1/Fth1/Anxa6/Vmp1/Slc4a7/Bmp4/Glrx/Tcn2/Slc23a2/Tgfb1/Slc10a2/Atp7b/Slc39a10/Gnb5/Cyba/Slc9a5/Slc31a2/Itgav/Tmbim6/Nedd4l/Ppp3ca/Selenon/Ahcyl1/Cd63/Diaph1/Tgfb2/Saraf/Sgk1/Tmem38b/Atp1a1/Slc25a23/Slc4a4/Rrad/Tmem37/Itpr1/Commd1/Slc12a9/Slc11a2/Slc6a20a/P2rx4/Slc25a25/Dbi/Cav1/Hap1/Slc6a8/Vdr/Adora1/Slc9a3r1/Abcc2/Wfs1/Nipsnap2/Slc12a7/Trpv4/Snca/Slc30a4/…	76	DOWN
GO:0002252	immune effector process	64/930	324/11411	1.6047e-11	6.27885e-09	4.88637e-09	C3/Cxcl5/Ccl2/Cxcl1/Ctsc/Cfb/Ndfip1/Serpinb9b/Hpx/C2/Lbp/Cebpb/Apcs/Icam1/Grn/Xbp1/Cfh/Zc3h12a/Serpinb9/Nectin2/Ptgds/H2-K1/Cfhr2/Il6ra/Tgfb1/C4b/C1ra/Cd74/Tnfaip3/Stat3/Tcim/Spon2/Fas/Tmbim6/Cd40/Cd1d1/Ripk2/Appl2/Tgfb2/H2-D1/Lcp1/Dnase1/Hprt/Stxbp2/C1rb/Prdx1/Ticam1/Relb/Mr1/Nfkbiz/Tcirg1/Tlr2/Pglyrp2/C4bp/Rorc/Sftpd/C8g/Serping1/Fgr/Vamp2/Lrp1/Cd47/Rbp4/Bcr	64	DOWN
GO:0033993	response to lipid	78/930	438/11411	2.16152e-11	8.01243e-09	6.23549e-09	Cxcl5/Mgst1/Ccl2/Cxcl1/Gstp1/Zfp36l1/Cxcl3/Spp1/Lbp/Cebpb/Dgat2/Cxcl16/Grn/Ppbp/Xbp1/Cfh/Zc3h12a/Cd14/Sult1a1/Bmp4/Glrx/Mapk3/Fam107a/Nfkbia/Tgfb1/Cxcl2/Alpl/Trib1/Tnfaip3/Stat3/Nfkb1/Il36a/Fosl2/Spon2/Fas/Gch1/Idh1/Slpi/Serpina7/Akap13/Ripk2/Tgfb2/Sgk1/Atp1a1/Nfe2l1/Gpbar1/Klf9/Tut4/Ghr/Cbr1/Mapkapk2/Ticam1/Nfkbib/Il1rn/Cav1/Ltk/Vdr/Npc1/Tlr2/Abca1/Snca/Rorc/Zmiz1/Ankrd1/Rxra/Hsd17b2/Smyd3/Vps18…	78	DOWN
GO:0015711	organic anion transport	39/930	164/11411	6.6758e-10	1.80837e-07	1.40732e-07	Mgst1/Abcc3/Agt/Slc3a1/Slc4a7/Slc23a2/Nfkbie/Abcc4/Slc10a2/Mpc2/Abcc1/Slc17a5/Slc3a2/Ctns/Mfsd12/Dtnbp1/Acsl4/Slc25a42/Slc16a1/Lrrc8a/Nfe2l1/Slc4a4/Map2k6/Slc27a1/Slc16a12/Slc6a20a/Il1rn/Slc6a8/Adora1/Slc9a3r1/Abcc2/Snca/P2ry2/Slc4a3/Slco3a1/Per2/Slc6a6/Cd47/Slc5a6	39	DOWN
GO:0071216	cellular response to biotic stimulus	36/930	145/11411	8.60394e-10	2.24435e-07	1.74662e-07	Cxcl5/Ccl2/Cxcl1/Gstp1/Cxcl3/Lbp/Cebpb/Cxcl16/Ppbp/Xbp1/Cfh/Zc3h12a/Cd14/Mapk3/Nfkbia/Tgfb1/Cxcl2/Trib1/Tnfaip3/Nfkb1/Il36a/Spon2/Gch1/Notch1/Ripk2/Tut4/Ticam1/Nfkbib/Bid/Bcl2l11/Tlr2/Abca1/Ankrd1/Ly96/Bcr/Jak2	36	DOWN
GO:0006935	chemotaxis	58/930	308/11411	1.02257e-09	2.48344e-07	1.93268e-07	Cxcl5/Saa3/Ccl2/Cxcl1/Ccl20/Ccl7/Gstp1/Itga1/Cxcl3/Spp1/Csf1/Lbp/Cxcl16/Plxnd1/Ppbp/Cxcl17/Mapk3/Lgmn/Ch25h/Efna1/Tgfb1/Cxcl2/Cxadr/Abcc1/Ecscr/Cd74/Stx3/Ninj1/Robo2/Itgav/Fn1/Epha7/Camk1d/Cmtm8/Notch1/Tgfb2/Vegfa/Itga2/Pdgfd/Lect2/Plxnb1/Kalrn/Sema3b/Nrp2/Ccl9/Plgrkt/P2rx4/Rhog/Sema6c/Ext1/Trpv4/Tubb2b/Pgf/Plxnb2/Lama5/Lrp1/Sema4g/Lrtm2	58	DOWN
GO:0006909	phagocytosis	33/930	130/11411	2.36717e-09	5.05212e-07	3.93169e-07	C3/Ccl2/Gsn/C2/Lbp/Tgfb1/Mfge8/Cyba/Rab20/Itgav/Spon2/Syt7/Il2rg/Cdc42se1/Pld4/Camk1d/Appl2/Itga2/Cd302/Myo7a/Tm9sf4/Rhog/Tlr2/Abca1/Rhobtb1/C4bp/Dock1/Mex3b/Sftpd/Fgr/Lrp1/Cd47/Bcr	33	DOWN
GO:0006749	glutathione metabolic process	21/930	59/11411	2.84197e-09	5.88706e-07	4.58147e-07	Mgst1/Gstp1/Gsta3/Gsta4/Gstt2/Gstt1/Gstm2/Gstm1/Sod2/Ptges2/Ctns/Gclm/Idh1/Chac2/Nfe2l1/Gstm5/Ggt1/Gstm6/Gstm7/Gstk1/Mgst2	21	DOWN
GO:0003013	circulatory system process	54/930	288/11411	4.58601e-09	8.4998e-07	6.61478e-07	Apoe/Gsn/Itga1/Agt/Icam1/Zc3h12a/Ptgs1/Fermt2/Smtn/Tgfb1/Smtnl2/Dsp/Cxadr/Sod2/Abcc1/Postn/Dsg2/Fgb/Cyba/Gaa/Gclm/Nedd4l/Scpep1/Gch1/Akap13/Atp6ap2/F11r/Tgfb2/Tmem38b/Atp1a1/Vegfa/Map2k6/Slc27a1/P2rx4/Arhgap42/Cav1/Adora1/Plcb3/Abcc2/Ext1/Fga/Trpv4/Arhgef12/P2ry2/Snta1/Slc4a3/Per2/Lrp1/Bcr/Hif1a/Jak2/Tgfbr3/F5/Slc5a6	54	DOWN
GO:1901214	regulation of neuron death	51/930	265/11411	4.97034e-09	8.65946e-07	6.73902e-07	Ccl2/Lcn2/Apoe/Itga1/Csf1/Ctsz/Cebpb/Agt/Grn/Serpinf1/Lgmn/Slc23a2/Sod2/Abcc1/Pmaip1/Stat3/Nupr1/Picalm/Retreg1/Fas/Mt1/Dtnbp1/Gclm/Egr1/Epha7/Il6st/Tgfb2/Vegfa/Bag1/Jun/Egln3/Itpr1/Casp3/Trim2/Ghr/Fos/Adora1/Bcl2l11/Wfs1/Ppp2r2b/Nrbp2/Snca/Rab29/Sarm1/Prnp/Lrp1/Tnfrsf1a/Hif1a/Jak2/Nfatc4/Arrb1	51	DOWN
GO:0070371	ERK1 and ERK2 cascade	43/930	205/11411	5.67352e-09	9.51395e-07	7.40401e-07	C3/Ccl2/Ccl20/Ccl7/Apoe/Gstp1/Zfp36l1/Trf/Agt/Icam1/Xbp1/Cxcl17/Bmp4/Mapk3/Fermt2/Denn2b/Tgfb1/Cd74/Fgb/Itgav/Mturn/Fn1/Epha7/Notch1/Ripk2/Vegfa/Pdgfd/Rras/Ndrg2/Errfi1/Jun/Gpbar1/Ccl9/Cav1/Flcn/Slc9a3r1/Gcnt2/Frs2/Tlr2/Fga/Trpv4/Lrp1/Arrb1	43	DOWN
GO:0001816	cytokine production	74/930	466/11411	1.41839e-08	2.12548e-06	1.6541e-06	C3/Cxcl5/Ccl2/Ccl20/Gstp1/Adgrg1/Ndfip1/Lbp/Cebpb/Agt/Lipa/Xbp1/Zc3h12a/Cxcl17/Cd14/Il6ra/Tgfb1/Rnf128/Cd74/Tnfaip3/Stat3/Postn/Nfkb1/Il36a/Cyba/Itgav/Spon2/Egr1/Fn1/Pld4/Cd40/Cd1d1/Atp6ap2/Maf/Ptprs/F11r/Notch1/Ripk2/Appl2/Tgfb2/Csf2/Ccn4/Ndrg2/Errfi1/Tut4/Tnfrsf9/Mapkapk2/Ticam1/Pld3/Relb/Mr1/Tcirg1/Ilrun/Lrrc32/Ext1/Tlr2/Anxa4/Trpv4/Pglyrp2/Rorc/P2ry2/Sftpd/Acp5/Fgr/Gbp4/Prnp/Lrp1/Cd47/Ly96/Tn…	74	DOWN
GO:0010038	response to metal ion	39/930	183/11411	1.83745e-08	2.58824e-06	2.01424e-06	Gsn/Trf/Cp/Mapk3/Sord/Lgmn/Rasgrp2/Atp7b/Cpne8/Fgb/Aldob/CYTB/Fas/Mt1/Syt7/Nedd4l/Fn1/Ppp3ca/Ahcyl1/Slc25a23/Nfe2l1/Jun/Aoc1/Slc11a2/P2rx4/Fos/Cav1/Tcirg1/Abcc2/Npc1/Khk/Fga/Snca/Slc30a4/Mt2/Smpd1/Prnp/Itpkb/Nfatc4	39	DOWN
GO:0030155	regulation of cell adhesion	73/930	465/11411	2.90913e-08	3.72527e-06	2.89911e-06	Ccl2/Gsn/Gstp1/Adgrg1/Ndfip1/Vnn1/Spp1/Csf1/Cebpb/Icam1/Plxnd1/Xbp1/Zc3h12a/Bmp4/Fermt2/Fam107a/Efna1/Il6ra/Tgfb1/Nedd9/Cd74/Tnfaip3/Stx3/Postn/Ninj1/Ets1/Cd9/Rsu1/Fgb/Itgav/Il2rg/Fn1/Ppp3ca/Lrfn3/Lims2/Epha7/Cd1d1/Il6st/Tfe3/F11r/Notch1/Ripk2/Cd63/Tgfb2/Plpp3/Vegfa/Itga2/Rras/Plxnb1/Casp3/Nfkbiz/Il1rn/Cav1/Flcn/Gcnt2/Rnd1/Lrrc32/Fga/Trpv4/Gpm6b/Dock1/Zmiz1/Mex3b/Triobp/Sftpd/Plxnb2/Lama5/Acp5/Pr…	73	DOWN
GO:0032103	positive regulation of response to external stimulus	45/930	233/11411	3.60228e-08	4.45103e-06	3.46391e-06	C3/Ccl2/Cxcl1/Ccl7/Ctsc/Csf1/Hpx/Lbp/Cebpb/Grn/Nectin2/Cxcl17/Ikbke/Mapk3/Lgmn/Nfkbia/Tgfb1/Abcc1/Cd74/Stx3/Ninj1/Nupr1/Ets1/Ddt/Cyba/Fn1/Camk1d/Ripk2/Vegfa/Itga2/Pdgfd/Ccn4/Ndel1/P2rx4/Nfkbiz/Tlr2/Trpv4/Snca/Pgf/Lrp1/Cd47/Ly96/Tnfrsf1a/Jak2/Znfx1	45	DOWN
GO:0010876	lipid localization	49/930	266/11411	4.31712e-08	5.15348e-06	4.01057e-06	C3/Apoe/Abcc3/Spp1/Abca8b/Lbp/Agt/Dgat2/Npc2/Vmp1/Zc3h12a/Ikbke/Nfkbia/Abcc4/Slc10a2/Abcc1/Abca8a/Hexa/Itgav/Hexb/Lima1/Syt7/Atp11a/Pitpnm1/Acsl4/Acsl1/Crot/Tex2/Got2/Map2k6/Slc27a1/Esyt1/Spns3/Kdm5b/Dbi/Cav1/Osbp/Nucb2/Abcc2/Npc1/Slc66a2/Abca1/C2cd2l/Stard3/P2ry2/Slco3a1/Lrp1/Rbp4/Stard5	49	DOWN
GO:0031347	regulation of defense response	59/930	349/11411	4.67868e-08	5.49199e-06	4.27401e-06	C3/Cxcl5/Cxcl1/Apoe/Ctsc/Gstp1/Ndfip1/Serpinb9b/Hpx/Pik3ap1/Lbp/Cebpb/Agt/Grn/Cfh/Zc3h12a/Serpinb9/Nectin2/Cxcl17/Ikbke/Serpinf1/Mapk3/Nfkbia/Abcc1/Cd74/Tnfaip3/Ninj1/Nupr1/Ets1/Nfkb1/Ddt/Cyba/Socs3/Ripk2/Appl2/Itga2/Dnase1/Ccn4/Nfe2l1/Ggt1/Nfkbiz/Adora1/Ilrun/Tlr2/Trpv4/Pglyrp2/Snca/Serping1/Acp5/Fgr/Gbp4/Cd47/Trafd1/Tnfrsf1a/Stat2/Bcr/Dagla/Jak2/Znfx1	59	DOWN
GO:0030198	extracellular matrix organization	35/930	163/11411	8.09599e-08	8.27007e-06	6.43599e-06	Adamts9/Agt/Colgalt1/Elf3/Tgfb1/Postn/Ets1/Creb3l1/Col4a5/Fscn1/Col4a2/Fn1/Col4a1/Notch1/Aplp2/Cav2/Tgfb2/Col18a1/Tmem38b/Lcp1/Serpinh1/Adamts15/B4galt1/Gas2/Mmp19/Pbxip1/Cav1/Ext1/Nfkb2/Gpm6b/Noxo1/Lamb3/Adamts4/Tnfrsf1a/Tgfbr1	35	DOWN
GO:0043062	extracellular structure organization	35/930	163/11411	8.09599e-08	8.27007e-06	6.43599e-06	Adamts9/Agt/Colgalt1/Elf3/Tgfb1/Postn/Ets1/Creb3l1/Col4a5/Fscn1/Col4a2/Fn1/Col4a1/Notch1/Aplp2/Cav2/Tgfb2/Col18a1/Tmem38b/Lcp1/Serpinh1/Adamts15/B4galt1/Gas2/Mmp19/Pbxip1/Cav1/Ext1/Nfkb2/Gpm6b/Noxo1/Lamb3/Adamts4/Tnfrsf1a/Tgfbr1	35	DOWN
GO:0045229	external encapsulating structure organization	35/930	163/11411	8.09599e-08	8.27007e-06	6.43599e-06	Adamts9/Agt/Colgalt1/Elf3/Tgfb1/Postn/Ets1/Creb3l1/Col4a5/Fscn1/Col4a2/Fn1/Col4a1/Notch1/Aplp2/Cav2/Tgfb2/Col18a1/Tmem38b/Lcp1/Serpinh1/Adamts15/B4galt1/Gas2/Mmp19/Pbxip1/Cav1/Ext1/Nfkb2/Gpm6b/Noxo1/Lamb3/Adamts4/Tnfrsf1a/Tgfbr1	35	DOWN
GO:0008360	regulation of cell shape	28/930	116/11411	1.22828e-07	1.13826e-05	8.85824e-06	Ccl2/Ccl7/Icam1/Plxnd1/Fermt2/Palmd/Bambi/Hexb/Fn1/Cdc42se1/Rhoc/F11r/Diaph1/Vegfa/Plxnb1/Rhob/Gas2/Arap3/Rnd3/Sh3kbp1/Rhog/Slc9a3r1/Rnd1/Rhobtb1/Myl12b/Plxnb2/Fgr/Limd1	28	DOWN
GO:0002697	regulation of immune effector process	40/930	205/11411	1.55575e-07	1.38698e-05	1.07939e-05	C3/Cxcl5/Ccl2/Cxcl1/Ndfip1/Serpinb9b/Hpx/Lbp/Grn/Xbp1/Cfh/Zc3h12a/Serpinb9/Nectin2/H2-K1/Cfhr2/Tgfb1/Cd74/Tnfaip3/Spon2/Tmbim6/Cd40/Cd1d1/Ripk2/Appl2/Tgfb2/H2-D1/Dnase1/Stxbp2/Ticam1/Mr1/Nfkbiz/Tlr2/Pglyrp2/C4bp/Serping1/Fgr/Cd47/Rbp4/Bcr	40	DOWN
GO:0060284	regulation of cell development	60/930	379/11411	3.86884e-07	2.99431e-05	2.33026e-05	Apoe/Trf/Grn/Plxnd1/Mme/Bmp4/Serpinf1/Fermt2/Aspa/Tgfb1/Marcks/Nedd9/Trib1/Idh2/Postn/Ninj1/Robo2/Picalm/Fas/Fn1/Dixdc1/Ppp3ca/Trak2/Bex1/Lims2/Rufy3/Epha7/Rflnb/Ptprs/Il6st/F11r/Notch1/Appl2/Sgk1/Vegfa/Hey1/Plxnb1/Kalrn/Bag1/Sema3b/Sox11/Ndel1/Sema6c/Hap1/Grb14/Tlr2/Dock1/Tle6/Triobp/Fbxo31/Plxnb2/Man2a1/Per2/Ufl1/Lrp1/Tnfrsf1a/Hif1a/Sema4g/Ulk1/Nfatc4	60	DOWN
GO:0001655	urogenital system development	43/930	236/11411	3.98719e-07	3.05237e-05	2.37544e-05	Cyp4a12a/Gsta3/Spp1/Agt/Plxnd1/Cfh/Bmp4/Serpinf1/Cat/Il6ra/Tgfb1/Wnt6/Cys1/Arid5b/Robo2/Klf15/Egr1/Epha7/Col4a1/Notch1/Tgfb2/Bicc1/Hoxb13/Vegfa/Pdgfd/Hey1/Gcnt4/Flcn/Frs2/Ext1/Bcl2l11/Ap1b1/Wfs1/Anxa4/Pgf/Rxra/Aph1c/Tet2/Lama5/Gdf11/Tns2/Rbp4/Tgfbr1	43	DOWN
GO:0035150	regulation of tube size	23/930	89/11411	4.43698e-07	3.28943e-05	2.55993e-05	Apoe/Itga1/Agt/Icam1/Ptgs1/Smtnl2/Sod2/Fgb/Gclm/Scpep1/Gch1/Vegfa/P2rx4/Arhgap42/Cav1/Adora1/Ext1/Fga/P2ry2/Snta1/Per2/Hif1a/Tgfbr3	23	DOWN
GO:0035296	regulation of tube diameter	23/930	89/11411	4.43698e-07	3.28943e-05	2.55993e-05	Apoe/Itga1/Agt/Icam1/Ptgs1/Smtnl2/Sod2/Fgb/Gclm/Scpep1/Gch1/Vegfa/P2rx4/Arhgap42/Cav1/Adora1/Ext1/Fga/P2ry2/Snta1/Per2/Hif1a/Tgfbr3	23	DOWN
GO:0097746	blood vessel diameter maintenance	23/930	89/11411	4.43698e-07	3.28943e-05	2.55993e-05	Apoe/Itga1/Agt/Icam1/Ptgs1/Smtnl2/Sod2/Fgb/Gclm/Scpep1/Gch1/Vegfa/P2rx4/Arhgap42/Cav1/Adora1/Ext1/Fga/P2ry2/Snta1/Per2/Hif1a/Tgfbr3	23	DOWN
GO:1901615	organic hydroxy compound metabolic process	52/930	312/11411	4.69811e-07	3.44675e-05	2.68235e-05	Apoe/H6pd/Ctsb/Dgat2/Npc2/Lipa/Sult1a1/Sord/Ch25h/Cat/Gc/Maob/Alpl/Idh2/Nfkb1/Ddt/Cpq/Sptssa/Ctns/Pecr/Prox1/Lima1/Mfsd12/Gch1/Idh1/Aplp2/Tgfb2/Plpp3/Hprt/Ttr/Nfe2l1/Acadvl/Cyp27a1/Gcnt4/Hmgcs2/Plcb3/Cyp2d22/Npc1/Abca1/Snca/Mogat2/Asah2/Per2/Smpd1/Lrp1/Rbp4/Haghl/Cyp39a1/Itpkb/Hif1a/Gpd1/Inppl1	52	DOWN
GO:0098657	import into cell	25/930	104/11411	6.28865e-07	4.42909e-05	3.44684e-05	Lcn2/Agt/Abcc1/Slc39a10/Slc9a5/Slc3a2/Acsl1/Atp1a1/Lrrc8a/Slc27a1/Slc12a9/Slc11a2/Slc6a20a/Slc29a1/Slc12a7/Trpv4/Gpm6b/Snca/Steap3/Per2/Slc6a6/Prnp/Slc39a4/Slc5a6/Vps28	25	DOWN
GO:0001906	cell killing	22/930	86/11411	9.50488e-07	6.37551e-05	4.96159e-05	C3/Cxcl5/Ccl2/Cxcl1/Ccl20/Ctsc/Serpinb9b/Ppbp/Cfh/Serpinb9/Nectin2/H2-K1/Cd1d1/H2-D1/Dnase1/Hprt/Stxbp2/Prdx1/Nts/Mr1/Bcl2l11/Romo1	22	DOWN
GO:0032787	monocarboxylic acid metabolic process	60/930	392/11411	1.23519e-06	7.76386e-05	6.04204e-05	C3/Acox2/Cyp4a12a/Gstp1/Vnn3/Vnn1/Agt/Dgat2/Lipa/Ptgs1/Aspa/Ptgds/Mpc2/Cd74/Idh2/Stat3/Ptges2/Nupr1/Aldob/Degs1/Hpgd/Pecr/Prox1/Idh1/Acsl4/Phyh/Acsl1/Crot/Bpgm/Appl2/Lpin2/Nfe2l1/Slc4a4/Acadvl/Slc27a1/Cyp27a1/Mlxipl/Gamt/Dhrs9/Dbi/Cav1/Nucb2/Cyp2d22/Abcc2/Khk/Prkab1/Jmjd8/Snca/Prkar2b/Asah2/Gstm7/Pex5/Per2/Cyp2c55/Tnfrsf1a/Haghl/Cyp39a1/Hif1a/Dagla/Gpd1	60	DOWN
GO:0009611	response to wounding	50/930	305/11411	1.29305e-06	7.98855e-05	6.2169e-05	C3/Ccl2/Apoe/Nrep/Entpd2/Zfp36l1/Grn/Anxa6/Xbp1/Cfh/Fermt2/Il6ra/Tgfb1/Neat1/Dsp/Cxadr/Sod2/Tnfaip3/Cd9/Fgb/Dtnbp1/Syt7/Fn1/Bex1/Hps6/Ptprs/F11r/Tgfb2/Plpp3/Lcp1/Vegfa/Ccn4/B4galt1/Jun/Ndel1/Casp3/Nmnat3/P2rx4/Hps4/Cav1/Ext1/Fga/Timp1/Serping1/Smpd1/Sarm1/Lrp1/Hif1a/Jak2/F5	50	DOWN
GO:0008285	negative regulation of cell population proliferation	68/930	466/11411	1.40997e-06	8.48755e-05	6.60524e-05	Ccl2/Septin4/Apoe/Gstp1/Adgrg1/Igfbp5/Ndfip1/Itga1/Cebpb/Agt/Fth1/Bmp4/Serpinf1/Foxa3/Ptgds/Tgfb1/Trib1/Cxadr/Sod2/Tnfaip3/Idh2/Pmaip1/Stat3/Nupr1/Cd9/Ndrg1/Sparc/Prox1/Fas/Lims2/Notch1/Appl2/Cav2/Tgfb2/Mcc/Plxnb1/Ndrg2/Rbm38/Niban2/B4galt1/Sox11/Jun/Casp3/Klf9/Tnfrsf9/Cav1/Dnajb2/Vdr/Adora1/Flcn/Slc9a3r1/Lrrc32/Tlr2/Rxra/Ing2/Fxyd2/Sftpd/Per2/Prnp/Gdf11/Tns2/Rbp4/Ifi30/Tgfbr1/Jak2/Tgfbr3/Ulk1/In…	68	DOWN
GO:0008202	steroid metabolic process	35/930	187/11411	2.52753e-06	0.000145845	0.000113501	Apoe/H6pd/Spp1/Agt/Dgat2/Npc2/Lipa/Sult1a1/Ch25h/Cat/Akr1c19/Gc/Nfkb1/Igfbp7/Prox1/Lima1/Egr1/Aplp2/Atp1a1/Nfe2l1/Acadvl/Cyp27a1/Cbr1/Hmgcs2/Dhrs9/Cyp2d22/Npc1/Abca1/Stard3/Rorc/Hsd17b2/Smpd1/Ugt2b5/Lrp1/Cyp39a1	35	DOWN
GO:0008347	glial cell migration	14/930	42/11411	3.13367e-06	0.000173783	0.000135242	Ccl2/Adgrg1/Csf1/Idh2/Cd9/Hexb/Fas/Fn1/Tgfb2/Sun2/Mboat7/P2rx4/Zmiz1/Lrp1	14	DOWN
GO:0052547	regulation of peptidase activity	42/930	246/11411	3.17616e-06	0.000174763	0.000136006	Gsn/Serpinb9b/Serpinb6b/Ctsb/Agt/Gramd4/Cst3/Grn/Serpinb9/Serpinf1/Lgmn/Dap/Ambp/Efna1/Pmaip1/Stat3/Renbp/Picalm/Fas/Rps6ka1/Slpi/Epha7/Serpina7/Ripk2/Cstb/Serpinh1/Wfdc2/Vegfa/Herpud1/Slc11a2/Cav1/Bid/Bcl2l11/Snca/Timp1/Aph1c/Serping1/Cideb/Serpina1a/Jak2/Hip1r/Arrb1	42	DOWN
GO:0070555	response to interleukin-1	18/930	66/11411	3.41528e-06	0.000185029	0.000143995	Saa3/Ccl2/Ccl20/Ccl7/Cebpb/Zc3h12a/Mapk3/Nfkb1/Egr1/Fn1/Cd40/Ripk2/Ccl9/Il1rn/Snca/Ankrd1/Smpd1/Cd47	18	DOWN
GO:0033002	muscle cell proliferation	33/930	174/11411	3.61222e-06	0.000192734	0.00014999	Apoe/Gstp1/Igfbp5/Agt/Bmp4/Il6ra/Tgfb1/Trib1/Cxadr/Sod2/Tnfaip3/Stat3/Cyba/Hpgd/Egr1/Selenon/Notch1/Tgfb2/Vegfa/Itga2/Pdgfd/Kalrn/Ccn4/Ndrg2/Jun/Cav1/Frs2/Rxra/Rbp4/Hif1a/Tgfbr1/Jak2/Tgfbr3	33	DOWN
GO:0072593	reactive oxygen species metabolic process	31/930	159/11411	3.90539e-06	0.000203746	0.00015856	Cybb/Cxcl1/Lcn2/Gstp1/Agt/Zc3h12a/Gls2/Cat/Tgfb1/Sod2/Pmaip1/Stat3/Slc25a33/Cyba/Gadd45a/Ctns/Gch1/Prdx6/Sh3pxd2a/ND2/Nnt/Prdx5/Prdx1/Cbr1/Birc3/Snca/Noxo1/Acp5/Bcr/Hif1a/Romo1	31	DOWN
GO:0051345	positive regulation of hydrolase activity	56/930	370/11411	3.99341e-06	0.000206806	0.000160942	Ccl2/Ccl20/Ccl7/Gsn/Itga1/Agt/Gramd4/Icam1/Grn/Fermt2/Lgmn/Rasgrp2/Dap/Efna1/Marcks/Nedd9/Pmaip1/Slc39a10/Stat3/Gnb5/Rsu1/Picalm/Fas/Cd40/Rhoc/F11r/Ripk2/Cav2/Vegfa/Itga2/Plxnb1/Kalrn/Ndel1/Arap3/Slc11a2/Ccl9/Arhgap42/Sipa1/Rhog/Tbc1d9/Bid/Flcn/Bcl2l11/Iqsec1/Rasgrp3/Snca/Rabgap1/Mex3b/Aph1c/Ralgds/Cideb/Bcr/Jak2/A930011G23Rik/Hip1r/Arrb1	56	DOWN
GO:0007610	behavior	57/930	389/11411	8.96817e-06	0.000412829	0.000321275	Lcn2/Apoe/Agt/Grn/Ptgs1/Mme/Serpinf1/Lgmn/Ptgds/Alb/Dcdc2a/Ttc36/Sod2/Stat3/Ninj1/Picalm/Hexa/Ctns/Hexb/Gaa/Egr1/Selenop/Aplp2/Naglu/Cstb/Dnm1/Sgk1/Slc16a1/Csf2/Hprt/Kalrn/Jun/Man2b1/Casp3/Gcnt4/Slc11a2/P2rx4/Per3/Nts/Dbi/Il1rn/Phf21a/Adora1/Npc1/Ext1/Tlr2/Snca/Adgrf1/Prkar2b/P2ry2/Aph1c/Ncoa1/Rcan1/Prnp/Ehmt2/Hif1a/Nfatc4	57	DOWN
GO:0001659	temperature homeostasis	23/930	107/11411	1.31173e-05	0.000553203	0.000430518	Lcn2/Cebpb/Acot13/Alpl/Stat3/G0s2/Egr1/Acsl1/Tfe3/Notch1/Appl2/Vegfa/Acadvl/Map2k6/Slc27a1/Il1rn/Cav1/Adora1/Flcn/Prkab1/Dync1h1/Per2/Jak2	23	DOWN
GO:0048771	tissue remodeling	24/930	117/11411	1.96862e-05	0.000780332	0.000607275	Igfbp5/Spp2/Trf/Spp1/Agt/Lipa/Elf3/Rspo3/Itgav/Syt7/Ppp3ca/Tgfb2/Vegfa/B4galt1/Cav1/Vdr/Tcirg1/Ext1/Timp1/Acp5/Lrp1/Bcr/Hif1a/Tgfbr3	24	DOWN
GO:0032963	collagen metabolic process	17/930	68/11411	2.23974e-05	0.000852675	0.000663575	Ccl2/Ctsb/Bmp4/Il6ra/Tgfb1/Creb3l1/Retreg1/Fn1/Serpinh1/Itga2/Errfi1/Prdx5/Mmp19/Cbx8/Tns2/Hif1a/Tgfbr3	17	DOWN
GO:0001763	morphogenesis of a branching structure	27/930	146/11411	4.33122e-05	0.00144103	0.00112145	Csf1/Ctsz/Agt/Plxnd1/Bmp4/Rspo3/Tgfb1/Wnt6/Prox1/Socs3/Epha7/Col4a1/Notch1/Hoxb13/Vegfa/B4galt1/Kdm5b/Vdr/Frs2/Ext1/Pgf/Rxra/Rere/Tmtc3/Lama5/Llgl2/Nfatc4	27	DOWN
GO:0030855	epithelial cell differentiation	54/930	383/11411	4.58723e-05	0.00147524	0.00114807	Zfp36l1/Ehf/Cebpb/Agt/Icam1/Xbp1/Ptgs1/Slc4a7/Bmp4/Foxa3/Elf3/Tgfb1/Tst/Dsp/Klf15/Tprn/Fosl2/Prox1/Maf/Ptprs/Il6st/F11r/Notch1/Cd63/Tgfb2/Col18a1/Tmem38b/Hoxb13/Vegfa/Hey1/Nfe2l1/Errfi1/Myo7a/B4galt1/Sox11/Jun/Casp3/Madcam1/Cav1/Vdr/Slc9a3r1/Frs2/Palld/Ext1/Mycl/Cgn/Triobp/Rxra/Tnfrsf1a/Rilpl2/Bcr/Hif1a/Tgfbr1/Ncor2	54	DOWN
GO:0043903	regulation of biological process involved in symbiotic interaction	12/930	40/11411	5.23769e-05	0.00164683	0.00128161	Cxcl5/Cxcl1/Gsn/Apcs/Nectin2/Ch25h/Cd74/Itgav/Ifitm2/Cav1/Fuca2/Sftpd	12	DOWN
GO:0051651	maintenance of location in cell	26/930	140/11411	5.53868e-05	0.00173373	0.00134924	Lcn2/Apoe/Gsn/Fth1/Anxa6/Syne1/Alb/Tgfb1/Atp7b/Cyba/Itgav/Gaa/Selenon/Diaph1/Tgfb2/Tmem38b/Slc25a23/Sun2/Itpr1/Dbi/Cav1/Hap1/Kdelr3/Snca/Slc30a4/Gstm7	26	DOWN
GO:0010975	regulation of neuron projection development	51/930	361/11411	7.0474e-05	0.00210317	0.00163674	Cxcl5/Apoe/Ctsz/Agt/Grn/Plxnd1/Bmp4/Serpinf1/H2-K1/Efna1/Marcks/Itm2c/Neu1/Robo2/Picalm/Dtnbp1/Nedd4l/Fn1/Dixdc1/Ppp3ca/Trak2/Rufy3/Epha7/Camk1d/Ptprs/H2-D1/Sgk1/Vegfa/Plxnb1/Kalrn/Sema3b/Tanc2/Itpr1/Ndel1/Sdc2/Sema6c/Hap1/Ltk/Trpv4/Rab29/Pdlim5/Ankrd1/P2ry2/Fbxo31/Plxnb2/Sarm1/Lrp1/Sema4g/Ulk1/Nfatc4/Inppl1	51	DOWN
GO:0008544	epidermis development	31/930	185/11411	8.70371e-05	0.00253307	0.0019713	Zfp36l1/Igfbp5/Ptgs1/Slc4a7/Bmp4/Mreg/Dsp/Tprn/Fosl2/Mfsd12/Notch1/Tgfb2/Tnfrsf19/Hey1/Errfi1/Myo7a/Casp3/Madcam1/Dbi/Vdr/Slc9a3r1/Palld/Ext1/Mycl/Acvr1b/Triobp/Prss8/Lama5/Wnt10a/Bcr/Ncor2	31	DOWN
GO:0090130	tissue migration	34/930	215/11411	0.000131858	0.00347835	0.00270694	Lcn2/Apoe/Adamts9/Agt/Grn/Plxnd1/Zc3h12a/Bmp4/Serpinf1/Lgmn/Efna1/Tgfb1/Ets1/Sparc/Itgav/Gadd45a/Prox1/Cd40/Notch1/Cd63/Tgfb2/Plpp3/Vegfa/Itga2/Rras/Mcc/Rhob/Jun/P2rx4/Iqsec1/Dock1/Hif1a/Tgfbr1/Tgfbr3	34	DOWN
GO:0090132	epithelium migration	34/930	215/11411	0.000131858	0.00347835	0.00270694	Lcn2/Apoe/Adamts9/Agt/Grn/Plxnd1/Zc3h12a/Bmp4/Serpinf1/Lgmn/Efna1/Tgfb1/Ets1/Sparc/Itgav/Gadd45a/Prox1/Cd40/Notch1/Cd63/Tgfb2/Plpp3/Vegfa/Itga2/Rras/Mcc/Rhob/Jun/P2rx4/Iqsec1/Dock1/Hif1a/Tgfbr1/Tgfbr3	34	DOWN
GO:0007015	actin filament organization	46/930	324/11411	0.000140381	0.00363495	0.00282881	Gsn/Arpc1b/Trf/Icam1/Fermt2/Fam107a/Marcks/Nedd9/Fscn1/Prox1/Lima1/Rufy3/Rflnb/Rhoc/F11r/Diaph1/Lcp1/Rhob/Myo7a/Sorbs3/Gas2/Fchsd2/Micall2/Rnd3/Sh3kbp1/Myo7b/Rhog/Myo1d/Rnd1/Tlr2/Myo5c/Rhobtb1/Trpv4/Fhod3/Fhod1/Ttc17/Myo1b/Tle6/Triobp/Svil/Cd47/Tgfbr1/Hip1r/Rhpn2/Arrb1/Inppl1	46	DOWN
GO:0048066	developmental pigmentation	11/930	38/11411	0.000153363	0.00387145	0.00301287	Adamts9/Rab32/Mreg/Sod2/Hps6/Atp6ap2/Lrmda/Cd63/Mlph/Hps4/Bcl2l11	11	DOWN
GO:1902895	positive regulation of miRNA transcription	11/930	38/11411	0.000153363	0.00387145	0.00301287	Bmp4/Tgfb1/Stat3/Ets1/Nfkb1/Egr1/Tgfb2/Jun/Fos/Hif1a/Tgfbr1	11	DOWN
GO:0045187	regulation of circadian sleep/wake cycle, sleep	5/930	8/11411	0.0001617	0.00406733	0.00316531	Ptgds/Alb/Csf2/Per3/Adora1	5	DOWN
GO:0050865	regulation of cell activation	48/930	345/11411	0.000166038	0.00413217	0.00321576	Ccl2/Apoe/Ctsc/Zfp36l1/Ndfip1/Vnn1/Lbp/Cebpb/Grn/Xbp1/Zc3h12a/Nectin2/Bmp4/Il6ra/Tgfb1/Lmo4/Cd74/Tnfaip3/Slc39a10/Cd9/Fas/Rps6ka1/Il2rg/Fn1/Cd40/Cd1d1/Il6st/F11r/Ripk2/Stxbp2/Sox11/Casp3/Sh3kbp1/Ticam1/Nfkbiz/Cav1/Lrrc32/Pglyrp2/Snca/Rorc/Zmiz1/Sftpd/Fgr/Prnp/Cd47/Bcr/Itpkb/Jak2	48	DOWN
GO:0030431	sleep	6/930	12/11411	0.000173528	0.00428828	0.00333725	Ptgds/Alb/Csf2/Per3/Adora1/Slc29a1	6	DOWN
GO:0002263	cell activation involved in immune response	27/930	158/11411	0.000174615	0.00430004	0.00334641	Ndfip1/Lbp/Icam1/Grn/Xbp1/Zc3h12a/Ptgds/Il6ra/Tgfb1/Cd74/Tnfaip3/Stat3/Tcim/Cd40/Ripk2/Lcp1/Dnase1/Stxbp2/Ticam1/Relb/Nfkbiz/Pglyrp2/Rorc/Fgr/Vamp2/Lrp1/Bcr	27	DOWN
GO:0050731	positive regulation of peptidyl-tyrosine phosphorylation	21/930	110/11411	0.000187898	0.00456334	0.00355131	Hpx/Agt/Icam1/Efna1/Il6ra/Tgfb1/Nedd9/Cd74/Cd40/Il6st/Ripk2/Cav2/Plpp3/Vegfa/Csf2/Ghr/Osbp/Adora1/Prnp/Tnfrsf1a/Jak2	21	DOWN
GO:0051346	negative regulation of hydrolase activity	32/930	202/11411	0.00019904	0.00479126	0.00372869	Serpinb9b/Serpinb6b/Ctsb/Apcs/Agt/Cst3/Grn/Serpinb9/Serpinf1/Ambp/Angptl8/Renbp/Picalm/Sort1/Rps6ka1/Tmbim6/Slpi/Serpina7/F11r/Gpsm1/Tgfb2/Cstb/Serpinh1/Wfdc2/Vegfa/Herpud1/Gchfr/Snca/Timp1/Serping1/Serpina1a/Arrb1	32	DOWN
GO:0048872	homeostasis of number of cells	37/930	248/11411	0.000229737	0.00534006	0.00415578	Cxcl5/Ccl2/Septin4/Adgrg1/Zfp36l1/Csf1/Lipa/Cfh/Bmp4/Foxa3/Tgfb1/Cd74/Tnfaip3/Pmaip1/Stat3/Ets1/Fas/Notch1/Tgfb2/Vegfa/Nfe2l1/Prdx5/Prdx1/Casp3/Gcnt4/Slc11a2/Tcirg1/Ext1/Bcl2l11/Acvr1b/Tet2/Ufl1/Bcr/Itpkb/Hif1a/Jak2/Tgfbr3	37	DOWN
GO:0018958	phenol-containing compound metabolic process	13/930	53/11411	0.000250203	0.00576913	0.00448969	Ctsb/Sult1a1/Maob/Ddt/Cpq/Ctns/Mfsd12/Gch1/Tgfb2/Hprt/Gcnt4/Cyp2d22/Snca	13	DOWN
GO:0030224	monocyte differentiation	8/930	23/11411	0.000305603	0.00662265	0.00515392	Zfp36l1/Csf1/Apcs/Bmp4/Cd74/Vegfa/Csf2/Jun	8	DOWN
GO:0050931	pigment cell differentiation	9/930	29/11411	0.00034278	0.00701803	0.00546162	Adamts9/Rab32/Mreg/Sod2/Hps6/Lrmda/Cd63/Mlph/Hps4	9	DOWN
GO:0002274	myeloid leukocyte activation	22/930	123/11411	0.000352025	0.00717274	0.00558202	Ctsc/Lbp/Grn/Nectin2/Ptgds/Tgfb1/Ndrg1/Fn1/Ifngr2/Cd1d1/Dnase1/Csf2/Stxbp2/Jun/Ticam1/Relb/Tlr2/Snca/Fgr/Vamp2/Bcr/Jak2	22	DOWN
GO:0009063	cellular amino acid catabolic process	14/930	62/11411	0.000370278	0.00745104	0.0057986	Pipox/Gls2/Aldh4a1/Pah/Ddah2/Got2/Bckdha/Aldh6a1/Asrgl1/Blmh/Amdhd1/Sdsl/Hal/Dbt	14	DOWN
GO:0042180	cellular ketone metabolic process	25/930	149/11411	0.000399257	0.00798854	0.00621689	H6pd/Agt/Dgat2/Cd74/Prox1/Egr1/Acsl4/Appl2/Nfe2l1/Acadvl/Coq10a/Mlxipl/Cbr1/Dhrs9/Slc7a7/Dbi/Cav1/Nucb2/Stard3/Coq8a/Snca/Haghl/Gpd1/Ncor2/Coq9	25	DOWN
GO:0001503	ossification	36/930	246/11411	0.000405241	0.00803975	0.00625675	Igfbp5/Spp1/Csf1/Cebpb/Cebpd/Bmp4/Mapk3/Fermt2/Bambi/Tgfb1/Alpl/Creb3l1/Sort1/Rflnb/Il6st/Notch1/Tmem38b/Vegfa/Hey1/Plxnb1/Ccn4/Map2k6/Sox11/Vdr/Tcirg1/Ext1/Wwox/Gpm6b/P2ry2/Esrra/Fgr/Trp53inp2/Hif1a/Tgfbr3/Inppl1/Limd1	36	DOWN
GO:0062197	cellular response to chemical stress	36/930	246/11411	0.000405241	0.00803975	0.00625675	Mgst1/Lcn2/Zfp36l1/Vnn1/Serpinb6b/Xbp1/Zc3h12a/Bmp4/Glrx/Mapk3/Cat/Ambp/Sod2/Tnfaip3/Fas/Gch1/Selenon/Slc25a23/Nfe2l1/Rhob/Jun/Prdx5/Prdx1/Casp3/Slc11a2/Relb/Scly/Fos/Cav1/Endog/Trpv4/Snca/Prkra/Hif1a/Jak2/Romo1	36	DOWN
GO:0060291	long-term synaptic potentiation	13/930	56/11411	0.000447111	0.00871202	0.00677993	Apoe/Mme/Fam107a/Lgmn/Stx3/Mpp2/Kalrn/Dbi/Adora1/Snca/Prnp/Vamp2/Nfatc4	13	DOWN
GO:0010875	positive regulation of cholesterol efflux	7/930	19/11411	0.000491142	0.0093743	0.00729533	Apoe/Abca8b/Nfkbia/Abca8a/Cav1/Abca1/Lrp1	7	DOWN
GO:0048667	cell morphogenesis involved in neuron differentiation	51/930	393/11411	0.000575888	0.0105625	0.00821998	Apoe/Plxnd1/Dcdc2a/Efna1/Marcks/Robo2/Picalm/Hexa/Tprn/Dtnbp1/Nedd4l/Fn1/Dixdc1/Ppp3ca/Trak2/Rufy3/Epha7/Ptprs/Notch1/Aplp2/Tgfb2/Sgk1/Vegfa/Plxnb1/Hprt/Kalrn/Myo7a/Sema3b/Tanc2/Nrp2/Ndel1/Slc11a2/Cntnap1/Sdc2/Rhog/Sema6c/Slc9a3r1/Ext1/Tubb2b/Pdlim5/Triobp/Fbxo31/Rere/Plxnb2/Lama5/Sarm1/Lrp1/Sema4g/Ulk1/Nfatc4/Lrtm2	51	DOWN
GO:0031638	zymogen activation	11/930	44/11411	0.000621689	0.0112271	0.00873721	Hp/Ctsz/Lgmn/C1ra/Fgb/Ripk2/C1rb/Plgrkt/Fga/Cideb/F5	11	DOWN
GO:0044283	small molecule biosynthetic process	47/930	358/11411	0.000725805	0.0125944	0.00980132	Cyp4a12a/Apoe/H6pd/Gstp1/Spp1/Agt/Dgat2/Ptgs1/Gls2/Pah/Sord/Ptgds/Cd74/Ptges2/Nfkb1/Degs1/Sptssa/Pecr/Prox1/Egr1/Gch1/Got2/Hprt/Acadvl/Coq10a/Cyp27a1/Mlxipl/Gamt/Ggt1/Hmgcs2/Dhrs9/Abcc2/Sdsl/Prkab1/Stard3/Coq8a/Snca/Asah2/Gstm7/Per2/Mgst2/Rbp4/Cyp39a1/Itpkb/Hif1a/Gpd1/Coq9	47	DOWN
GO:0035994	response to muscle stretch	6/930	15/11411	0.000759247	0.0129791	0.0101007	Gsn/Nfkbia/Nfkb1/Jun/Fos/Ankrd1	6	DOWN
GO:0031667	response to nutrient levels	35/930	246/11411	0.000817425	0.0135462	0.010542	Apoe/Spp1/Xbp1/Cfh/Zc3h12a/Bmf/Mapk3/Fam107a/Foxa3/Lamp2/Alb/Dap/Alpl/Sod2/Pmaip1/Postn/Fas/Serpina7/Gabarapl1/Appl2/Slc16a1/Jun/Aoc1/Slc25a25/Nucb2/Vdr/Flcn/Prkab1/Trpv4/Gcgr/Rxra/Ncoa1/Ehmt2/Slc39a4/Ulk1	35	DOWN
GO:0048286	lung alveolus development	11/930	47/11411	0.00112683	0.0169399	0.0131831	Igfbp5/Bmp4/Tgfb1/Selenon/Tmem38b/Vegfa/Errfi1/Tmtc3/Sftpd/Man2a1/Hs6st1	11	DOWN
GO:0014823	response to activity	6/930	16/11411	0.00113163	0.0169399	0.0131831	Agt/Sod2/Selenon/Slc25a25/Tns2/Hif1a	6	DOWN
GO:0045730	respiratory burst	6/930	16/11411	0.00113163	0.0169399	0.0131831	Cybb/Lbp/Grn/Cyba/Camk1d/Bcr	6	DOWN
GO:0005975	carbohydrate metabolic process	50/930	395/11411	0.00113503	0.0169399	0.0131831	H6pd/Man1a/Dgat2/Slc3a1/Sord/Galm/Slc23a2/Tgfb1/Idh2/Pmaip1/Stat3/Nupr1/Nfkb1/Renbp/Neu1/Aldob/Hexa/Slc3a2/Hexb/Gaa/Idh1/Il6st/Naga/Bpgm/Nfe2l1/Slc4a4/B4galt1/Galk2/Man2b1/Mlxipl/Glb1/Abcc2/Ext1/Khk/Phka2/Jmjd8/Snca/Mogat2/Rorc/Gcgr/Cltc/Phkg2/Fuca2/Man2b2/Man2a1/Per2/Rbp4/Hif1a/Gpd1/Inppl1	50	DOWN
GO:1990845	adaptive thermogenesis	18/930	101/11411	0.00122644	0.0179395	0.013961	Lcn2/Cebpb/Acot13/Alpl/G0s2/Acsl1/Tfe3/Notch1/Appl2/Vegfa/Map2k6/Cav1/Flcn/Prkab1/Dync1h1/Trpv4/Per2/Jak2	18	DOWN
GO:0007596	blood coagulation	17/930	93/11411	0.00124141	0.0179395	0.013961	C3/Apoe/Entpd2/Cfh/Il6ra/Cd9/Fgb/Dtnbp1/Fn1/Hps6/F11r/Hps4/Cav1/Fga/Serping1/Jak2/F5	17	DOWN
GO:0044706	multi-multicellular organism process	17/930	93/11411	0.00124141	0.0179395	0.013961	Igfbp5/Ctsb/Grn/Vmp1/Mapk3/Hpgd/Hexb/Acsl4/Vegfa/Kalrn/B4galt1/Klf9/Vdr/Acvr1b/Timp1/Tle6/Rxra	17	DOWN
GO:0019835	cytolysis	4/930	7/11411	0.00125574	0.0179395	0.013961	Lbp/Tgfb1/Ninj1/C8g	4	DOWN
GO:1905809	negative regulation of synapse organization	4/930	7/11411	0.00125574	0.0179395	0.013961	Apoe/Epha7/Tlr2/Nfatc4	4	DOWN
GO:0044282	small molecule catabolic process	33/930	236/11411	0.00152831	0.02082	0.0162027	Acox2/Apoe/Pipox/Gls2/Aldh4a1/Pah/Sord/Galm/Renbp/Aldob/Phyh/Crot/Ddah2/Got2/Bckdha/Lpin2/Acadvl/Aldh6a1/Cyp27a1/Asrgl1/Cbr1/Scly/Glb1/Dbi/Blmh/Amdhd1/Sdsl/Khk/Pex5/Hal/Dbt/Haghl/Cyp39a1	33	DOWN
GO:0050817	coagulation	17/930	95/11411	0.0015824	0.0212688	0.016552	C3/Apoe/Entpd2/Cfh/Il6ra/Cd9/Fgb/Dtnbp1/Fn1/Hps6/F11r/Hps4/Cav1/Fga/Serping1/Jak2/F5	17	DOWN
GO:0072539	T-helper 17 cell differentiation	6/930	17/11411	0.00162935	0.0213896	0.016646	Zc3h12a/Il6ra/Tgfb1/Stat3/Nfkbiz/Rorc	6	DOWN
GO:0099515	actin filament-based transport	6/930	17/11411	0.00162935	0.0213896	0.016646	Sun2/Myo7a/Myo7b/Myo1d/Myo5c/Myo1b	6	DOWN
GO:0002831	regulation of response to biotic stimulus	31/930	219/11411	0.00171915	0.0221544	0.0172412	C3/Cxcl5/Cxcl1/Apoe/Serpinb9b/Hpx/Lbp/Grn/Cfh/Zc3h12a/Serpinb9/Nectin2/Ikbke/Mapk3/Trib1/Cd74/Tnfaip3/Cyba/Ripk2/Appl2/Tut4/Mr1/Ilrun/Tlr2/Serping1/Fgr/Gbp4/Ly96/Trafd1/Stat2/Znfx1	31	DOWN
GO:0036296	response to increased oxygen levels	5/930	12/11411	0.00173322	0.0221544	0.0172412	Sod2/Fas/Atp6ap1/Atp6v1a/Cav1	5	DOWN
GO:0009651	response to salt stress	6/930	18/11411	0.00227728	0.0269004	0.0209346	Zfp36l1/Agt/CYTB/Nedd4l/Slc25a23/Trpv4	6	DOWN
GO:1903799	negative regulation of production of miRNAs involved in gene silencing by miRNA	4/930	8/11411	0.00234978	0.0269004	0.0209346	Zc3h12a/Tgfb1/Ppp3ca/Ncor2	4	DOWN
GO:0008610	lipid biosynthetic process	53/930	441/11411	0.00260004	0.0292043	0.0227276	C3/Hsd17b13/Apoe/H6pd/Gstp1/Abca8b/Agt/Dgat2/Cish/Ptgs1/Ptgds/Ch25h/Cd74/Agpat4/Ptges2/Nfkb1/Abca8a/Degs1/Sptssa/Igfbp7/Hexb/Pecr/Prox1/Egr1/Socs3/Idh1/Acsl4/Acsl1/Tmem38b/Atp1a1/Lpin2/Acadvl/Slc27a1/Cyp27a1/Mlxipl/Mboat7/Agmo/Hmgcs2/Dhrs9/Dbi/Osbp/Prkab1/Stard3/Pigc/Mogat2/Asah2/Pi4ka/Hsd17b2/Gstm7/Smpd1/Cyp39a1/Itpkb/Inppl1	53	DOWN
GO:0110150	negative regulation of biomineralization	5/930	13/11411	0.00262893	0.0292043	0.0227276	Tgfb1/Rflnb/Notch1/Hey1/Hif1a	5	DOWN
GO:1902236	negative regulation of endoplasmic reticulum stress-induced intrinsic apoptotic signaling pathway	6/930	19/11411	0.00310165	0.0325109	0.0253009	Xbp1/Creb3l1/Grina/Tmbim6/Herpud1/Wfs1	6	DOWN
GO:0050714	positive regulation of protein secretion	17/930	101/11411	0.00311123	0.0325109	0.0253009	Glrx/Tgfb1/Mpc2/Fgb/Acsl4/Tgfb2/Osbp/Tlr2/C2cd2l/Fga/Ankrd1/Pard6a/Lrp1/Rbp4/Hif1a/Jak2/Arrb1	17	DOWN
GO:0060964	regulation of miRNA-mediated gene silencing	8/930	32/11411	0.00339555	0.0346125	0.0269364	Zc3h12a/Bmp4/Tgfb1/Stat3/Nfkb1/Ppp3ca/Ncor2/Limd1	8	DOWN
GO:0055089	fatty acid homeostasis	5/930	14/11411	0.00381773	0.0376749	0.0293196	Apoe/Dgat2/Xbp1/Mlxipl/Adora1	5	DOWN
GO:0007040	lysosome organization	12/930	62/11411	0.00383176	0.0376749	0.0293196	Grn/Hexa/Rab20/Hexb/Gaa/Syt7/Atp6ap2/Naglu/Myo7a/Hps4/Abca1/Vps18	12	DOWN
GO:0080171	lytic vacuole organization	12/930	62/11411	0.00383176	0.0376749	0.0293196	Grn/Hexa/Rab20/Hexb/Gaa/Syt7/Atp6ap2/Naglu/Myo7a/Hps4/Abca1/Vps18	12	DOWN
GO:0001649	osteoblast differentiation	21/930	138/11411	0.00385591	0.0376749	0.0293196	Igfbp5/Spp1/Cebpb/Cebpd/Bmp4/Fermt2/Bambi/Creb3l1/Il6st/Notch1/Vegfa/Hey1/Ccn4/Map2k6/Sox11/Tcirg1/Wwox/Esrra/Trp53inp2/Tgfbr3/Limd1	21	DOWN
GO:0014048	regulation of glutamate secretion	4/930	9/11411	0.00395809	0.0378364	0.0294453	Dtnbp1/Il1rn/Adora1/Snca	4	DOWN
GO:0046322	negative regulation of fatty acid oxidation	4/930	9/11411	0.00395809	0.0378364	0.0294453	Dgat2/Appl2/Acadvl/Dbi	4	DOWN
GO:0060263	regulation of respiratory burst	4/930	9/11411	0.00395809	0.0378364	0.0294453	Lbp/Grn/Camk1d/Bcr	4	DOWN
GO:2000009	negative regulation of protein localization to cell surface	4/930	9/11411	0.00395809	0.0378364	0.0294453	Picalm/Nedd4l/Commd1/Gpm6b	4	DOWN
GO:0110148	biomineralization	16/930	95/11411	0.00403542	0.0385115	0.0299707	Spp1/Cebpb/Bmp4/Tgfb1/Alpl/Wnt6/Rflnb/Notch1/Tmem38b/Hey1/Fam20a/Adora1/Tcirg1/Gpm6b/Fgr/Hif1a	16	DOWN
GO:0019884	antigen processing and presentation of exogenous antigen	6/930	20/11411	0.00412969	0.0390705	0.0304057	H2-K1/Cd74/Tapbp/Cd1d1/Mr1/Ifi30	6	DOWN
GO:0099537	trans-synaptic signaling	44/930	360/11411	0.00425483	0.0397965	0.0309707	Ccl2/Apoe/Agt/Xbp1/Mme/Fam107a/Lgmn/Dcdc2a/Stx3/Stat3/Arid1b/Dtnbp1/Syt7/Egr1/Mpp2/Ppp3ca/Cyth1/Ptprs/Cav2/Dnm1/Kalrn/Stxbp2/Fchsd2/P2rx4/Dbi/Hap1/Adora1/Ext1/Slc29a1/Slc12a7/Tubb2b/Snca/Prkar2b/Cnih2/P2ry2/Vps18/Aph1c/Slc6a6/Prnp/Vamp2/Bcr/Dagla/Jak2/Nfatc4	44	DOWN
GO:0008354	germ cell migration	3/930	5/11411	0.00476094	0.0429888	0.0334551	Tgfb1/Cxadr/Tgfbr1	3	DOWN
GO:0042590	antigen processing and presentation of exogenous peptide antigen via MHC class I	3/930	5/11411	0.00476094	0.0429888	0.0334551	H2-K1/Tapbp/Ifi30	3	DOWN
GO:0021799	cerebral cortex radially oriented cell migration	7/930	27/11411	0.00486717	0.0435572	0.0338974	Adgrg1/Dixdc1/Sun2/Ndel1/Mboat7/Zmiz1/Lhx6	7	DOWN
GO:0032970	regulation of actin filament-based process	37/930	293/11411	0.00493084	0.043793	0.0340809	Gsn/Arpc1b/Icam1/Fermt2/Fam107a/Tgfb1/Dsp/Dsg2/Fscn1/Prox1/Lima1/Dixdc1/Akap13/Rhoc/F11r/Tgfb2/Atp1a1/Rhob/Sorbs3/Fchsd2/Rnd3/Rhog/Cav1/Adora1/Rnd1/Tlr2/Rhobtb1/Gpm6b/Fhod3/Fhod1/Svil/Fgr/Lrp1/Cd47/Tgfbr1/Hip1r/Rhpn2	37	DOWN
GO:0045444	fat cell differentiation	25/930	178/11411	0.00508519	0.044546	0.0346669	Zfp36l1/Cebpb/Cebpd/Selenbp1/Xbp1/Zc3h12a/Fermt2/Tgfb1/Sod2/Arid5b/Angptl8/Retreg1/Sort1/Tfe3/Vegfa/Ccn4/Lrg1/Aldh6a1/Nucb2/Flcn/Trpv4/Rorc/Lamb3/Per2/Ncor2	25	DOWN
GO:0031669	cellular response to nutrient levels	24/930	169/11411	0.00519709	0.0454697	0.0353858	Xbp1/Zc3h12a/Bmf/Mapk3/Fam107a/Foxa3/Lamp2/Alb/Dap/Pmaip1/Postn/Fas/Gabarapl1/Jun/Aoc1/Vdr/Flcn/Prkab1/Gcgr/Rxra/Ncoa1/Ehmt2/Slc39a4/Ulk1	24	DOWN
GO:0040008	regulation of growth	56/930	488/11411	0.0054071	0.0460961	0.0358733	C3/Apoe/Creg1/Igfbp5/Csf1/Agt/Cxcl16/Cish/Xbp1/Bmp4/Fam107a/Lgmn/Slc23a2/Tgfb1/Nedd9/Cxadr/Stat3/Slc25a33/Cyba/Picalm/Igfbp7/Prox1/Nedd4l/Socs3/Fn1/Selenop/Acsl4/Rufy3/Epha7/Ptprs/Notch1/Tgfb2/Sgk1/Hoxb13/Vegfa/Ccn4/Rrad/Sema3b/Ndel1/Gamt/Ghr/Sema6c/Dnajb2/Flcn/Bcl2l11/Wfs1/Acvr1b/Ing2/Pex5/Lrp1/Rbp4/Hif1a/Tgfbr1/Sema4g/Tgfbr3/Ulk1	56	DOWN

## Sheet: Sheet3
ID	Description	GeneRatio	BgRatio	pvalue	p.adjust	qvalue	geneID	Count	Status
GO:0009060	aerobic respiration	88/2393	169/13706	7.25358e-25	6.25549e-21	5.88303e-21	Nop53/Macroh2a1/Ndufs7/Coa6/Ndufa9/Ndufa11/Idh3b/Ndufs6/Ak4/Ndufb10/Ndufs1/Atp5c1/Tefm/Ndufb9/Cyc1/Atp5o/Bnip3/Atp5d/Ndufb2/Uqcrc1/Atp5j/Cox5a/Ndufab1/Fh1/Sdhc/Uqcrh/Stoml2/Mtch2/Ndufv2/Ndufb11/Uqcrc2/Mdh1/Idh1/Ppif/ND6/Uqcrfs1/Sirt3/Sdhd/Ndufs2/Ndufa13/Ndufv1/Ndufs3/Atp5a1/Dhtkd1/Atp5pb/Oxa1l/Mrps36/Ndufb8/Mtfr1/Ogdh/Cat/Suclg1/Vcp/Chchd2/Mlxipl/ND4/Dnajc15/Atp5j2/Chchd10/Ndufb5/Suclg2/Sdha/Nduf…	88	Mesor DOWN
GO:0044282	small molecule catabolic process	130/2393	319/13706	3.55334e-23	5.20267e-20	4.8929e-20	Pnkd/Mtor/Tysnd1/Lpin1/Upp2/Ahcy/Abcb11/Ido2/Afmid/Pck1/Pnp/Abat/Amt/Khk/Cyp27a1/Hal/Hacl1/Pah/Galt/Tpi1/Acat3/Upb1/Slc25a44/Pdxp/Gldc/Kmo/Glyctk/Fah/Amdhd1/Kynu/Ddah1/Dhdh/Gcdh/Dera/Nudt1/Auh/Slc25a17/Urah/Sord/Qdpr/Cbs/Ppat/Acaa2/Ces1d/Cpt2/Cyp4f15/Aldh6a1/Apoe/Acmsd/Cdo1/Acsl5/Aldob/Echdc1/Arg1/Dpyd/Gcsh/Tat/Eci1/Faah/Hgd/Gstz1/Lonp2/Hsd17b6/Hpd/Uroc1/Acot7/Agxt/Aldh1l1/Urad/Acacb/Sds/Galm/Fab…	130	Mesor DOWN
GO:0009117	nucleotide metabolic process	176/2393	493/13706	3.61967e-23	5.20267e-20	4.8929e-20	Nampt/Uck1/Mtor/Macroh2a1/Pid1/Pank3/Upp2/Ndufs7/Noct/Ido2/Pnp/Insr/Khk/Haao/Ndufa9/Ndufa11/Galt/Tpi1/Upb1/Ak3/Ndufs6/Ak4/Ndufb10/Kmo/Pde9a/Ndufs1/Atp5c1/Ndufb9/Pmvk/Kynu/Ak2/Gcdh/Atp5o/Atp5d/Prdx5/Dera/Ndufb2/Ppara/Atp5j/Uck2/Ndufab1/Urah/Slc25a13/Gpd1l/Sdhc/Stoml2/Acsm3/Acss2/Zbtb20/Mtch2/Ndufv2/Ppat/Ndufb11/Hmgcs1/Mdh1/Idh1/ND6/Acaa2/Rptor/Ces1d/Nmrk1/Opa1/Acly/Nadsyn1/Acsl5/Zbtb7a/Tk2/Aldob/S…	176	Mesor DOWN
GO:0016054	organic acid catabolic process	94/2393	209/13706	1.33871e-20	1.1867e-17	1.11605e-17	Mtor/Tysnd1/Lpin1/Ahcy/Abcb11/Ido2/Afmid/Pck1/Abat/Amt/Hal/Hacl1/Pah/Acat3/Slc25a44/Gldc/Kmo/Fah/Amdhd1/Kynu/Ddah1/Gcdh/Auh/Slc25a17/Sord/Qdpr/Cbs/Ppat/Acaa2/Ces1d/Cpt2/Cyp4f15/Aldh6a1/Acmsd/Cdo1/Acsl5/Echdc1/Arg1/Gcsh/Tat/Eci1/Faah/Hgd/Gstz1/Lonp2/Hpd/Uroc1/Acot7/Agxt/Aldh1l1/Acacb/Sds/Fabp1/Scp2/Dcxr/Prodh/Ftcd/Dbi/Pex13/Mccc2/Hibch/Acadsb/Scly/Echdc2/Abhd3/Shmt1/Adtrp/Bckdha/Hoga1/Otc/Gcat/Aca…	94	Mesor DOWN
GO:0044283	small molecule biosynthetic process	164/2393	469/13706	1.37605e-20	1.1867e-17	1.11605e-17	Elovl2/Slc37a4/Coq10b/G6pc/Pck1/Coq8a/Cyp2c23/Pdxk/Pnp/Abat/Cyp27a1/Haao/Pah/Ndufa9/Por/Pecr/Tpi1/Upb1/Scap/Hacd1/Kmo/Adi1/Dhcr7/Pmvk/Avpr1a/Kynu/Rbp4/Bhmt2/Elovl5/Ppara/Ebp/Ndufab1/Slc35b4/Pptc7/Sord/Acsm3/Stard4/Qdpr/Acss2/Cbs/Ass1/Hmgcs1/Mdh1/Asl/Bhmt/Cyp8b1/Ces1d/Nnmt/Pcbd2/Acly/Apoe/Acmsd/H2-Ke6/Fgf1/Gnmt/Cth/Sc5d/Adk/Pklr/Mid1ip1/Pnpo/Gstm7/Elovl6/Wdtc1/Sod1/Fdps/Fbp1/Aldh8a1/Ip6k1/Nags/Dec…	164	Mesor DOWN
GO:0033108	mitochondrial respiratory chain complex assembly	50/2393	91/13706	5.77748e-16	1.91635e-13	1.80225e-13	Sco2/Ndufs7/Tfam/Sdhaf4/Ndufa9/Ndufa11/Ndufs6/Ndufb10/Ndufs1/Ndufb9/Tmem126a/Ndufb2/Ndufab1/Ndufaf8/Ndufb11/ND6/Ndufaf4/Dmac2/Ndufaf5/Cox18/Ndufs2/Ndufs3/Ndufaf3/Ndufaf6/Oxa1l/Ndufb8/ND4/Ndufb5/Sdhaf3/Taco1/Ndufa12/Ndufs8/Coa5/Chchd7/Sdhaf2/Ndufaf1/Aifm1/Uqcc3/Tmem126b/Foxred1/Cox16/Uqcc1/Cox20/1190007I07Rik/Tafazzin/ND5/Ndufb4/Ndufaf7/Sco1/Coa8	50	Mesor DOWN
GO:1901615	organic hydroxy compound metabolic process	143/2393	439/13706	4.18148e-15	1.28789e-12	1.21121e-12	Apon/Slc37a4/Pnkd/Ddc/Abcb11/Akr1c14/Dhrs3/Pck1/Pdxk/Smpd1/Abat/Cyp27a1/Mbtps1/Gc/Por/Pecr/Tpi1/Idh3b/Pdxp/Scap/Ddt/Dhcr7/Pmvk/Fah/Rbp4/Fech/Ebp/Sord/Stard4/Qdpr/Mtch2/Hmgcs1/Idh1/Cyp8b1/Ces1d/Cyp4f15/Lrp1/Pcbd2/Apoe/Fgf1/Rdh11/Aldh2/Agtr1a/Sc5d/Pnpo/Nr1h4/Sod1/Fdps/Ip6k1/Hsd17b6/Rdh14/Mrs2/Dct/Pcbd1/Cyp2e1/H6pd/Cyp2d10/Fdx1/Nr5a2/Cat/Apob/Rdh7/Fgfr4/Ttc39b/Ebpl/Sdr9c7/Ldlrap1/Haghl/Hpn/Scp2/Bpnt…	143	Mesor DOWN
GO:0008202	steroid metabolic process	105/2393	287/13706	4.41723e-15	1.31359e-12	1.23538e-12	Apon/Slc37a4/Abcb11/G6pc/Akr1c14/Smpd1/Cyp27a1/Mbtps1/Gc/Por/Scap/Sdr42e1/Dhcr7/Pmvk/Hsd17b2/Fech/Ebp/Stard4/Hmgcs1/Cyp8b1/Ces1d/Lrp1/Apoe/H2-Ke6/Fgf1/Agtr1a/Sc5d/Nr1h4/Sod1/Fdps/Hsd17b6/Cyp2e1/Dhrs11/Nr3c1/H6pd/Cyp2d10/Fdx1/Ugt2b5/Nr5a2/Cat/Apob/Rdh7/Fgfr4/Stat5b/Ttc39b/Ebpl/Serpina6/Sdr9c7/Tecr/Ldlrap1/Scp2/Foxa2/Mvk/Nsdhl/Rora/Ephx2/Rdh16/Tm7sf2/Dgkq/Ugt2b34/Akr1c20/Atp8b1/Cebpa/Cyp2d40/Cyp3a1…	105	Mesor DOWN
GO:0046034	ATP metabolic process	73/2393	197/13706	3.38093e-11	5.95044e-09	5.59615e-09	Mtor/Pid1/Ndufs7/Insr/Khk/Ndufa9/Ndufa11/Galt/Tpi1/Ak3/Ndufs6/Ak4/Ndufb10/Ndufs1/Atp5c1/Ndufb9/Ak2/Atp5o/Atp5d/Ndufb2/Ppara/Atp5j/Ndufab1/Slc25a13/Sdhc/Stoml2/Zbtb20/Mtch2/Ndufv2/Ndufb11/ND6/Rptor/Zbtb7a/Aldob/Sdhd/Ndufs2/Ndufa13/Ndufv1/Pklr/Ndufs3/Atp5a1/Atp5g3/Dhtkd1/Fbp1/Atp5pb/Ndufb8/Gck/Ogdh/Vcp/Mlxipl/Slc25a25/Ola1/ND4/Pfkm/Atp5j2/Ndufb5/Sdha/Ndufa7/Ndufa12/Ndufs8/Atp5k/Ldhd/Abcc6/Sphk2/Dnm…	73	Mesor DOWN
GO:0034754	cellular hormone metabolic process	40/2393	102/13706	1.57834e-07	1.58274e-05	1.48851e-05	Akr1c14/Dhrs3/Rbp4/Hsd17b2/H2-Ke6/Rdh11/Aldh8a1/Hsd17b6/Rdh14/Cyp2d10/Ugt2b5/Rdh7/Stat5b/Sdr9c7/Scp2/Ttr/Adh4/Retsat/Rdh16/Dhrs7/Dgkq/Ugt2b34/Rdh10/Akr1c20/Cyp2d40/Clcn2/Cyp2c55/Comt/Hsd3b3/Bco2/Cyp26a1/Hsd3b2/Ugt2b35/Ppargc1a/Rdh16f2/Ece1/Hsd17b7/Adh1/Hsd3b5/Cyp46a1	40	Mesor DOWN
GO:0031667	response to nutrient levels	86/2393	292/13706	2.41021e-07	2.36201e-05	2.22137e-05	Mtor/Fbxo22/Ahcy/Rnf152/Pck1/Sod2/Ulk1/Insr/Agl/Higd1a/Kynu/Larp1/Ppara/Nprl2/Gabarapl2/Gabarapl1/Cpeb4/Cbs/Asl/Rptor/Mapk8/Apoe/Tmem135/Suox/Mn1/Wdr45/Dpyd/Pdia3/Rps6kb1/Xbp1/Foxo3/Aacs/Nr1h4/Sod1/Hlcs/Map1lc3b/Slc38a3/F7/Gck/Acacb/Tsc1/Lrp6/Rxra/Slc25a25/Foxo1/Dnajc15/Tcf7l2/Foxa2/Rnase4/Capn10/Wipi1/Wipi2/Snw1/Wdr45b/Ireb2/Sik1/Pik3r4/Atg14/Eif2b1/Alad/Nupr1l/Mapk1/Srebf1/Mup1/Ahcyl/Bche/Comt/…	86	Mesor DOWN
GO:0071941	nitrogen cycle metabolic process	2393-09-01	11/13706	5.82659e-06	0.000439918	0.000413725	Fh1/Cps1/Ass1/Asl/Arg1/Nr1h4/Nags/Cebpa/Otc	9	Mesor DOWN
GO:0055088	lipid homeostasis	51/2393	160/13706	5.91726e-06	0.000439918	0.000413725	Abcg8/Abcg5/Slc37a4/Abcb11/G6pc/Gckr/Sar1b/Sec24a/Pnpla5/Mia2/Zbtb20/Mtch2/Ces1d/Apoe/Tlcd2/Xbp1/Fitm2/Nr1h4/Gck/Nr5a2/Apob/Fgfr4/Ttc39b/Mlxipl/Abhd5/Ldlrap1/Hpn/Acaca/Slc25a46/Hnf4a/Rora/Ephx2/Ormdl2/Cebpa/Scd1/Got1/Lcat/Abca2/Srebf2/Mttp/Cyp7a1/Il18/Pnpla8/Lipg/Tlcd1/Pcsk9/Usf2/Ces1b/Gpam/Ddx3x/Lipc	51	Mesor DOWN
GO:0042730	fibrinolysis	13/2393	21/13706	6.8228e-06	0.000498642	0.000468953	Klkb1/Serping1/Fga/Cpb2/Fgg/F2/Fgb/Serpinf2/Apoh/Plg/Hrg/F11/Vtn	13	Mesor DOWN
GO:0140053	mitochondrial gene expression	50/2393	162/13706	1.95093e-05	0.00134157	0.0012617	Mrpl34/Tfam/Noa1/Mrps7/Mrpl15/Mrps24/Mrps16/Mrps21/Tefm/Chchd1/Mrps2/Rpusd3/Mrpl14/Mrpl38/Sirt3/Mrpl39/Mrpl42/Mrps34/Foxo3/Mrpl30/Lrpprc/Mrpl55/Mrpl22/Mrps27/Mrpl13/Chchd10/Mto1/Ndufa7/Taco1/Mtif3/Ngrn/Tbrg4/Gatc/Aurkaip1/Mief1/Mrps31/Mrps22/Mrpl2/Gadd45gip1/Supv3l1/Mrpl9/Mrps9/Gfm2/Mrpl32/Twnk/Shmt2/Mrpl24/Mrpl47/Tfb2m/Mtif2	50	Mesor DOWN
GO:0010906	regulation of glucose metabolic process	35/2393	104/13706	4.71819e-05	0.00284543	0.00267601	Insr/Pfkfb1/Igfbp4/Gckr/Ppp1r3g/Ppara/Slc35b4/Dyrk2/Nnmt/Gnmt/Ncoa2/Hmgb1/Fbp1/Nr3c1/Gck/Acacb/Stk11/Foxo1/Tcf7l2/Foxa2/Hnf4a/Rora/Sik1/Dgkq/Ppp4r3a/Rgn/Mup1/Serpina12/Adra1b/Sirt7/Clk2/Cox11/Kat2b/Akt2/Mlycd	35	Mesor DOWN
GO:0006766	vitamin metabolic process	25/2393	65/13706	4.75292e-05	0.00284647	0.00267699	Pdxk/Cyp27a1/Gc/Pdxp/Gclc/Cyp4f15/Nnmt/Clybl/Pnpo/Aldh1l1/Mmaa/Fgfr4/Rdh16/Shmt1/Rdh10/Rgn/Btd/Acpp/Cyp4f14/Vkorc1/Cyp2r1/Cyp26a1/Mmab/Shmt2/Rdh16f2	25	Mesor DOWN
GO:1901657	glycosyl compound metabolic process	26/2393	70/13706	6.78152e-05	0.00397849	0.00374161	Upp2/Ahcy/Akr1c14/Pnp/Upb1/Tk1/Dera/Nudt1/Urah/Gnmt/Tk2/Dpyd/Adk/Oard1/Urad/Prps1/Gda/Tyw5/Akr1c20/Fuca1/Adal/Ahcyl/Uox/Acpp/Cbr4/Pemt	26	Mesor DOWN
GO:0010876	lipid localization	94/2393	372/13706	7.811e-05	0.00437416	0.00411372	Abcg8/Abcg5/Bltp1/Stard5/Abcb11/Stra6l/Aqp8/Hbp1/Sigmar1/Aqp9/Sar1b/Rbp4/Sec24a/Repin1/Dennd5b/Ppara/Fzd4/Atp5j/Slc25a17/Stoml2/Stard4/Cyp8b1/Ces1d/Lrp1/Apoe/Xkr9/Tmem135/Acsl5/Alkbh7/Apom/Plekha3/Agtr1a/Stard10/Tex2/Pitpnb/Abcc3/Rps6kb1/Atg2b/Atg2a/Fitm2/Nr1h4/Cry2/Acacb/Aup1/Apob/Stat5b/Ttc39b/Lrp6/Fabp1/Bscl2/Ptch1/Naxe/Gm2a/Abhd5/Ldlrap1/Gltpd2/Apoh/Scp2/Osbpl1a/Dbi/Sgpp1/Atp8b1/Tmem30b/Acat2…	94	Mesor DOWN
GO:0072378	blood coagulation, fibrin clot formation	2393-11-01	19/13706	8.55335e-05	0.00475898	0.00447563	Klkb1/Fga/Fgg/F2/Fgb/F7/Apoh/F13b/F9/F11/Serpinc1	11	Mesor DOWN
GO:0009636	response to toxic substance	33/2393	100/13706	0.000118171	0.00625221	0.00587995	Slc17a3/Slc30a10/Ddc/Gsta3/Mtarc2/Sod2/Inmt/Prdx6/Ass1/Ces1d/Xpa/Rdh11/Selenot/Aldh2/Mtarc1/Gstm7/Sod1/Glyat/Cat/Adh4/Slc22a18/Adh5/Cyp2f2/Ephx2/Abcb6/Mapk1/Gpx1/Ercc6/Pon1/Ephx1/Gch1/Slc30a1/Ambp	33	Mesor DOWN
GO:0009251	glucan catabolic process	2393-12-01	23/13706	0.000156674	0.00799502	0.007519	G6pc/Ppp1r3c/Pygl/Agl/Ppp1r3b/Phkg2/Rb1cc1/Gabarapl1/Mgam/Hmgb1/Pfkm/Adra1b	12	Mesor DOWN
GO:0032543	mitochondrial translation	40/2393	131/13706	0.000164409	0.0082916	0.00779792	Mrpl34/Noa1/Mrps7/Mrpl15/Mrps24/Mrps16/Mrps21/Chchd1/Mrps2/Rpusd3/Mrpl14/Mrpl38/Mrpl39/Mrpl42/Mrps34/Mrpl30/Lrpprc/Mrpl55/Mrpl22/Mrps27/Mrpl13/Ndufa7/Taco1/Mtif3/Ngrn/Gatc/Aurkaip1/Mief1/Mrps31/Mrps22/Mrpl2/Gadd45gip1/Mrpl9/Mrps9/Gfm2/Mrpl32/Shmt2/Mrpl24/Mrpl47/Mtif2	40	Mesor DOWN
GO:1901361	organic cyclic compound catabolic process	100/2393	411/13706	0.000216725	0.0107416	0.0101021	Mtor/Gsta3/Upp2/Endog/Ahcy/Cnot1/Noct/Ido2/Afmid/Larp4b/Pnp/Tnrc6b/Cyp27a1/Dhx36/Pah/Galt/Tut7/Upb1/Rida/Pdxp/Kmo/Ago1/Pde9a/Fah/Kynu/Larp1/Dera/Nudt1/Urah/Vegfa/Qdpr/Dicer1/Tent4a/Aldh6a1/Apoe/Acmsd/Casp3/Upf3b/Pam16/Pum1/Dpyd/Tat/Nudt12/Hgd/Lrpprc/Fitm2/Gstz1/Hnrnpd/Rbm8a/Zc3h18/Hsd17b6/Hpd/Acot7/Entpd8/Pan2/Sidt2/Aldh1l1/Urad/Ctif/Tob1/Dnase1l3/Vcp/Zc3h14/Skiv2l/Gda/Gigyf2/Alkbh5/Dnase2b/Zcchc…	100	Mesor DOWN
GO:0031669	cellular response to nutrient levels	53/2393	190/13706	0.000220332	0.0108579	0.0102115	Mtor/Fbxo22/Rnf152/Pck1/Ulk1/Higd1a/Ppara/Nprl2/Gabarapl2/Gabarapl1/Cpeb4/Rptor/Mapk8/Mn1/Wdr45/Pdia3/Xbp1/Foxo3/Nr1h4/Map1lc3b/Slc38a3/Gck/Tsc1/Rxra/Foxo1/Dnajc15/Tcf7l2/Foxa2/Rnase4/Wipi1/Wipi2/Snw1/Wdr45b/Ireb2/Sik1/Pik3r4/Atg14/Nupr1l/Mapk1/Srebf1/Mup1/Comt/Glul/Srebf2/Clec16a/Pcsk9/Fads1/Nim1k/Atg5/Usf2/Usp33/Fcor/Zfyve1	53	Mesor DOWN
GO:0019439	aromatic compound catabolic process	96/2393	392/13706	0.000224856	0.010985	0.010331	Mtor/Upp2/Endog/Ahcy/Cnot1/Noct/Ido2/Afmid/Larp4b/Pnp/Tnrc6b/Dhx36/Pah/Galt/Tut7/Upb1/Rida/Pdxp/Kmo/Ago1/Pde9a/Fah/Kynu/Larp1/Dera/Nudt1/Urah/Vegfa/Qdpr/Dicer1/Tent4a/Acmsd/Casp3/Upf3b/Pam16/Pum1/Dpyd/Tat/Nudt12/Hgd/Lrpprc/Fitm2/Gstz1/Hnrnpd/Rbm8a/Zc3h18/Hpd/Acot7/Entpd8/Pan2/Sidt2/Aldh1l1/Urad/Ctif/Tob1/Dnase1l3/Vcp/Zc3h14/Skiv2l/Gda/Gigyf2/Alkbh5/Dnase2b/Zcchc17/Zcchc7/Tbrg4/Smg6/Cyp2f2/Cpeb3/E…	96	Mesor DOWN
GO:0044804	autophagy of nucleus	2393-09-01	15/13706	0.000269539	0.0129139	0.012145	Ulk1/Rb1cc1/Wdr45/Atg2b/Atg2a/Wipi1/Wipi2/Wdr45b/Atg5	9	Mesor DOWN
GO:0006739	NADP metabolic process	18/2393	45/13706	0.000301642	0.0141378	0.0132961	Mtor/Noct/Prdx5/Idh1/Rptor/Nudt12/H6pd/Aldh1l1/Fdx1/Gck/Prps1/Tkt/Dcxr/Shpk/Fdxr/Fmo1/Rpe/Rbks	18	Mesor DOWN
GO:0050818	regulation of coagulation	24/2393	69/13706	0.000403467	0.0179356	0.0168677	Psen2/Klkb1/Serping1/Abat/Fga/Cpb2/Fgg/Serpine2/Apoe/F2/Fgb/F7/Serpinf2/Apoh/Foxa2/Adtrp/St3gal4/Vkorc1/Ceacam1/Plg/Hrg/F11/Serpinc1/Vtn	24	Mesor DOWN
GO:1900047	negative regulation of hemostasis	18/2393	46/13706	0.000415491	0.0182816	0.0171931	Klkb1/Serping1/Abat/Fga/Cpb2/Fgg/Serpine2/Apoe/F2/Fgb/Serpinf2/Apoh/Adtrp/Ceacam1/Plg/Hrg/F11/Vtn	18	Mesor DOWN
GO:0010155	regulation of proton transport	2393-12-01	26/13706	0.000667754	0.026176	0.0246174	Slc9a3r1/Chp1/Ppif/Ndufa4/Taco1/Pm20d1/Phb2/Sphk2/Nr3c2/Plcb1/Sco1/Coa8	12	Mesor DOWN
GO:0006625	protein targeting to peroxisome	2393-09-01	17/13706	0.000935561	0.0336178	0.0316162	Hacl1/Lonp2/Pex6/Pex13/Pex16/Pex3/Pex19/Pex26/Zfand6	9	Mesor DOWN
GO:0072662	protein localization to peroxisome	2393-09-01	17/13706	0.000935561	0.0336178	0.0316162	Hacl1/Lonp2/Pex6/Pex13/Pex16/Pex3/Pex19/Pex26/Zfand6	9	Mesor DOWN
GO:0072663	establishment of protein localization to peroxisome	2393-09-01	17/13706	0.000935561	0.0336178	0.0316162	Hacl1/Lonp2/Pex6/Pex13/Pex16/Pex3/Pex19/Pex26/Zfand6	9	Mesor DOWN
GO:0046434	organophosphate catabolic process	37/2393	129/13706	0.00106083	0.0379608	0.0357007	Upp2/Pnp/Smpd1/Upb1/Pdxp/Pde9a/Prdx6/Dera/Urah/Gpd1l/Idh1/Gpcpd1/Dpyd/Nudt12/Fitm2/Acot7/Entpd8/Urad/Vcp/Gda/Abhd6/Bpnt1/Pten/Nudt7/Uox/Dpys/Plcb1/Nudt16/Enpp3/Pnpla8/Plcg1/Pon1/Impa1/Gpd1/Apoc1/Mlycd/Lipc	37	Mesor DOWN

## Sheet: Sheet4
Gene_id	Gene_name	baseMean	log2FoldChange	lfcSE	stat	pvalue	padj	Status
ENSMUSG00000000386	Mx1	245.484	-2.86584	1.02678	43.2316	2.19758e-09	1.02818e-07	DOWN
ENSMUSG00000001166	Oas1c	37.1113	-0.392031	0.340697	78.0835	7.90785e-17	6.29622e-15	DOWN
ENSMUSG00000002307	Daxx	639.113	-0.432703	0.223327	173.648	2.07477e-37	7.24307e-35	DOWN
ENSMUSG00000002319	Ipo4	559.512	-0.330245	0.100154	28.0304	3.57901e-06	0.000110998	DOWN
ENSMUSG00000002325	Irf9	861.766	-0.478961	0.203574	80.7298	2.14031e-17	1.75544e-15	DOWN
ENSMUSG00000003575	Crtc1	39.4647	0.771722	0.254735	12.283	0.00647402	0.0706847	UP
ENSMUSG00000003992	Ssbp2	333.429	0.340955	0.0990867	26.6283	7.04403e-06	0.000206246	UP
ENSMUSG00000004056	Akt2	277.944	0.351292	0.120162	14.3772	0.00243425	0.0342025	UP
ENSMUSG00000005220	Corin	21.5814	0.69316	0.344223	15.2572	0.00160956	0.0245125	UP
ENSMUSG00000006435	Neurl1a	13.4097	0.91408	0.413782	13.0043	0.00462738	0.0551679	UP
ENSMUSG00000006930	Hap1	150.951	-0.814496	0.360298	124.876	6.87207e-27	1.28169e-24	DOWN
ENSMUSG00000007039	Ddah2	179.296	0.479937	0.157528	17.5929	0.000533613	0.00985066	UP
ENSMUSG00000010358	Ifi35	920.833	-0.678312	0.282814	157.456	6.48829e-34	1.92039e-31	DOWN
ENSMUSG00000010601	Apol7a	2.60323	-2.27297	1.49459	15.6274	0.00135189	0.0212051	DOWN
ENSMUSG00000011267	Zfp296	67.5932	-0.358314	0.265471	49.6061	9.69136e-11	4.99803e-09	DOWN
ENSMUSG00000012350	Ehf	20.6779	0.547941	0.321658	13.0675	0.00449298	0.0539453	UP
ENSMUSG00000012519	Mlkl	240.704	-0.359576	0.177308	181.905	3.42036e-39	1.36965e-36	DOWN
ENSMUSG00000014773	Dll1	15.3369	-0.532639	0.626232	59.7411	6.67672e-13	4.02228e-11	DOWN
ENSMUSG00000015090	Ptgds	67.6337	0.497736	0.184865	15.3408	0.00154743	0.0236722	UP
ENSMUSG00000015243	Abca1	34.6947	0.46525	0.263603	13.3111	0.00400993	0.0494074	UP
ENSMUSG00000015533	Itga2	117.737	-0.880604	0.182647	26.5062	7.47172e-06	0.000218299	DOWN
ENSMUSG00000016496	Cd274	63.2897	-1.54843	0.593967	132.418	1.62943e-28	3.31115e-26	DOWN
ENSMUSG00000017830	Dhx58	266.837	-2.1905	0.632995	77.6383	9.85184e-17	7.70878e-15	DOWN
ENSMUSG00000018752	Tnfsfm13	6.86462	0.428404	0.542038	12.6545	0.00544651	0.0621578	UP
ENSMUSG00000019122	Ccl9	134.674	-0.899427	0.155069	42.4993	3.14341e-09	1.44586e-07	DOWN
ENSMUSG00000020010	Vnn3	4.91176	-0.461139	0.986781	13.1662	0.0042906	0.0520183	DOWN
ENSMUSG00000020038	Cry1	57.2898	0.64394	0.24022	11.7578	0.00826063	0.085675	UP
ENSMUSG00000020053	Igf1	22.5497	0.634317	0.309099	15.2139	0.00164268	0.0248778	UP
ENSMUSG00000020111	Micu1	278.936	0.498714	0.0997115	32.6749	3.77147e-07	1.37296e-05	UP
ENSMUSG00000020253	Ppm1m	123.596	0.699461	0.18245	17.3386	0.000601984	0.0109135	UP
ENSMUSG00000020275	Rel	35.7156	-0.45932	0.3158	13.7561	0.00325664	0.0423488	DOWN
ENSMUSG00000020364	Zfp354a	47.931	-0.726066	0.24648	17.0871	0.000678176	0.0120856	DOWN
ENSMUSG00000020464	Pnpt1	273.832	-0.463517	0.15573	176.295	5.56565e-38	1.99411e-35	DOWN
ENSMUSG00000020520	Galnt10	551.031	0.342613	0.0943728	13.8396	0.00313181	0.0412962	UP
ENSMUSG00000020523	Fam114a2	569.125	0.360396	0.106555	13.7205	0.00331137	0.042734	UP
ENSMUSG00000020572	Nampt	676.663	-0.500435	0.215826	136.595	2.04927e-29	4.42869e-27	DOWN
ENSMUSG00000020620	Abca8b	234.817	0.347042	0.109408	17.7743	0.000489595	0.00915636	UP
ENSMUSG00000020638	Cmpk2	608.092	-2.50835	0.68829	89.4709	2.84577e-19	2.76751e-17	DOWN
ENSMUSG00000020641	Rsad2	1175.32	-2.20323	0.672998	94.6535	2.1917e-20	2.26061e-18	DOWN
ENSMUSG00000021208	Ifi27l2b	15.7583	-1.25775	0.497915	43.6854	1.76025e-09	8.26405e-08	DOWN
ENSMUSG00000021250	Fos	87.2858	0.690218	0.210616	17.7076	0.00050535	0.00938654	UP
ENSMUSG00000021509	Slc25a48	23.2176	-0.465527	0.34822	15.7695	0.00126428	0.0200868	DOWN
ENSMUSG00000021583	Erap1	288.528	-0.328207	0.151113	88.6028	4.37152e-19	4.19142e-17	DOWN
ENSMUSG00000021795	Sftpd	67.3899	-0.366938	0.385769	192.453	1.80168e-41	9.08513e-39	DOWN
ENSMUSG00000022014	Epsti1	2.83275	1.69206	1.68459	22.2102	5.8981e-05	0.00143142	UP
ENSMUSG00000022419	Deptor	163.747	0.454379	0.143244	12.5144	0.00581351	0.0650377	UP
ENSMUSG00000022583	Ly6f	2.49536	-2.55655	1.26974	13.8691	0.00308882	0.0409886	DOWN
ENSMUSG00000022754	Tmem45a	26.052	-0.613604	0.302916	13.7332	0.00329173	0.0426016	DOWN
ENSMUSG00000022773	Ypel1	114.038	0.353197	0.14901	28.7306	2.55121e-06	8.17288e-05	UP
ENSMUSG00000022906	Parp9	568.839	-0.844261	0.296279	153.319	5.06696e-33	1.43722e-30	DOWN
ENSMUSG00000023039	Krt7	354.877	-0.32879	0.11013	21.5169	8.2209e-05	0.00191329	DOWN
ENSMUSG00000023341	Mx2	509.417	-2.96413	0.591051	103.637	2.56632e-22	3.1764e-20	DOWN
ENSMUSG00000023914	Mep1a	24.2844	-0.353888	0.28527	17.0963	0.000675247	0.0120649	DOWN
ENSMUSG00000023961	Enpp4	204.321	-0.364866	0.313891	68.5789	8.60026e-15	5.85463e-13	DOWN
ENSMUSG00000024063	Lbh	113.076	0.375126	0.188992	13.8384	0.00313351	0.0412962	UP
ENSMUSG00000024079	Eif2ak2	216.264	-0.417329	0.29903	79.5736	3.78871e-17	3.05226e-15	DOWN
ENSMUSG00000024155	Meiob	10.8172	-2.44686	0.68944	21.6578	7.68488e-05	0.00179776	DOWN
ENSMUSG00000024274	Zscan30	6.59975	0.9271	0.594823	11.8667	0.0078539	0.082279	UP
ENSMUSG00000024308	Tapbp	1448.92	-0.354243	0.311517	42.3362	3.40424e-09	1.56057e-07	DOWN
ENSMUSG00000024338	Psmb8	150.804	-1.74606	0.671132	80.1641	2.83029e-17	2.29372e-15	DOWN
ENSMUSG00000024339	Tap2	42.2724	-1.01598	0.462531	120.749	5.32169e-26	9.05685e-24	DOWN
ENSMUSG00000024442	Dele1	226.34	-0.355463	0.105444	13.8115	0.00317334	0.0416012	DOWN
ENSMUSG00000024590	Lmnb1	58.0001	-0.544404	0.200574	13.8105	0.00317471	0.0416012	DOWN
ENSMUSG00000024677	Ms4a6b	7.89249	-0.39487	0.757564	14.5078	0.00228942	0.0326392	DOWN
ENSMUSG00000024810	Il33	290.522	-0.372633	0.134945	16.5002	0.000895326	0.0152373	DOWN
ENSMUSG00000024842	Cabp4	1.84796	-1.13526	1.68264	15.2287	0.0016313	0.0248074	DOWN
ENSMUSG00000025020	Slit1	1.9161	-0.485273	1.34329	11.658	0.00865127	0.0887393	DOWN
ENSMUSG00000025314	Ptprj	81.3864	0.497024	0.193964	12.509	0.00582815	0.065148	UP
ENSMUSG00000025324	Atp10a	135.266	-0.596723	0.212468	86.3928	1.30368e-18	1.19125e-16	DOWN
ENSMUSG00000025492	Ifitm3	268.101	-2.18538	0.586176	140.542	2.88755e-30	6.66339e-28	DOWN
ENSMUSG00000025498	Irf7	1148.17	-2.02027	0.558752	95.0175	1.83041e-20	1.90237e-18	DOWN
ENSMUSG00000025574	Tk1	386.493	-0.332743	0.137882	13.069	0.00448983	0.0539453	DOWN
ENSMUSG00000025887	Casp12	5.08943	-2.08691	1.21517	27.9904	3.64898e-06	0.000112911	DOWN
ENSMUSG00000026088	Mitd1	774.954	-0.376155	0.141405	289.45	1.9092e-62	6.49843e-59	DOWN
ENSMUSG00000026104	Stat1	3211.18	-1.58975	0.453035	109.511	1.39798e-23	1.88451e-21	DOWN
ENSMUSG00000026166	Ccl20	2411.82	-0.521334	0.0812175	44.723	1.05957e-09	5.09755e-08	DOWN
ENSMUSG00000026222	Sp100	21.2629	-0.703203	1.29014	150.226	2.35548e-32	6.28822e-30	DOWN
ENSMUSG00000026278	Bok	24.2962	-0.857936	0.300241	15.709	0.00130088	0.020547	DOWN
ENSMUSG00000026414	Tnnt2	212.034	-0.422027	0.112896	25.0744	1.48972e-05	0.000410579	DOWN
ENSMUSG00000026535	Ifi202b	2575.29	-1.37703	0.385042	119.422	1.02807e-25	1.66633e-23	DOWN
ENSMUSG00000026536	Ifi211	58.6728	-0.684032	0.658536	54.144	1.04546e-11	5.88271e-10	DOWN
ENSMUSG00000026600	Soat1	385.852	-0.357719	0.134578	123.319	1.4875e-26	2.66478e-24	DOWN
ENSMUSG00000026639	Lamb3	196.208	-0.413266	0.11817	25.7661	1.06759e-05	0.000303449	DOWN
ENSMUSG00000026888	Grb14	123.837	0.323294	0.145694	12.035	0.00726425	0.0772074	UP
ENSMUSG00000026896	Ifih1	366.52	-0.874379	0.333076	139.379	5.14506e-30	1.12984e-27	DOWN
ENSMUSG00000026974	Zmynd19	95.3724	-0.498248	0.167807	12.7969	0.00509694	0.0592612	DOWN
ENSMUSG00000026979	Psd4	17.1188	-0.907199	0.425944	27.4615	4.71137e-06	0.000141914	DOWN
ENSMUSG00000026981	Il1rn	17.0563	-0.625877	0.503399	21.4468	8.50157e-05	0.00196184	DOWN
ENSMUSG00000027078	Ube2l6	613.717	-1.29808	0.508904	99.7483	1.76038e-21	1.9973e-19	DOWN
ENSMUSG00000027087	Itgav	421.869	0.33468	0.116881	12.7536	0.00520096	0.0601112	UP
ENSMUSG00000027397	Slc20a1	129.647	-0.377677	0.151527	12.1598	0.00685533	0.0738412	DOWN
ENSMUSG00000027496	Aurka	114.983	-0.393089	0.186539	13.5895	0.00352074	0.0448828	DOWN
ENSMUSG00000027514	Zbp1	138.217	-2.67602	0.705429	89.9619	2.23219e-19	2.18642e-17	DOWN
ENSMUSG00000027580	Helz2	1158.36	-0.649946	0.236862	149.883	2.79272e-32	7.31209e-30	DOWN
ENSMUSG00000027639	Samhd1	503.476	-0.35086	0.255782	118.524	1.60403e-25	2.51022e-23	DOWN
ENSMUSG00000027901	Dennd2d	66.415	-0.874171	0.225578	15.5351	0.00141206	0.0219969	DOWN
ENSMUSG00000028037	Ifi44	341.953	-2.81311	0.66121	96.3894	9.28308e-21	9.87415e-19	DOWN
ENSMUSG00000028126	Pip5k1a	73.1215	-0.327686	0.194035	12.6896	0.00535818	0.0616426	DOWN
ENSMUSG00000028150	Rorc	234.299	0.351581	0.102996	12.5265	0.0057809	0.0648327	UP
ENSMUSG00000028268	Gbp3	136.851	-1.35552	0.771949	53.3963	1.50922e-11	8.25224e-10	DOWN
ENSMUSG00000028270	Gbp2	565.473	-1.54751	0.471093	131.695	2.33279e-28	4.67073e-26	DOWN
ENSMUSG00000028599	Tnfrsf1b	33.8906	-0.335014	0.329326	11.6823	0.00855477	0.0880372	DOWN
ENSMUSG00000028613	Lrp8	31.9318	-0.411785	0.247132	20.5177	0.00013257	0.00295408	DOWN
ENSMUSG00000028709	Mob3c	113.801	0.3576	0.153717	20.4463	0.000137167	0.0030203	UP
ENSMUSG00000028793	Rnf19b	130.259	-0.433077	0.186721	81.2905	1.62256e-17	1.33886e-15	DOWN
ENSMUSG00000028821	Syf2	217.392	0.382444	0.118348	13.6525	0.00341846	0.0438665	UP
ENSMUSG00000029298	Gbp9	280.123	-0.868701	0.355196	93.031	4.89137e-20	4.96985e-18	DOWN
ENSMUSG00000029372	Ppbp	114.302	-0.377396	0.184767	14.875	0.00192669	0.0282976	DOWN
ENSMUSG00000029378	Areg	101.414	-0.684702	0.185567	31.6573	6.18026e-07	2.21432e-05	DOWN
ENSMUSG00000029417	Cxcl9	81.4379	-1.09769	0.487181	143.849	5.59083e-31	1.43621e-28	DOWN
ENSMUSG00000029561	Oasl2	600.815	-2.49913	0.613174	77.9232	8.55923e-17	6.77523e-15	DOWN
ENSMUSG00000029603	Dtx1	3.53217	1.03926	0.883659	12.4398	0.00601889	0.0666779	UP
ENSMUSG00000029605	Oas1b	168.607	-2.06204	0.519276	103.054	3.42545e-22	4.20158e-20	DOWN
ENSMUSG00000029672	Fam3c	409.365	0.516489	0.113091	23.4972	3.18069e-05	0.000826433	UP
ENSMUSG00000029798	Herc6	272.727	-0.763617	0.51442	83.2988	6.01573e-18	5.25026e-16	DOWN
ENSMUSG00000030087	Klf15	109.19	-0.53327	0.153845	15.2213	0.00163697	0.0248262	DOWN
ENSMUSG00000030107	Usp18	2120.67	-2.79114	0.572571	111.028	6.59236e-24	9.06616e-22	DOWN
ENSMUSG00000030137	Tuba8	5.66833	1.18905	0.798685	16.9678	0.000717602	0.0126556	UP
ENSMUSG00000030208	Emp1	1388.26	-0.326827	0.0860909	22.4375	5.28913e-05	0.00130317	DOWN
ENSMUSG00000030717	Nupr1	125.626	-0.418161	0.178414	12.438	0.00602389	0.0666791	DOWN
ENSMUSG00000030722	Nfatc2ip	20.147	0.615003	0.34943	15.973	0.00114854	0.0186604	UP
ENSMUSG00000030921	Trim30a	467.508	-2.62597	0.815552	68.818	7.64416e-15	5.25633e-13	DOWN
ENSMUSG00000030966	Trim21	62.4725	-0.99965	0.359194	178.607	1.76345e-38	6.48901e-36	DOWN
ENSMUSG00000031562	Dctd	383.602	-0.367322	0.141915	13.2556	0.0041153	0.0504773	DOWN
ENSMUSG00000031635	Anxa10	2.20493	-3.38923	1.35043	12.8031	0.00508226	0.0591751	DOWN
ENSMUSG00000031639	Tlr3	371.494	-0.417954	0.366907	108.49	2.31931e-23	3.00737e-21	DOWN
ENSMUSG00000031910	Has3	4.87173	1.16362	0.681196	11.5083	0.00927206	0.0932342	UP
ENSMUSG00000032392	Parp16	429.181	0.341824	0.0959199	13.8505	0.00311586	0.0411751	UP
ENSMUSG00000032596	Uba7	250.436	-0.427002	0.310481	104.852	1.40574e-22	1.7887e-20	DOWN
ENSMUSG00000032661	Oas3	170.327	-4.8188	1.29471	76.5781	1.66279e-16	1.27903e-14	DOWN
ENSMUSG00000032690	Oas2	30.6896	-3.0576	1.18912	82.0985	1.08853e-17	9.20518e-16	DOWN
ENSMUSG00000032698	Lmo2	15.5973	-1.05073	0.863965	87.3658	8.05842e-19	7.592e-17	DOWN
ENSMUSG00000032788	Pdxk	307.14	0.385114	0.114412	11.5397	0.00913845	0.0922997	UP
ENSMUSG00000033355	Rtp4	658.097	-2.24101	0.526017	87.359	8.0855e-19	7.592e-17	DOWN
ENSMUSG00000033538	Casp4	5.98984	2.4272	1.14365	22.0106	6.49004e-05	0.00154628	UP
ENSMUSG00000033880	Lgals3bp	5347.21	-0.51723	0.111532	333.34	6.0384e-72	4.11064e-68	DOWN
ENSMUSG00000034206	Polq	7.47598	-2.09401	0.671692	12.6077	0.00556646	0.0629464	DOWN
ENSMUSG00000034422	Parp14	505.92	-1.32707	0.473148	86.1578	1.46425e-18	1.32905e-16	DOWN
ENSMUSG00000034459	Ifit1	9073.01	-2.15939	0.487008	113.638	1.80847e-24	2.64756e-22	DOWN
ENSMUSG00000034485	Uaca	71.0109	0.364667	0.252107	20.3504	0.000143599	0.00314325	UP
ENSMUSG00000034575	Tent4a	421.314	-0.369303	0.130324	121.739	3.25743e-26	5.61391e-24	DOWN
ENSMUSG00000034855	Cxcl10	3534.7	-1.65112	0.57445	117.006	3.40511e-25	5.26825e-23	DOWN
ENSMUSG00000034947	Tmem106a	264.595	-0.327366	0.288062	81.6041	1.38969e-17	1.1537e-15	DOWN
ENSMUSG00000035208	Slfn8	5.37073	-2.87311	1.29826	40.8481	7.04261e-09	3.1335e-07	DOWN
ENSMUSG00000035451	Foxa1	133.041	0.345886	0.164627	16.0951	0.00108421	0.0177208	UP
ENSMUSG00000035566	Pcdh17	37.1006	-0.372525	0.410333	111.081	6.42176e-24	8.92166e-22	DOWN
ENSMUSG00000035692	Isg15	28.3897	-1.36683	0.826968	153.347	4.9965e-33	1.43722e-30	DOWN
ENSMUSG00000035697	Arhgap45	43.5994	-0.537292	0.35862	16.7049	0.000812702	0.014024	DOWN
ENSMUSG00000035775	Krt20	211.463	-0.447034	0.148813	18.9125	0.000285023	0.00569836	DOWN
ENSMUSG00000035852	Misp	25.6102	-1.06457	0.471216	100.951	9.70302e-22	1.15883e-19	DOWN
ENSMUSG00000035891	Cerk	213.564	0.431359	0.126342	12.8877	0.00488582	0.0575627	UP
ENSMUSG00000035929	H2-Q4	12.3536	-0.355095	0.647206	46.299	4.8991e-10	2.4255e-08	DOWN
ENSMUSG00000036764	Dnajc12	189.879	0.37468	0.111884	11.5731	0.00899821	0.0914259	UP
ENSMUSG00000036777	Anln	237.948	-0.336156	0.128898	19.676	0.000198111	0.0041433	DOWN
ENSMUSG00000037321	Tap1	207.197	-1.3941	0.420137	119.958	7.88005e-26	1.30838e-23	DOWN
ENSMUSG00000037447	Arid5a	45.2057	-0.379628	0.333721	51.5201	3.79037e-11	2.00801e-09	DOWN
ENSMUSG00000037826	Ppm1k	65.0818	-0.438891	0.349079	34.3442	1.6759e-07	6.35583e-06	DOWN
ENSMUSG00000037921	Ddx60	16.7734	-4.09018	1.38605	40.3607	8.93483e-09	3.92412e-07	DOWN
ENSMUSG00000037997	Parp11	365.606	-0.346474	0.244979	75.7666	2.48195e-16	1.88781e-14	DOWN
ENSMUSG00000038379	Ttk	55.923	-0.499683	0.219721	12.958	0.00472824	0.0561247	DOWN
ENSMUSG00000038456	Dennd2a	8.07668	1.68432	0.526726	19.135	0.000256376	0.00522538	UP
ENSMUSG00000038507	Parp12	977.866	-1.0101	0.342072	139.954	3.86669e-30	8.77415e-28	DOWN
ENSMUSG00000038702	Dsel	29.2747	0.327348	0.320916	15.8048	0.00124339	0.0198462	UP
ENSMUSG00000038884	Shfl	28.5856	-0.386834	0.420877	76.5242	1.70757e-16	1.3061e-14	DOWN
ENSMUSG00000039048	Foxred1	108.165	-0.345824	0.221795	11.8855	0.00778572	0.0818553	DOWN
ENSMUSG00000039304	Tnfsf10	41.7833	-1.77904	0.874409	86.599	1.17731e-18	1.08304e-16	DOWN
ENSMUSG00000039456	Morc3	180.405	-0.402155	0.140227	11.6372	0.00873506	0.0893522	DOWN
ENSMUSG00000039501	Znfx1	855.849	-0.46525	0.230028	178.83	1.57802e-38	5.968e-36	DOWN
ENSMUSG00000039997	Ifi203	1162.52	-1.46313	0.462106	100.252	1.37161e-21	1.56928e-19	DOWN
ENSMUSG00000040033	Stat2	888.831	-0.503457	0.236799	197.89	1.20531e-42	6.8376e-40	DOWN
ENSMUSG00000040195	Nemp1	99.632	0.352423	0.188731	13.995	0.00291192	0.0393312	UP
ENSMUSG00000040253	Gbp7	257.944	-2.20388	0.683084	71.6654	1.87756e-15	1.35254e-13	DOWN
ENSMUSG00000040264	Gbp2b	5.36964	1.59568	1.34755	30.7458	9.61547e-07	3.33966e-05	UP
ENSMUSG00000040296	Ddx58	363.986	-0.780265	0.275773	116.323	4.77727e-25	7.22694e-23	DOWN
ENSMUSG00000040329	Il7	27.5063	-0.459638	0.399403	18.9477	0.000280287	0.00563716	DOWN
ENSMUSG00000040435	Ppp1r15a	203.146	-0.326256	0.159379	20.34	0.000144311	0.00314723	DOWN
ENSMUSG00000040483	Xaf1	598.657	-1.86539	0.517713	70.9854	2.62557e-15	1.85219e-13	DOWN
ENSMUSG00000040488	Ltbp4	140.396	-0.322376	0.158978	11.6175	0.00881503	0.090035	DOWN
ENSMUSG00000041025	Iffo2	222.753	-0.348682	0.130966	47.4372	2.80565e-10	1.39412e-08	DOWN
ENSMUSG00000041827	Oasl1	613.626	-1.4999	0.433394	151.561	1.21332e-32	3.37129e-30	DOWN
ENSMUSG00000041992	Rapgef5	12.8186	-0.742537	0.580696	20.3871	0.000141105	0.00309363	DOWN
ENSMUSG00000042106	Inka1	6.2094	-1.55879	0.934454	15.8812	0.0011994	0.0192116	DOWN
ENSMUSG00000042498	Radx	6.15741	0.989668	0.594912	14.591	0.00220167	0.03162	UP
ENSMUSG00000042505	Sdhaf3	235.38	-0.522013	0.131394	16.7725	0.000787101	0.0136341	DOWN
ENSMUSG00000042589	Cux2	5.27118	1.12387	0.729718	12.4691	0.00593753	0.0661768	UP
ENSMUSG00000042595	Fam199x	33.235	0.444292	0.307422	16.1526	0.00105517	0.0173714	UP
ENSMUSG00000043953	Ccrl2	54.4667	-0.857712	0.739542	83.2499	6.16265e-18	5.34424e-16	DOWN
ENSMUSG00000044469	Tnfaip8l1	159.789	0.343276	0.137	29.256	1.9785e-06	6.45979e-05	UP
ENSMUSG00000044551	9930012K11Rik	47.0316	-0.456982	0.241635	18.3943	0.000364709	0.00706332	DOWN
ENSMUSG00000045932	Ifit2	950.977	-1.31986	0.515012	122.895	1.83643e-26	3.24714e-24	DOWN
ENSMUSG00000046157	Tmem229b	19.1281	0.764367	0.390809	20.5139	0.000132808	0.00295454	UP
ENSMUSG00000046169	Adamts6	57.533	-0.626246	0.455585	26.7526	6.63394e-06	0.000194658	DOWN
ENSMUSG00000046312	Myorg	45.0914	0.562964	0.23548	14.8314	0.00196656	0.0287282	UP
ENSMUSG00000046718	Bst2	11.3397	-0.633565	0.698407	48.0442	2.08388e-10	1.04694e-08	DOWN
ENSMUSG00000046879	Irgm1	3786.21	-0.537535	0.180825	215.299	2.08354e-46	1.57597e-43	DOWN
ENSMUSG00000047115	Fam221a	23.5984	-0.428717	0.343344	12.0921	0.00707411	0.0756591	DOWN
ENSMUSG00000047735	Samd9l	1110	-0.648493	0.458062	36.3254	6.39134e-08	2.55936e-06	DOWN
ENSMUSG00000048806	Ifnb1	6.03688	-2.38195	1.34735	56.2827	3.65614e-12	2.13641e-10	DOWN
ENSMUSG00000048852	Gm12185	30.2238	-1.6456	0.484773	74.8086	3.98222e-16	2.9307e-14	DOWN
ENSMUSG00000048905	Bnip5	3.7337	-2.88662	1.33069	26.8956	6.19172e-06	0.000183262	DOWN
ENSMUSG00000049502	Dtx3l	383.236	-0.622875	0.250929	213.446	5.24019e-46	3.75501e-43	DOWN
ENSMUSG00000049950	Rpp38	209.249	-0.35493	0.121448	23.4289	3.2867e-05	0.000849117	DOWN
ENSMUSG00000050144	Slc25a44	251.69	0.326239	0.118359	16.3953	0.000940811	0.0158333	UP
ENSMUSG00000050370	Ch25h	7.08471	-1.92401	0.724554	18.5353	0.000341054	0.00666205	DOWN
ENSMUSG00000051716	Apon	24.4142	-0.516303	0.346819	12.0183	0.00732081	0.0776268	DOWN
ENSMUSG00000052673	Gm9887	2.70498	-3.31056	1.46938	12.3029	0.00641435	0.0703717	DOWN
ENSMUSG00000052776	Oas1a	167.436	-1.61554	0.683177	98.4147	3.40667e-21	3.77088e-19	DOWN
ENSMUSG00000053580	Tanc2	34.485	0.434413	0.339312	20.9368	0.000108504	0.00243374	UP
ENSMUSG00000054072	Iigp1	209.741	-2.41148	1.11893	38.2577	2.49273e-08	1.04748e-06	DOWN
ENSMUSG00000055116	Arntl	32.6755	-0.780448	0.277799	15.1583	0.00168628	0.0255097	DOWN
ENSMUSG00000055799	Tcf7l1	21.2086	0.661043	0.35529	13.9314	0.00300008	0.040112	UP
ENSMUSG00000056144	Trim34a	223.443	-1.02002	0.404377	70.7585	2.93654e-15	2.06088e-13	DOWN
ENSMUSG00000056290	Ms4a4b	14.1857	0.897145	0.497463	43.1748	2.25944e-09	1.0535e-07	UP
ENSMUSG00000056758	Hmga2	363.698	-0.430487	0.122016	16.0503	0.00110737	0.0180368	DOWN
ENSMUSG00000057137	Tmem140	541.892	-0.41187	0.166331	227.618	4.52667e-49	4.10871e-46	DOWN
ENSMUSG00000057156	Homez	128.213	0.390592	0.142045	14.2481	0.00258613	0.0358191	UP
ENSMUSG00000057342	Sphk2	229.972	0.407202	0.1135	20.444	0.000137317	0.0030203	UP
ENSMUSG00000057346	Apol9a	252.447	-2.35727	0.675862	75.1046	3.44095e-16	2.57409e-14	DOWN
ENSMUSG00000057596	Trim30d	76.0465	-2.11899	0.839044	49.462	1.04008e-10	5.32357e-09	DOWN
ENSMUSG00000057604	Lmcd1	260.315	-0.533561	0.130466	17.0535	0.000689057	0.0122265	DOWN
ENSMUSG00000057762	Gm6169	110.803	0.538057	0.157387	14.2655	0.00256511	0.0356731	UP
ENSMUSG00000058163	Gm5431	19.3277	-1.08848	0.937988	113.292	2.1465e-24	3.07628e-22	DOWN
ENSMUSG00000058258	Idi1	3.57882	-0.519854	0.712173	15.782	0.00125685	0.0200141	DOWN
ENSMUSG00000059921	Unc5c	6.68026	-1.66536	0.595314	13.0801	0.00446649	0.0538153	DOWN
ENSMUSG00000060183	Cxcl11	391.517	-0.793025	0.673297	81.7533	1.29094e-17	1.07829e-15	DOWN
ENSMUSG00000060317	Acnat2	5.55435	-1.06432	0.911218	18.0978	0.000419894	0.0079733	DOWN
ENSMUSG00000060441	Trim5	42.2905	-0.438859	0.317941	20.4689	0.000135693	0.00299986	DOWN
ENSMUSG00000060519	Tor3a	1052.31	-0.946869	0.384794	157.781	5.52061e-34	1.67029e-31	DOWN
ENSMUSG00000060950	Trmt61a	99.8455	0.33858	0.167874	27.7707	4.05769e-06	0.000124427	UP
ENSMUSG00000061808	Ttr	1449.93	0.46023	0.0715821	85.1999	2.35101e-18	2.09209e-16	UP
ENSMUSG00000061815	Rufy4	14.3645	1.22086	0.378952	17.2271	0.000634669	0.0113998	UP
ENSMUSG00000062488	Ifit3b	2914.9	-2.29064	0.603399	92.5828	6.10556e-20	6.15757e-18	DOWN
ENSMUSG00000063268	Parp10	423.459	-0.63746	0.235886	141.328	1.9547e-30	4.58848e-28	DOWN
ENSMUSG00000064215	Ifi27	79.6743	-0.940025	0.462459	41.8281	4.36362e-09	1.98036e-07	DOWN
ENSMUSG00000064307	Lrrc51	46.0578	0.574627	0.237938	14.8368	0.00196157	0.0286861	UP
ENSMUSG00000066415	Msl2	124.622	-0.361816	0.145431	12.4143	0.00609071	0.0672547	DOWN
ENSMUSG00000066829	Zfp810	107.659	0.389719	0.153522	12.8842	0.00489374	0.0575871	UP
ENSMUSG00000066861	Oas1g	43.5534	-3.01108	1.25294	75.671	2.60193e-16	1.96807e-14	DOWN
ENSMUSG00000067212	H2-T23	187.799	-0.623828	0.325621	97.7739	4.67825e-21	5.09555e-19	DOWN
ENSMUSG00000068245	Phf11d	48.3798	-2.55999	1.23137	94.6048	2.2452e-20	2.29837e-18	DOWN
ENSMUSG00000068246	Apol9b	158.008	-1.78283	0.5784	95.3326	1.56617e-20	1.64027e-18	DOWN
ENSMUSG00000068299	Nat8f4	41.2744	-0.634493	0.251479	13.3594	0.00392049	0.0484369	DOWN
ENSMUSG00000068417	Pnp2	12.7015	-0.406767	0.53636	14.7669	0.00202708	0.0295489	DOWN
ENSMUSG00000068606	Gm4841	8.54942	-1.15722	1.52421	70.6309	3.12722e-15	2.18344e-13	DOWN
ENSMUSG00000068699	Flnc	887.439	0.330917	0.0998677	15.6066	0.00136523	0.0213831	UP
ENSMUSG00000069874	Irgm2	306.622	-1.439	0.299068	194.046	8.15904e-42	4.44342e-39	DOWN
ENSMUSG00000070327	Rnf213	2940.37	-0.995778	0.317336	139.709	4.3662e-30	9.74521e-28	DOWN
ENSMUSG00000070427	Il18bp	65.3994	-0.694797	0.327526	161.341	9.41067e-35	2.91196e-32	DOWN
ENSMUSG00000071203	Naip5	2.44606	-0.669386	1.42751	13.4713	0.00372066	0.0465197	DOWN
ENSMUSG00000071350	Setdb2	36.031	0.349497	0.309431	22.0403	6.39833e-05	0.00153369	UP
ENSMUSG00000073407	Gm6034	5.08827	0.917142	0.966804	18.4452	0.000355982	0.00692385	UP
ENSMUSG00000073409	H2-Q6	2.85898	1.003	1.65106	27.907	3.79896e-06	0.00011702	UP
ENSMUSG00000073489	Ifi204	1211.76	-1.2826	0.41958	129.584	6.64821e-28	1.29308e-25	DOWN
ENSMUSG00000073490	Ifi207	59.4038	-2.97234	1.21761	42.1415	3.74414e-09	1.71062e-07	DOWN
ENSMUSG00000073555	Gm4951	16.3173	-0.716162	1.25431	44.9164	9.6391e-10	4.67034e-08	DOWN
ENSMUSG00000073802	Cdkn2b	469.363	-0.350815	0.089554	28.6761	2.61926e-06	8.33205e-05	DOWN
ENSMUSG00000074151	Nlrc5	54.428	-1.65618	0.61909	100.551	1.18283e-21	1.37644e-19	DOWN
ENSMUSG00000074604	Mgst2	160.591	0.743073	0.143889	27.736	4.12622e-06	0.000126244	UP
ENSMUSG00000074782	4833422C13Rik	1.93124	2.28876	1.10948	13.3322	0.00397064	0.0490121	UP
ENSMUSG00000074896	Ifit3	3219.26	-2.44873	0.544379	113.533	1.90518e-24	2.75948e-22	DOWN
ENSMUSG00000075602	Ly6a	41.2878	-0.870997	0.813538	46.2497	5.01892e-10	2.47582e-08	DOWN
ENSMUSG00000078349	AW011738	29.1783	-0.979144	0.527094	88.4441	4.72845e-19	4.50195e-17	DOWN
ENSMUSG00000078853	Igtp	683.874	-1.38858	0.452823	115.188	8.38681e-25	1.2548e-22	DOWN
ENSMUSG00000078920	Ifi47	2742	-0.550344	0.22276	198.517	8.82082e-43	5.45889e-40	DOWN
ENSMUSG00000078922	Tgtp1	135.508	-1.83037	0.484524	151.017	1.59011e-32	4.32987e-30	DOWN
ENSMUSG00000079057	Cyp4v3	46.0177	-0.575695	0.266778	19.9495	0.000173885	0.00369913	DOWN
ENSMUSG00000079339	Ifit1bl1	29.3774	-0.725928	0.852938	47.9562	2.1757e-10	1.08905e-08	DOWN
ENSMUSG00000079363	Gbp4	132.83	-1.69917	0.601512	81.7984	1.26252e-17	1.06106e-15	DOWN
ENSMUSG00000079428	Tceal7	10.154	-1.18953	0.526728	11.8213	0.00802097	0.0838109	DOWN
ENSMUSG00000079677	Fdx2	2.61564	0.755069	1.04595	13.5712	0.00355089	0.0451404	UP
ENSMUSG00000080717	B230307C23Rik	17.088	-0.455164	0.484891	17.0516	0.000689676	0.0122265	DOWN
ENSMUSG00000081769	Gm12216	10.4853	0.455433	0.636533	20.0014	0.000169626	0.00362553	UP
ENSMUSG00000082361	Btc	94.663	-0.607368	0.190441	67.7006	1.3259e-14	8.82106e-13	DOWN
ENSMUSG00000084866	A930006K02Rik	17.2069	-0.344867	0.377047	11.7234	0.00839345	0.086666	DOWN
ENSMUSG00000085995	Gm2788	7.83294	-0.405221	0.556419	12.446	0.00600152	0.066589	DOWN
ENSMUSG00000086527	Gm15856	2.65272	-0.37944	1.6298	18.4197	0.000360329	0.00699606	DOWN
ENSMUSG00000086782	E130102H24Rik	27.1242	-0.359532	0.375449	12.6168	0.00554305	0.0627858	DOWN
ENSMUSG00000089774	Slc5a3	53.1506	0.375456	0.241348	19.8216	0.000184821	0.00390131	UP
ENSMUSG00000090125	Pou3f1	40.5446	-0.858759	0.341797	65.2057	4.53261e-14	2.91092e-12	DOWN
ENSMUSG00000090215	Trim34b	2.19179	-2.65227	1.48105	14.4424	0.00236086	0.0334824	DOWN
ENSMUSG00000090222	Ifi203-ps	2.72754	-1.8357	1.60396	16.2783	0.000994322	0.0165094	DOWN
ENSMUSG00000090235	Gm16244	7.35894	1.43329	0.55201	13.1841	0.00425488	0.0518073	UP
ENSMUSG00000090272	Mndal	340.288	-1.77966	0.567413	82.1419	1.06545e-17	9.06632e-16	DOWN
ENSMUSG00000091649	Phf11b	7.03466	-2.6331	1.33393	53.7796	1.25029e-11	6.89181e-10	DOWN
ENSMUSG00000092021	Gbp11	9.84295	-2.08743	1.40644	60.4538	4.70205e-13	2.89676e-11	DOWN
ENSMUSG00000092564	BC051226	9.7659	1.1653	0.580068	15.0088	0.00180912	0.0270375	UP
ENSMUSG00000096727	Psmb9	145.907	-1.21199	0.410729	173.157	2.64899e-37	9.01651e-35	DOWN
ENSMUSG00000096995	2810029C07Rik	20.0197	0.7203	0.382568	13.8288	0.00314764	0.0413659	UP
ENSMUSG00000097180	2700038G22Rik	40.4055	-0.654725	0.26476	12.1706	0.00682098	0.073538	DOWN
ENSMUSG00000097194	9330175E14Rik	4.9501	-2.0407	1.42543	41.6015	4.87456e-09	2.19033e-07	DOWN
ENSMUSG00000097411	B430218F22Rik	2.33351	2.78838	1.10069	12.1959	0.00674124	0.0729817	UP
ENSMUSG00000097418	Mir155hg	2.37964	-3.2962	1.44972	11.9899	0.00741787	0.078429	DOWN
ENSMUSG00000097572	Gm26797	22.3838	-0.493433	0.510247	38.6468	2.06196e-08	8.74566e-07	DOWN
ENSMUSG00000097772	5430416N02Rik	101.951	-0.41195	0.15781	21.0242	0.000104065	0.00234576	DOWN
ENSMUSG00000102432	Gm29856	2.58203	-1.62556	1.18626	14.072	0.00280881	0.0383186	DOWN
ENSMUSG00000103588	Gm18445	2.48327	1.00299	1.59203	18.5517	0.00033841	0.00662942	UP
ENSMUSG00000104713	Gbp6	19.0579	-0.806156	0.708544	109.449	1.44167e-23	1.92434e-21	DOWN
ENSMUSG00000106734	Gm20559	231.295	-0.79775	0.354238	64.9819	5.06104e-14	3.23503e-12	DOWN
ENSMUSG00000108068	Gm44075	6.31374	-2.11451	1.20119	31.6224	6.28577e-07	2.24033e-05	DOWN
ENSMUSG00000108732	2310043P16Rik	2.01958	-1.16649	1.72271	14.111	0.00275783	0.0378126	DOWN
ENSMUSG00000109394	A230057D06Rik	3.15589	1.54014	0.892251	12.3953	0.00614484	0.0677425	UP
ENSMUSG00000110206	Flt3l	25.9878	-0.361269	0.337719	18.4574	0.000353922	0.00689362	DOWN
ENSMUSG00000115810	Gm49066	41.2591	0.625313	0.249908	14.9574	0.00185344	0.0274289	UP

## Sheet: Sheet5
Gene_id	Gene_name	baseMean	log2FoldChange	lfcSE	stat	pvalue	padj	Status
ENSMUSG00000002319	Ipo4	559.512	-0.330245	0.100154	28.0304	3.57901e-06	0.000110998	DOWN
ENSMUSG00000003575	Crtc1	39.4647	0.771722	0.254735	12.283	0.00647402	0.0706847	UP
ENSMUSG00000007039	Ddah2	179.296	0.479937	0.157528	17.5929	0.000533613	0.00985066	UP
ENSMUSG00000012350	Ehf	20.6779	0.547941	0.321658	13.0675	0.00449298	0.0539453	UP
ENSMUSG00000015090	Ptgds	67.6337	0.497736	0.184865	15.3408	0.00154743	0.0236722	UP
ENSMUSG00000015243	Abca1	34.6947	0.46525	0.263603	13.3111	0.00400993	0.0494074	UP
ENSMUSG00000015533	Itga2	117.737	-0.880604	0.182647	26.5062	7.47172e-06	0.000218299	DOWN
ENSMUSG00000020038	Cry1	57.2898	0.64394	0.24022	11.7578	0.00826063	0.085675	UP
ENSMUSG00000020053	Igf1	22.5497	0.634317	0.309099	15.2139	0.00164268	0.0248778	UP
ENSMUSG00000020253	Ppm1m	123.596	0.699461	0.18245	17.3386	0.000601984	0.0109135	UP
ENSMUSG00000020275	Rel	35.7156	-0.45932	0.3158	13.7561	0.00325664	0.0423488	DOWN
ENSMUSG00000020520	Galnt10	551.031	0.342613	0.0943728	13.8396	0.00313181	0.0412962	UP
ENSMUSG00000020523	Fam114a2	569.125	0.360396	0.106555	13.7205	0.00331137	0.042734	UP
ENSMUSG00000020620	Abca8b	234.817	0.347042	0.109408	17.7743	0.000489595	0.00915636	UP
ENSMUSG00000021208	Ifi27l2b	15.7583	-1.25775	0.497915	43.6854	1.76025e-09	8.26405e-08	DOWN
ENSMUSG00000022419	Deptor	163.747	0.454379	0.143244	12.5144	0.00581351	0.0650377	UP
ENSMUSG00000023039	Krt7	354.877	-0.32879	0.11013	21.5169	8.2209e-05	0.00191329	DOWN
ENSMUSG00000024063	Lbh	113.076	0.375126	0.188992	13.8384	0.00313351	0.0412962	UP
ENSMUSG00000024155	Meiob	10.8172	-2.44686	0.68944	21.6578	7.68488e-05	0.00179776	DOWN
ENSMUSG00000024274	Zscan30	6.59975	0.9271	0.594823	11.8667	0.0078539	0.082279	UP
ENSMUSG00000024442	Dele1	226.34	-0.355463	0.105444	13.8115	0.00317334	0.0416012	DOWN
ENSMUSG00000025574	Tk1	386.493	-0.332743	0.137882	13.069	0.00448983	0.0539453	DOWN
ENSMUSG00000026166	Ccl20	2411.82	-0.521334	0.0812175	44.723	1.05957e-09	5.09755e-08	DOWN
ENSMUSG00000026888	Grb14	123.837	0.323294	0.145694	12.035	0.00726425	0.0772074	UP
ENSMUSG00000026974	Zmynd19	95.3724	-0.498248	0.167807	12.7969	0.00509694	0.0592612	DOWN
ENSMUSG00000027397	Slc20a1	129.647	-0.377677	0.151527	12.1598	0.00685533	0.0738412	DOWN
ENSMUSG00000028126	Pip5k1a	73.1215	-0.327686	0.194035	12.6896	0.00535818	0.0616426	DOWN
ENSMUSG00000028150	Rorc	234.299	0.351581	0.102996	12.5265	0.0057809	0.0648327	UP
ENSMUSG00000028613	Lrp8	31.9318	-0.411785	0.247132	20.5177	0.00013257	0.00295408	DOWN
ENSMUSG00000028821	Syf2	217.392	0.382444	0.118348	13.6525	0.00341846	0.0438665	UP
ENSMUSG00000029372	Ppbp	114.302	-0.377396	0.184767	14.875	0.00192669	0.0282976	DOWN
ENSMUSG00000029378	Areg	101.414	-0.684702	0.185567	31.6573	6.18026e-07	2.21432e-05	DOWN
ENSMUSG00000031562	Dctd	383.602	-0.367322	0.141915	13.2556	0.0041153	0.0504773	DOWN
ENSMUSG00000031635	Anxa10	2.20493	-3.38923	1.35043	12.8031	0.00508226	0.0591751	DOWN
ENSMUSG00000032392	Parp16	429.181	0.341824	0.0959199	13.8505	0.00311586	0.0411751	UP
ENSMUSG00000032788	Pdxk	307.14	0.385114	0.114412	11.5397	0.00913845	0.0922997	UP
ENSMUSG00000035451	Foxa1	133.041	0.345886	0.164627	16.0951	0.00108421	0.0177208	UP
ENSMUSG00000035697	Arhgap45	43.5994	-0.537292	0.35862	16.7049	0.000812702	0.014024	DOWN
ENSMUSG00000035775	Krt20	211.463	-0.447034	0.148813	18.9125	0.000285023	0.00569836	DOWN
ENSMUSG00000035891	Cerk	213.564	0.431359	0.126342	12.8877	0.00488582	0.0575627	UP
ENSMUSG00000036764	Dnajc12	189.879	0.37468	0.111884	11.5731	0.00899821	0.0914259	UP
ENSMUSG00000038456	Dennd2a	8.07668	1.68432	0.526726	19.135	0.000256376	0.00522538	UP
ENSMUSG00000038702	Dsel	29.2747	0.327348	0.320916	15.8048	0.00124339	0.0198462	UP
ENSMUSG00000039456	Morc3	180.405	-0.402155	0.140227	11.6372	0.00873506	0.0893522	DOWN
ENSMUSG00000040435	Ppp1r15a	203.146	-0.326256	0.159379	20.34	0.000144311	0.00314723	DOWN
ENSMUSG00000040488	Ltbp4	140.396	-0.322376	0.158978	11.6175	0.00881503	0.090035	DOWN
ENSMUSG00000042505	Sdhaf3	235.38	-0.522013	0.131394	16.7725	0.000787101	0.0136341	DOWN
ENSMUSG00000042595	Fam199x	33.235	0.444292	0.307422	16.1526	0.00105517	0.0173714	UP
ENSMUSG00000044469	Tnfaip8l1	159.789	0.343276	0.137	29.256	1.9785e-06	6.45979e-05	UP
ENSMUSG00000044551	9930012K11Rik	47.0316	-0.456982	0.241635	18.3943	0.000364709	0.00706332	DOWN
ENSMUSG00000046312	Myorg	45.0914	0.562964	0.23548	14.8314	0.00196656	0.0287282	UP
ENSMUSG00000049950	Rpp38	209.249	-0.35493	0.121448	23.4289	3.2867e-05	0.000849117	DOWN
ENSMUSG00000050144	Slc25a44	251.69	0.326239	0.118359	16.3953	0.000940811	0.0158333	UP
ENSMUSG00000050370	Ch25h	7.08471	-1.92401	0.724554	18.5353	0.000341054	0.00666205	DOWN
ENSMUSG00000056758	Hmga2	363.698	-0.430487	0.122016	16.0503	0.00110737	0.0180368	DOWN
ENSMUSG00000057156	Homez	128.213	0.390592	0.142045	14.2481	0.00258613	0.0358191	UP
ENSMUSG00000057604	Lmcd1	260.315	-0.533561	0.130466	17.0535	0.000689057	0.0122265	DOWN
ENSMUSG00000057762	Gm6169	110.803	0.538057	0.157387	14.2655	0.00256511	0.0356731	UP
ENSMUSG00000061808	Ttr	1449.93	0.46023	0.0715821	85.1999	2.35101e-18	2.09209e-16	UP
ENSMUSG00000061815	Rufy4	14.3645	1.22086	0.378952	17.2271	0.000634669	0.0113998	UP
ENSMUSG00000066415	Msl2	124.622	-0.361816	0.145431	12.4143	0.00609071	0.0672547	DOWN
ENSMUSG00000066829	Zfp810	107.659	0.389719	0.153522	12.8842	0.00489374	0.0575871	UP
ENSMUSG00000073802	Cdkn2b	469.363	-0.350815	0.089554	28.6761	2.61926e-06	8.33205e-05	DOWN
ENSMUSG00000079057	Cyp4v3	46.0177	-0.575695	0.266778	19.9495	0.000173885	0.00369913	DOWN
ENSMUSG00000097418	Mir155hg	2.37964	-3.2962	1.44972	11.9899	0.00741787	0.078429	DOWN
ENSMUSG00000097772	5430416N02Rik	101.951	-0.41195	0.15781	21.0242	0.000104065	0.00234576	DOWN
ENSMUSG00000109394	A230057D06Rik	3.15589	1.54014	0.892251	12.3953	0.00614484	0.0677425	UP

## Sheet: Sheets6
Gene_id	Gene_name	baseMean	log2FoldChange	lfcSE	stat	pvalue	padj	Status
ENSMUSG00000000275	Trim25	1269.24	0.735837	0.133422	120.474	6.10054e-26	1.02542e-23	UP
ENSMUSG00000000386	Mx1	245.484	3.34037	0.962684	43.2316	2.19758e-09	1.02818e-07	UP
ENSMUSG00000000708	Kat2b	290.569	0.445819	0.14081	23.0884	3.87049e-05	0.000983148	UP
ENSMUSG00000001036	Epn2	370.681	-0.342351	0.0973079	15.4078	0.00149934	0.0230661	DOWN
ENSMUSG00000001123	Lgals9	3893.71	0.817432	0.168076	119.208	1.14304e-25	1.80959e-23	UP
ENSMUSG00000001166	Oas1c	37.1113	0.971307	0.303201	78.0835	7.90785e-17	6.29622e-15	UP
ENSMUSG00000001630	Stk38l	201.374	0.726082	0.191081	62.7668	1.50638e-13	9.53922e-12	UP
ENSMUSG00000001750	Tcirg1	1000.76	0.881898	0.139052	186.192	4.05748e-40	1.72633e-37	UP
ENSMUSG00000001911	Nfix	612.527	0.372173	0.10013	87.1874	8.80167e-19	8.20786e-17	UP
ENSMUSG00000002068	Ccne1	68.5049	-0.528697	0.197768	23.6185	3.00064e-05	0.00078414	DOWN
ENSMUSG00000002227	Mov10	558.235	0.838381	0.0959285	333.357	5.98696e-72	4.11064e-68	UP
ENSMUSG00000002307	Daxx	639.113	1.36025	0.218992	173.648	2.07477e-37	7.24307e-35	UP
ENSMUSG00000002325	Irf9	861.766	0.944103	0.201416	80.7298	2.14031e-17	1.75544e-15	UP
ENSMUSG00000002728	Naa20	304.066	0.540469	0.16663	62.1892	2.00178e-13	1.26177e-11	UP
ENSMUSG00000002847	Pla1a	444.959	0.344287	0.116172	33.3683	2.69311e-07	1.00733e-05	UP
ENSMUSG00000003308	Keap1	536.571	0.380502	0.0987624	56.3204	3.58889e-12	2.10616e-10	UP
ENSMUSG00000003992	Ssbp2	333.429	0.337583	0.0984133	26.6283	7.04403e-06	0.000206246	UP
ENSMUSG00000004056	Akt2	277.944	0.342586	0.11953	14.3772	0.00243425	0.0342025	UP
ENSMUSG00000004231	Pax2	189.943	0.418277	0.14135	34.4833	1.56631e-07	6.00715e-06	UP
ENSMUSG00000004317	Clcn5	174.437	0.487098	0.136025	20.4684	0.000135726	0.00299986	UP
ENSMUSG00000004500	Zfp324	109.704	0.470389	0.200884	28.7216	2.56235e-06	8.18929e-05	UP
ENSMUSG00000004936	Map2k1	1165.66	0.380545	0.110689	66.8469	2.01943e-14	1.33468e-12	UP
ENSMUSG00000004952	Rasa4	9.57134	1.49031	0.609436	13.0717	0.00448415	0.0539453	UP
ENSMUSG00000005220	Corin	21.5814	1.19055	0.329717	15.2572	0.00160956	0.0245125	UP
ENSMUSG00000005233	Spc25	117.227	-0.355417	0.177383	20.5599	0.000129922	0.00289981	DOWN
ENSMUSG00000005373	Mlxipl	28.8332	-0.460254	0.281146	15.896	0.00119102	0.0190999	DOWN
ENSMUSG00000005774	Rfx5	163.843	0.598956	0.154858	33.2251	2.88709e-07	1.06525e-05	UP
ENSMUSG00000005803	Sqor	248.306	-0.335205	0.105949	20.3443	0.000144019	0.00314723	DOWN
ENSMUSG00000006310	Zbtb32	26.7814	1.10965	0.488983	25.8157	1.04237e-05	0.000297524	UP
ENSMUSG00000006360	Crip1	505.931	-0.336138	0.0912788	16.3822	0.000946677	0.0159123	DOWN
ENSMUSG00000006418	Rnf114	788.972	0.587136	0.102967	127.191	2.17943e-27	4.17928e-25	UP
ENSMUSG00000006435	Neurl1a	13.4097	-0.435732	0.451463	13.0043	0.00462738	0.0551679	DOWN
ENSMUSG00000006567	Atp7b	91.7964	-0.333066	0.184667	17.2941	0.000614823	0.0110872	DOWN
ENSMUSG00000006611	Hfe	63.0253	0.612427	0.206122	22.8753	4.28729e-05	0.00108497	UP
ENSMUSG00000006930	Hap1	150.951	2.01542	0.335985	124.876	6.87207e-27	1.28169e-24	UP
ENSMUSG00000009035	Tmem184b	1202.31	0.591598	0.103628	186.528	3.43217e-40	1.50739e-37	UP
ENSMUSG00000009585	Apobec3	291.515	0.399763	0.16084	28.2724	3.18391e-06	9.98824e-05	UP
ENSMUSG00000010307	Tmem86a	416.663	-0.40289	0.103806	24.2183	2.24913e-05	0.000601608	DOWN
ENSMUSG00000010358	Ifi35	920.833	1.78895	0.278857	157.456	6.48829e-34	1.92039e-31	UP
ENSMUSG00000010601	Apol7a	2.60323	2.10104	1.14838	15.6274	0.00135189	0.0212051	UP
ENSMUSG00000011114	Tbrg1	2111.53	0.441644	0.0757602	167.569	4.26064e-36	1.41484e-33	UP
ENSMUSG00000011148	Adssl1	131.389	-0.414941	0.168318	14.9363	0.00187187	0.0276415	DOWN
ENSMUSG00000011267	Zfp296	67.5932	0.903705	0.246547	49.6061	9.69136e-11	4.99803e-09	UP
ENSMUSG00000012519	Mlkl	240.704	1.02451	0.167532	181.905	3.42036e-39	1.36965e-36	UP
ENSMUSG00000014599	Csf1	1214.47	0.587507	0.081839	271.433	1.51136e-58	4.11543e-55	UP
ENSMUSG00000014773	Dll1	15.3369	1.66769	0.514946	59.7411	6.67672e-13	4.02228e-11	UP
ENSMUSG00000015340	Cybb	109.399	1.69874	0.466927	44.5047	1.17904e-09	5.61281e-08	UP
ENSMUSG00000015536	Mocs2	157.841	0.325365	0.132048	15.3772	0.00152113	0.0233486	UP
ENSMUSG00000015605	Srf	150.187	0.392194	0.126825	11.5816	0.00896306	0.0912048	UP
ENSMUSG00000015880	Ncapg	67.7166	-0.49323	0.203398	20.4934	0.000134119	0.00297883	DOWN
ENSMUSG00000016206	H2-M3	48.8997	0.964096	0.309694	55.0124	6.8246e-12	3.90407e-10	UP
ENSMUSG00000016262	Sertad4	121.384	0.396166	0.191156	11.3373	0.0100352	0.0994393	UP
ENSMUSG00000016496	Cd274	63.2897	2.64765	0.468203	132.418	1.62943e-28	3.31115e-26	UP
ENSMUSG00000017009	Sdc4	416.929	0.347269	0.107473	13.6693	0.00339162	0.0435631	UP
ENSMUSG00000017057	Il13ra1	505.841	0.418188	0.113108	31.3047	7.33294e-07	2.57314e-05	UP
ENSMUSG00000017499	Cdc6	73.0159	-0.625771	0.226488	12.6712	0.00540451	0.0619272	DOWN
ENSMUSG00000017756	Slc12a7	435.133	-0.326195	0.0913372	23.7522	2.81396e-05	0.000740327	DOWN
ENSMUSG00000017830	Dhx58	266.837	2.80657	0.597848	77.6383	9.85184e-17	7.70878e-15	UP
ENSMUSG00000018143	Mafk	371.666	1.03064	0.262448	38.236	2.51933e-08	1.05541e-06	UP
ENSMUSG00000018415	Gid4	489.995	-0.493191	0.100371	34.3479	1.67291e-07	6.35583e-06	DOWN
ENSMUSG00000018752	Tnfsfm13	6.86462	-1.21449	0.61932	12.6545	0.00544651	0.0621578	DOWN
ENSMUSG00000018800	Abca5	39.1426	-0.369617	0.227347	12.5656	0.00567673	0.0638749	DOWN
ENSMUSG00000018899	Irf1	1296.18	0.863881	0.12723	184.705	8.49632e-40	3.50538e-37	UP
ENSMUSG00000019082	Slc25a22	619.902	0.915884	0.207543	86.01	1.57523e-18	1.42031e-16	UP
ENSMUSG00000019122	Ccl9	134.674	-0.772129	0.152213	42.4993	3.14341e-09	1.44586e-07	DOWN
ENSMUSG00000019872	Smpdl3a	124.7	0.383344	0.167614	17.3276	0.000605151	0.0109455	UP
ENSMUSG00000019943	Atp2b1	215.775	-0.332975	0.142168	18.4901	0.000348467	0.0067971	DOWN
ENSMUSG00000019952	Poc1b	82.8213	0.64764	0.169295	16.2177	0.00102318	0.0169266	UP
ENSMUSG00000019966	Kitl	276.527	-0.576769	0.252304	14.0799	0.00279843	0.0382536	DOWN
ENSMUSG00000019986	Ahi1	49.7895	-0.736414	0.227726	13.696	0.00334954	0.0431447	DOWN
ENSMUSG00000020010	Vnn3	4.91176	1.46236	0.840548	13.1662	0.0042906	0.0520183	UP
ENSMUSG00000020111	Micu1	278.936	0.47325	0.0990979	32.6749	3.77147e-07	1.37296e-05	UP
ENSMUSG00000020186	Csrp2	199.896	-0.356647	0.123527	17.492	0.000559752	0.0101749	DOWN
ENSMUSG00000020364	Zfp354a	47.931	-0.77204	0.245046	17.0871	0.000678176	0.0120856	DOWN
ENSMUSG00000020464	Pnpt1	273.832	0.869271	0.146737	176.295	5.56565e-38	1.99411e-35	UP
ENSMUSG00000020572	Nampt	676.663	1.17886	0.212218	136.595	2.04927e-29	4.42869e-27	UP
ENSMUSG00000020638	Cmpk2	608.092	3.38762	0.657589	89.4709	2.84577e-19	2.76751e-17	UP
ENSMUSG00000020641	Rsad2	1175.32	3.60241	0.656918	94.6535	2.1917e-20	2.26061e-18	UP
ENSMUSG00000020649	Rrm2	652.898	-0.526805	0.102045	60.4933	4.61155e-13	2.86695e-11	DOWN
ENSMUSG00000020707	Rnf135	498.196	0.860198	0.133394	126.689	2.79547e-27	5.28616e-25	UP
ENSMUSG00000020790	Ankfy1	747.386	0.537544	0.106756	82.7999	7.69726e-18	6.6328e-16	UP
ENSMUSG00000020808	Pimreg	250.77	-0.327098	0.110196	19.3281	0.000233847	0.00481668	DOWN
ENSMUSG00000020846	Rflnb	68.261	-0.61621	0.226244	11.4651	0.00945912	0.094835	DOWN
ENSMUSG00000020897	Aurkb	340.631	-0.361064	0.10996	12.7265	0.00526692	0.0606871	DOWN
ENSMUSG00000021036	Sptlc2	774.311	0.342873	0.110957	27.5633	4.48518e-06	0.000135401	UP
ENSMUSG00000021196	Pfkp	40.0694	0.472169	0.260627	13.4884	0.00369114	0.0464278	UP
ENSMUSG00000021250	Fos	87.2858	0.627641	0.210007	17.7076	0.00050535	0.00938654	UP
ENSMUSG00000021360	Gcnt2	126.997	0.429833	0.183317	53.2807	1.59736e-11	8.69925e-10	UP
ENSMUSG00000021376	Tpmt	325.412	-0.327743	0.104529	29.8064	1.51574e-06	5.05805e-05	DOWN
ENSMUSG00000021509	Slc25a48	23.2176	-1.02304	0.358962	15.7695	0.00126428	0.0200868	DOWN
ENSMUSG00000021583	Erap1	288.528	0.587125	0.145611	88.6028	4.37152e-19	4.19142e-17	UP
ENSMUSG00000021750	Fam107a	43.3775	-0.648155	0.283058	13.5219	0.00363367	0.0458078	DOWN
ENSMUSG00000021795	Sftpd	67.3899	2.74044	0.324263	192.453	1.80168e-41	9.08513e-39	UP
ENSMUSG00000021809	Nudt13	85.6252	0.61176	0.180958	29.4682	1.78541e-06	5.8858e-05	UP
ENSMUSG00000022014	Epsti1	2.83275	4.16592	1.42335	22.2102	5.8981e-05	0.00143142	UP
ENSMUSG00000022035	Ccdc25	229.147	0.349136	0.139156	22.8014	4.44199e-05	0.00111583	UP
ENSMUSG00000022096	Hr	101.739	-0.650911	0.183324	25.7179	1.09267e-05	0.000309911	DOWN
ENSMUSG00000022216	Psme1	3680.32	0.646302	0.161747	68.8693	7.45345e-15	5.1512e-13	UP
ENSMUSG00000022438	Parvb	122.368	-0.394529	0.159734	19.0706	0.000264364	0.00537211	DOWN
ENSMUSG00000022538	Lsg1	194.026	0.395835	0.128503	20.2314	0.000151992	0.00327951	UP
ENSMUSG00000022583	Ly6f	2.49536	-1.23414	1.13312	13.8691	0.00308882	0.0409886	DOWN
ENSMUSG00000022587	Ly6e	5442.91	0.462839	0.125705	65.9621	3.12279e-14	2.04408e-12	UP
ENSMUSG00000022598	Psca	133.246	-0.356352	0.138646	13.2824	0.00406397	0.0499377	DOWN
ENSMUSG00000022676	Snai2	266.726	0.445903	0.122065	34.6975	1.41134e-07	5.44346e-06	UP
ENSMUSG00000022754	Tmem45a	26.052	-0.650687	0.300722	13.7332	0.00329173	0.0426016	DOWN
ENSMUSG00000022773	Ypel1	114.038	-0.356013	0.155082	28.7306	2.55121e-06	8.17288e-05	DOWN
ENSMUSG00000022843	Clcn2	118.523	-0.537909	0.161996	16.6211	0.000845541	0.0144806	DOWN
ENSMUSG00000022867	Usp25	286.701	0.803356	0.25446	35.0464	1.19107e-07	4.64653e-06	UP
ENSMUSG00000022906	Parp9	568.839	1.82078	0.289294	153.319	5.06696e-33	1.43722e-30	UP
ENSMUSG00000022978	Mis18a	44.8474	-0.844191	0.228464	21.0132	0.000104616	0.00235429	DOWN
ENSMUSG00000023074	Mospd1	151.148	-0.34564	0.130666	16.7743	0.000786451	0.0136341	DOWN
ENSMUSG00000023186	Vwa5a	327.536	0.564973	0.123176	51.7782	3.33939e-11	1.77601e-09	UP
ENSMUSG00000023247	Guca2a	4.51402	-0.38864	0.732162	14.3453	0.00247087	0.0346456	DOWN
ENSMUSG00000023249	Parp3	262.534	0.499975	0.136437	73.2819	8.45853e-16	6.15844e-14	UP
ENSMUSG00000023330	Dtwd1	73.8078	0.364755	0.183918	12.6203	0.00553403	0.0627858	UP
ENSMUSG00000023341	Mx2	509.417	2.71145	0.556914	103.637	2.56632e-22	3.1764e-20	UP
ENSMUSG00000023505	Cdca3	638.104	-0.352922	0.0842575	35.8354	8.11319e-08	3.20177e-06	DOWN
ENSMUSG00000023914	Mep1a	24.2844	-0.401073	0.283285	17.0963	0.000675247	0.0120649	DOWN
ENSMUSG00000023961	Enpp4	204.321	1.18746	0.306253	68.5789	8.60026e-15	5.85463e-13	UP
ENSMUSG00000024019	Cmtr1	53.0161	0.564904	0.205955	45.8653	6.05815e-10	2.96697e-08	UP
ENSMUSG00000024066	Xdh	220.145	0.779292	0.19345	83.7613	4.78643e-18	4.23164e-16	UP
ENSMUSG00000024079	Eif2ak2	216.264	1.63827	0.289678	79.5736	3.78871e-17	3.05226e-15	UP
ENSMUSG00000024140	Epas1	58.2655	-0.417758	0.208669	12.2463	0.00658542	0.0716138	DOWN
ENSMUSG00000024145	Pigf	214.117	-0.463533	0.123907	16.9624	0.000719441	0.0126717	DOWN
ENSMUSG00000024190	Dusp1	477.087	0.424815	0.102964	30.7191	9.74054e-07	3.37449e-05	UP
ENSMUSG00000024308	Tapbp	1448.92	1.04906	0.310661	42.3362	3.40424e-09	1.56057e-07	UP
ENSMUSG00000024338	Psmb8	150.804	2.88002	0.615202	80.1641	2.83029e-17	2.29372e-15	UP
ENSMUSG00000024339	Tap2	42.2724	1.93336	0.374361	120.749	5.32169e-26	9.05685e-24	UP
ENSMUSG00000024371	C2	1041.18	0.496724	0.122492	73.4903	7.63196e-16	5.58652e-14	UP
ENSMUSG00000024429	Gnl1	197.107	0.408852	0.138614	14.4034	0.00240445	0.0339726	UP
ENSMUSG00000024457	Trim26	425.867	0.830808	0.142366	122.608	2.11702e-26	3.69528e-24	UP
ENSMUSG00000024472	Dcp2	265.232	0.425625	0.159221	56.6349	3.07498e-12	1.81237e-10	UP
ENSMUSG00000024590	Lmnb1	58.0001	-0.483994	0.197372	13.8105	0.00317471	0.0416012	DOWN
ENSMUSG00000024601	Isoc1	566.21	0.510169	0.11346	54.1052	1.06557e-11	5.97025e-10	UP
ENSMUSG00000024677	Ms4a6b	7.89249	1.25645	0.669821	14.5078	0.00228942	0.0326392	UP
ENSMUSG00000024678	Ms4a4d	53.9468	1.59063	0.314969	85.8134	1.73599e-18	1.55496e-16	UP
ENSMUSG00000024799	Tm7sf2	337.719	-0.349096	0.142901	13.8326	0.00314209	0.0413329	DOWN
ENSMUSG00000024805	Pcgf5	359.684	0.618919	0.146732	132.82	1.33437e-28	2.79499e-26	UP
ENSMUSG00000024810	Il33	290.522	-0.361383	0.134255	16.5002	0.000895326	0.0152373	DOWN
ENSMUSG00000024842	Cabp4	1.84796	2.34072	1.42281	15.2287	0.0016313	0.0248074	UP
ENSMUSG00000024869	Gm49405	5.69076	-2.95267	0.979701	13.9214	0.00301412	0.0401539	DOWN
ENSMUSG00000025020	Slit1	1.9161	2.08656	1.12626	11.658	0.00865127	0.0887393	UP
ENSMUSG00000025036	Sfxn2	142.279	0.837489	0.189918	67.6971	1.32818e-14	8.82106e-13	UP
ENSMUSG00000025076	Casp7	400.611	0.534675	0.110814	83.7429	4.83018e-18	4.24277e-16	UP
ENSMUSG00000025203	Scd2	6656.56	-0.45859	0.0773898	103.929	2.22058e-22	2.77369e-20	DOWN
ENSMUSG00000025207	Sema4g	230.486	-0.394235	0.120027	16.1466	0.00105814	0.0173992	DOWN
ENSMUSG00000025314	Ptprj	81.3864	0.375478	0.193918	12.509	0.00582815	0.065148	UP
ENSMUSG00000025324	Atp10a	135.266	0.481033	0.20095	86.3928	1.30368e-18	1.19125e-16	UP
ENSMUSG00000025408	Ddit3	159.117	0.425154	0.13553	51.8316	3.25302e-11	1.73686e-09	UP
ENSMUSG00000025492	Ifitm3	268.101	3.55748	0.515529	140.542	2.88755e-30	6.66339e-28	UP
ENSMUSG00000025498	Irf7	1148.17	2.72585	0.550022	95.0175	1.83041e-20	1.90237e-18	UP
ENSMUSG00000025500	Lmntd2	53.5599	-0.588413	0.276406	13.4275	0.00379764	0.0472623	DOWN
ENSMUSG00000025505	Tmem80	212.642	-0.355363	0.128124	13.7371	0.00328581	0.0426016	DOWN
ENSMUSG00000025521	Tmem192	242.799	0.407359	0.127179	30.3046	1.19072e-06	4.06309e-05	UP
ENSMUSG00000025647	Shisa5	1676.05	0.840936	0.103114	293.962	2.01643e-63	9.15123e-60	UP
ENSMUSG00000025747	Tyms	308.924	-0.359906	0.104725	22.3946	5.39904e-05	0.00132447	DOWN
ENSMUSG00000025790	Slco3a1	2190.74	0.336013	0.100162	29.504	1.75467e-06	5.7985e-05	UP
ENSMUSG00000025887	Casp12	5.08943	1.41285	0.761242	27.9904	3.64898e-06	0.000112911	UP
ENSMUSG00000026087	Mrpl30	2792.62	0.364795	0.0846263	124.182	9.69504e-27	1.78376e-24	UP
ENSMUSG00000026088	Mitd1	774.954	1.23622	0.13708	289.45	1.9092e-62	6.49843e-59	UP
ENSMUSG00000026102	Inpp1	184.049	0.757625	0.196549	56.1345	3.93236e-12	2.27826e-10	UP
ENSMUSG00000026104	Stat1	3211.18	2.329	0.450913	109.511	1.39798e-23	1.88451e-21	UP
ENSMUSG00000026202	Tuba4a	941.208	-0.400443	0.100825	16.3163	0.000976642	0.0162452	DOWN
ENSMUSG00000026222	Sp100	21.2629	4.91711	0.838634	150.226	2.35548e-32	6.28822e-30	UP
ENSMUSG00000026278	Bok	24.2962	-0.81065	0.295142	15.709	0.00130088	0.020547	DOWN
ENSMUSG00000026414	Tnnt2	212.034	-0.500389	0.112497	25.0744	1.48972e-05	0.000410579	DOWN
ENSMUSG00000026463	Atp2b4	189.251	-0.379194	0.138313	13.2741	0.0040798	0.050087	DOWN
ENSMUSG00000026466	Tor1aip1	885.142	0.89821	0.126905	236.886	4.48557e-51	5.55192e-48	UP
ENSMUSG00000026535	Ifi202b	2575.29	2.1825	0.382911	119.422	1.02807e-25	1.66633e-23	UP
ENSMUSG00000026536	Ifi211	58.6728	2.50539	0.61029	54.144	1.04546e-11	5.88271e-10	UP
ENSMUSG00000026600	Soat1	385.852	0.75203	0.129148	123.319	1.4875e-26	2.66478e-24	UP
ENSMUSG00000026628	Atf3	701.772	0.548318	0.131767	77.0864	1.29378e-16	1.00084e-14	UP
ENSMUSG00000026639	Lamb3	196.208	-0.335989	0.116472	25.7661	1.06759e-05	0.000303449	DOWN
ENSMUSG00000026670	Uap1	345.183	-0.358394	0.0930815	16.5456	0.000876303	0.014951	DOWN
ENSMUSG00000026672	Optn	251.238	0.360217	0.13809	64.4806	6.47809e-14	4.12146e-12	UP
ENSMUSG00000026708	Cenpl	96.2067	-0.338306	0.156445	13.7022	0.00333984	0.0430605	DOWN
ENSMUSG00000026797	Stxbp1	145.538	0.344351	0.14924	34.202	1.79588e-07	6.77312e-06	UP
ENSMUSG00000026839	Upp2	73.5091	-0.51524	0.170081	23.4524	3.24981e-05	0.000841181	DOWN
ENSMUSG00000026896	Ifih1	366.52	1.90385	0.322105	139.379	5.14506e-30	1.12984e-27	UP
ENSMUSG00000026946	Nmi	291.758	1.20495	0.149492	258.485	9.56165e-56	1.85974e-52	UP
ENSMUSG00000026979	Psd4	17.1188	0.901608	0.350324	27.4615	4.71137e-06	0.000141914	UP
ENSMUSG00000026981	Il1rn	17.0563	1.08809	0.444505	21.4468	8.50157e-05	0.00196184	UP
ENSMUSG00000027078	Ube2l6	613.717	2.72621	0.498271	99.7483	1.76038e-21	1.9973e-19	UP
ENSMUSG00000027087	Itgav	421.869	0.374132	0.116287	12.7536	0.00520096	0.0601112	UP
ENSMUSG00000027293	Ehd4	545.586	0.588088	0.120661	86.7804	1.07632e-18	9.96881e-17	UP
ENSMUSG00000027366	Sppl2a	301.124	0.414198	0.135049	25.2014	1.40132e-05	0.000387785	UP
ENSMUSG00000027422	Rrbp1	1370	0.419345	0.104983	90.5801	1.64418e-19	1.62213e-17	UP
ENSMUSG00000027496	Aurka	114.983	-0.39496	0.185419	13.5895	0.00352074	0.0448828	DOWN
ENSMUSG00000027514	Zbp1	138.217	2.72913	0.602413	89.9619	2.23219e-19	2.18642e-17	UP
ENSMUSG00000027580	Helz2	1158.36	1.41621	0.234247	149.883	2.79272e-32	7.31209e-30	UP
ENSMUSG00000027639	Samhd1	503.476	1.25926	0.251638	118.524	1.60403e-25	2.51022e-23	UP
ENSMUSG00000027875	Hmgcs2	153.091	-0.570306	0.170876	39.5383	1.33476e-08	5.76913e-07	DOWN
ENSMUSG00000027883	Gpsm2	108.897	-0.438662	0.160978	13.1824	0.00425839	0.0518073	DOWN
ENSMUSG00000027901	Dennd2d	66.415	-0.440026	0.216883	15.5351	0.00141206	0.0219969	DOWN
ENSMUSG00000027951	Adar	665.929	1.28284	0.152308	219.391	2.71876e-47	2.3135e-44	UP
ENSMUSG00000027995	Tlr2	23.93	1.09767	0.394582	51.5013	3.82553e-11	2.01878e-09	UP
ENSMUSG00000028010	Gar1	251.767	0.327025	0.14314	17.5255	0.000550947	0.0100552	UP
ENSMUSG00000028037	Ifi44	341.953	2.95324	0.607679	96.3894	9.28308e-21	9.87415e-19	UP
ENSMUSG00000028128	F3	412.483	0.346327	0.109671	54.8565	7.36777e-12	4.19716e-10	UP
ENSMUSG00000028159	Dapp1	75.6562	0.546653	0.221454	19.0745	0.000263876	0.00537021	UP
ENSMUSG00000028268	Gbp3	136.851	3.09433	0.730194	53.3963	1.50922e-11	8.25224e-10	UP
ENSMUSG00000028270	Gbp2	565.473	2.91377	0.454663	131.695	2.33279e-28	4.67073e-26	UP
ENSMUSG00000028364	Tnc	45.4168	0.338712	0.239669	15.675	0.00132193	0.0208552	UP
ENSMUSG00000028466	Creb3	526.821	0.377952	0.108625	21.3867	8.74949e-05	0.00200884	UP
ENSMUSG00000028599	Tnfrsf1b	33.8906	0.523837	0.310218	11.6823	0.00855477	0.0880372	UP
ENSMUSG00000028678	Kif2c	78.7049	-0.531769	0.184953	14.3002	0.0025238	0.0352064	DOWN
ENSMUSG00000028709	Mob3c	113.801	0.434055	0.151582	20.4463	0.000137167	0.0030203	UP
ENSMUSG00000028793	Rnf19b	130.259	0.622356	0.174749	81.2905	1.62256e-17	1.33886e-15	UP
ENSMUSG00000028920	Fbxo42	147.169	0.392742	0.169931	17.3019	0.000612553	0.0110609	UP
ENSMUSG00000028927	Padi2	135.64	-0.572395	0.166024	12.2917	0.00644775	0.0705583	DOWN
ENSMUSG00000028937	Acot7	307.087	-0.356614	0.0969772	33.4456	2.59374e-07	9.72831e-06	DOWN
ENSMUSG00000028954	Nub1	744.505	0.454532	0.0891997	143.628	6.23765e-31	1.5727e-28	UP
ENSMUSG00000029174	Tbc1d1	469.3	0.350382	0.0777971	73.1914	8.84477e-16	6.4054e-14	UP
ENSMUSG00000029273	Sult1d1	119.057	-0.684419	0.18266	27.3031	5.08589e-06	0.000151852	DOWN
ENSMUSG00000029298	Gbp9	280.123	1.49023	0.345233	93.031	4.89137e-20	4.96985e-18	UP
ENSMUSG00000029417	Cxcl9	81.4379	2.6917	0.411566	143.849	5.59083e-31	1.43621e-28	UP
ENSMUSG00000029561	Oasl2	600.815	2.57044	0.595791	77.9232	8.55923e-17	6.77523e-15	UP
ENSMUSG00000029603	Dtx1	3.53217	1.51815	0.860649	12.4398	0.00601889	0.0666779	UP
ENSMUSG00000029605	Oas1b	168.607	2.25908	0.47211	103.054	3.42545e-22	4.20158e-20	UP
ENSMUSG00000029672	Fam3c	409.365	0.413966	0.112999	23.4972	3.18069e-05	0.000826433	UP
ENSMUSG00000029722	Agfg2	70.0138	-0.542632	0.192251	12.2736	0.00650238	0.0709374	DOWN
ENSMUSG00000029771	Irf5	35.8932	1.55544	0.395466	68.6929	8.13026e-15	5.56249e-13	UP
ENSMUSG00000029780	Nt5c3	1430.07	0.762569	0.12968	162.23	6.05245e-35	1.91638e-32	UP
ENSMUSG00000029798	Herc6	272.727	2.56684	0.499856	83.2988	6.01573e-18	5.25026e-16	UP
ENSMUSG00000029826	Zc3hav1	1128.27	1.10695	0.134742	229.201	2.05907e-49	2.00245e-46	UP
ENSMUSG00000030087	Klf15	109.19	-0.453145	0.151295	15.2213	0.00163697	0.0248262	DOWN
ENSMUSG00000030107	Usp18	2120.67	2.86755	0.563464	111.028	6.59236e-24	9.06616e-22	UP
ENSMUSG00000030137	Tuba8	5.66833	1.53486	0.774162	16.9678	0.000717602	0.0126556	UP
ENSMUSG00000030208	Emp1	1388.26	-0.353606	0.0859197	22.4375	5.28913e-05	0.00130317	DOWN
ENSMUSG00000030275	Etnk1	816.958	0.666045	0.250131	25.5402	1.19037e-05	0.000334161	UP
ENSMUSG00000030287	Itpr2	146.851	0.448542	0.172568	19.7934	0.000187325	0.00394803	UP
ENSMUSG00000030359	Pzp	8.64652	1.79471	0.586651	28.4953	2.85871e-06	9.05149e-05	UP
ENSMUSG00000030386	Zfp606	107.449	-0.60148	0.226908	11.5261	0.00919629	0.0926776	DOWN
ENSMUSG00000030717	Nupr1	125.626	-0.341691	0.176426	12.438	0.00602389	0.0666791	DOWN
ENSMUSG00000030722	Nfatc2ip	20.147	1.26395	0.332149	15.973	0.00114854	0.0186604	UP
ENSMUSG00000030726	Pold3	345.862	0.323571	0.100459	27.0836	5.65451e-06	0.000168092	UP
ENSMUSG00000030921	Trim30a	467.508	3.52945	0.774433	68.818	7.64416e-15	5.25633e-13	UP
ENSMUSG00000030966	Trim21	62.4725	1.7836	0.29168	178.607	1.76345e-38	6.48901e-36	UP
ENSMUSG00000030990	Pgap2	762.656	0.333021	0.0915232	36.8869	4.86211e-08	1.97605e-06	UP
ENSMUSG00000031347	Cetn2	255.793	0.341434	0.111373	11.4268	0.00962835	0.0960366	UP
ENSMUSG00000031430	Vsig1	173.16	-0.386856	0.149397	16.4648	0.000910422	0.0154749	DOWN
ENSMUSG00000031539	Ap3m2	109.072	0.614494	0.164749	42.862	2.63278e-09	1.22339e-07	UP
ENSMUSG00000031617	Tmem184c	171.893	-0.442836	0.176151	25.8859	1.00769e-05	0.000288229	DOWN
ENSMUSG00000031627	Irf2	214.229	0.542573	0.137546	52.0364	2.94212e-11	1.57705e-09	UP
ENSMUSG00000031639	Tlr3	371.494	2.08237	0.359091	108.49	2.31931e-23	3.00737e-21	UP
ENSMUSG00000031652	N4bp1	440.571	0.577643	0.129734	75.028	3.5736e-16	2.65872e-14	UP
ENSMUSG00000031684	Slc10a7	183.532	0.360399	0.120658	12.4606	0.00596102	0.0663066	UP
ENSMUSG00000031712	Il15	28.6656	1.06582	0.344589	25.2678	1.35725e-05	0.000376352	UP
ENSMUSG00000031792	Usb1	390.126	0.727962	0.105941	114.376	1.25413e-24	1.85597e-22	UP
ENSMUSG00000031897	Psmb10	930.971	1.34786	0.183028	215.909	1.53838e-46	1.23206e-43	UP
ENSMUSG00000031910	Has3	4.87173	-0.916649	0.78831	11.5083	0.00927206	0.0932342	DOWN
ENSMUSG00000031959	Wdr59	63.4164	0.662996	0.204162	12.824	0.00503315	0.0587201	UP
ENSMUSG00000031980	Agt	132.476	-0.521659	0.139502	22.5253	5.07102e-05	0.00125759	DOWN
ENSMUSG00000032254	Kif23	186.046	-0.329686	0.109715	29.6958	1.59908e-06	5.31011e-05	DOWN
ENSMUSG00000032261	Sh3bgrl2	168.339	-0.475093	0.140481	12.3693	0.00621956	0.0684554	DOWN
ENSMUSG00000032265	Tent5a	47.4356	2.0043	0.363414	111.863	4.35993e-24	6.11963e-22	UP
ENSMUSG00000032278	Paqr5	166.966	-0.363683	0.126458	14.6124	0.00217972	0.0313819	DOWN
ENSMUSG00000032281	Acsbg1	162.974	-0.513604	0.131265	24.3925	2.06835e-05	0.000556534	DOWN
ENSMUSG00000032333	Stoml1	155.342	0.611526	0.140738	71.3897	2.15102e-15	1.54138e-13	UP
ENSMUSG00000032348	Gsta4	617.339	-0.331434	0.113476	22.2627	5.75143e-05	0.00139832	DOWN
ENSMUSG00000032501	Trib1	294.555	0.347106	0.103051	27.6767	4.24608e-06	0.00012933	UP
ENSMUSG00000032508	Myd88	245.481	0.77463	0.183359	98.9757	2.58062e-21	2.87993e-19	UP
ENSMUSG00000032515	Csrnp1	126.737	0.616286	0.177589	65.2393	4.45824e-14	2.89043e-12	UP
ENSMUSG00000032596	Uba7	250.436	1.56178	0.301307	104.852	1.40574e-22	1.7887e-20	UP
ENSMUSG00000032661	Oas3	170.327	3.94177	0.833086	76.5781	1.66279e-16	1.27903e-14	UP
ENSMUSG00000032667	Pon2	698.696	0.354905	0.0797436	26.1328	8.94572e-06	0.000256953	UP
ENSMUSG00000032690	Oas2	30.6896	3.12856	0.674596	82.0985	1.08853e-17	9.20518e-16	UP
ENSMUSG00000032698	Lmo2	15.5973	2.85498	0.59609	87.3658	8.05842e-19	7.592e-17	UP
ENSMUSG00000032715	Trib3	276.723	0.415328	0.124897	34.7203	1.3958e-07	5.41419e-06	UP
ENSMUSG00000032724	Abtb2	53.5987	0.613862	0.271327	19.8536	0.000182025	0.00385422	UP
ENSMUSG00000033088	Triobp	411.638	0.35111	0.104308	40.7114	7.52897e-09	3.33899e-07	UP
ENSMUSG00000033355	Rtp4	658.097	2.1764	0.513803	87.359	8.0855e-19	7.592e-17	UP
ENSMUSG00000033487	Fndc3a	372.094	0.6375	0.228285	23.1055	3.83888e-05	0.000977393	UP
ENSMUSG00000033538	Casp4	5.98984	3.62406	1.09944	22.0106	6.49004e-05	0.00154628	UP
ENSMUSG00000033685	Ucp2	119.098	-0.385616	0.209763	23.3353	3.43789e-05	0.00088315	DOWN
ENSMUSG00000033715	Akr1c14	33.7686	0.442653	0.286735	17.1219	0.000667081	0.0119445	UP
ENSMUSG00000033781	Asb13	350.978	0.5342	0.15402	48.8381	1.41217e-10	7.17415e-09	UP
ENSMUSG00000033880	Lgals3bp	5347.21	0.843856	0.110867	333.34	6.0384e-72	4.11064e-68	UP
ENSMUSG00000033952	Aspm	50.8367	-0.61994	0.228728	22.0086	6.49632e-05	0.00154628	DOWN
ENSMUSG00000034118	Tpst1	132.928	0.325848	0.203486	21.3047	9.09985e-05	0.00207181	UP
ENSMUSG00000034127	Tspan8	330.305	-0.513424	0.104331	43.9832	1.52167e-09	7.16868e-08	DOWN
ENSMUSG00000034206	Polq	7.47598	-1.4652	0.613887	12.6077	0.00556646	0.0629464	DOWN
ENSMUSG00000034218	Atm	50.6786	0.671924	0.271841	13.5434	0.00359732	0.0455604	UP
ENSMUSG00000034394	Lif	133.995	0.431969	0.148659	24.8145	1.68823e-05	0.000462101	UP
ENSMUSG00000034422	Parp14	505.92	2.20815	0.463907	86.1578	1.46425e-18	1.32905e-16	UP
ENSMUSG00000034438	Gbp8	14.7437	1.91423	0.55919	25.3888	1.28041e-05	0.00035723	UP
ENSMUSG00000034459	Ifit1	9073.01	2.51035	0.48584	113.638	1.80847e-24	2.64756e-22	UP
ENSMUSG00000034485	Uaca	71.0109	0.662372	0.247452	20.3504	0.000143599	0.00314325	UP
ENSMUSG00000034573	Ptpn13	88.766	0.444288	0.165135	28.994	2.24595e-06	7.29801e-05	UP
ENSMUSG00000034575	Tent4a	421.314	0.564667	0.12582	121.739	3.25743e-26	5.61391e-24	UP
ENSMUSG00000034708	Grn	3845.64	0.460232	0.0909797	142.119	1.31977e-30	3.20869e-28	UP
ENSMUSG00000034854	Mfsd12	73.2943	0.434169	0.191742	11.5881	0.0089358	0.0910109	UP
ENSMUSG00000034855	Cxcl10	3534.7	3.55002	0.570221	117.006	3.40511e-25	5.26825e-23	UP
ENSMUSG00000034947	Tmem106a	264.595	1.22203	0.28169	81.6041	1.38969e-17	1.1537e-15	UP
ENSMUSG00000035042	Ccl5	196.49	1.8945	0.308152	135.538	3.4623e-29	7.3655e-27	UP
ENSMUSG00000035151	Elmod2	131.885	0.656027	0.227595	28.8303	2.43102e-06	7.84322e-05	UP
ENSMUSG00000035208	Slfn8	5.37073	2.23701	0.84863	40.8481	7.04261e-09	3.1335e-07	UP
ENSMUSG00000035246	Pcyt1b	76.7907	-0.541727	0.184629	16.0978	0.00108282	0.0177195	DOWN
ENSMUSG00000035505	Cox18	168.855	0.677507	0.162542	82.7508	7.88636e-18	6.75301e-16	UP
ENSMUSG00000035517	Tdrd7	354.786	0.917256	0.138666	202.787	1.05449e-43	6.83661e-41	UP
ENSMUSG00000035566	Pcdh17	37.1006	2.21104	0.342867	111.081	6.42176e-24	8.92166e-22	UP
ENSMUSG00000035692	Isg15	28.3897	3.36789	0.527584	153.347	4.9965e-33	1.43722e-30	UP
ENSMUSG00000035852	Misp	25.6102	1.80443	0.353004	100.951	9.70302e-22	1.15883e-19	UP
ENSMUSG00000035929	H2-Q4	12.3536	1.4713	0.548197	46.299	4.8991e-10	2.4255e-08	UP
ENSMUSG00000036151	Tm6sf2	30.4057	-0.836829	0.268117	11.9465	0.00756863	0.0798813	DOWN
ENSMUSG00000036198	Arhgap36	95.4554	-0.582476	0.164783	19.6361	0.000201919	0.00421645	DOWN
ENSMUSG00000036249	Rbm43	187.271	1.01035	0.143942	197.958	1.16512e-42	6.8376e-40	UP
ENSMUSG00000036452	Arhgap26	64.4289	0.915271	0.229285	28.5649	2.76407e-06	8.77222e-05	UP
ENSMUSG00000036461	Elf1	650.513	0.808384	0.137066	141.874	1.49056e-30	3.56035e-28	UP
ENSMUSG00000036777	Anln	237.948	-0.33714	0.128114	19.676	0.000198111	0.0041433	DOWN
ENSMUSG00000036908	Unc93b1	70.6894	0.454712	0.243122	22.0167	6.47121e-05	0.00154571	UP
ENSMUSG00000036986	Pml	955.375	0.889965	0.117953	235.326	9.75509e-51	1.1068e-47	UP
ENSMUSG00000036995	Asap3	64.1953	0.690179	0.283278	40.3153	9.13525e-09	3.99924e-07	UP
ENSMUSG00000037071	Scd1	152.333	-0.665359	0.154126	24.8037	1.69703e-05	0.000462101	DOWN
ENSMUSG00000037075	Rnf139	635.5	0.553557	0.117457	112.835	2.69197e-24	3.81783e-22	UP
ENSMUSG00000037313	Tacc3	289.376	-0.330553	0.0945546	38.5009	2.21399e-08	9.36132e-07	DOWN
ENSMUSG00000037321	Tap1	207.197	2.03034	0.394178	119.958	7.88005e-26	1.30838e-23	UP
ENSMUSG00000037440	Vnn1	292.998	0.510275	0.166289	53.0221	1.8136e-11	9.83753e-10	UP
ENSMUSG00000037447	Arid5a	45.2057	1.13936	0.304127	51.5201	3.79037e-11	2.00801e-09	UP
ENSMUSG00000037553	Zdhhc18	96.687	0.574496	0.171174	12.5201	0.00579823	0.0649201	UP
ENSMUSG00000037580	Gch1	1310.47	0.589927	0.139253	102.823	3.84052e-22	4.66863e-20	UP
ENSMUSG00000037605	Adgrl3	61.0228	-0.754911	0.223564	13.8577	0.00310536	0.0411138	DOWN
ENSMUSG00000037709	Fam13a	20.7159	-1.23102	0.369189	15.9287	0.0011728	0.0188966	DOWN
ENSMUSG00000037725	Ckap2	168.011	-0.344327	0.150452	11.5121	0.00925575	0.0931836	DOWN
ENSMUSG00000037816	Fbxw17	64.466	0.913724	0.246836	60.2729	5.13966e-13	3.13796e-11	UP
ENSMUSG00000037826	Ppm1k	65.0818	0.964239	0.331799	34.3442	1.6759e-07	6.35583e-06	UP
ENSMUSG00000037855	Zfp365	64.2717	0.444108	0.219583	18.771	0.000304884	0.00605985	UP
ENSMUSG00000037921	Ddx60	16.7734	2.93514	0.948967	40.3607	8.93483e-09	3.92412e-07	UP
ENSMUSG00000037972	Snn	356.154	-0.328129	0.102575	36.258	6.60427e-08	2.63687e-06	DOWN
ENSMUSG00000037997	Parp11	365.606	0.885515	0.240946	75.7666	2.48195e-16	1.88781e-14	UP
ENSMUSG00000038037	Socs1	122.117	1.42857	0.247929	123.801	1.17171e-26	2.12704e-24	UP
ENSMUSG00000038058	Nod1	110.093	0.711518	0.196311	34.6996	1.40991e-07	5.44346e-06	UP
ENSMUSG00000038115	Ano2	704.278	1.14688	0.139724	242.5	2.74121e-52	4.14684e-49	UP
ENSMUSG00000038213	Tapbpl	47.6838	0.867591	0.235524	44.1003	1.43696e-09	6.79311e-08	UP
ENSMUSG00000038301	Snx10	784.358	0.387805	0.111723	27.3654	4.93518e-06	0.000148001	UP
ENSMUSG00000038305	Spats2l	513.762	1.04562	0.158208	190.679	4.35529e-41	2.11776e-38	UP
ENSMUSG00000038379	Ttk	55.923	-0.572817	0.218875	12.958	0.00472824	0.0561247	DOWN
ENSMUSG00000038418	Egr1	261.147	0.480055	0.127363	26.337	8.10692e-06	0.000235343	UP
ENSMUSG00000038507	Parp12	977.866	1.98339	0.337368	139.954	3.86669e-30	8.77415e-28	UP
ENSMUSG00000038539	Atf5	221.095	0.392654	0.131697	11.808	0.00807065	0.0842007	UP
ENSMUSG00000038718	Pbx3	102.63	-0.621084	0.177827	22.5912	4.91337e-05	0.00122295	DOWN
ENSMUSG00000038774	Ascc3	162.847	0.516489	0.32817	12.9828	0.00467385	0.0555759	UP
ENSMUSG00000038866	Zcchc2	201.023	0.551051	0.151715	100.328	1.3211e-21	1.5243e-19	UP
ENSMUSG00000038884	Shfl	28.5856	1.53166	0.361304	76.5242	1.70757e-16	1.3061e-14	UP
ENSMUSG00000039048	Foxred1	108.165	0.32625	0.214927	11.8855	0.00778572	0.0818553	UP
ENSMUSG00000039232	Stx11	31.0978	0.467389	0.274337	12.9215	0.00480949	0.0569897	UP
ENSMUSG00000039236	Isg20	390.266	1.76274	0.240674	181.116	5.06396e-39	1.96988e-36	UP
ENSMUSG00000039294	Cybc1	486.192	0.328787	0.0873686	24.0213	2.4726e-05	0.000660088	UP
ENSMUSG00000039304	Tnfsf10	41.7833	3.28128	0.64711	86.599	1.17731e-18	1.08304e-16	UP
ENSMUSG00000039501	Znfx1	855.849	1.53994	0.226427	178.83	1.57802e-38	5.968e-36	UP
ENSMUSG00000039531	Zup1	136.782	0.602058	0.232297	23.4857	3.1983e-05	0.000829426	UP
ENSMUSG00000039616	Mocos	123.953	0.340442	0.180976	13.0667	0.00449457	0.0539453	UP
ENSMUSG00000039908	Slc26a11	35.4325	-0.404939	0.284453	13.0089	0.00461734	0.0550964	DOWN
ENSMUSG00000039914	Coq10a	202.929	-0.328544	0.133906	13.8573	0.00310603	0.0411138	DOWN
ENSMUSG00000039997	Ifi203	1162.52	2.38135	0.456985	100.252	1.37161e-21	1.56928e-19	UP
ENSMUSG00000040026	Saa3	169.194	0.544727	0.15262	26.1998	8.66138e-06	0.00024984	UP
ENSMUSG00000040033	Stat2	888.831	1.70927	0.232816	197.89	1.20531e-42	6.8376e-40	UP
ENSMUSG00000040195	Nemp1	99.632	0.400143	0.187008	13.995	0.00291192	0.0393312	UP
ENSMUSG00000040204	Pclaf	336.375	-0.479828	0.151322	35.9534	7.66016e-08	3.04061e-06	DOWN
ENSMUSG00000040253	Gbp7	257.944	2.84419	0.645035	71.6654	1.87756e-15	1.35254e-13	UP
ENSMUSG00000040264	Gbp2b	5.36964	3.55664	1.22434	30.7458	9.61547e-07	3.33966e-05	UP
ENSMUSG00000040296	Ddx58	363.986	1.30469	0.268209	116.323	4.77727e-25	7.22694e-23	UP
ENSMUSG00000040329	Il7	27.5063	0.84284	0.368137	18.9477	0.000280287	0.00563716	UP
ENSMUSG00000040414	Slc25a28	257.293	0.434718	0.124021	55.9045	4.40285e-12	2.54003e-10	UP
ENSMUSG00000040428	Plekha4	41.0046	1.47577	0.343627	38.0357	2.77773e-08	1.15654e-06	UP
ENSMUSG00000040483	Xaf1	598.657	2.00616	0.509014	70.9854	2.62557e-15	1.85219e-13	UP
ENSMUSG00000040613	Apobec1	15.3504	2.39549	0.661303	61.9902	2.20773e-13	1.38517e-11	UP
ENSMUSG00000040661	Rad54l2	193.637	0.367382	0.110801	13.4532	0.00375234	0.0468269	UP
ENSMUSG00000041025	Iffo2	222.753	0.330784	0.125037	47.4372	2.80565e-10	1.39412e-08	UP
ENSMUSG00000041057	Wdr43	528.034	0.384456	0.12686	30.6762	9.94531e-07	3.42799e-05	UP
ENSMUSG00000041135	Ripk2	101.01	0.689453	0.179625	67.7198	1.3134e-14	8.80884e-13	UP
ENSMUSG00000041220	Elovl6	198.71	-0.343198	0.164208	21.6215	7.81946e-05	0.0018261	DOWN
ENSMUSG00000041645	Ddx24	621.006	0.376117	0.0992442	54.1437	1.04562e-11	5.88271e-10	UP
ENSMUSG00000041827	Oasl1	613.626	2.74361	0.418306	151.561	1.21332e-32	3.37129e-30	UP
ENSMUSG00000041992	Rapgef5	12.8186	1.19789	0.498888	20.3871	0.000141105	0.00309363	UP
ENSMUSG00000042106	Inka1	6.2094	1.09555	0.716649	15.8812	0.0011994	0.0192116	UP
ENSMUSG00000042350	Arel1	240.785	0.920933	0.170913	92.3724	6.7752e-20	6.78267e-18	UP
ENSMUSG00000042367	Gjb3	156.706	-0.430064	0.157044	11.855	0.00789662	0.0826384	DOWN
ENSMUSG00000042428	Mgat3	246.078	-0.345408	0.120484	21.4384	8.53578e-05	0.00196641	DOWN
ENSMUSG00000042498	Radx	6.15741	-0.529716	0.655599	14.591	0.00220167	0.03162	DOWN
ENSMUSG00000042589	Cux2	5.27118	-1.95282	0.94749	12.4691	0.00593753	0.0661768	DOWN
ENSMUSG00000042608	Stk40	292.795	0.369824	0.128725	24.8085	1.69315e-05	0.000462101	UP
ENSMUSG00000042719	Naa25	376.779	0.361624	0.143973	25.9794	9.63263e-06	0.000276101	UP
ENSMUSG00000042726	Trafd1	508.54	1.36977	0.237571	119.913	8.05734e-26	1.3217e-23	UP
ENSMUSG00000042772	Smg7	649.29	0.423541	0.0874938	116.614	4.13612e-25	6.32734e-23	UP
ENSMUSG00000042842	Serpinb6b	1160.01	0.464998	0.11527	51.4587	3.90617e-11	2.05338e-09	UP
ENSMUSG00000042901	Aida	1450.2	0.503845	0.124173	100.786	1.05336e-21	1.24709e-19	UP
ENSMUSG00000043263	Ifi209	6.03455	5.75437	1.25396	53.9552	1.14702e-11	6.34826e-10	UP
ENSMUSG00000043279	Trim56	155.372	0.763974	0.203056	44.8335	1.00382e-09	4.84648e-08	UP
ENSMUSG00000043953	Ccrl2	54.4667	3.43552	0.630283	83.2499	6.16265e-18	5.34424e-16	UP
ENSMUSG00000044906	4930503L19Rik	95.1685	-0.3625	0.166239	12.8019	0.00508519	0.0591751	DOWN
ENSMUSG00000045210	Vcpip1	397.901	0.322251	0.16877	13.4383	0.00377856	0.0471109	UP
ENSMUSG00000045659	Plekha7	424.725	0.41091	0.100499	97.8576	4.48848e-21	4.92828e-19	UP
ENSMUSG00000045795	Whamm	329.696	0.419411	0.113573	65.5003	3.92047e-14	2.55393e-12	UP
ENSMUSG00000045827	Serpinb9	908.121	0.749507	0.134319	143.28	7.41642e-31	1.8359e-28	UP
ENSMUSG00000045932	Ifit2	950.977	3.24982	0.504622	122.895	1.83643e-26	3.24714e-24	UP
ENSMUSG00000046027	Stard5	92.0121	0.421524	0.178218	16.05	0.00110751	0.0180368	UP
ENSMUSG00000046157	Tmem229b	19.1281	1.29086	0.374448	20.5139	0.000132808	0.00295454	UP
ENSMUSG00000046169	Adamts6	57.533	0.891845	0.437349	26.7526	6.63394e-06	0.000194658	UP
ENSMUSG00000046179	E2f8	130.847	-0.36608	0.153882	12.0332	0.00727037	0.0772122	DOWN
ENSMUSG00000046718	Bst2	11.3397	2.21805	0.537418	48.0442	2.08388e-10	1.04694e-08	UP
ENSMUSG00000046805	Mpeg1	57.9078	4.45302	0.455187	269.12	4.78505e-58	1.08581e-54	UP
ENSMUSG00000046818	Ddit4l	156.384	-0.341128	0.184092	15.6363	0.00134625	0.0211654	DOWN
ENSMUSG00000046879	Irgm1	3786.21	1.33867	0.179946	215.299	2.08354e-46	1.57597e-43	UP
ENSMUSG00000047067	Dusp28	160.514	0.542887	0.180814	34.233	1.76899e-07	6.69022e-06	UP
ENSMUSG00000047098	Rnf31	346.766	0.785806	0.147097	101.407	7.74245e-22	9.32863e-20	UP
ENSMUSG00000047115	Fam221a	23.5984	-1.02515	0.355322	12.0921	0.00707411	0.0756591	DOWN
ENSMUSG00000047180	Neurl3	127.547	0.330858	0.158417	26.8146	6.43861e-06	0.000189744	UP
ENSMUSG00000047604	Frat2	98.6123	0.445402	0.172425	19.4796	0.000217561	0.00451539	UP
ENSMUSG00000047669	Msl3l2	16.3692	1.02217	0.489686	13.54	0.00360311	0.0455914	UP
ENSMUSG00000047735	Samd9l	1110	1.41459	0.456715	36.3254	6.39134e-08	2.55936e-06	UP
ENSMUSG00000048216	Gpr85	239.047	-0.363642	0.109249	39.2912	1.50581e-08	6.44704e-07	DOWN
ENSMUSG00000048310	Pskh1	283.111	0.33122	0.100335	13.9759	0.00293814	0.0395676	UP
ENSMUSG00000048701	Ccdc6	327.381	0.512941	0.131006	45.7642	6.36556e-10	3.10635e-08	UP
ENSMUSG00000048806	Ifnb1	6.03688	2.04523	0.946291	56.2827	3.65614e-12	2.13641e-10	UP
ENSMUSG00000048852	Gm12185	30.2238	1.09922	0.381146	74.8086	3.98222e-16	2.9307e-14	UP
ENSMUSG00000048905	Bnip5	3.7337	1.64558	0.917876	26.8956	6.19172e-06	0.000183262	UP
ENSMUSG00000049299	Trappc1	529.834	-0.387508	0.125409	17.5882	0.000534786	0.00985266	DOWN
ENSMUSG00000049401	Ogfr	1224.77	0.66792	0.102737	193.015	1.36239e-41	7.13422e-39	UP
ENSMUSG00000049502	Dtx3l	383.236	1.73384	0.240569	213.446	5.24019e-46	3.75501e-43	UP
ENSMUSG00000049562	Ap5b1	84.6117	0.403683	0.172433	14.8992	0.00190484	0.0280665	UP
ENSMUSG00000049659	Aftph	670.869	0.350198	0.120308	37.0614	4.46581e-08	1.82042e-06	UP
ENSMUSG00000050565	Tor1aip2	3860.75	0.715343	0.0934059	234.794	1.27101e-50	1.33114e-47	UP
ENSMUSG00000050931	Sgms2	229.134	0.797369	0.142989	132.658	1.44607e-28	2.98307e-26	UP
ENSMUSG00000051147	Nat2	209.319	0.33193	0.140192	21.3403	8.94614e-05	0.00204365	UP
ENSMUSG00000051306	Usp42	86.0839	0.451717	0.192938	29.9013	1.44762e-06	4.86651e-05	UP
ENSMUSG00000051379	Flrt3	172.643	-0.380134	0.132552	22.8311	4.37914e-05	0.00110207	DOWN
ENSMUSG00000051391	Ywhag	2430.85	0.342698	0.0678593	56.7766	2.86818e-12	1.69784e-10	UP
ENSMUSG00000051716	Apon	24.4142	0.602359	0.31729	12.0183	0.00732081	0.0776268	UP
ENSMUSG00000051790	Nlgn2	207.35	0.91394	0.189375	100.614	1.14698e-21	1.34622e-19	UP
ENSMUSG00000052656	Rnf103	335.374	-0.377474	0.0998829	32.4702	4.16549e-07	1.51235e-05	DOWN
ENSMUSG00000052673	Gm9887	2.70498	1.53332	1.09966	12.3029	0.00641435	0.0703717	UP
ENSMUSG00000052776	Oas1a	167.436	3.58231	0.611503	98.4147	3.40667e-21	3.77088e-19	UP
ENSMUSG00000053580	Tanc2	34.485	0.652966	0.333093	20.9368	0.000108504	0.00243374	UP
ENSMUSG00000054072	Iigp1	209.741	3.81519	1.05144	38.2577	2.49273e-08	1.04748e-06	UP
ENSMUSG00000054404	Slfn5	2.31448	3.952	1.45394	23.9761	2.52681e-05	0.000671925	UP
ENSMUSG00000054757	Akr1c20	3.20631	4.0011	1.44782	30.4218	1.12499e-06	3.85813e-05	UP
ENSMUSG00000055116	Arntl	32.6755	-0.349708	0.265485	15.1583	0.00168628	0.0255097	DOWN
ENSMUSG00000055148	Klf2	14.3129	0.909102	0.464336	12.1097	0.00701657	0.075212	UP
ENSMUSG00000055447	Cd47	1665.7	0.438221	0.184479	38.3943	2.3322e-08	9.83061e-07	UP
ENSMUSG00000055799	Tcf7l1	21.2086	-0.323563	0.374091	13.9314	0.00300008	0.040112	DOWN
ENSMUSG00000056116	H2-T22	14.0223	2.29683	0.516578	38.1747	2.59566e-08	1.08405e-06	UP
ENSMUSG00000056144	Trim34a	223.443	1.49038	0.392568	70.7585	2.93654e-15	2.06088e-13	UP
ENSMUSG00000056290	Ms4a4b	14.1857	1.5447	0.470438	43.1748	2.25944e-09	1.0535e-07	UP
ENSMUSG00000056501	Cebpb	1786.47	0.324351	0.0740599	35.8749	7.9584e-08	3.14982e-06	UP
ENSMUSG00000057137	Tmem140	541.892	1.18376	0.16089	227.618	4.52667e-49	4.10871e-46	UP
ENSMUSG00000057342	Sphk2	229.972	0.35945	0.112971	20.444	0.000137317	0.0030203	UP
ENSMUSG00000057346	Apol9a	252.447	2.82632	0.633197	75.1046	3.44095e-16	2.57409e-14	UP
ENSMUSG00000057554	Lgals8	811.242	0.977465	0.139657	162.268	5.9388e-35	1.91638e-32	UP
ENSMUSG00000057596	Trim30d	76.0465	2.80263	0.74647	49.462	1.04008e-10	5.32357e-09	UP
ENSMUSG00000057706	Mex3b	174.028	-0.337701	0.146073	22.0965	6.22827e-05	0.00150085	DOWN
ENSMUSG00000058163	Gm5431	19.3277	3.67693	0.613349	113.292	2.1465e-24	3.07628e-22	UP
ENSMUSG00000058258	Idi1	3.57882	-2.56287	0.905116	15.782	0.00125685	0.0200141	DOWN
ENSMUSG00000059921	Unc5c	6.68026	-0.603114	0.520136	13.0801	0.00446649	0.0538153	DOWN
ENSMUSG00000060183	Cxcl11	391.517	3.67086	0.653961	81.7533	1.29094e-17	1.07829e-15	UP
ENSMUSG00000060317	Acnat2	5.55435	1.59228	0.691591	18.0978	0.000419894	0.0079733	UP
ENSMUSG00000060441	Trim5	42.2905	0.702564	0.296506	20.4689	0.000135693	0.00299986	UP
ENSMUSG00000060519	Tor3a	1052.31	2.60761	0.378697	157.781	5.52061e-34	1.67029e-31	UP
ENSMUSG00000060600	Eno3	307.913	-0.438067	0.125916	16.6606	0.000829885	0.0142843	DOWN
ENSMUSG00000060802	B2m	21368.6	0.736064	0.104013	209.71	3.36366e-45	2.28981e-42	UP
ENSMUSG00000060950	Trmt61a	99.8455	0.553578	0.164037	27.7707	4.05769e-06	0.000124427	UP
ENSMUSG00000061119	Prcp	50.0936	-0.571659	0.229731	12.7282	0.00526288	0.0606871	DOWN
ENSMUSG00000061232	H2-K1	3589.62	1.18549	0.175061	188.106	1.56575e-40	7.10592e-38	UP
ENSMUSG00000061288	Taok3	223.44	0.759364	0.133755	70.0065	4.25469e-15	2.95549e-13	UP
ENSMUSG00000061718	Ppp1r1b	193.95	-0.457332	0.141467	29.9633	1.40478e-06	4.73419e-05	DOWN
ENSMUSG00000062488	Ifit3b	2914.9	3.03241	0.598726	92.5828	6.10556e-20	6.15757e-18	UP
ENSMUSG00000063011	Msln	2401.2	-0.33976	0.0683913	54.0233	1.10931e-11	6.1646e-10	DOWN
ENSMUSG00000063268	Parp10	423.459	1.26813	0.229392	141.328	1.9547e-30	4.58848e-28	UP
ENSMUSG00000064215	Ifi27	79.6743	1.04136	0.441799	41.8281	4.36362e-09	1.98036e-07	UP
ENSMUSG00000064307	Lrrc51	46.0578	0.666373	0.234405	14.8368	0.00196157	0.0286861	UP
ENSMUSG00000066861	Oas1g	43.5534	3.61835	0.773646	75.671	2.60193e-16	1.96807e-14	UP
ENSMUSG00000067203	H2-K2	20.028	2.68772	0.843813	24.7903	1.70807e-05	0.000464178	UP
ENSMUSG00000067212	H2-T23	187.799	1.51057	0.312598	97.7739	4.67825e-21	5.09555e-19	UP
ENSMUSG00000067787	Blcap	259.744	0.344556	0.101721	14.1662	0.00268739	0.0369958	UP
ENSMUSG00000067813	Xkr9	264.772	0.428366	0.130093	104.575	1.61249e-22	2.03279e-20	UP
ENSMUSG00000067825	Pex26	177.257	0.375873	0.123724	22.4033	5.3765e-05	0.00132132	UP
ENSMUSG00000067928	Zfp760	101.956	-0.590218	0.217503	12.6878	0.00536284	0.0616426	DOWN
ENSMUSG00000068245	Phf11d	48.3798	4.33498	0.74398	94.6048	2.2452e-20	2.29837e-18	UP
ENSMUSG00000068246	Apol9b	158.008	2.59724	0.528072	95.3326	1.56617e-20	1.64027e-18	UP
ENSMUSG00000068299	Nat8f4	41.2744	-0.838261	0.253145	13.3594	0.00392049	0.0484369	DOWN
ENSMUSG00000068417	Pnp2	12.7015	0.533649	0.493919	14.7669	0.00202708	0.0295489	UP
ENSMUSG00000068606	Gm4841	8.54942	4.61784	1.15333	70.6309	3.12722e-15	2.18344e-13	UP
ENSMUSG00000068699	Flnc	887.439	0.329861	0.0996133	15.6066	0.00136523	0.0213831	UP
ENSMUSG00000069793	Slfn9	10.3607	2.40072	0.642934	37.7752	3.15386e-08	1.30516e-06	UP
ENSMUSG00000069874	Irgm2	306.622	1.79082	0.279082	194.046	8.15904e-42	4.44342e-39	UP
ENSMUSG00000070327	Rnf213	2940.37	1.82707	0.315892	139.709	4.3662e-30	9.74521e-28	UP
ENSMUSG00000070427	Il18bp	65.3994	1.52362	0.280708	161.341	9.41067e-35	2.91196e-32	UP
ENSMUSG00000071176	Arhgef10	222.278	-0.335576	0.119632	20.2729	0.000149012	0.00322544	DOWN
ENSMUSG00000071203	Naip5	2.44606	1.43159	1.13306	13.4713	0.00372066	0.0465197	UP
ENSMUSG00000071350	Setdb2	36.031	0.767431	0.299363	22.0403	6.39833e-05	0.00153369	UP
ENSMUSG00000071547	Nt5dc2	210.797	-0.421708	0.140866	18.1755	0.000404675	0.00773827	DOWN
ENSMUSG00000072244	Trim6	174.908	0.868722	0.205414	65.2239	4.49215e-14	2.89861e-12	UP
ENSMUSG00000072620	Slfn2	1015.88	1.12	0.139199	245.973	4.86198e-53	8.27448e-50	UP
ENSMUSG00000073131	Vma21	375.308	0.347173	0.107112	21.395	8.71501e-05	0.0020043	UP
ENSMUSG00000073407	Gm6034	5.08827	2.83307	0.861913	18.4452	0.000355982	0.00692385	UP
ENSMUSG00000073409	H2-Q6	2.85898	4.20826	1.36251	27.907	3.79896e-06	0.00011702	UP
ENSMUSG00000073411	H2-D1	3470.5	1.01587	0.123819	239.049	1.52791e-51	2.08025e-48	UP
ENSMUSG00000073418	C4b	554.994	0.653133	0.127534	129.721	6.21012e-28	1.22537e-25	UP
ENSMUSG00000073489	Ifi204	1211.76	2.55309	0.414078	129.584	6.64821e-28	1.29308e-25	UP
ENSMUSG00000073490	Ifi207	59.4038	3.30488	0.967441	42.1415	3.74414e-09	1.71062e-07	UP
ENSMUSG00000073555	Gm4951	16.3173	3.73785	0.977769	44.9164	9.6391e-10	4.67034e-08	UP
ENSMUSG00000073678	Pgap1	26.1534	-0.722449	0.328015	12.5245	0.00578628	0.0648396	DOWN
ENSMUSG00000074151	Nlrc5	54.428	2.51732	0.496876	100.551	1.18283e-21	1.37644e-19	UP
ENSMUSG00000074183	Gsta1	6.8795	-2.95666	0.869434	14.2225	0.00261741	0.0361787	DOWN
ENSMUSG00000074217	Misp3	10.8867	-0.966182	0.457584	11.3439	0.0100044	0.09935	DOWN
ENSMUSG00000074274	D930028M14Rik	124.131	-0.371414	0.167329	12.2954	0.00643674	0.0705583	DOWN
ENSMUSG00000074604	Mgst2	160.591	0.327804	0.145944	27.736	4.12622e-06	0.000126244	UP
ENSMUSG00000074782	4833422C13Rik	1.93124	-0.578525	1.34584	13.3322	0.00397064	0.0490121	DOWN
ENSMUSG00000074863	Platr25	56.3647	-0.55619	0.245876	20.2326	0.000151907	0.00327951	DOWN
ENSMUSG00000074896	Ifit3	3219.26	3.00495	0.539422	113.533	1.90518e-24	2.75948e-22	UP
ENSMUSG00000075010	AW112010	2209.41	1.51242	0.277222	108.962	1.83564e-23	2.40309e-21	UP
ENSMUSG00000075602	Ly6a	41.2878	2.73532	0.732493	46.2497	5.01892e-10	2.47582e-08	UP
ENSMUSG00000078153	Psme2b	42.7527	0.585758	0.240747	37.8002	3.11564e-08	1.29327e-06	UP
ENSMUSG00000078202	Nrarp	51.1982	-0.433535	0.232578	22.8553	4.32863e-05	0.00109138	DOWN
ENSMUSG00000078349	AW011738	29.1783	2.35297	0.414902	88.4441	4.72845e-19	4.50195e-17	UP
ENSMUSG00000078853	Igtp	683.874	2.49881	0.443196	115.188	8.38681e-25	1.2548e-22	UP
ENSMUSG00000078920	Ifi47	2742	1.49964	0.221516	198.517	8.82082e-43	5.45889e-40	UP
ENSMUSG00000078922	Tgtp1	135.508	2.67941	0.41282	151.017	1.59011e-32	4.32987e-30	UP
ENSMUSG00000078945	Naip2	85.8877	0.45321	0.168969	24.3751	2.08574e-05	0.000560105	UP
ENSMUSG00000078949	R3hdml	157.077	-0.331163	0.130192	30.705	9.80711e-07	3.38893e-05	DOWN
ENSMUSG00000079197	Psme2	3792.52	0.657883	0.102038	188.945	1.0318e-40	4.84414e-38	UP
ENSMUSG00000079339	Ifit1bl1	29.3774	2.94314	0.742116	47.9562	2.1757e-10	1.08905e-08	UP
ENSMUSG00000079363	Gbp4	132.83	2.51942	0.551514	81.7984	1.26252e-17	1.06106e-15	UP
ENSMUSG00000079418	Atg4a	65.8963	-0.333622	0.207577	12.8545	0.00496217	0.0581411	DOWN
ENSMUSG00000079428	Tceal7	10.154	-1.57436	0.541722	11.8213	0.00802097	0.0838109	DOWN
ENSMUSG00000079491	H2-T10	127.297	1.1072	0.343916	49.1755	1.19695e-10	6.10357e-09	UP
ENSMUSG00000079677	Fdx2	2.61564	2.06209	0.97582	13.5712	0.00355089	0.0451404	UP
ENSMUSG00000080717	B230307C23Rik	17.088	0.923936	0.438885	17.0516	0.000689676	0.0122265	UP
ENSMUSG00000081769	Gm12216	10.4853	1.30059	0.598984	20.0014	0.000169626	0.00362553	UP
ENSMUSG00000082292	Gm12250	3.03494	4.59141	1.37384	30.2205	1.24027e-06	4.22158e-05	UP
ENSMUSG00000082361	Btc	94.663	0.591269	0.172439	67.7006	1.3259e-14	8.82106e-13	UP
ENSMUSG00000084866	A930006K02Rik	17.2069	-0.828134	0.387533	11.7234	0.00839345	0.086666	DOWN
ENSMUSG00000085995	Gm2788	7.83294	-1.83946	0.626498	12.446	0.00600152	0.066589	DOWN
ENSMUSG00000086527	Gm15856	2.65272	3.1721	1.32298	18.4197	0.000360329	0.00699606	UP
ENSMUSG00000086782	E130102H24Rik	27.1242	0.436134	0.354442	12.6168	0.00554305	0.0627858	UP
ENSMUSG00000089774	Slc5a3	53.1506	-0.521864	0.251998	19.8216	0.000184821	0.00390131	DOWN
ENSMUSG00000089809	Rasgef1b	78.1801	0.370125	0.213672	45.2925	8.01882e-10	3.89915e-08	UP
ENSMUSG00000090125	Pou3f1	40.5446	1.01148	0.295163	65.2057	4.53261e-14	2.91092e-12	UP
ENSMUSG00000090215	Trim34b	2.19179	0.613788	1.19291	14.4424	0.00236086	0.0334824	UP
ENSMUSG00000090222	Ifi203-ps	2.72754	2.80272	1.27935	16.2783	0.000994322	0.0165094	UP
ENSMUSG00000090231	Cfb	362.929	0.480296	0.105922	96.0709	1.0868e-20	1.14704e-18	UP
ENSMUSG00000090235	Gm16244	7.35894	-0.487937	0.636859	13.1841	0.00425488	0.0518073	DOWN
ENSMUSG00000090272	Mndal	340.288	2.56612	0.546664	82.1419	1.06545e-17	9.06632e-16	UP
ENSMUSG00000091144	Phf11c	19.6123	0.584534	0.351854	13.1676	0.00428782	0.0520183	UP
ENSMUSG00000091549	Gm6548	46.379	1.17884	0.331201	46.133	5.31408e-10	2.61196e-08	UP
ENSMUSG00000091649	Phf11b	7.03466	2.36281	0.905691	53.7796	1.25029e-11	6.89181e-10	UP
ENSMUSG00000091811	Inafm1	137.063	-0.362872	0.14197	12.3934	0.00615029	0.0677477	DOWN
ENSMUSG00000092021	Gbp11	9.84295	4.29828	0.984185	60.4538	4.70205e-13	2.89676e-11	UP
ENSMUSG00000092564	BC051226	9.7659	1.74827	0.557031	15.0088	0.00180912	0.0270375	UP
ENSMUSG00000095253	Zfp799	79.5004	-0.350429	0.192296	12.4713	0.0059313	0.0661768	DOWN
ENSMUSG00000096727	Psmb9	145.907	2.57883	0.362673	173.157	2.64899e-37	9.01651e-35	UP
ENSMUSG00000096995	2810029C07Rik	20.0197	1.29685	0.368519	13.8288	0.00314764	0.0413659	UP
ENSMUSG00000097006	9530082P21Rik	72.6695	1.13778	0.255867	75.5611	2.74689e-16	2.06624e-14	UP
ENSMUSG00000097180	2700038G22Rik	40.4055	-0.763446	0.264433	12.1706	0.00682098	0.073538	DOWN
ENSMUSG00000097194	9330175E14Rik	4.9501	2.56737	1.0478	41.6015	4.87456e-09	2.19033e-07	UP
ENSMUSG00000097354	2310001H17Rik	46.7078	0.380339	0.313667	12.2155	0.00668028	0.0724717	UP
ENSMUSG00000097411	B430218F22Rik	2.33351	1.34947	1.16393	12.1959	0.00674124	0.0729817	UP
ENSMUSG00000097572	Gm26797	22.3838	1.52192	0.450528	38.6468	2.06196e-08	8.74566e-07	UP
ENSMUSG00000102432	Gm29856	2.58203	0.470875	1.02906	14.072	0.00280881	0.0383186	UP
ENSMUSG00000103588	Gm18445	2.48327	4.07093	1.2931	18.5517	0.00033841	0.00662942	UP
ENSMUSG00000104713	Gbp6	19.0579	2.70849	0.509384	109.449	1.44167e-23	1.92434e-21	UP
ENSMUSG00000106106	CT010467.1	405.393	0.516599	0.144813	16.8471	0.000759802	0.0132624	UP
ENSMUSG00000106734	Gm20559	231.295	1.30573	0.345242	64.9819	5.06104e-14	3.23503e-12	UP
ENSMUSG00000108068	Gm44075	6.31374	2.16094	0.720222	31.6224	6.28577e-07	2.24033e-05	UP
ENSMUSG00000108218	Olfr1372-ps1	100.186	0.478811	0.355656	13.3939	0.00385777	0.0478792	UP
ENSMUSG00000108650	Gm44867	24.2418	2.27283	0.43419	80.4394	2.47046e-17	2.01409e-15	UP
ENSMUSG00000108732	2310043P16Rik	2.01958	3.29427	1.43021	14.111	0.00275783	0.0378126	UP
ENSMUSG00000110206	Flt3l	25.9878	0.589631	0.30916	18.4574	0.000353922	0.00689362	UP
ENSMUSG00000112627	4933412E12Rik	89.4009	0.417705	0.174019	30.2058	1.24913e-06	4.24112e-05	UP
ENSMUSG00000114842	Gm47797	8.96259	-1.487	0.57437	13.849	0.00311799	0.0411751	DOWN
ENSMUSG00000115219	Eef1akmt4	382.929	0.371209	0.117017	29.5861	1.68629e-06	5.58609e-05	UP
ENSMUSG00000115338	Pnp	3763.28	0.998335	0.188699	119.358	1.061e-25	1.69947e-23	UP
ENSMUSG00000115810	Gm49066	41.2591	0.893976	0.243477	14.9574	0.00185344	0.0274289	UP

## Sheet: Sheet7
Gene_id	Gene_name	baseMean	log2FoldChange	lfcSE	stat	pvalue	padj	Status
ENSMUSG00000000275	Trim25	1269.24	0.735837	0.133422	120.474	6.10054e-26	1.02542e-23	UP
ENSMUSG00000000708	Kat2b	290.569	0.445819	0.14081	23.0884	3.87049e-05	0.000983148	UP
ENSMUSG00000001036	Epn2	370.681	-0.342351	0.0973079	15.4078	0.00149934	0.0230661	DOWN
ENSMUSG00000001123	Lgals9	3893.71	0.817432	0.168076	119.208	1.14304e-25	1.80959e-23	UP
ENSMUSG00000001630	Stk38l	201.374	0.726082	0.191081	62.7668	1.50638e-13	9.53922e-12	UP
ENSMUSG00000001750	Tcirg1	1000.76	0.881898	0.139052	186.192	4.05748e-40	1.72633e-37	UP
ENSMUSG00000001911	Nfix	612.527	0.372173	0.10013	87.1874	8.80167e-19	8.20786e-17	UP
ENSMUSG00000002068	Ccne1	68.5049	-0.528697	0.197768	23.6185	3.00064e-05	0.00078414	DOWN
ENSMUSG00000002227	Mov10	558.235	0.838381	0.0959285	333.357	5.98696e-72	4.11064e-68	UP
ENSMUSG00000002728	Naa20	304.066	0.540469	0.16663	62.1892	2.00178e-13	1.26177e-11	UP
ENSMUSG00000002847	Pla1a	444.959	0.344287	0.116172	33.3683	2.69311e-07	1.00733e-05	UP
ENSMUSG00000003308	Keap1	536.571	0.380502	0.0987624	56.3204	3.58889e-12	2.10616e-10	UP
ENSMUSG00000004231	Pax2	189.943	0.418277	0.14135	34.4833	1.56631e-07	6.00715e-06	UP
ENSMUSG00000004317	Clcn5	174.437	0.487098	0.136025	20.4684	0.000135726	0.00299986	UP
ENSMUSG00000004500	Zfp324	109.704	0.470389	0.200884	28.7216	2.56235e-06	8.18929e-05	UP
ENSMUSG00000004936	Map2k1	1165.66	0.380545	0.110689	66.8469	2.01943e-14	1.33468e-12	UP
ENSMUSG00000004952	Rasa4	9.57134	1.49031	0.609436	13.0717	0.00448415	0.0539453	UP
ENSMUSG00000005233	Spc25	117.227	-0.355417	0.177383	20.5599	0.000129922	0.00289981	DOWN
ENSMUSG00000005373	Mlxipl	28.8332	-0.460254	0.281146	15.896	0.00119102	0.0190999	DOWN
ENSMUSG00000005774	Rfx5	163.843	0.598956	0.154858	33.2251	2.88709e-07	1.06525e-05	UP
ENSMUSG00000005803	Sqor	248.306	-0.335205	0.105949	20.3443	0.000144019	0.00314723	DOWN
ENSMUSG00000006310	Zbtb32	26.7814	1.10965	0.488983	25.8157	1.04237e-05	0.000297524	UP
ENSMUSG00000006360	Crip1	505.931	-0.336138	0.0912788	16.3822	0.000946677	0.0159123	DOWN
ENSMUSG00000006418	Rnf114	788.972	0.587136	0.102967	127.191	2.17943e-27	4.17928e-25	UP
ENSMUSG00000006567	Atp7b	91.7964	-0.333066	0.184667	17.2941	0.000614823	0.0110872	DOWN
ENSMUSG00000006611	Hfe	63.0253	0.612427	0.206122	22.8753	4.28729e-05	0.00108497	UP
ENSMUSG00000009035	Tmem184b	1202.31	0.591598	0.103628	186.528	3.43217e-40	1.50739e-37	UP
ENSMUSG00000009585	Apobec3	291.515	0.399763	0.16084	28.2724	3.18391e-06	9.98824e-05	UP
ENSMUSG00000010307	Tmem86a	416.663	-0.40289	0.103806	24.2183	2.24913e-05	0.000601608	DOWN
ENSMUSG00000011114	Tbrg1	2111.53	0.441644	0.0757602	167.569	4.26064e-36	1.41484e-33	UP
ENSMUSG00000011148	Adssl1	131.389	-0.414941	0.168318	14.9363	0.00187187	0.0276415	DOWN
ENSMUSG00000014599	Csf1	1214.47	0.587507	0.081839	271.433	1.51136e-58	4.11543e-55	UP
ENSMUSG00000015340	Cybb	109.399	1.69874	0.466927	44.5047	1.17904e-09	5.61281e-08	UP
ENSMUSG00000015536	Mocs2	157.841	0.325365	0.132048	15.3772	0.00152113	0.0233486	UP
ENSMUSG00000015605	Srf	150.187	0.392194	0.126825	11.5816	0.00896306	0.0912048	UP
ENSMUSG00000015880	Ncapg	67.7166	-0.49323	0.203398	20.4934	0.000134119	0.00297883	DOWN
ENSMUSG00000016206	H2-M3	48.8997	0.964096	0.309694	55.0124	6.8246e-12	3.90407e-10	UP
ENSMUSG00000016262	Sertad4	121.384	0.396166	0.191156	11.3373	0.0100352	0.0994393	UP
ENSMUSG00000017009	Sdc4	416.929	0.347269	0.107473	13.6693	0.00339162	0.0435631	UP
ENSMUSG00000017057	Il13ra1	505.841	0.418188	0.113108	31.3047	7.33294e-07	2.57314e-05	UP
ENSMUSG00000017499	Cdc6	73.0159	-0.625771	0.226488	12.6712	0.00540451	0.0619272	DOWN
ENSMUSG00000017756	Slc12a7	435.133	-0.326195	0.0913372	23.7522	2.81396e-05	0.000740327	DOWN
ENSMUSG00000018143	Mafk	371.666	1.03064	0.262448	38.236	2.51933e-08	1.05541e-06	UP
ENSMUSG00000018415	Gid4	489.995	-0.493191	0.100371	34.3479	1.67291e-07	6.35583e-06	DOWN
ENSMUSG00000018800	Abca5	39.1426	-0.369617	0.227347	12.5656	0.00567673	0.0638749	DOWN
ENSMUSG00000018899	Irf1	1296.18	0.863881	0.12723	184.705	8.49632e-40	3.50538e-37	UP
ENSMUSG00000019082	Slc25a22	619.902	0.915884	0.207543	86.01	1.57523e-18	1.42031e-16	UP
ENSMUSG00000019872	Smpdl3a	124.7	0.383344	0.167614	17.3276	0.000605151	0.0109455	UP
ENSMUSG00000019943	Atp2b1	215.775	-0.332975	0.142168	18.4901	0.000348467	0.0067971	DOWN
ENSMUSG00000019952	Poc1b	82.8213	0.64764	0.169295	16.2177	0.00102318	0.0169266	UP
ENSMUSG00000019966	Kitl	276.527	-0.576769	0.252304	14.0799	0.00279843	0.0382536	DOWN
ENSMUSG00000019986	Ahi1	49.7895	-0.736414	0.227726	13.696	0.00334954	0.0431447	DOWN
ENSMUSG00000020186	Csrp2	199.896	-0.356647	0.123527	17.492	0.000559752	0.0101749	DOWN
ENSMUSG00000020649	Rrm2	652.898	-0.526805	0.102045	60.4933	4.61155e-13	2.86695e-11	DOWN
ENSMUSG00000020707	Rnf135	498.196	0.860198	0.133394	126.689	2.79547e-27	5.28616e-25	UP
ENSMUSG00000020790	Ankfy1	747.386	0.537544	0.106756	82.7999	7.69726e-18	6.6328e-16	UP
ENSMUSG00000020808	Pimreg	250.77	-0.327098	0.110196	19.3281	0.000233847	0.00481668	DOWN
ENSMUSG00000020846	Rflnb	68.261	-0.61621	0.226244	11.4651	0.00945912	0.094835	DOWN
ENSMUSG00000020897	Aurkb	340.631	-0.361064	0.10996	12.7265	0.00526692	0.0606871	DOWN
ENSMUSG00000021036	Sptlc2	774.311	0.342873	0.110957	27.5633	4.48518e-06	0.000135401	UP
ENSMUSG00000021196	Pfkp	40.0694	0.472169	0.260627	13.4884	0.00369114	0.0464278	UP
ENSMUSG00000021360	Gcnt2	126.997	0.429833	0.183317	53.2807	1.59736e-11	8.69925e-10	UP
ENSMUSG00000021376	Tpmt	325.412	-0.327743	0.104529	29.8064	1.51574e-06	5.05805e-05	DOWN
ENSMUSG00000021750	Fam107a	43.3775	-0.648155	0.283058	13.5219	0.00363367	0.0458078	DOWN
ENSMUSG00000021809	Nudt13	85.6252	0.61176	0.180958	29.4682	1.78541e-06	5.8858e-05	UP
ENSMUSG00000022035	Ccdc25	229.147	0.349136	0.139156	22.8014	4.44199e-05	0.00111583	UP
ENSMUSG00000022096	Hr	101.739	-0.650911	0.183324	25.7179	1.09267e-05	0.000309911	DOWN
ENSMUSG00000022216	Psme1	3680.32	0.646302	0.161747	68.8693	7.45345e-15	5.1512e-13	UP
ENSMUSG00000022438	Parvb	122.368	-0.394529	0.159734	19.0706	0.000264364	0.00537211	DOWN
ENSMUSG00000022538	Lsg1	194.026	0.395835	0.128503	20.2314	0.000151992	0.00327951	UP
ENSMUSG00000022587	Ly6e	5442.91	0.462839	0.125705	65.9621	3.12279e-14	2.04408e-12	UP
ENSMUSG00000022598	Psca	133.246	-0.356352	0.138646	13.2824	0.00406397	0.0499377	DOWN
ENSMUSG00000022676	Snai2	266.726	0.445903	0.122065	34.6975	1.41134e-07	5.44346e-06	UP
ENSMUSG00000022843	Clcn2	118.523	-0.537909	0.161996	16.6211	0.000845541	0.0144806	DOWN
ENSMUSG00000022867	Usp25	286.701	0.803356	0.25446	35.0464	1.19107e-07	4.64653e-06	UP
ENSMUSG00000022978	Mis18a	44.8474	-0.844191	0.228464	21.0132	0.000104616	0.00235429	DOWN
ENSMUSG00000023074	Mospd1	151.148	-0.34564	0.130666	16.7743	0.000786451	0.0136341	DOWN
ENSMUSG00000023186	Vwa5a	327.536	0.564973	0.123176	51.7782	3.33939e-11	1.77601e-09	UP
ENSMUSG00000023247	Guca2a	4.51402	-0.38864	0.732162	14.3453	0.00247087	0.0346456	DOWN
ENSMUSG00000023249	Parp3	262.534	0.499975	0.136437	73.2819	8.45853e-16	6.15844e-14	UP
ENSMUSG00000023330	Dtwd1	73.8078	0.364755	0.183918	12.6203	0.00553403	0.0627858	UP
ENSMUSG00000023505	Cdca3	638.104	-0.352922	0.0842575	35.8354	8.11319e-08	3.20177e-06	DOWN
ENSMUSG00000024019	Cmtr1	53.0161	0.564904	0.205955	45.8653	6.05815e-10	2.96697e-08	UP
ENSMUSG00000024066	Xdh	220.145	0.779292	0.19345	83.7613	4.78643e-18	4.23164e-16	UP
ENSMUSG00000024140	Epas1	58.2655	-0.417758	0.208669	12.2463	0.00658542	0.0716138	DOWN
ENSMUSG00000024145	Pigf	214.117	-0.463533	0.123907	16.9624	0.000719441	0.0126717	DOWN
ENSMUSG00000024190	Dusp1	477.087	0.424815	0.102964	30.7191	9.74054e-07	3.37449e-05	UP
ENSMUSG00000024371	C2	1041.18	0.496724	0.122492	73.4903	7.63196e-16	5.58652e-14	UP
ENSMUSG00000024429	Gnl1	197.107	0.408852	0.138614	14.4034	0.00240445	0.0339726	UP
ENSMUSG00000024457	Trim26	425.867	0.830808	0.142366	122.608	2.11702e-26	3.69528e-24	UP
ENSMUSG00000024472	Dcp2	265.232	0.425625	0.159221	56.6349	3.07498e-12	1.81237e-10	UP
ENSMUSG00000024601	Isoc1	566.21	0.510169	0.11346	54.1052	1.06557e-11	5.97025e-10	UP
ENSMUSG00000024678	Ms4a4d	53.9468	1.59063	0.314969	85.8134	1.73599e-18	1.55496e-16	UP
ENSMUSG00000024799	Tm7sf2	337.719	-0.349096	0.142901	13.8326	0.00314209	0.0413329	DOWN
ENSMUSG00000024805	Pcgf5	359.684	0.618919	0.146732	132.82	1.33437e-28	2.79499e-26	UP
ENSMUSG00000024869	Gm49405	5.69076	-2.95267	0.979701	13.9214	0.00301412	0.0401539	DOWN
ENSMUSG00000025036	Sfxn2	142.279	0.837489	0.189918	67.6971	1.32818e-14	8.82106e-13	UP
ENSMUSG00000025076	Casp7	400.611	0.534675	0.110814	83.7429	4.83018e-18	4.24277e-16	UP
ENSMUSG00000025203	Scd2	6656.56	-0.45859	0.0773898	103.929	2.22058e-22	2.77369e-20	DOWN
ENSMUSG00000025207	Sema4g	230.486	-0.394235	0.120027	16.1466	0.00105814	0.0173992	DOWN
ENSMUSG00000025408	Ddit3	159.117	0.425154	0.13553	51.8316	3.25302e-11	1.73686e-09	UP
ENSMUSG00000025500	Lmntd2	53.5599	-0.588413	0.276406	13.4275	0.00379764	0.0472623	DOWN
ENSMUSG00000025505	Tmem80	212.642	-0.355363	0.128124	13.7371	0.00328581	0.0426016	DOWN
ENSMUSG00000025521	Tmem192	242.799	0.407359	0.127179	30.3046	1.19072e-06	4.06309e-05	UP
ENSMUSG00000025647	Shisa5	1676.05	0.840936	0.103114	293.962	2.01643e-63	9.15123e-60	UP
ENSMUSG00000025747	Tyms	308.924	-0.359906	0.104725	22.3946	5.39904e-05	0.00132447	DOWN
ENSMUSG00000025790	Slco3a1	2190.74	0.336013	0.100162	29.504	1.75467e-06	5.7985e-05	UP
ENSMUSG00000026087	Mrpl30	2792.62	0.364795	0.0846263	124.182	9.69504e-27	1.78376e-24	UP
ENSMUSG00000026102	Inpp1	184.049	0.757625	0.196549	56.1345	3.93236e-12	2.27826e-10	UP
ENSMUSG00000026202	Tuba4a	941.208	-0.400443	0.100825	16.3163	0.000976642	0.0162452	DOWN
ENSMUSG00000026463	Atp2b4	189.251	-0.379194	0.138313	13.2741	0.0040798	0.050087	DOWN
ENSMUSG00000026466	Tor1aip1	885.142	0.89821	0.126905	236.886	4.48557e-51	5.55192e-48	UP
ENSMUSG00000026628	Atf3	701.772	0.548318	0.131767	77.0864	1.29378e-16	1.00084e-14	UP
ENSMUSG00000026670	Uap1	345.183	-0.358394	0.0930815	16.5456	0.000876303	0.014951	DOWN
ENSMUSG00000026672	Optn	251.238	0.360217	0.13809	64.4806	6.47809e-14	4.12146e-12	UP
ENSMUSG00000026708	Cenpl	96.2067	-0.338306	0.156445	13.7022	0.00333984	0.0430605	DOWN
ENSMUSG00000026797	Stxbp1	145.538	0.344351	0.14924	34.202	1.79588e-07	6.77312e-06	UP
ENSMUSG00000026839	Upp2	73.5091	-0.51524	0.170081	23.4524	3.24981e-05	0.000841181	DOWN
ENSMUSG00000026946	Nmi	291.758	1.20495	0.149492	258.485	9.56165e-56	1.85974e-52	UP
ENSMUSG00000027293	Ehd4	545.586	0.588088	0.120661	86.7804	1.07632e-18	9.96881e-17	UP
ENSMUSG00000027366	Sppl2a	301.124	0.414198	0.135049	25.2014	1.40132e-05	0.000387785	UP
ENSMUSG00000027422	Rrbp1	1370	0.419345	0.104983	90.5801	1.64418e-19	1.62213e-17	UP
ENSMUSG00000027875	Hmgcs2	153.091	-0.570306	0.170876	39.5383	1.33476e-08	5.76913e-07	DOWN
ENSMUSG00000027883	Gpsm2	108.897	-0.438662	0.160978	13.1824	0.00425839	0.0518073	DOWN
ENSMUSG00000027951	Adar	665.929	1.28284	0.152308	219.391	2.71876e-47	2.3135e-44	UP
ENSMUSG00000027995	Tlr2	23.93	1.09767	0.394582	51.5013	3.82553e-11	2.01878e-09	UP
ENSMUSG00000028010	Gar1	251.767	0.327025	0.14314	17.5255	0.000550947	0.0100552	UP
ENSMUSG00000028128	F3	412.483	0.346327	0.109671	54.8565	7.36777e-12	4.19716e-10	UP
ENSMUSG00000028159	Dapp1	75.6562	0.546653	0.221454	19.0745	0.000263876	0.00537021	UP
ENSMUSG00000028364	Tnc	45.4168	0.338712	0.239669	15.675	0.00132193	0.0208552	UP
ENSMUSG00000028466	Creb3	526.821	0.377952	0.108625	21.3867	8.74949e-05	0.00200884	UP
ENSMUSG00000028678	Kif2c	78.7049	-0.531769	0.184953	14.3002	0.0025238	0.0352064	DOWN
ENSMUSG00000028920	Fbxo42	147.169	0.392742	0.169931	17.3019	0.000612553	0.0110609	UP
ENSMUSG00000028927	Padi2	135.64	-0.572395	0.166024	12.2917	0.00644775	0.0705583	DOWN
ENSMUSG00000028937	Acot7	307.087	-0.356614	0.0969772	33.4456	2.59374e-07	9.72831e-06	DOWN
ENSMUSG00000028954	Nub1	744.505	0.454532	0.0891997	143.628	6.23765e-31	1.5727e-28	UP
ENSMUSG00000029174	Tbc1d1	469.3	0.350382	0.0777971	73.1914	8.84477e-16	6.4054e-14	UP
ENSMUSG00000029273	Sult1d1	119.057	-0.684419	0.18266	27.3031	5.08589e-06	0.000151852	DOWN
ENSMUSG00000029722	Agfg2	70.0138	-0.542632	0.192251	12.2736	0.00650238	0.0709374	DOWN
ENSMUSG00000029771	Irf5	35.8932	1.55544	0.395466	68.6929	8.13026e-15	5.56249e-13	UP
ENSMUSG00000029780	Nt5c3	1430.07	0.762569	0.12968	162.23	6.05245e-35	1.91638e-32	UP
ENSMUSG00000029826	Zc3hav1	1128.27	1.10695	0.134742	229.201	2.05907e-49	2.00245e-46	UP
ENSMUSG00000030275	Etnk1	816.958	0.666045	0.250131	25.5402	1.19037e-05	0.000334161	UP
ENSMUSG00000030287	Itpr2	146.851	0.448542	0.172568	19.7934	0.000187325	0.00394803	UP
ENSMUSG00000030359	Pzp	8.64652	1.79471	0.586651	28.4953	2.85871e-06	9.05149e-05	UP
ENSMUSG00000030386	Zfp606	107.449	-0.60148	0.226908	11.5261	0.00919629	0.0926776	DOWN
ENSMUSG00000030726	Pold3	345.862	0.323571	0.100459	27.0836	5.65451e-06	0.000168092	UP
ENSMUSG00000030990	Pgap2	762.656	0.333021	0.0915232	36.8869	4.86211e-08	1.97605e-06	UP
ENSMUSG00000031347	Cetn2	255.793	0.341434	0.111373	11.4268	0.00962835	0.0960366	UP
ENSMUSG00000031430	Vsig1	173.16	-0.386856	0.149397	16.4648	0.000910422	0.0154749	DOWN
ENSMUSG00000031539	Ap3m2	109.072	0.614494	0.164749	42.862	2.63278e-09	1.22339e-07	UP
ENSMUSG00000031617	Tmem184c	171.893	-0.442836	0.176151	25.8859	1.00769e-05	0.000288229	DOWN
ENSMUSG00000031627	Irf2	214.229	0.542573	0.137546	52.0364	2.94212e-11	1.57705e-09	UP
ENSMUSG00000031652	N4bp1	440.571	0.577643	0.129734	75.028	3.5736e-16	2.65872e-14	UP
ENSMUSG00000031684	Slc10a7	183.532	0.360399	0.120658	12.4606	0.00596102	0.0663066	UP
ENSMUSG00000031712	Il15	28.6656	1.06582	0.344589	25.2678	1.35725e-05	0.000376352	UP
ENSMUSG00000031792	Usb1	390.126	0.727962	0.105941	114.376	1.25413e-24	1.85597e-22	UP
ENSMUSG00000031897	Psmb10	930.971	1.34786	0.183028	215.909	1.53838e-46	1.23206e-43	UP
ENSMUSG00000031959	Wdr59	63.4164	0.662996	0.204162	12.824	0.00503315	0.0587201	UP
ENSMUSG00000031980	Agt	132.476	-0.521659	0.139502	22.5253	5.07102e-05	0.00125759	DOWN
ENSMUSG00000032254	Kif23	186.046	-0.329686	0.109715	29.6958	1.59908e-06	5.31011e-05	DOWN
ENSMUSG00000032261	Sh3bgrl2	168.339	-0.475093	0.140481	12.3693	0.00621956	0.0684554	DOWN
ENSMUSG00000032265	Tent5a	47.4356	2.0043	0.363414	111.863	4.35993e-24	6.11963e-22	UP
ENSMUSG00000032278	Paqr5	166.966	-0.363683	0.126458	14.6124	0.00217972	0.0313819	DOWN
ENSMUSG00000032281	Acsbg1	162.974	-0.513604	0.131265	24.3925	2.06835e-05	0.000556534	DOWN
ENSMUSG00000032333	Stoml1	155.342	0.611526	0.140738	71.3897	2.15102e-15	1.54138e-13	UP
ENSMUSG00000032348	Gsta4	617.339	-0.331434	0.113476	22.2627	5.75143e-05	0.00139832	DOWN
ENSMUSG00000032501	Trib1	294.555	0.347106	0.103051	27.6767	4.24608e-06	0.00012933	UP
ENSMUSG00000032508	Myd88	245.481	0.77463	0.183359	98.9757	2.58062e-21	2.87993e-19	UP
ENSMUSG00000032515	Csrnp1	126.737	0.616286	0.177589	65.2393	4.45824e-14	2.89043e-12	UP
ENSMUSG00000032667	Pon2	698.696	0.354905	0.0797436	26.1328	8.94572e-06	0.000256953	UP
ENSMUSG00000032715	Trib3	276.723	0.415328	0.124897	34.7203	1.3958e-07	5.41419e-06	UP
ENSMUSG00000032724	Abtb2	53.5987	0.613862	0.271327	19.8536	0.000182025	0.00385422	UP
ENSMUSG00000033088	Triobp	411.638	0.35111	0.104308	40.7114	7.52897e-09	3.33899e-07	UP
ENSMUSG00000033487	Fndc3a	372.094	0.6375	0.228285	23.1055	3.83888e-05	0.000977393	UP
ENSMUSG00000033685	Ucp2	119.098	-0.385616	0.209763	23.3353	3.43789e-05	0.00088315	DOWN
ENSMUSG00000033715	Akr1c14	33.7686	0.442653	0.286735	17.1219	0.000667081	0.0119445	UP
ENSMUSG00000033781	Asb13	350.978	0.5342	0.15402	48.8381	1.41217e-10	7.17415e-09	UP
ENSMUSG00000033952	Aspm	50.8367	-0.61994	0.228728	22.0086	6.49632e-05	0.00154628	DOWN
ENSMUSG00000034118	Tpst1	132.928	0.325848	0.203486	21.3047	9.09985e-05	0.00207181	UP
ENSMUSG00000034127	Tspan8	330.305	-0.513424	0.104331	43.9832	1.52167e-09	7.16868e-08	DOWN
ENSMUSG00000034218	Atm	50.6786	0.671924	0.271841	13.5434	0.00359732	0.0455604	UP
ENSMUSG00000034394	Lif	133.995	0.431969	0.148659	24.8145	1.68823e-05	0.000462101	UP
ENSMUSG00000034438	Gbp8	14.7437	1.91423	0.55919	25.3888	1.28041e-05	0.00035723	UP
ENSMUSG00000034573	Ptpn13	88.766	0.444288	0.165135	28.994	2.24595e-06	7.29801e-05	UP
ENSMUSG00000034708	Grn	3845.64	0.460232	0.0909797	142.119	1.31977e-30	3.20869e-28	UP
ENSMUSG00000034854	Mfsd12	73.2943	0.434169	0.191742	11.5881	0.0089358	0.0910109	UP
ENSMUSG00000035042	Ccl5	196.49	1.8945	0.308152	135.538	3.4623e-29	7.3655e-27	UP
ENSMUSG00000035151	Elmod2	131.885	0.656027	0.227595	28.8303	2.43102e-06	7.84322e-05	UP
ENSMUSG00000035246	Pcyt1b	76.7907	-0.541727	0.184629	16.0978	0.00108282	0.0177195	DOWN
ENSMUSG00000035505	Cox18	168.855	0.677507	0.162542	82.7508	7.88636e-18	6.75301e-16	UP
ENSMUSG00000035517	Tdrd7	354.786	0.917256	0.138666	202.787	1.05449e-43	6.83661e-41	UP
ENSMUSG00000036151	Tm6sf2	30.4057	-0.836829	0.268117	11.9465	0.00756863	0.0798813	DOWN
ENSMUSG00000036198	Arhgap36	95.4554	-0.582476	0.164783	19.6361	0.000201919	0.00421645	DOWN
ENSMUSG00000036249	Rbm43	187.271	1.01035	0.143942	197.958	1.16512e-42	6.8376e-40	UP
ENSMUSG00000036452	Arhgap26	64.4289	0.915271	0.229285	28.5649	2.76407e-06	8.77222e-05	UP
ENSMUSG00000036461	Elf1	650.513	0.808384	0.137066	141.874	1.49056e-30	3.56035e-28	UP
ENSMUSG00000036908	Unc93b1	70.6894	0.454712	0.243122	22.0167	6.47121e-05	0.00154571	UP
ENSMUSG00000036986	Pml	955.375	0.889965	0.117953	235.326	9.75509e-51	1.1068e-47	UP
ENSMUSG00000036995	Asap3	64.1953	0.690179	0.283278	40.3153	9.13525e-09	3.99924e-07	UP
ENSMUSG00000037071	Scd1	152.333	-0.665359	0.154126	24.8037	1.69703e-05	0.000462101	DOWN
ENSMUSG00000037075	Rnf139	635.5	0.553557	0.117457	112.835	2.69197e-24	3.81783e-22	UP
ENSMUSG00000037313	Tacc3	289.376	-0.330553	0.0945546	38.5009	2.21399e-08	9.36132e-07	DOWN
ENSMUSG00000037440	Vnn1	292.998	0.510275	0.166289	53.0221	1.8136e-11	9.83753e-10	UP
ENSMUSG00000037553	Zdhhc18	96.687	0.574496	0.171174	12.5201	0.00579823	0.0649201	UP
ENSMUSG00000037580	Gch1	1310.47	0.589927	0.139253	102.823	3.84052e-22	4.66863e-20	UP
ENSMUSG00000037605	Adgrl3	61.0228	-0.754911	0.223564	13.8577	0.00310536	0.0411138	DOWN
ENSMUSG00000037709	Fam13a	20.7159	-1.23102	0.369189	15.9287	0.0011728	0.0188966	DOWN
ENSMUSG00000037725	Ckap2	168.011	-0.344327	0.150452	11.5121	0.00925575	0.0931836	DOWN
ENSMUSG00000037816	Fbxw17	64.466	0.913724	0.246836	60.2729	5.13966e-13	3.13796e-11	UP
ENSMUSG00000037855	Zfp365	64.2717	0.444108	0.219583	18.771	0.000304884	0.00605985	UP
ENSMUSG00000037972	Snn	356.154	-0.328129	0.102575	36.258	6.60427e-08	2.63687e-06	DOWN
ENSMUSG00000038037	Socs1	122.117	1.42857	0.247929	123.801	1.17171e-26	2.12704e-24	UP
ENSMUSG00000038058	Nod1	110.093	0.711518	0.196311	34.6996	1.40991e-07	5.44346e-06	UP
ENSMUSG00000038115	Ano2	704.278	1.14688	0.139724	242.5	2.74121e-52	4.14684e-49	UP
ENSMUSG00000038213	Tapbpl	47.6838	0.867591	0.235524	44.1003	1.43696e-09	6.79311e-08	UP
ENSMUSG00000038301	Snx10	784.358	0.387805	0.111723	27.3654	4.93518e-06	0.000148001	UP
ENSMUSG00000038305	Spats2l	513.762	1.04562	0.158208	190.679	4.35529e-41	2.11776e-38	UP
ENSMUSG00000038418	Egr1	261.147	0.480055	0.127363	26.337	8.10692e-06	0.000235343	UP
ENSMUSG00000038539	Atf5	221.095	0.392654	0.131697	11.808	0.00807065	0.0842007	UP
ENSMUSG00000038718	Pbx3	102.63	-0.621084	0.177827	22.5912	4.91337e-05	0.00122295	DOWN
ENSMUSG00000038774	Ascc3	162.847	0.516489	0.32817	12.9828	0.00467385	0.0555759	UP
ENSMUSG00000038866	Zcchc2	201.023	0.551051	0.151715	100.328	1.3211e-21	1.5243e-19	UP
ENSMUSG00000039232	Stx11	31.0978	0.467389	0.274337	12.9215	0.00480949	0.0569897	UP
ENSMUSG00000039236	Isg20	390.266	1.76274	0.240674	181.116	5.06396e-39	1.96988e-36	UP
ENSMUSG00000039294	Cybc1	486.192	0.328787	0.0873686	24.0213	2.4726e-05	0.000660088	UP
ENSMUSG00000039531	Zup1	136.782	0.602058	0.232297	23.4857	3.1983e-05	0.000829426	UP
ENSMUSG00000039616	Mocos	123.953	0.340442	0.180976	13.0667	0.00449457	0.0539453	UP
ENSMUSG00000039908	Slc26a11	35.4325	-0.404939	0.284453	13.0089	0.00461734	0.0550964	DOWN
ENSMUSG00000039914	Coq10a	202.929	-0.328544	0.133906	13.8573	0.00310603	0.0411138	DOWN
ENSMUSG00000040026	Saa3	169.194	0.544727	0.15262	26.1998	8.66138e-06	0.00024984	UP
ENSMUSG00000040204	Pclaf	336.375	-0.479828	0.151322	35.9534	7.66016e-08	3.04061e-06	DOWN
ENSMUSG00000040414	Slc25a28	257.293	0.434718	0.124021	55.9045	4.40285e-12	2.54003e-10	UP
ENSMUSG00000040428	Plekha4	41.0046	1.47577	0.343627	38.0357	2.77773e-08	1.15654e-06	UP
ENSMUSG00000040613	Apobec1	15.3504	2.39549	0.661303	61.9902	2.20773e-13	1.38517e-11	UP
ENSMUSG00000040661	Rad54l2	193.637	0.367382	0.110801	13.4532	0.00375234	0.0468269	UP
ENSMUSG00000041057	Wdr43	528.034	0.384456	0.12686	30.6762	9.94531e-07	3.42799e-05	UP
ENSMUSG00000041135	Ripk2	101.01	0.689453	0.179625	67.7198	1.3134e-14	8.80884e-13	UP
ENSMUSG00000041220	Elovl6	198.71	-0.343198	0.164208	21.6215	7.81946e-05	0.0018261	DOWN
ENSMUSG00000041645	Ddx24	621.006	0.376117	0.0992442	54.1437	1.04562e-11	5.88271e-10	UP
ENSMUSG00000042350	Arel1	240.785	0.920933	0.170913	92.3724	6.7752e-20	6.78267e-18	UP
ENSMUSG00000042367	Gjb3	156.706	-0.430064	0.157044	11.855	0.00789662	0.0826384	DOWN
ENSMUSG00000042428	Mgat3	246.078	-0.345408	0.120484	21.4384	8.53578e-05	0.00196641	DOWN
ENSMUSG00000042608	Stk40	292.795	0.369824	0.128725	24.8085	1.69315e-05	0.000462101	UP
ENSMUSG00000042719	Naa25	376.779	0.361624	0.143973	25.9794	9.63263e-06	0.000276101	UP
ENSMUSG00000042726	Trafd1	508.54	1.36977	0.237571	119.913	8.05734e-26	1.3217e-23	UP
ENSMUSG00000042772	Smg7	649.29	0.423541	0.0874938	116.614	4.13612e-25	6.32734e-23	UP
ENSMUSG00000042842	Serpinb6b	1160.01	0.464998	0.11527	51.4587	3.90617e-11	2.05338e-09	UP
ENSMUSG00000042901	Aida	1450.2	0.503845	0.124173	100.786	1.05336e-21	1.24709e-19	UP
ENSMUSG00000043263	Ifi209	6.03455	5.75437	1.25396	53.9552	1.14702e-11	6.34826e-10	UP
ENSMUSG00000043279	Trim56	155.372	0.763974	0.203056	44.8335	1.00382e-09	4.84648e-08	UP
ENSMUSG00000044906	4930503L19Rik	95.1685	-0.3625	0.166239	12.8019	0.00508519	0.0591751	DOWN
ENSMUSG00000045210	Vcpip1	397.901	0.322251	0.16877	13.4383	0.00377856	0.0471109	UP
ENSMUSG00000045659	Plekha7	424.725	0.41091	0.100499	97.8576	4.48848e-21	4.92828e-19	UP
ENSMUSG00000045795	Whamm	329.696	0.419411	0.113573	65.5003	3.92047e-14	2.55393e-12	UP
ENSMUSG00000045827	Serpinb9	908.121	0.749507	0.134319	143.28	7.41642e-31	1.8359e-28	UP
ENSMUSG00000046027	Stard5	92.0121	0.421524	0.178218	16.05	0.00110751	0.0180368	UP
ENSMUSG00000046179	E2f8	130.847	-0.36608	0.153882	12.0332	0.00727037	0.0772122	DOWN
ENSMUSG00000046805	Mpeg1	57.9078	4.45302	0.455187	269.12	4.78505e-58	1.08581e-54	UP
ENSMUSG00000046818	Ddit4l	156.384	-0.341128	0.184092	15.6363	0.00134625	0.0211654	DOWN
ENSMUSG00000047067	Dusp28	160.514	0.542887	0.180814	34.233	1.76899e-07	6.69022e-06	UP
ENSMUSG00000047098	Rnf31	346.766	0.785806	0.147097	101.407	7.74245e-22	9.32863e-20	UP
ENSMUSG00000047180	Neurl3	127.547	0.330858	0.158417	26.8146	6.43861e-06	0.000189744	UP
ENSMUSG00000047604	Frat2	98.6123	0.445402	0.172425	19.4796	0.000217561	0.00451539	UP
ENSMUSG00000047669	Msl3l2	16.3692	1.02217	0.489686	13.54	0.00360311	0.0455914	UP
ENSMUSG00000048216	Gpr85	239.047	-0.363642	0.109249	39.2912	1.50581e-08	6.44704e-07	DOWN
ENSMUSG00000048310	Pskh1	283.111	0.33122	0.100335	13.9759	0.00293814	0.0395676	UP
ENSMUSG00000048701	Ccdc6	327.381	0.512941	0.131006	45.7642	6.36556e-10	3.10635e-08	UP
ENSMUSG00000049299	Trappc1	529.834	-0.387508	0.125409	17.5882	0.000534786	0.00985266	DOWN
ENSMUSG00000049401	Ogfr	1224.77	0.66792	0.102737	193.015	1.36239e-41	7.13422e-39	UP
ENSMUSG00000049562	Ap5b1	84.6117	0.403683	0.172433	14.8992	0.00190484	0.0280665	UP
ENSMUSG00000049659	Aftph	670.869	0.350198	0.120308	37.0614	4.46581e-08	1.82042e-06	UP
ENSMUSG00000050565	Tor1aip2	3860.75	0.715343	0.0934059	234.794	1.27101e-50	1.33114e-47	UP
ENSMUSG00000050931	Sgms2	229.134	0.797369	0.142989	132.658	1.44607e-28	2.98307e-26	UP
ENSMUSG00000051147	Nat2	209.319	0.33193	0.140192	21.3403	8.94614e-05	0.00204365	UP
ENSMUSG00000051306	Usp42	86.0839	0.451717	0.192938	29.9013	1.44762e-06	4.86651e-05	UP
ENSMUSG00000051379	Flrt3	172.643	-0.380134	0.132552	22.8311	4.37914e-05	0.00110207	DOWN
ENSMUSG00000051391	Ywhag	2430.85	0.342698	0.0678593	56.7766	2.86818e-12	1.69784e-10	UP
ENSMUSG00000051790	Nlgn2	207.35	0.91394	0.189375	100.614	1.14698e-21	1.34622e-19	UP
ENSMUSG00000052656	Rnf103	335.374	-0.377474	0.0998829	32.4702	4.16549e-07	1.51235e-05	DOWN
ENSMUSG00000054404	Slfn5	2.31448	3.952	1.45394	23.9761	2.52681e-05	0.000671925	UP
ENSMUSG00000054757	Akr1c20	3.20631	4.0011	1.44782	30.4218	1.12499e-06	3.85813e-05	UP
ENSMUSG00000055148	Klf2	14.3129	0.909102	0.464336	12.1097	0.00701657	0.075212	UP
ENSMUSG00000055447	Cd47	1665.7	0.438221	0.184479	38.3943	2.3322e-08	9.83061e-07	UP
ENSMUSG00000056116	H2-T22	14.0223	2.29683	0.516578	38.1747	2.59566e-08	1.08405e-06	UP
ENSMUSG00000056501	Cebpb	1786.47	0.324351	0.0740599	35.8749	7.9584e-08	3.14982e-06	UP
ENSMUSG00000057554	Lgals8	811.242	0.977465	0.139657	162.268	5.9388e-35	1.91638e-32	UP
ENSMUSG00000057706	Mex3b	174.028	-0.337701	0.146073	22.0965	6.22827e-05	0.00150085	DOWN
ENSMUSG00000060600	Eno3	307.913	-0.438067	0.125916	16.6606	0.000829885	0.0142843	DOWN
ENSMUSG00000060802	B2m	21368.6	0.736064	0.104013	209.71	3.36366e-45	2.28981e-42	UP
ENSMUSG00000061119	Prcp	50.0936	-0.571659	0.229731	12.7282	0.00526288	0.0606871	DOWN
ENSMUSG00000061232	H2-K1	3589.62	1.18549	0.175061	188.106	1.56575e-40	7.10592e-38	UP
ENSMUSG00000061288	Taok3	223.44	0.759364	0.133755	70.0065	4.25469e-15	2.95549e-13	UP
ENSMUSG00000061718	Ppp1r1b	193.95	-0.457332	0.141467	29.9633	1.40478e-06	4.73419e-05	DOWN
ENSMUSG00000063011	Msln	2401.2	-0.33976	0.0683913	54.0233	1.10931e-11	6.1646e-10	DOWN
ENSMUSG00000067203	H2-K2	20.028	2.68772	0.843813	24.7903	1.70807e-05	0.000464178	UP
ENSMUSG00000067787	Blcap	259.744	0.344556	0.101721	14.1662	0.00268739	0.0369958	UP
ENSMUSG00000067813	Xkr9	264.772	0.428366	0.130093	104.575	1.61249e-22	2.03279e-20	UP
ENSMUSG00000067825	Pex26	177.257	0.375873	0.123724	22.4033	5.3765e-05	0.00132132	UP
ENSMUSG00000067928	Zfp760	101.956	-0.590218	0.217503	12.6878	0.00536284	0.0616426	DOWN
ENSMUSG00000069793	Slfn9	10.3607	2.40072	0.642934	37.7752	3.15386e-08	1.30516e-06	UP
ENSMUSG00000071176	Arhgef10	222.278	-0.335576	0.119632	20.2729	0.000149012	0.00322544	DOWN
ENSMUSG00000071547	Nt5dc2	210.797	-0.421708	0.140866	18.1755	0.000404675	0.00773827	DOWN
ENSMUSG00000072244	Trim6	174.908	0.868722	0.205414	65.2239	4.49215e-14	2.89861e-12	UP
ENSMUSG00000072620	Slfn2	1015.88	1.12	0.139199	245.973	4.86198e-53	8.27448e-50	UP
ENSMUSG00000073131	Vma21	375.308	0.347173	0.107112	21.395	8.71501e-05	0.0020043	UP
ENSMUSG00000073411	H2-D1	3470.5	1.01587	0.123819	239.049	1.52791e-51	2.08025e-48	UP
ENSMUSG00000073418	C4b	554.994	0.653133	0.127534	129.721	6.21012e-28	1.22537e-25	UP
ENSMUSG00000073678	Pgap1	26.1534	-0.722449	0.328015	12.5245	0.00578628	0.0648396	DOWN
ENSMUSG00000074183	Gsta1	6.8795	-2.95666	0.869434	14.2225	0.00261741	0.0361787	DOWN
ENSMUSG00000074217	Misp3	10.8867	-0.966182	0.457584	11.3439	0.0100044	0.09935	DOWN
ENSMUSG00000074274	D930028M14Rik	124.131	-0.371414	0.167329	12.2954	0.00643674	0.0705583	DOWN
ENSMUSG00000074863	Platr25	56.3647	-0.55619	0.245876	20.2326	0.000151907	0.00327951	DOWN
ENSMUSG00000075010	AW112010	2209.41	1.51242	0.277222	108.962	1.83564e-23	2.40309e-21	UP
ENSMUSG00000078153	Psme2b	42.7527	0.585758	0.240747	37.8002	3.11564e-08	1.29327e-06	UP
ENSMUSG00000078202	Nrarp	51.1982	-0.433535	0.232578	22.8553	4.32863e-05	0.00109138	DOWN
ENSMUSG00000078945	Naip2	85.8877	0.45321	0.168969	24.3751	2.08574e-05	0.000560105	UP
ENSMUSG00000078949	R3hdml	157.077	-0.331163	0.130192	30.705	9.80711e-07	3.38893e-05	DOWN
ENSMUSG00000079197	Psme2	3792.52	0.657883	0.102038	188.945	1.0318e-40	4.84414e-38	UP
ENSMUSG00000079418	Atg4a	65.8963	-0.333622	0.207577	12.8545	0.00496217	0.0581411	DOWN
ENSMUSG00000079491	H2-T10	127.297	1.1072	0.343916	49.1755	1.19695e-10	6.10357e-09	UP
ENSMUSG00000082292	Gm12250	3.03494	4.59141	1.37384	30.2205	1.24027e-06	4.22158e-05	UP
ENSMUSG00000089809	Rasgef1b	78.1801	0.370125	0.213672	45.2925	8.01882e-10	3.89915e-08	UP
ENSMUSG00000090231	Cfb	362.929	0.480296	0.105922	96.0709	1.0868e-20	1.14704e-18	UP
ENSMUSG00000091144	Phf11c	19.6123	0.584534	0.351854	13.1676	0.00428782	0.0520183	UP
ENSMUSG00000091549	Gm6548	46.379	1.17884	0.331201	46.133	5.31408e-10	2.61196e-08	UP
ENSMUSG00000091811	Inafm1	137.063	-0.362872	0.14197	12.3934	0.00615029	0.0677477	DOWN
ENSMUSG00000095253	Zfp799	79.5004	-0.350429	0.192296	12.4713	0.0059313	0.0661768	DOWN
ENSMUSG00000097006	9530082P21Rik	72.6695	1.13778	0.255867	75.5611	2.74689e-16	2.06624e-14	UP
ENSMUSG00000097354	2310001H17Rik	46.7078	0.380339	0.313667	12.2155	0.00668028	0.0724717	UP
ENSMUSG00000106106	CT010467.1	405.393	0.516599	0.144813	16.8471	0.000759802	0.0132624	UP
ENSMUSG00000108218	Olfr1372-ps1	100.186	0.478811	0.355656	13.3939	0.00385777	0.0478792	UP
ENSMUSG00000108650	Gm44867	24.2418	2.27283	0.43419	80.4394	2.47046e-17	2.01409e-15	UP
ENSMUSG00000112627	4933412E12Rik	89.4009	0.417705	0.174019	30.2058	1.24913e-06	4.24112e-05	UP
ENSMUSG00000114842	Gm47797	8.96259	-1.487	0.57437	13.849	0.00311799	0.0411751	DOWN
ENSMUSG00000115219	Eef1akmt4	382.929	0.371209	0.117017	29.5861	1.68629e-06	5.58609e-05	UP
ENSMUSG00000115338	Pnp	3763.28	0.998335	0.188699	119.358	1.061e-25	1.69947e-23	UP

## Sheet: Sheet8
Gene_id	Gene_name	baseMean	log2FoldChange	lfcSE	stat	pvalue	padj	Status	Gene_name	baseMean	log2FoldChange	lfcSE	stat	pvalue	padj	Status
ENSMUSG00000097411	B430218F22Rik	2.33351	2.78838	1.10069	12.1959	0.00674124	0.0729817	UP	B430218F22Rik	2.33351	1.34947	1.16393	12.1959	0.00674124	0.0729817	UP
ENSMUSG00000033538	Casp4	5.98984	2.4272	1.14365	22.0106	6.49004e-05	0.00154628	UP	Casp4	5.98984	3.62406	1.09944	22.0106	6.49004e-05	0.00154628	UP
ENSMUSG00000022014	Epsti1	2.83275	1.69206	1.68459	22.2102	5.8981e-05	0.00143142	UP	Epsti1	2.83275	4.16592	1.42335	22.2102	5.8981e-05	0.00143142	UP
ENSMUSG00000040264	Gbp2b	5.36964	1.59568	1.34755	30.7458	9.61547e-07	3.33966e-05	UP	Gbp2b	5.36964	3.55664	1.22434	30.7458	9.61547e-07	3.33966e-05	UP
ENSMUSG00000030137	Tuba8	5.66833	1.18905	0.798685	16.9678	0.000717602	0.0126556	UP	Tuba8	5.66833	1.53486	0.774162	16.9678	0.000717602	0.0126556	UP
ENSMUSG00000092564	BC051226	9.7659	1.1653	0.580068	15.0088	0.00180912	0.0270375	UP	BC051226	9.7659	1.74827	0.557031	15.0088	0.00180912	0.0270375	UP
ENSMUSG00000029603	Dtx1	3.53217	1.03926	0.883659	12.4398	0.00601889	0.0666779	UP	Dtx1	3.53217	1.51815	0.860649	12.4398	0.00601889	0.0666779	UP
ENSMUSG00000073409	H2-Q6	2.85898	1.003	1.65106	27.907	3.79896e-06	0.00011702	UP	H2-Q6	2.85898	4.20826	1.36251	27.907	3.79896e-06	0.00011702	UP
ENSMUSG00000103588	Gm18445	2.48327	1.00299	1.59203	18.5517	0.00033841	0.00662942	UP	Gm18445	2.48327	4.07093	1.2931	18.5517	0.00033841	0.00662942	UP
ENSMUSG00000073407	Gm6034	5.08827	0.917142	0.966804	18.4452	0.000355982	0.00692385	UP	Gm6034	5.08827	2.83307	0.861913	18.4452	0.000355982	0.00692385	UP
ENSMUSG00000056290	Ms4a4b	14.1857	0.897145	0.497463	43.1748	2.25944e-09	1.0535e-07	UP	Ms4a4b	14.1857	1.5447	0.470438	43.1748	2.25944e-09	1.0535e-07	UP
ENSMUSG00000046157	Tmem229b	19.1281	0.764367	0.390809	20.5139	0.000132808	0.00295454	UP	Tmem229b	19.1281	1.29086	0.374448	20.5139	0.000132808	0.00295454	UP
ENSMUSG00000079677	Fdx2	2.61564	0.755069	1.04595	13.5712	0.00355089	0.0451404	UP	Fdx2	2.61564	2.06209	0.97582	13.5712	0.00355089	0.0451404	UP
ENSMUSG00000074604	Mgst2	160.591	0.743073	0.143889	27.736	4.12622e-06	0.000126244	UP	Mgst2	160.591	0.327804	0.145944	27.736	4.12622e-06	0.000126244	UP
ENSMUSG00000096995	2810029C07Rik	20.0197	0.7203	0.382568	13.8288	0.00314764	0.0413659	UP	2810029C07Rik	20.0197	1.29685	0.368519	13.8288	0.00314764	0.0413659	UP
ENSMUSG00000005220	Corin	21.5814	0.69316	0.344223	15.2572	0.00160956	0.0245125	UP	Corin	21.5814	1.19055	0.329717	15.2572	0.00160956	0.0245125	UP
ENSMUSG00000021250	Fos	87.2858	0.690218	0.210616	17.7076	0.00050535	0.00938654	UP	Fos	87.2858	0.627641	0.210007	17.7076	0.00050535	0.00938654	UP
ENSMUSG00000115810	Gm49066	41.2591	0.625313	0.249908	14.9574	0.00185344	0.0274289	UP	Gm49066	41.2591	0.893976	0.243477	14.9574	0.00185344	0.0274289	UP
ENSMUSG00000030722	Nfatc2ip	20.147	0.615003	0.34943	15.973	0.00114854	0.0186604	UP	Nfatc2ip	20.147	1.26395	0.332149	15.973	0.00114854	0.0186604	UP
ENSMUSG00000064307	Lrrc51	46.0578	0.574627	0.237938	14.8368	0.00196157	0.0286861	UP	Lrrc51	46.0578	0.666373	0.234405	14.8368	0.00196157	0.0286861	UP
ENSMUSG00000029672	Fam3c	409.365	0.516489	0.113091	23.4972	3.18069e-05	0.000826433	UP	Fam3c	409.365	0.413966	0.112999	23.4972	3.18069e-05	0.000826433	UP
ENSMUSG00000020111	Micu1	278.936	0.498714	0.0997115	32.6749	3.77147e-07	1.37296e-05	UP	Micu1	278.936	0.47325	0.0990979	32.6749	3.77147e-07	1.37296e-05	UP
ENSMUSG00000025314	Ptprj	81.3864	0.497024	0.193964	12.509	0.00582815	0.065148	UP	Ptprj	81.3864	0.375478	0.193918	12.509	0.00582815	0.065148	UP
ENSMUSG00000081769	Gm12216	10.4853	0.455433	0.636533	20.0014	0.000169626	0.00362553	UP	Gm12216	10.4853	1.30059	0.598984	20.0014	0.000169626	0.00362553	UP
ENSMUSG00000053580	Tanc2	34.485	0.434413	0.339312	20.9368	0.000108504	0.00243374	UP	Tanc2	34.485	0.652966	0.333093	20.9368	0.000108504	0.00243374	UP
ENSMUSG00000057342	Sphk2	229.972	0.407202	0.1135	20.444	0.000137317	0.0030203	UP	Sphk2	229.972	0.35945	0.112971	20.444	0.000137317	0.0030203	UP
ENSMUSG00000034485	Uaca	71.0109	0.364667	0.252107	20.3504	0.000143599	0.00314325	UP	Uaca	71.0109	0.662372	0.247452	20.3504	0.000143599	0.00314325	UP
ENSMUSG00000028709	Mob3c	113.801	0.3576	0.153717	20.4463	0.000137167	0.0030203	UP	Mob3c	113.801	0.434055	0.151582	20.4463	0.000137167	0.0030203	UP
ENSMUSG00000040195	Nemp1	99.632	0.352423	0.188731	13.995	0.00291192	0.0393312	UP	Nemp1	99.632	0.400143	0.187008	13.995	0.00291192	0.0393312	UP
ENSMUSG00000004056	Akt2	277.944	0.351292	0.120162	14.3772	0.00243425	0.0342025	UP	Akt2	277.944	0.342586	0.11953	14.3772	0.00243425	0.0342025	UP
ENSMUSG00000071350	Setdb2	36.031	0.349497	0.309431	22.0403	6.39833e-05	0.00153369	UP	Setdb2	36.031	0.767431	0.299363	22.0403	6.39833e-05	0.00153369	UP
ENSMUSG00000003992	Ssbp2	333.429	0.340955	0.0990867	26.6283	7.04403e-06	0.000206246	UP	Ssbp2	333.429	0.337583	0.0984133	26.6283	7.04403e-06	0.000206246	UP
ENSMUSG00000060950	Trmt61a	99.8455	0.33858	0.167874	27.7707	4.05769e-06	0.000124427	UP	Trmt61a	99.8455	0.553578	0.164037	27.7707	4.05769e-06	0.000124427	UP
ENSMUSG00000027087	Itgav	421.869	0.33468	0.116881	12.7536	0.00520096	0.0601112	UP	Itgav	421.869	0.374132	0.116287	12.7536	0.00520096	0.0601112	UP
ENSMUSG00000068699	Flnc	887.439	0.330917	0.0998677	15.6066	0.00136523	0.0213831	UP	Flnc	887.439	0.329861	0.0996133	15.6066	0.00136523	0.0213831	UP
ENSMUSG00000030208	Emp1	1388.26	-0.326827	0.0860909	22.4375	5.28913e-05	0.00130317	DOWN	Emp1	1388.26	-0.353606	0.0859197	22.4375	5.28913e-05	0.00130317	DOWN
ENSMUSG00000036777	Anln	237.948	-0.336156	0.128898	19.676	0.000198111	0.0041433	DOWN	Anln	237.948	-0.33714	0.128114	19.676	0.000198111	0.0041433	DOWN
ENSMUSG00000084866	A930006K02Rik	17.2069	-0.344867	0.377047	11.7234	0.00839345	0.086666	DOWN	A930006K02Rik	17.2069	-0.828134	0.387533	11.7234	0.00839345	0.086666	DOWN
ENSMUSG00000023914	Mep1a	24.2844	-0.353888	0.28527	17.0963	0.000675247	0.0120649	DOWN	Mep1a	24.2844	-0.401073	0.283285	17.0963	0.000675247	0.0120649	DOWN
ENSMUSG00000024810	Il33	290.522	-0.372633	0.134945	16.5002	0.000895326	0.0152373	DOWN	Il33	290.522	-0.361383	0.134255	16.5002	0.000895326	0.0152373	DOWN
ENSMUSG00000027496	Aurka	114.983	-0.393089	0.186539	13.5895	0.00352074	0.0448828	DOWN	Aurka	114.983	-0.39496	0.185419	13.5895	0.00352074	0.0448828	DOWN
ENSMUSG00000085995	Gm2788	7.83294	-0.405221	0.556419	12.446	0.00600152	0.066589	DOWN	Gm2788	7.83294	-1.83946	0.626498	12.446	0.00600152	0.066589	DOWN
ENSMUSG00000026639	Lamb3	196.208	-0.413266	0.11817	25.7661	1.06759e-05	0.000303449	DOWN	Lamb3	196.208	-0.335989	0.116472	25.7661	1.06759e-05	0.000303449	DOWN
ENSMUSG00000030717	Nupr1	125.626	-0.418161	0.178414	12.438	0.00602389	0.0666791	DOWN	Nupr1	125.626	-0.341691	0.176426	12.438	0.00602389	0.0666791	DOWN
ENSMUSG00000026414	Tnnt2	212.034	-0.422027	0.112896	25.0744	1.48972e-05	0.000410579	DOWN	Tnnt2	212.034	-0.500389	0.112497	25.0744	1.48972e-05	0.000410579	DOWN
ENSMUSG00000047115	Fam221a	23.5984	-0.428717	0.343344	12.0921	0.00707411	0.0756591	DOWN	Fam221a	23.5984	-1.02515	0.355322	12.0921	0.00707411	0.0756591	DOWN
ENSMUSG00000021509	Slc25a48	23.2176	-0.465527	0.34822	15.7695	0.00126428	0.0200868	DOWN	Slc25a48	23.2176	-1.02304	0.358962	15.7695	0.00126428	0.0200868	DOWN
ENSMUSG00000038379	Ttk	55.923	-0.499683	0.219721	12.958	0.00472824	0.0561247	DOWN	Ttk	55.923	-0.572817	0.218875	12.958	0.00472824	0.0561247	DOWN
ENSMUSG00000058258	Idi1	3.57882	-0.519854	0.712173	15.782	0.00125685	0.0200141	DOWN	Idi1	3.57882	-2.56287	0.905116	15.782	0.00125685	0.0200141	DOWN
ENSMUSG00000030087	Klf15	109.19	-0.53327	0.153845	15.2213	0.00163697	0.0248262	DOWN	Klf15	109.19	-0.453145	0.151295	15.2213	0.00163697	0.0248262	DOWN
ENSMUSG00000024590	Lmnb1	58.0001	-0.544404	0.200574	13.8105	0.00317471	0.0416012	DOWN	Lmnb1	58.0001	-0.483994	0.197372	13.8105	0.00317471	0.0416012	DOWN
ENSMUSG00000022754	Tmem45a	26.052	-0.613604	0.302916	13.7332	0.00329173	0.0426016	DOWN	Tmem45a	26.052	-0.650687	0.300722	13.7332	0.00329173	0.0426016	DOWN
ENSMUSG00000068299	Nat8f4	41.2744	-0.634493	0.251479	13.3594	0.00392049	0.0484369	DOWN	Nat8f4	41.2744	-0.838261	0.253145	13.3594	0.00392049	0.0484369	DOWN
ENSMUSG00000097180	2700038G22Rik	40.4055	-0.654725	0.26476	12.1706	0.00682098	0.073538	DOWN	2700038G22Rik	40.4055	-0.763446	0.264433	12.1706	0.00682098	0.073538	DOWN
ENSMUSG00000020364	Zfp354a	47.931	-0.726066	0.24648	17.0871	0.000678176	0.0120856	DOWN	Zfp354a	47.931	-0.77204	0.245046	17.0871	0.000678176	0.0120856	DOWN
ENSMUSG00000055116	Arntl	32.6755	-0.780448	0.277799	15.1583	0.00168628	0.0255097	DOWN	Arntl	32.6755	-0.349708	0.265485	15.1583	0.00168628	0.0255097	DOWN
ENSMUSG00000026278	Bok	24.2962	-0.857936	0.300241	15.709	0.00130088	0.020547	DOWN	Bok	24.2962	-0.81065	0.295142	15.709	0.00130088	0.020547	DOWN
ENSMUSG00000027901	Dennd2d	66.415	-0.874171	0.225578	15.5351	0.00141206	0.0219969	DOWN	Dennd2d	66.415	-0.440026	0.216883	15.5351	0.00141206	0.0219969	DOWN
ENSMUSG00000019122	Ccl9	134.674	-0.899427	0.155069	42.4993	3.14341e-09	1.44586e-07	DOWN	Ccl9	134.674	-0.772129	0.152213	42.4993	3.14341e-09	1.44586e-07	DOWN
ENSMUSG00000079428	Tceal7	10.154	-1.18953	0.526728	11.8213	0.00802097	0.0838109	DOWN	Tceal7	10.154	-1.57436	0.541722	11.8213	0.00802097	0.0838109	DOWN
ENSMUSG00000059921	Unc5c	6.68026	-1.66536	0.595314	13.0801	0.00446649	0.0538153	DOWN	Unc5c	6.68026	-0.603114	0.520136	13.0801	0.00446649	0.0538153	DOWN
ENSMUSG00000034206	Polq	7.47598	-2.09401	0.671692	12.6077	0.00556646	0.0629464	DOWN	Polq	7.47598	-1.4652	0.613887	12.6077	0.00556646	0.0629464	DOWN
ENSMUSG00000022583	Ly6f	2.49536	-2.55655	1.26974	13.8691	0.00308882	0.0409886	DOWN	Ly6f	2.49536	-1.23414	1.13312	13.8691	0.00308882	0.0409886	DOWN

## Sheet: Sheet9
Gene_id	Gene_name	baseMean	log2FoldChange	lfcSE	stat	pvalue	padj	Status	Gene_name	baseMean	log2FoldChange	lfcSE	stat	pvalue	padj	Status	Cluster
ENSMUSG00000000386	Mx1	245.484	-2.86584	1.02678	43.2316	2.19758e-09	1.02818e-07	DOWN	Mx1	245.484	3.34037	0.962684	43.2316	2.19758e-09	1.02818e-07	UP	Cluster 2
ENSMUSG00000001166	Oas1c	37.1113	-0.392031	0.340697	78.0835	7.90785e-17	6.29622e-15	DOWN	Oas1c	37.1113	0.971307	0.303201	78.0835	7.90785e-17	6.29622e-15	UP	Cluster 2
ENSMUSG00000002307	Daxx	639.113	-0.432703	0.223327	173.648	2.07477e-37	7.24307e-35	DOWN	Daxx	639.113	1.36025	0.218992	173.648	2.07477e-37	7.24307e-35	UP	Cluster 2
ENSMUSG00000002325	Irf9	861.766	-0.478961	0.203574	80.7298	2.14031e-17	1.75544e-15	DOWN	Irf9	861.766	0.944103	0.201416	80.7298	2.14031e-17	1.75544e-15	UP	Cluster 2
ENSMUSG00000006435	Neurl1a	13.4097	0.91408	0.413782	13.0043	0.00462738	0.0551679	UP	Neurl1a	13.4097	-0.435732	0.451463	13.0043	0.00462738	0.0551679	DOWN	Cluster 2
ENSMUSG00000006930	Hap1	150.951	-0.814496	0.360298	124.876	6.87207e-27	1.28169e-24	DOWN	Hap1	150.951	2.01542	0.335985	124.876	6.87207e-27	1.28169e-24	UP	Cluster 2
ENSMUSG00000010358	Ifi35	920.833	-0.678312	0.282814	157.456	6.48829e-34	1.92039e-31	DOWN	Ifi35	920.833	1.78895	0.278857	157.456	6.48829e-34	1.92039e-31	UP	Cluster 2
ENSMUSG00000010601	Apol7a	2.60323	-2.27297	1.49459	15.6274	0.00135189	0.0212051	DOWN	Apol7a	2.60323	2.10104	1.14838	15.6274	0.00135189	0.0212051	UP	Cluster 2
ENSMUSG00000011267	Zfp296	67.5932	-0.358314	0.265471	49.6061	9.69136e-11	4.99803e-09	DOWN	Zfp296	67.5932	0.903705	0.246547	49.6061	9.69136e-11	4.99803e-09	UP	Cluster 2
ENSMUSG00000012519	Mlkl	240.704	-0.359576	0.177308	181.905	3.42036e-39	1.36965e-36	DOWN	Mlkl	240.704	1.02451	0.167532	181.905	3.42036e-39	1.36965e-36	UP	Cluster 2
ENSMUSG00000014773	Dll1	15.3369	-0.532639	0.626232	59.7411	6.67672e-13	4.02228e-11	DOWN	Dll1	15.3369	1.66769	0.514946	59.7411	6.67672e-13	4.02228e-11	UP	Cluster 2
ENSMUSG00000016496	Cd274	63.2897	-1.54843	0.593967	132.418	1.62943e-28	3.31115e-26	DOWN	Cd274	63.2897	2.64765	0.468203	132.418	1.62943e-28	3.31115e-26	UP	Cluster 2
ENSMUSG00000017830	Dhx58	266.837	-2.1905	0.632995	77.6383	9.85184e-17	7.70878e-15	DOWN	Dhx58	266.837	2.80657	0.597848	77.6383	9.85184e-17	7.70878e-15	UP	Cluster 2
ENSMUSG00000018752	Tnfsfm13	6.86462	0.428404	0.542038	12.6545	0.00544651	0.0621578	UP	Tnfsfm13	6.86462	-1.21449	0.61932	12.6545	0.00544651	0.0621578	DOWN	Cluster 2
ENSMUSG00000020010	Vnn3	4.91176	-0.461139	0.986781	13.1662	0.0042906	0.0520183	DOWN	Vnn3	4.91176	1.46236	0.840548	13.1662	0.0042906	0.0520183	UP	Cluster 2
ENSMUSG00000020464	Pnpt1	273.832	-0.463517	0.15573	176.295	5.56565e-38	1.99411e-35	DOWN	Pnpt1	273.832	0.869271	0.146737	176.295	5.56565e-38	1.99411e-35	UP	Cluster 2
ENSMUSG00000020572	Nampt	676.663	-0.500435	0.215826	136.595	2.04927e-29	4.42869e-27	DOWN	Nampt	676.663	1.17886	0.212218	136.595	2.04927e-29	4.42869e-27	UP	Cluster 2
ENSMUSG00000020638	Cmpk2	608.092	-2.50835	0.68829	89.4709	2.84577e-19	2.76751e-17	DOWN	Cmpk2	608.092	3.38762	0.657589	89.4709	2.84577e-19	2.76751e-17	UP	Cluster 2
ENSMUSG00000020641	Rsad2	1175.32	-2.20323	0.672998	94.6535	2.1917e-20	2.26061e-18	DOWN	Rsad2	1175.32	3.60241	0.656918	94.6535	2.1917e-20	2.26061e-18	UP	Cluster 2
ENSMUSG00000021583	Erap1	288.528	-0.328207	0.151113	88.6028	4.37152e-19	4.19142e-17	DOWN	Erap1	288.528	0.587125	0.145611	88.6028	4.37152e-19	4.19142e-17	UP	Cluster 2
ENSMUSG00000021795	Sftpd	67.3899	-0.366938	0.385769	192.453	1.80168e-41	9.08513e-39	DOWN	Sftpd	67.3899	2.74044	0.324263	192.453	1.80168e-41	9.08513e-39	UP	Cluster 2
ENSMUSG00000022773	Ypel1	114.038	0.353197	0.14901	28.7306	2.55121e-06	8.17288e-05	UP	Ypel1	114.038	-0.356013	0.155082	28.7306	2.55121e-06	8.17288e-05	DOWN	Cluster 2
ENSMUSG00000022906	Parp9	568.839	-0.844261	0.296279	153.319	5.06696e-33	1.43722e-30	DOWN	Parp9	568.839	1.82078	0.289294	153.319	5.06696e-33	1.43722e-30	UP	Cluster 2
ENSMUSG00000023341	Mx2	509.417	-2.96413	0.591051	103.637	2.56632e-22	3.1764e-20	DOWN	Mx2	509.417	2.71145	0.556914	103.637	2.56632e-22	3.1764e-20	UP	Cluster 2
ENSMUSG00000023961	Enpp4	204.321	-0.364866	0.313891	68.5789	8.60026e-15	5.85463e-13	DOWN	Enpp4	204.321	1.18746	0.306253	68.5789	8.60026e-15	5.85463e-13	UP	Cluster 2
ENSMUSG00000024079	Eif2ak2	216.264	-0.417329	0.29903	79.5736	3.78871e-17	3.05226e-15	DOWN	Eif2ak2	216.264	1.63827	0.289678	79.5736	3.78871e-17	3.05226e-15	UP	Cluster 2
ENSMUSG00000024308	Tapbp	1448.92	-0.354243	0.311517	42.3362	3.40424e-09	1.56057e-07	DOWN	Tapbp	1448.92	1.04906	0.310661	42.3362	3.40424e-09	1.56057e-07	UP	Cluster 2
ENSMUSG00000024338	Psmb8	150.804	-1.74606	0.671132	80.1641	2.83029e-17	2.29372e-15	DOWN	Psmb8	150.804	2.88002	0.615202	80.1641	2.83029e-17	2.29372e-15	UP	Cluster 2
ENSMUSG00000024339	Tap2	42.2724	-1.01598	0.462531	120.749	5.32169e-26	9.05685e-24	DOWN	Tap2	42.2724	1.93336	0.374361	120.749	5.32169e-26	9.05685e-24	UP	Cluster 2
ENSMUSG00000024677	Ms4a6b	7.89249	-0.39487	0.757564	14.5078	0.00228942	0.0326392	DOWN	Ms4a6b	7.89249	1.25645	0.669821	14.5078	0.00228942	0.0326392	UP	Cluster 2
ENSMUSG00000024842	Cabp4	1.84796	-1.13526	1.68264	15.2287	0.0016313	0.0248074	DOWN	Cabp4	1.84796	2.34072	1.42281	15.2287	0.0016313	0.0248074	UP	Cluster 2
ENSMUSG00000025020	Slit1	1.9161	-0.485273	1.34329	11.658	0.00865127	0.0887393	DOWN	Slit1	1.9161	2.08656	1.12626	11.658	0.00865127	0.0887393	UP	Cluster 2
ENSMUSG00000025324	Atp10a	135.266	-0.596723	0.212468	86.3928	1.30368e-18	1.19125e-16	DOWN	Atp10a	135.266	0.481033	0.20095	86.3928	1.30368e-18	1.19125e-16	UP	Cluster 2
ENSMUSG00000025492	Ifitm3	268.101	-2.18538	0.586176	140.542	2.88755e-30	6.66339e-28	DOWN	Ifitm3	268.101	3.55748	0.515529	140.542	2.88755e-30	6.66339e-28	UP	Cluster 2
ENSMUSG00000025498	Irf7	1148.17	-2.02027	0.558752	95.0175	1.83041e-20	1.90237e-18	DOWN	Irf7	1148.17	2.72585	0.550022	95.0175	1.83041e-20	1.90237e-18	UP	Cluster 2
ENSMUSG00000025887	Casp12	5.08943	-2.08691	1.21517	27.9904	3.64898e-06	0.000112911	DOWN	Casp12	5.08943	1.41285	0.761242	27.9904	3.64898e-06	0.000112911	UP	Cluster 2
ENSMUSG00000026088	Mitd1	774.954	-0.376155	0.141405	289.45	1.9092e-62	6.49843e-59	DOWN	Mitd1	774.954	1.23622	0.13708	289.45	1.9092e-62	6.49843e-59	UP	Cluster 2
ENSMUSG00000026104	Stat1	3211.18	-1.58975	0.453035	109.511	1.39798e-23	1.88451e-21	DOWN	Stat1	3211.18	2.329	0.450913	109.511	1.39798e-23	1.88451e-21	UP	Cluster 2
ENSMUSG00000026222	Sp100	21.2629	-0.703203	1.29014	150.226	2.35548e-32	6.28822e-30	DOWN	Sp100	21.2629	4.91711	0.838634	150.226	2.35548e-32	6.28822e-30	UP	Cluster 2
ENSMUSG00000026535	Ifi202b	2575.29	-1.37703	0.385042	119.422	1.02807e-25	1.66633e-23	DOWN	Ifi202b	2575.29	2.1825	0.382911	119.422	1.02807e-25	1.66633e-23	UP	Cluster 2
ENSMUSG00000026536	Ifi211	58.6728	-0.684032	0.658536	54.144	1.04546e-11	5.88271e-10	DOWN	Ifi211	58.6728	2.50539	0.61029	54.144	1.04546e-11	5.88271e-10	UP	Cluster 2
ENSMUSG00000026600	Soat1	385.852	-0.357719	0.134578	123.319	1.4875e-26	2.66478e-24	DOWN	Soat1	385.852	0.75203	0.129148	123.319	1.4875e-26	2.66478e-24	UP	Cluster 2
ENSMUSG00000026896	Ifih1	366.52	-0.874379	0.333076	139.379	5.14506e-30	1.12984e-27	DOWN	Ifih1	366.52	1.90385	0.322105	139.379	5.14506e-30	1.12984e-27	UP	Cluster 2
ENSMUSG00000026979	Psd4	17.1188	-0.907199	0.425944	27.4615	4.71137e-06	0.000141914	DOWN	Psd4	17.1188	0.901608	0.350324	27.4615	4.71137e-06	0.000141914	UP	Cluster 2
ENSMUSG00000026981	Il1rn	17.0563	-0.625877	0.503399	21.4468	8.50157e-05	0.00196184	DOWN	Il1rn	17.0563	1.08809	0.444505	21.4468	8.50157e-05	0.00196184	UP	Cluster 2
ENSMUSG00000027078	Ube2l6	613.717	-1.29808	0.508904	99.7483	1.76038e-21	1.9973e-19	DOWN	Ube2l6	613.717	2.72621	0.498271	99.7483	1.76038e-21	1.9973e-19	UP	Cluster 2
ENSMUSG00000027514	Zbp1	138.217	-2.67602	0.705429	89.9619	2.23219e-19	2.18642e-17	DOWN	Zbp1	138.217	2.72913	0.602413	89.9619	2.23219e-19	2.18642e-17	UP	Cluster 2
ENSMUSG00000027580	Helz2	1158.36	-0.649946	0.236862	149.883	2.79272e-32	7.31209e-30	DOWN	Helz2	1158.36	1.41621	0.234247	149.883	2.79272e-32	7.31209e-30	UP	Cluster 2
ENSMUSG00000027639	Samhd1	503.476	-0.35086	0.255782	118.524	1.60403e-25	2.51022e-23	DOWN	Samhd1	503.476	1.25926	0.251638	118.524	1.60403e-25	2.51022e-23	UP	Cluster 2
ENSMUSG00000028037	Ifi44	341.953	-2.81311	0.66121	96.3894	9.28308e-21	9.87415e-19	DOWN	Ifi44	341.953	2.95324	0.607679	96.3894	9.28308e-21	9.87415e-19	UP	Cluster 2
ENSMUSG00000028268	Gbp3	136.851	-1.35552	0.771949	53.3963	1.50922e-11	8.25224e-10	DOWN	Gbp3	136.851	3.09433	0.730194	53.3963	1.50922e-11	8.25224e-10	UP	Cluster 2
ENSMUSG00000028270	Gbp2	565.473	-1.54751	0.471093	131.695	2.33279e-28	4.67073e-26	DOWN	Gbp2	565.473	2.91377	0.454663	131.695	2.33279e-28	4.67073e-26	UP	Cluster 2
ENSMUSG00000028599	Tnfrsf1b	33.8906	-0.335014	0.329326	11.6823	0.00855477	0.0880372	DOWN	Tnfrsf1b	33.8906	0.523837	0.310218	11.6823	0.00855477	0.0880372	UP	Cluster 2
ENSMUSG00000028793	Rnf19b	130.259	-0.433077	0.186721	81.2905	1.62256e-17	1.33886e-15	DOWN	Rnf19b	130.259	0.622356	0.174749	81.2905	1.62256e-17	1.33886e-15	UP	Cluster 2
ENSMUSG00000029298	Gbp9	280.123	-0.868701	0.355196	93.031	4.89137e-20	4.96985e-18	DOWN	Gbp9	280.123	1.49023	0.345233	93.031	4.89137e-20	4.96985e-18	UP	Cluster 2
ENSMUSG00000029417	Cxcl9	81.4379	-1.09769	0.487181	143.849	5.59083e-31	1.43621e-28	DOWN	Cxcl9	81.4379	2.6917	0.411566	143.849	5.59083e-31	1.43621e-28	UP	Cluster 2
ENSMUSG00000029561	Oasl2	600.815	-2.49913	0.613174	77.9232	8.55923e-17	6.77523e-15	DOWN	Oasl2	600.815	2.57044	0.595791	77.9232	8.55923e-17	6.77523e-15	UP	Cluster 2
ENSMUSG00000029605	Oas1b	168.607	-2.06204	0.519276	103.054	3.42545e-22	4.20158e-20	DOWN	Oas1b	168.607	2.25908	0.47211	103.054	3.42545e-22	4.20158e-20	UP	Cluster 2
ENSMUSG00000029798	Herc6	272.727	-0.763617	0.51442	83.2988	6.01573e-18	5.25026e-16	DOWN	Herc6	272.727	2.56684	0.499856	83.2988	6.01573e-18	5.25026e-16	UP	Cluster 2
ENSMUSG00000030107	Usp18	2120.67	-2.79114	0.572571	111.028	6.59236e-24	9.06616e-22	DOWN	Usp18	2120.67	2.86755	0.563464	111.028	6.59236e-24	9.06616e-22	UP	Cluster 2
ENSMUSG00000030921	Trim30a	467.508	-2.62597	0.815552	68.818	7.64416e-15	5.25633e-13	DOWN	Trim30a	467.508	3.52945	0.774433	68.818	7.64416e-15	5.25633e-13	UP	Cluster 2
ENSMUSG00000030966	Trim21	62.4725	-0.99965	0.359194	178.607	1.76345e-38	6.48901e-36	DOWN	Trim21	62.4725	1.7836	0.29168	178.607	1.76345e-38	6.48901e-36	UP	Cluster 2
ENSMUSG00000031639	Tlr3	371.494	-0.417954	0.366907	108.49	2.31931e-23	3.00737e-21	DOWN	Tlr3	371.494	2.08237	0.359091	108.49	2.31931e-23	3.00737e-21	UP	Cluster 2
ENSMUSG00000031910	Has3	4.87173	1.16362	0.681196	11.5083	0.00927206	0.0932342	UP	Has3	4.87173	-0.916649	0.78831	11.5083	0.00927206	0.0932342	DOWN	Cluster 2
ENSMUSG00000032596	Uba7	250.436	-0.427002	0.310481	104.852	1.40574e-22	1.7887e-20	DOWN	Uba7	250.436	1.56178	0.301307	104.852	1.40574e-22	1.7887e-20	UP	Cluster 2
ENSMUSG00000032661	Oas3	170.327	-4.8188	1.29471	76.5781	1.66279e-16	1.27903e-14	DOWN	Oas3	170.327	3.94177	0.833086	76.5781	1.66279e-16	1.27903e-14	UP	Cluster 2
ENSMUSG00000032690	Oas2	30.6896	-3.0576	1.18912	82.0985	1.08853e-17	9.20518e-16	DOWN	Oas2	30.6896	3.12856	0.674596	82.0985	1.08853e-17	9.20518e-16	UP	Cluster 2
ENSMUSG00000032698	Lmo2	15.5973	-1.05073	0.863965	87.3658	8.05842e-19	7.592e-17	DOWN	Lmo2	15.5973	2.85498	0.59609	87.3658	8.05842e-19	7.592e-17	UP	Cluster 2
ENSMUSG00000033355	Rtp4	658.097	-2.24101	0.526017	87.359	8.0855e-19	7.592e-17	DOWN	Rtp4	658.097	2.1764	0.513803	87.359	8.0855e-19	7.592e-17	UP	Cluster 2
ENSMUSG00000033880	Lgals3bp	5347.21	-0.51723	0.111532	333.34	6.0384e-72	4.11064e-68	DOWN	Lgals3bp	5347.21	0.843856	0.110867	333.34	6.0384e-72	4.11064e-68	UP	Cluster 2
ENSMUSG00000034422	Parp14	505.92	-1.32707	0.473148	86.1578	1.46425e-18	1.32905e-16	DOWN	Parp14	505.92	2.20815	0.463907	86.1578	1.46425e-18	1.32905e-16	UP	Cluster 2
ENSMUSG00000034459	Ifit1	9073.01	-2.15939	0.487008	113.638	1.80847e-24	2.64756e-22	DOWN	Ifit1	9073.01	2.51035	0.48584	113.638	1.80847e-24	2.64756e-22	UP	Cluster 2
ENSMUSG00000034575	Tent4a	421.314	-0.369303	0.130324	121.739	3.25743e-26	5.61391e-24	DOWN	Tent4a	421.314	0.564667	0.12582	121.739	3.25743e-26	5.61391e-24	UP	Cluster 2
ENSMUSG00000034855	Cxcl10	3534.7	-1.65112	0.57445	117.006	3.40511e-25	5.26825e-23	DOWN	Cxcl10	3534.7	3.55002	0.570221	117.006	3.40511e-25	5.26825e-23	UP	Cluster 2
ENSMUSG00000034947	Tmem106a	264.595	-0.327366	0.288062	81.6041	1.38969e-17	1.1537e-15	DOWN	Tmem106a	264.595	1.22203	0.28169	81.6041	1.38969e-17	1.1537e-15	UP	Cluster 2
ENSMUSG00000035208	Slfn8	5.37073	-2.87311	1.29826	40.8481	7.04261e-09	3.1335e-07	DOWN	Slfn8	5.37073	2.23701	0.84863	40.8481	7.04261e-09	3.1335e-07	UP	Cluster 2
ENSMUSG00000035566	Pcdh17	37.1006	-0.372525	0.410333	111.081	6.42176e-24	8.92166e-22	DOWN	Pcdh17	37.1006	2.21104	0.342867	111.081	6.42176e-24	8.92166e-22	UP	Cluster 2
ENSMUSG00000035692	Isg15	28.3897	-1.36683	0.826968	153.347	4.9965e-33	1.43722e-30	DOWN	Isg15	28.3897	3.36789	0.527584	153.347	4.9965e-33	1.43722e-30	UP	Cluster 2
ENSMUSG00000035852	Misp	25.6102	-1.06457	0.471216	100.951	9.70302e-22	1.15883e-19	DOWN	Misp	25.6102	1.80443	0.353004	100.951	9.70302e-22	1.15883e-19	UP	Cluster 2
ENSMUSG00000035929	H2-Q4	12.3536	-0.355095	0.647206	46.299	4.8991e-10	2.4255e-08	DOWN	H2-Q4	12.3536	1.4713	0.548197	46.299	4.8991e-10	2.4255e-08	UP	Cluster 2
ENSMUSG00000037321	Tap1	207.197	-1.3941	0.420137	119.958	7.88005e-26	1.30838e-23	DOWN	Tap1	207.197	2.03034	0.394178	119.958	7.88005e-26	1.30838e-23	UP	Cluster 2
ENSMUSG00000037447	Arid5a	45.2057	-0.379628	0.333721	51.5201	3.79037e-11	2.00801e-09	DOWN	Arid5a	45.2057	1.13936	0.304127	51.5201	3.79037e-11	2.00801e-09	UP	Cluster 2
ENSMUSG00000037826	Ppm1k	65.0818	-0.438891	0.349079	34.3442	1.6759e-07	6.35583e-06	DOWN	Ppm1k	65.0818	0.964239	0.331799	34.3442	1.6759e-07	6.35583e-06	UP	Cluster 2
ENSMUSG00000037921	Ddx60	16.7734	-4.09018	1.38605	40.3607	8.93483e-09	3.92412e-07	DOWN	Ddx60	16.7734	2.93514	0.948967	40.3607	8.93483e-09	3.92412e-07	UP	Cluster 2
ENSMUSG00000037997	Parp11	365.606	-0.346474	0.244979	75.7666	2.48195e-16	1.88781e-14	DOWN	Parp11	365.606	0.885515	0.240946	75.7666	2.48195e-16	1.88781e-14	UP	Cluster 2
ENSMUSG00000038507	Parp12	977.866	-1.0101	0.342072	139.954	3.86669e-30	8.77415e-28	DOWN	Parp12	977.866	1.98339	0.337368	139.954	3.86669e-30	8.77415e-28	UP	Cluster 2
ENSMUSG00000038884	Shfl	28.5856	-0.386834	0.420877	76.5242	1.70757e-16	1.3061e-14	DOWN	Shfl	28.5856	1.53166	0.361304	76.5242	1.70757e-16	1.3061e-14	UP	Cluster 2
ENSMUSG00000039048	Foxred1	108.165	-0.345824	0.221795	11.8855	0.00778572	0.0818553	DOWN	Foxred1	108.165	0.32625	0.214927	11.8855	0.00778572	0.0818553	UP	Cluster 2
ENSMUSG00000039304	Tnfsf10	41.7833	-1.77904	0.874409	86.599	1.17731e-18	1.08304e-16	DOWN	Tnfsf10	41.7833	3.28128	0.64711	86.599	1.17731e-18	1.08304e-16	UP	Cluster 2
ENSMUSG00000039501	Znfx1	855.849	-0.46525	0.230028	178.83	1.57802e-38	5.968e-36	DOWN	Znfx1	855.849	1.53994	0.226427	178.83	1.57802e-38	5.968e-36	UP	Cluster 2
ENSMUSG00000039997	Ifi203	1162.52	-1.46313	0.462106	100.252	1.37161e-21	1.56928e-19	DOWN	Ifi203	1162.52	2.38135	0.456985	100.252	1.37161e-21	1.56928e-19	UP	Cluster 2
ENSMUSG00000040033	Stat2	888.831	-0.503457	0.236799	197.89	1.20531e-42	6.8376e-40	DOWN	Stat2	888.831	1.70927	0.232816	197.89	1.20531e-42	6.8376e-40	UP	Cluster 2
ENSMUSG00000040253	Gbp7	257.944	-2.20388	0.683084	71.6654	1.87756e-15	1.35254e-13	DOWN	Gbp7	257.944	2.84419	0.645035	71.6654	1.87756e-15	1.35254e-13	UP	Cluster 2
ENSMUSG00000040296	Ddx58	363.986	-0.780265	0.275773	116.323	4.77727e-25	7.22694e-23	DOWN	Ddx58	363.986	1.30469	0.268209	116.323	4.77727e-25	7.22694e-23	UP	Cluster 2
ENSMUSG00000040329	Il7	27.5063	-0.459638	0.399403	18.9477	0.000280287	0.00563716	DOWN	Il7	27.5063	0.84284	0.368137	18.9477	0.000280287	0.00563716	UP	Cluster 2
ENSMUSG00000040483	Xaf1	598.657	-1.86539	0.517713	70.9854	2.62557e-15	1.85219e-13	DOWN	Xaf1	598.657	2.00616	0.509014	70.9854	2.62557e-15	1.85219e-13	UP	Cluster 2
ENSMUSG00000041025	Iffo2	222.753	-0.348682	0.130966	47.4372	2.80565e-10	1.39412e-08	DOWN	Iffo2	222.753	0.330784	0.125037	47.4372	2.80565e-10	1.39412e-08	UP	Cluster 2
ENSMUSG00000041827	Oasl1	613.626	-1.4999	0.433394	151.561	1.21332e-32	3.37129e-30	DOWN	Oasl1	613.626	2.74361	0.418306	151.561	1.21332e-32	3.37129e-30	UP	Cluster 2
ENSMUSG00000041992	Rapgef5	12.8186	-0.742537	0.580696	20.3871	0.000141105	0.00309363	DOWN	Rapgef5	12.8186	1.19789	0.498888	20.3871	0.000141105	0.00309363	UP	Cluster 2
ENSMUSG00000042106	Inka1	6.2094	-1.55879	0.934454	15.8812	0.0011994	0.0192116	DOWN	Inka1	6.2094	1.09555	0.716649	15.8812	0.0011994	0.0192116	UP	Cluster 2
ENSMUSG00000042498	Radx	6.15741	0.989668	0.594912	14.591	0.00220167	0.03162	UP	Radx	6.15741	-0.529716	0.655599	14.591	0.00220167	0.03162	DOWN	Cluster 2
ENSMUSG00000042589	Cux2	5.27118	1.12387	0.729718	12.4691	0.00593753	0.0661768	UP	Cux2	5.27118	-1.95282	0.94749	12.4691	0.00593753	0.0661768	DOWN	Cluster 2
ENSMUSG00000043953	Ccrl2	54.4667	-0.857712	0.739542	83.2499	6.16265e-18	5.34424e-16	DOWN	Ccrl2	54.4667	3.43552	0.630283	83.2499	6.16265e-18	5.34424e-16	UP	Cluster 2
ENSMUSG00000045932	Ifit2	950.977	-1.31986	0.515012	122.895	1.83643e-26	3.24714e-24	DOWN	Ifit2	950.977	3.24982	0.504622	122.895	1.83643e-26	3.24714e-24	UP	Cluster 2
ENSMUSG00000046169	Adamts6	57.533	-0.626246	0.455585	26.7526	6.63394e-06	0.000194658	DOWN	Adamts6	57.533	0.891845	0.437349	26.7526	6.63394e-06	0.000194658	UP	Cluster 2
ENSMUSG00000046718	Bst2	11.3397	-0.633565	0.698407	48.0442	2.08388e-10	1.04694e-08	DOWN	Bst2	11.3397	2.21805	0.537418	48.0442	2.08388e-10	1.04694e-08	UP	Cluster 2
ENSMUSG00000046879	Irgm1	3786.21	-0.537535	0.180825	215.299	2.08354e-46	1.57597e-43	DOWN	Irgm1	3786.21	1.33867	0.179946	215.299	2.08354e-46	1.57597e-43	UP	Cluster 2
ENSMUSG00000047735	Samd9l	1110	-0.648493	0.458062	36.3254	6.39134e-08	2.55936e-06	DOWN	Samd9l	1110	1.41459	0.456715	36.3254	6.39134e-08	2.55936e-06	UP	Cluster 2
ENSMUSG00000048806	Ifnb1	6.03688	-2.38195	1.34735	56.2827	3.65614e-12	2.13641e-10	DOWN	Ifnb1	6.03688	2.04523	0.946291	56.2827	3.65614e-12	2.13641e-10	UP	Cluster 2
ENSMUSG00000048852	Gm12185	30.2238	-1.6456	0.484773	74.8086	3.98222e-16	2.9307e-14	DOWN	Gm12185	30.2238	1.09922	0.381146	74.8086	3.98222e-16	2.9307e-14	UP	Cluster 2
ENSMUSG00000048905	Bnip5	3.7337	-2.88662	1.33069	26.8956	6.19172e-06	0.000183262	DOWN	Bnip5	3.7337	1.64558	0.917876	26.8956	6.19172e-06	0.000183262	UP	Cluster 2
ENSMUSG00000049502	Dtx3l	383.236	-0.622875	0.250929	213.446	5.24019e-46	3.75501e-43	DOWN	Dtx3l	383.236	1.73384	0.240569	213.446	5.24019e-46	3.75501e-43	UP	Cluster 2
ENSMUSG00000051716	Apon	24.4142	-0.516303	0.346819	12.0183	0.00732081	0.0776268	DOWN	Apon	24.4142	0.602359	0.31729	12.0183	0.00732081	0.0776268	UP	Cluster 2
ENSMUSG00000052673	Gm9887	2.70498	-3.31056	1.46938	12.3029	0.00641435	0.0703717	DOWN	Gm9887	2.70498	1.53332	1.09966	12.3029	0.00641435	0.0703717	UP	Cluster 2
ENSMUSG00000052776	Oas1a	167.436	-1.61554	0.683177	98.4147	3.40667e-21	3.77088e-19	DOWN	Oas1a	167.436	3.58231	0.611503	98.4147	3.40667e-21	3.77088e-19	UP	Cluster 2
ENSMUSG00000054072	Iigp1	209.741	-2.41148	1.11893	38.2577	2.49273e-08	1.04748e-06	DOWN	Iigp1	209.741	3.81519	1.05144	38.2577	2.49273e-08	1.04748e-06	UP	Cluster 2
ENSMUSG00000055799	Tcf7l1	21.2086	0.661043	0.35529	13.9314	0.00300008	0.040112	UP	Tcf7l1	21.2086	-0.323563	0.374091	13.9314	0.00300008	0.040112	DOWN	Cluster 2
ENSMUSG00000056144	Trim34a	223.443	-1.02002	0.404377	70.7585	2.93654e-15	2.06088e-13	DOWN	Trim34a	223.443	1.49038	0.392568	70.7585	2.93654e-15	2.06088e-13	UP	Cluster 2
ENSMUSG00000057137	Tmem140	541.892	-0.41187	0.166331	227.618	4.52667e-49	4.10871e-46	DOWN	Tmem140	541.892	1.18376	0.16089	227.618	4.52667e-49	4.10871e-46	UP	Cluster 2
ENSMUSG00000057346	Apol9a	252.447	-2.35727	0.675862	75.1046	3.44095e-16	2.57409e-14	DOWN	Apol9a	252.447	2.82632	0.633197	75.1046	3.44095e-16	2.57409e-14	UP	Cluster 2
ENSMUSG00000057596	Trim30d	76.0465	-2.11899	0.839044	49.462	1.04008e-10	5.32357e-09	DOWN	Trim30d	76.0465	2.80263	0.74647	49.462	1.04008e-10	5.32357e-09	UP	Cluster 2
ENSMUSG00000058163	Gm5431	19.3277	-1.08848	0.937988	113.292	2.1465e-24	3.07628e-22	DOWN	Gm5431	19.3277	3.67693	0.613349	113.292	2.1465e-24	3.07628e-22	UP	Cluster 2
ENSMUSG00000060183	Cxcl11	391.517	-0.793025	0.673297	81.7533	1.29094e-17	1.07829e-15	DOWN	Cxcl11	391.517	3.67086	0.653961	81.7533	1.29094e-17	1.07829e-15	UP	Cluster 2
ENSMUSG00000060317	Acnat2	5.55435	-1.06432	0.911218	18.0978	0.000419894	0.0079733	DOWN	Acnat2	5.55435	1.59228	0.691591	18.0978	0.000419894	0.0079733	UP	Cluster 2
ENSMUSG00000060441	Trim5	42.2905	-0.438859	0.317941	20.4689	0.000135693	0.00299986	DOWN	Trim5	42.2905	0.702564	0.296506	20.4689	0.000135693	0.00299986	UP	Cluster 2
ENSMUSG00000060519	Tor3a	1052.31	-0.946869	0.384794	157.781	5.52061e-34	1.67029e-31	DOWN	Tor3a	1052.31	2.60761	0.378697	157.781	5.52061e-34	1.67029e-31	UP	Cluster 2
ENSMUSG00000062488	Ifit3b	2914.9	-2.29064	0.603399	92.5828	6.10556e-20	6.15757e-18	DOWN	Ifit3b	2914.9	3.03241	0.598726	92.5828	6.10556e-20	6.15757e-18	UP	Cluster 2
ENSMUSG00000063268	Parp10	423.459	-0.63746	0.235886	141.328	1.9547e-30	4.58848e-28	DOWN	Parp10	423.459	1.26813	0.229392	141.328	1.9547e-30	4.58848e-28	UP	Cluster 2
ENSMUSG00000064215	Ifi27	79.6743	-0.940025	0.462459	41.8281	4.36362e-09	1.98036e-07	DOWN	Ifi27	79.6743	1.04136	0.441799	41.8281	4.36362e-09	1.98036e-07	UP	Cluster 2
ENSMUSG00000066861	Oas1g	43.5534	-3.01108	1.25294	75.671	2.60193e-16	1.96807e-14	DOWN	Oas1g	43.5534	3.61835	0.773646	75.671	2.60193e-16	1.96807e-14	UP	Cluster 2
ENSMUSG00000067212	H2-T23	187.799	-0.623828	0.325621	97.7739	4.67825e-21	5.09555e-19	DOWN	H2-T23	187.799	1.51057	0.312598	97.7739	4.67825e-21	5.09555e-19	UP	Cluster 2
ENSMUSG00000068245	Phf11d	48.3798	-2.55999	1.23137	94.6048	2.2452e-20	2.29837e-18	DOWN	Phf11d	48.3798	4.33498	0.74398	94.6048	2.2452e-20	2.29837e-18	UP	Cluster 2
ENSMUSG00000068246	Apol9b	158.008	-1.78283	0.5784	95.3326	1.56617e-20	1.64027e-18	DOWN	Apol9b	158.008	2.59724	0.528072	95.3326	1.56617e-20	1.64027e-18	UP	Cluster 2
ENSMUSG00000068417	Pnp2	12.7015	-0.406767	0.53636	14.7669	0.00202708	0.0295489	DOWN	Pnp2	12.7015	0.533649	0.493919	14.7669	0.00202708	0.0295489	UP	Cluster 2
ENSMUSG00000068606	Gm4841	8.54942	-1.15722	1.52421	70.6309	3.12722e-15	2.18344e-13	DOWN	Gm4841	8.54942	4.61784	1.15333	70.6309	3.12722e-15	2.18344e-13	UP	Cluster 2
ENSMUSG00000069874	Irgm2	306.622	-1.439	0.299068	194.046	8.15904e-42	4.44342e-39	DOWN	Irgm2	306.622	1.79082	0.279082	194.046	8.15904e-42	4.44342e-39	UP	Cluster 2
ENSMUSG00000070327	Rnf213	2940.37	-0.995778	0.317336	139.709	4.3662e-30	9.74521e-28	DOWN	Rnf213	2940.37	1.82707	0.315892	139.709	4.3662e-30	9.74521e-28	UP	Cluster 2
ENSMUSG00000070427	Il18bp	65.3994	-0.694797	0.327526	161.341	9.41067e-35	2.91196e-32	DOWN	Il18bp	65.3994	1.52362	0.280708	161.341	9.41067e-35	2.91196e-32	UP	Cluster 2
ENSMUSG00000071203	Naip5	2.44606	-0.669386	1.42751	13.4713	0.00372066	0.0465197	DOWN	Naip5	2.44606	1.43159	1.13306	13.4713	0.00372066	0.0465197	UP	Cluster 2
ENSMUSG00000073489	Ifi204	1211.76	-1.2826	0.41958	129.584	6.64821e-28	1.29308e-25	DOWN	Ifi204	1211.76	2.55309	0.414078	129.584	6.64821e-28	1.29308e-25	UP	Cluster 2
ENSMUSG00000073490	Ifi207	59.4038	-2.97234	1.21761	42.1415	3.74414e-09	1.71062e-07	DOWN	Ifi207	59.4038	3.30488	0.967441	42.1415	3.74414e-09	1.71062e-07	UP	Cluster 2
ENSMUSG00000073555	Gm4951	16.3173	-0.716162	1.25431	44.9164	9.6391e-10	4.67034e-08	DOWN	Gm4951	16.3173	3.73785	0.977769	44.9164	9.6391e-10	4.67034e-08	UP	Cluster 2
ENSMUSG00000074151	Nlrc5	54.428	-1.65618	0.61909	100.551	1.18283e-21	1.37644e-19	DOWN	Nlrc5	54.428	2.51732	0.496876	100.551	1.18283e-21	1.37644e-19	UP	Cluster 2
ENSMUSG00000074782	4833422C13Rik	1.93124	2.28876	1.10948	13.3322	0.00397064	0.0490121	UP	4833422C13Rik	1.93124	-0.578525	1.34584	13.3322	0.00397064	0.0490121	DOWN	Cluster 2
ENSMUSG00000074896	Ifit3	3219.26	-2.44873	0.544379	113.533	1.90518e-24	2.75948e-22	DOWN	Ifit3	3219.26	3.00495	0.539422	113.533	1.90518e-24	2.75948e-22	UP	Cluster 2
ENSMUSG00000075602	Ly6a	41.2878	-0.870997	0.813538	46.2497	5.01892e-10	2.47582e-08	DOWN	Ly6a	41.2878	2.73532	0.732493	46.2497	5.01892e-10	2.47582e-08	UP	Cluster 2
ENSMUSG00000078349	AW011738	29.1783	-0.979144	0.527094	88.4441	4.72845e-19	4.50195e-17	DOWN	AW011738	29.1783	2.35297	0.414902	88.4441	4.72845e-19	4.50195e-17	UP	Cluster 2
ENSMUSG00000078853	Igtp	683.874	-1.38858	0.452823	115.188	8.38681e-25	1.2548e-22	DOWN	Igtp	683.874	2.49881	0.443196	115.188	8.38681e-25	1.2548e-22	UP	Cluster 2
ENSMUSG00000078920	Ifi47	2742	-0.550344	0.22276	198.517	8.82082e-43	5.45889e-40	DOWN	Ifi47	2742	1.49964	0.221516	198.517	8.82082e-43	5.45889e-40	UP	Cluster 2
ENSMUSG00000078922	Tgtp1	135.508	-1.83037	0.484524	151.017	1.59011e-32	4.32987e-30	DOWN	Tgtp1	135.508	2.67941	0.41282	151.017	1.59011e-32	4.32987e-30	UP	Cluster 2
ENSMUSG00000079339	Ifit1bl1	29.3774	-0.725928	0.852938	47.9562	2.1757e-10	1.08905e-08	DOWN	Ifit1bl1	29.3774	2.94314	0.742116	47.9562	2.1757e-10	1.08905e-08	UP	Cluster 2
ENSMUSG00000079363	Gbp4	132.83	-1.69917	0.601512	81.7984	1.26252e-17	1.06106e-15	DOWN	Gbp4	132.83	2.51942	0.551514	81.7984	1.26252e-17	1.06106e-15	UP	Cluster 2
ENSMUSG00000080717	B230307C23Rik	17.088	-0.455164	0.484891	17.0516	0.000689676	0.0122265	DOWN	B230307C23Rik	17.088	0.923936	0.438885	17.0516	0.000689676	0.0122265	UP	Cluster 2
ENSMUSG00000082361	Btc	94.663	-0.607368	0.190441	67.7006	1.3259e-14	8.82106e-13	DOWN	Btc	94.663	0.591269	0.172439	67.7006	1.3259e-14	8.82106e-13	UP	Cluster 2
ENSMUSG00000086527	Gm15856	2.65272	-0.37944	1.6298	18.4197	0.000360329	0.00699606	DOWN	Gm15856	2.65272	3.1721	1.32298	18.4197	0.000360329	0.00699606	UP	Cluster 2
ENSMUSG00000086782	E130102H24Rik	27.1242	-0.359532	0.375449	12.6168	0.00554305	0.0627858	DOWN	E130102H24Rik	27.1242	0.436134	0.354442	12.6168	0.00554305	0.0627858	UP	Cluster 2
ENSMUSG00000089774	Slc5a3	53.1506	0.375456	0.241348	19.8216	0.000184821	0.00390131	UP	Slc5a3	53.1506	-0.521864	0.251998	19.8216	0.000184821	0.00390131	DOWN	Cluster 2
ENSMUSG00000090125	Pou3f1	40.5446	-0.858759	0.341797	65.2057	4.53261e-14	2.91092e-12	DOWN	Pou3f1	40.5446	1.01148	0.295163	65.2057	4.53261e-14	2.91092e-12	UP	Cluster 2
ENSMUSG00000090215	Trim34b	2.19179	-2.65227	1.48105	14.4424	0.00236086	0.0334824	DOWN	Trim34b	2.19179	0.613788	1.19291	14.4424	0.00236086	0.0334824	UP	Cluster 2
ENSMUSG00000090222	Ifi203-ps	2.72754	-1.8357	1.60396	16.2783	0.000994322	0.0165094	DOWN	Ifi203-ps	2.72754	2.80272	1.27935	16.2783	0.000994322	0.0165094	UP	Cluster 2
ENSMUSG00000090235	Gm16244	7.35894	1.43329	0.55201	13.1841	0.00425488	0.0518073	UP	Gm16244	7.35894	-0.487937	0.636859	13.1841	0.00425488	0.0518073	DOWN	Cluster 2
ENSMUSG00000090272	Mndal	340.288	-1.77966	0.567413	82.1419	1.06545e-17	9.06632e-16	DOWN	Mndal	340.288	2.56612	0.546664	82.1419	1.06545e-17	9.06632e-16	UP	Cluster 2
ENSMUSG00000091649	Phf11b	7.03466	-2.6331	1.33393	53.7796	1.25029e-11	6.89181e-10	DOWN	Phf11b	7.03466	2.36281	0.905691	53.7796	1.25029e-11	6.89181e-10	UP	Cluster 2
ENSMUSG00000092021	Gbp11	9.84295	-2.08743	1.40644	60.4538	4.70205e-13	2.89676e-11	DOWN	Gbp11	9.84295	4.29828	0.984185	60.4538	4.70205e-13	2.89676e-11	UP	Cluster 2
ENSMUSG00000096727	Psmb9	145.907	-1.21199	0.410729	173.157	2.64899e-37	9.01651e-35	DOWN	Psmb9	145.907	2.57883	0.362673	173.157	2.64899e-37	9.01651e-35	UP	Cluster 2
ENSMUSG00000097194	9330175E14Rik	4.9501	-2.0407	1.42543	41.6015	4.87456e-09	2.19033e-07	DOWN	9330175E14Rik	4.9501	2.56737	1.0478	41.6015	4.87456e-09	2.19033e-07	UP	Cluster 2
ENSMUSG00000097572	Gm26797	22.3838	-0.493433	0.510247	38.6468	2.06196e-08	8.74566e-07	DOWN	Gm26797	22.3838	1.52192	0.450528	38.6468	2.06196e-08	8.74566e-07	UP	Cluster 2
ENSMUSG00000102432	Gm29856	2.58203	-1.62556	1.18626	14.072	0.00280881	0.0383186	DOWN	Gm29856	2.58203	0.470875	1.02906	14.072	0.00280881	0.0383186	UP	Cluster 2
ENSMUSG00000104713	Gbp6	19.0579	-0.806156	0.708544	109.449	1.44167e-23	1.92434e-21	DOWN	Gbp6	19.0579	2.70849	0.509384	109.449	1.44167e-23	1.92434e-21	UP	Cluster 2
ENSMUSG00000106734	Gm20559	231.295	-0.79775	0.354238	64.9819	5.06104e-14	3.23503e-12	DOWN	Gm20559	231.295	1.30573	0.345242	64.9819	5.06104e-14	3.23503e-12	UP	Cluster 2
ENSMUSG00000108068	Gm44075	6.31374	-2.11451	1.20119	31.6224	6.28577e-07	2.24033e-05	DOWN	Gm44075	6.31374	2.16094	0.720222	31.6224	6.28577e-07	2.24033e-05	UP	Cluster 2
ENSMUSG00000108732	2310043P16Rik	2.01958	-1.16649	1.72271	14.111	0.00275783	0.0378126	DOWN	2310043P16Rik	2.01958	3.29427	1.43021	14.111	0.00275783	0.0378126	UP	Cluster 2
ENSMUSG00000110206	Flt3l	25.9878	-0.361269	0.337719	18.4574	0.000353922	0.00689362	DOWN	Flt3l	25.9878	0.589631	0.30916	18.4574	0.000353922	0.00689362	UP	Cluster 2

[truncated: 1 more sheets: Sheet10]
